# Supplementary material for: Visualizing learner engagement, performance, and trajectories to evaluate and optimize online course design
Source: PLoS One. 2019 May 6;14(5):e0215964. doi: 10.1371/journal.pone.0215964 (PMC6502341; doi:10.1371/journal.pone.0215964)
Supplement: S1 Dataset — Dataset includes five files that were generated by the data processing pipeline based on course and student data from the MITxPro course, Architecture of Complex Systems, Fall 2016. (ZIP) [file pone.0215964.s003.zip]

Archive with 5 entries (5 files):
- dataA.csv
- dataB.json
- dataC.csv
- dataD.csv
- dataE.csv
