# Supplementary material for: Visualizing learner engagement, performance, and trajectories to evaluate and optimize online course design
Source: PLoS One. 2019 May 6;14(5):e0215964. doi: 10.1371/journal.pone.0215964 (PMC6502341; doi:10.1371/journal.pone.0215964)
Supplement: S1 Dataset — Dataset includes five files that were generated by the data processing pipeline based on course and student data from the MITxPro course, Architecture of Complex Systems, Fall 2016. (ZIP) [file pone.0215964.s003.zip › dataA.csv]

id	mod_hex_id	courseID	mod_type	name	markdown	order	childOrder	treelevel	chpModPar	seqModPar	vrtModPar	parent	modparent_childlevel
block-v1:MITProfessionalX+SysEngxB1+3T2016+type@course+block@course	course	MITProfessionalX+SysEngxB1+3T2016	course	Architecture of Complex Systems	NA	1	0	0	NA	NA	NA	course	course/0
block-v1:MITProfessionalX+SysEngxB1+3T2016+type@chapter+block@29cf9e4cb86d4ed0802f432bd65440c9	29cf9e4cb86d4ed0802f432bd65440c9	MITProfessionalX+SysEngxB1+3T2016	chapter	Pre-Assessment (15 min--required)	NA	2	1	1	29cf9e4cb86d4ed0802f432bd65440c9	NA	NA	course	course/1
block-v1:MITProfessionalX+SysEngxB1+3T2016+type@sequential+block@5664bd173cd441d092a7dd7337b311b7	5664bd173cd441d092a7dd7337b311b7	MITProfessionalX+SysEngxB1+3T2016	sequential	Pre-Assessment	NA	3	1	2	29cf9e4cb86d4ed0802f432bd65440c9	5664bd173cd441d092a7dd7337b311b7	NA	29cf9e4cb86d4ed0802f432bd65440c9	29cf9e4cb86d4ed0802f432bd65440c9/1
block-v1:MITProfessionalX+SysEngxB1+3T2016+type@vertical+block@dbcb657e19bc4e329d96b833d34e7a0f	dbcb657e19bc4e329d96b833d34e7a0f	MITProfessionalX+SysEngxB1+3T2016	vertical	Pre-Assessment	NA	4	1	3	29cf9e4cb86d4ed0802f432bd65440c9	5664bd173cd441d092a7dd7337b311b7	dbcb657e19bc4e329d96b833d34e7a0f	5664bd173cd441d092a7dd7337b311b7	5664bd173cd441d092a7dd7337b311b7/1
block-v1:MITProfessionalX+SysEngxB1+3T2016+type@html+block@74ac8efc3d764027b5e1250e91447312	74ac8efc3d764027b5e1250e91447312	MITProfessionalX+SysEngxB1+3T2016	html	NA	NA	5	1	4	29cf9e4cb86d4ed0802f432bd65440c9	5664bd173cd441d092a7dd7337b311b7	dbcb657e19bc4e329d96b833d34e7a0f	dbcb657e19bc4e329d96b833d34e7a0f	dbcb657e19bc4e329d96b833d34e7a0f/1
block-v1:MITProfessionalX+SysEngxB1+3T2016+type@html+block@b6e8671646bc43a082d388743a950773	b6e8671646bc43a082d388743a950773	MITProfessionalX+SysEngxB1+3T2016	html	NA	NA	6	2	4	29cf9e4cb86d4ed0802f432bd65440c9	5664bd173cd441d092a7dd7337b311b7	dbcb657e19bc4e329d96b833d34e7a0f	dbcb657e19bc4e329d96b833d34e7a0f	dbcb657e19bc4e329d96b833d34e7a0f/2
block-v1:MITProfessionalX+SysEngxB1+3T2016+type@problem+block@1a8e179d17324618a8595df0f45daf1e	1a8e179d17324618a8595df0f45daf1e	MITProfessionalX+SysEngxB1+3T2016	problem	Question #1	NA	7	3	4	29cf9e4cb86d4ed0802f432bd65440c9	5664bd173cd441d092a7dd7337b311b7	dbcb657e19bc4e329d96b833d34e7a0f	dbcb657e19bc4e329d96b833d34e7a0f	dbcb657e19bc4e329d96b833d34e7a0f/3
block-v1:MITProfessionalX+SysEngxB1+3T2016+type@problem+block@e6c26dfc22fa402e90d8331751374b98	e6c26dfc22fa402e90d8331751374b98	MITProfessionalX+SysEngxB1+3T2016	problem	Question #2	NA	8	4	4	29cf9e4cb86d4ed0802f432bd65440c9	5664bd173cd441d092a7dd7337b311b7	dbcb657e19bc4e329d96b833d34e7a0f	dbcb657e19bc4e329d96b833d34e7a0f	dbcb657e19bc4e329d96b833d34e7a0f/4
block-v1:MITProfessionalX+SysEngxB1+3T2016+type@problem+block@6a14c3aae9ea436fa7db56487f1bd46d	6a14c3aae9ea436fa7db56487f1bd46d	MITProfessionalX+SysEngxB1+3T2016	problem	Question #3	NA	9	5	4	29cf9e4cb86d4ed0802f432bd65440c9	5664bd173cd441d092a7dd7337b311b7	dbcb657e19bc4e329d96b833d34e7a0f	dbcb657e19bc4e329d96b833d34e7a0f	dbcb657e19bc4e329d96b833d34e7a0f/5
block-v1:MITProfessionalX+SysEngxB1+3T2016+type@problem+block@86b82f161d2641d7822e8265066ee474	86b82f161d2641d7822e8265066ee474	MITProfessionalX+SysEngxB1+3T2016	problem	Question #4	NA	10	6	4	29cf9e4cb86d4ed0802f432bd65440c9	5664bd173cd441d092a7dd7337b311b7	dbcb657e19bc4e329d96b833d34e7a0f	dbcb657e19bc4e329d96b833d34e7a0f	dbcb657e19bc4e329d96b833d34e7a0f/6
block-v1:MITProfessionalX+SysEngxB1+3T2016+type@problem+block@aa12167942ea4134ac65d4152096f3fb	aa12167942ea4134ac65d4152096f3fb	MITProfessionalX+SysEngxB1+3T2016	problem	Question #5	NA	11	7	4	29cf9e4cb86d4ed0802f432bd65440c9	5664bd173cd441d092a7dd7337b311b7	dbcb657e19bc4e329d96b833d34e7a0f	dbcb657e19bc4e329d96b833d34e7a0f	dbcb657e19bc4e329d96b833d34e7a0f/7
block-v1:MITProfessionalX+SysEngxB1+3T2016+type@html+block@639891547dc44f0e9dfad1e39cfe932a	639891547dc44f0e9dfad1e39cfe932a	MITProfessionalX+SysEngxB1+3T2016	html	NA	NA	12	8	4	29cf9e4cb86d4ed0802f432bd65440c9	5664bd173cd441d092a7dd7337b311b7	dbcb657e19bc4e329d96b833d34e7a0f	dbcb657e19bc4e329d96b833d34e7a0f	dbcb657e19bc4e329d96b833d34e7a0f/8
block-v1:MITProfessionalX+SysEngxB1+3T2016+type@problem+block@2571a6cec52749ed8ccd46087d46b561	2571a6cec52749ed8ccd46087d46b561	MITProfessionalX+SysEngxB1+3T2016	problem	Question #6	NA	13	9	4	29cf9e4cb86d4ed0802f432bd65440c9	5664bd173cd441d092a7dd7337b311b7	dbcb657e19bc4e329d96b833d34e7a0f	dbcb657e19bc4e329d96b833d34e7a0f	dbcb657e19bc4e329d96b833d34e7a0f/9
block-v1:MITProfessionalX+SysEngxB1+3T2016+type@html+block@aa3c32639e374f6184b04d23432240f4	aa3c32639e374f6184b04d23432240f4	MITProfessionalX+SysEngxB1+3T2016	html	NA	NA	14	10	4	29cf9e4cb86d4ed0802f432bd65440c9	5664bd173cd441d092a7dd7337b311b7	dbcb657e19bc4e329d96b833d34e7a0f	dbcb657e19bc4e329d96b833d34e7a0f	dbcb657e19bc4e329d96b833d34e7a0f/10
block-v1:MITProfessionalX+SysEngxB1+3T2016+type@problem+block@cc4d9b10594a45d2b0ed7a4a7fdebf18	cc4d9b10594a45d2b0ed7a4a7fdebf18	MITProfessionalX+SysEngxB1+3T2016	problem	Question #7	NA	15	11	4	29cf9e4cb86d4ed0802f432bd65440c9	5664bd173cd441d092a7dd7337b311b7	dbcb657e19bc4e329d96b833d34e7a0f	dbcb657e19bc4e329d96b833d34e7a0f	dbcb657e19bc4e329d96b833d34e7a0f/11
block-v1:MITProfessionalX+SysEngxB1+3T2016+type@problem+block@82901b331caa4f9fb799228bd4995b9a	82901b331caa4f9fb799228bd4995b9a	MITProfessionalX+SysEngxB1+3T2016	problem	Question #8	NA	16	12	4	29cf9e4cb86d4ed0802f432bd65440c9	5664bd173cd441d092a7dd7337b311b7	dbcb657e19bc4e329d96b833d34e7a0f	dbcb657e19bc4e329d96b833d34e7a0f	dbcb657e19bc4e329d96b833d34e7a0f/12
block-v1:MITProfessionalX+SysEngxB1+3T2016+type@problem+block@6fa6f0a0801441f9ba875cc084947c1d	6fa6f0a0801441f9ba875cc084947c1d	MITProfessionalX+SysEngxB1+3T2016	problem	Question #9	NA	17	13	4	29cf9e4cb86d4ed0802f432bd65440c9	5664bd173cd441d092a7dd7337b311b7	dbcb657e19bc4e329d96b833d34e7a0f	dbcb657e19bc4e329d96b833d34e7a0f	dbcb657e19bc4e329d96b833d34e7a0f/13
block-v1:MITProfessionalX+SysEngxB1+3T2016+type@problem+block@fc43a64830d54a198fd3bfa6248bac7b	fc43a64830d54a198fd3bfa6248bac7b	MITProfessionalX+SysEngxB1+3T2016	problem	Question #10	NA	18	14	4	29cf9e4cb86d4ed0802f432bd65440c9	5664bd173cd441d092a7dd7337b311b7	dbcb657e19bc4e329d96b833d34e7a0f	dbcb657e19bc4e329d96b833d34e7a0f	dbcb657e19bc4e329d96b833d34e7a0f/14
block-v1:MITProfessionalX+SysEngxB1+3T2016+type@html+block@63371e362f52456b9676ccc240cbe391	63371e362f52456b9676ccc240cbe391	MITProfessionalX+SysEngxB1+3T2016	html	NA	NA	19	15	4	29cf9e4cb86d4ed0802f432bd65440c9	5664bd173cd441d092a7dd7337b311b7	dbcb657e19bc4e329d96b833d34e7a0f	dbcb657e19bc4e329d96b833d34e7a0f	dbcb657e19bc4e329d96b833d34e7a0f/15
block-v1:MITProfessionalX+SysEngxB1+3T2016+type@chapter+block@396ce4f65de344c38d297d8afe6bef9b	396ce4f65de344c38d297d8afe6bef9b	MITProfessionalX+SysEngxB1+3T2016	chapter	Get Started (25 min)	NA	20	2	1	396ce4f65de344c38d297d8afe6bef9b	NA	NA	course	course/2
block-v1:MITProfessionalX+SysEngxB1+3T2016+type@sequential+block@34beb3cd4f2e4f8fb022bbb608c02284	34beb3cd4f2e4f8fb022bbb608c02284	MITProfessionalX+SysEngxB1+3T2016	sequential	Welcome (3 min)	NA	21	1	2	396ce4f65de344c38d297d8afe6bef9b	34beb3cd4f2e4f8fb022bbb608c02284	NA	396ce4f65de344c38d297d8afe6bef9b	396ce4f65de344c38d297d8afe6bef9b/1
block-v1:MITProfessionalX+SysEngxB1+3T2016+type@vertical+block@d3f4f94ef3b14c5b9defadf34015577a	d3f4f94ef3b14c5b9defadf34015577a	MITProfessionalX+SysEngxB1+3T2016	vertical	Welcome from Dr. Bruce Cameron	NA	22	1	3	396ce4f65de344c38d297d8afe6bef9b	34beb3cd4f2e4f8fb022bbb608c02284	d3f4f94ef3b14c5b9defadf34015577a	34beb3cd4f2e4f8fb022bbb608c02284	34beb3cd4f2e4f8fb022bbb608c02284/1
block-v1:MITProfessionalX+SysEngxB1+3T2016+type@video+block@ffb131d47a33435684f3ffd7bd80959d	ffb131d47a33435684f3ffd7bd80959d	MITProfessionalX+SysEngxB1+3T2016	video	Video	NA	23	1	4	396ce4f65de344c38d297d8afe6bef9b	34beb3cd4f2e4f8fb022bbb608c02284	d3f4f94ef3b14c5b9defadf34015577a	d3f4f94ef3b14c5b9defadf34015577a	d3f4f94ef3b14c5b9defadf34015577a/1
block-v1:MITProfessionalX+SysEngxB1+3T2016+type@vertical+block@2bfcbe4e04a24159ac940052aeb6f7b3	2bfcbe4e04a24159ac940052aeb6f7b3	MITProfessionalX+SysEngxB1+3T2016	vertical	The Value of System Architecture	NA	24	2	3	396ce4f65de344c38d297d8afe6bef9b	34beb3cd4f2e4f8fb022bbb608c02284	2bfcbe4e04a24159ac940052aeb6f7b3	34beb3cd4f2e4f8fb022bbb608c02284	34beb3cd4f2e4f8fb022bbb608c02284/2
block-v1:MITProfessionalX+SysEngxB1+3T2016+type@html+block@d21968673e924dbabc6ad3c96564d491	d21968673e924dbabc6ad3c96564d491	MITProfessionalX+SysEngxB1+3T2016	html	The Value of System Architecture	NA	25	1	4	396ce4f65de344c38d297d8afe6bef9b	34beb3cd4f2e4f8fb022bbb608c02284	2bfcbe4e04a24159ac940052aeb6f7b3	2bfcbe4e04a24159ac940052aeb6f7b3	2bfcbe4e04a24159ac940052aeb6f7b3/1
block-v1:MITProfessionalX+SysEngxB1+3T2016+type@sequential+block@72abd9ef279c4b2fab9c72f1591c5279	72abd9ef279c4b2fab9c72f1591c5279	MITProfessionalX+SysEngxB1+3T2016	sequential	Course Schedule (3 min)	NA	26	2	2	396ce4f65de344c38d297d8afe6bef9b	72abd9ef279c4b2fab9c72f1591c5279	NA	396ce4f65de344c38d297d8afe6bef9b	396ce4f65de344c38d297d8afe6bef9b/2
block-v1:MITProfessionalX+SysEngxB1+3T2016+type@vertical+block@8cc084682bc643acbc1e8dc638ac3448	8cc084682bc643acbc1e8dc638ac3448	MITProfessionalX+SysEngxB1+3T2016	vertical	Schedule	NA	27	1	3	396ce4f65de344c38d297d8afe6bef9b	72abd9ef279c4b2fab9c72f1591c5279	8cc084682bc643acbc1e8dc638ac3448	72abd9ef279c4b2fab9c72f1591c5279	72abd9ef279c4b2fab9c72f1591c5279/1
block-v1:MITProfessionalX+SysEngxB1+3T2016+type@html+block@8c15ba17ee9a44e19835f2d860dcf497	8c15ba17ee9a44e19835f2d860dcf497	MITProfessionalX+SysEngxB1+3T2016	html	NA	NA	28	1	4	396ce4f65de344c38d297d8afe6bef9b	72abd9ef279c4b2fab9c72f1591c5279	8cc084682bc643acbc1e8dc638ac3448	8cc084682bc643acbc1e8dc638ac3448	8cc084682bc643acbc1e8dc638ac3448/1
block-v1:MITProfessionalX+SysEngxB1+3T2016+type@html+block@3b18b315fa644bfa8fdf8e51237f55d6	3b18b315fa644bfa8fdf8e51237f55d6	MITProfessionalX+SysEngxB1+3T2016	html	NA	NA	29	2	4	396ce4f65de344c38d297d8afe6bef9b	72abd9ef279c4b2fab9c72f1591c5279	8cc084682bc643acbc1e8dc638ac3448	8cc084682bc643acbc1e8dc638ac3448	8cc084682bc643acbc1e8dc638ac3448/2
block-v1:MITProfessionalX+SysEngxB1+3T2016+type@html+block@f078dba67ca54993ba5721ea153690b5	f078dba67ca54993ba5721ea153690b5	MITProfessionalX+SysEngxB1+3T2016	html	NA	NA	30	3	4	396ce4f65de344c38d297d8afe6bef9b	72abd9ef279c4b2fab9c72f1591c5279	8cc084682bc643acbc1e8dc638ac3448	8cc084682bc643acbc1e8dc638ac3448	8cc084682bc643acbc1e8dc638ac3448/3
block-v1:MITProfessionalX+SysEngxB1+3T2016+type@html+block@bc22f00aef3f4f80b9b93519f203b33d	bc22f00aef3f4f80b9b93519f203b33d	MITProfessionalX+SysEngxB1+3T2016	html	NA	NA	31	4	4	396ce4f65de344c38d297d8afe6bef9b	72abd9ef279c4b2fab9c72f1591c5279	8cc084682bc643acbc1e8dc638ac3448	8cc084682bc643acbc1e8dc638ac3448	8cc084682bc643acbc1e8dc638ac3448/4
block-v1:MITProfessionalX+SysEngxB1+3T2016+type@vertical+block@d32f8ba3c4ff4c1daf9c53d3b4952368	d32f8ba3c4ff4c1daf9c53d3b4952368	MITProfessionalX+SysEngxB1+3T2016	vertical	Calendar View	NA	32	2	3	396ce4f65de344c38d297d8afe6bef9b	72abd9ef279c4b2fab9c72f1591c5279	d32f8ba3c4ff4c1daf9c53d3b4952368	72abd9ef279c4b2fab9c72f1591c5279	72abd9ef279c4b2fab9c72f1591c5279/2
block-v1:MITProfessionalX+SysEngxB1+3T2016+type@html+block@5388e3e2233d42e99aa7b063074b665c	5388e3e2233d42e99aa7b063074b665c	MITProfessionalX+SysEngxB1+3T2016	html	NA	NA	33	1	4	396ce4f65de344c38d297d8afe6bef9b	72abd9ef279c4b2fab9c72f1591c5279	d32f8ba3c4ff4c1daf9c53d3b4952368	d32f8ba3c4ff4c1daf9c53d3b4952368	d32f8ba3c4ff4c1daf9c53d3b4952368/1
block-v1:MITProfessionalX+SysEngxB1+3T2016+type@vertical+block@db139ef6c1d14ca889068cd118193fd3	db139ef6c1d14ca889068cd118193fd3	MITProfessionalX+SysEngxB1+3T2016	vertical	Program Structure	NA	34	3	3	396ce4f65de344c38d297d8afe6bef9b	72abd9ef279c4b2fab9c72f1591c5279	db139ef6c1d14ca889068cd118193fd3	72abd9ef279c4b2fab9c72f1591c5279	72abd9ef279c4b2fab9c72f1591c5279/3
block-v1:MITProfessionalX+SysEngxB1+3T2016+type@html+block@499ba5f3182f44b9958d29e26403667e	499ba5f3182f44b9958d29e26403667e	MITProfessionalX+SysEngxB1+3T2016	html	Program Structure	NA	35	1	4	396ce4f65de344c38d297d8afe6bef9b	72abd9ef279c4b2fab9c72f1591c5279	db139ef6c1d14ca889068cd118193fd3	db139ef6c1d14ca889068cd118193fd3	db139ef6c1d14ca889068cd118193fd3/1
block-v1:MITProfessionalX+SysEngxB1+3T2016+type@sequential+block@055506a2a4524dc2b1632b81b21cc811	055506a2a4524dc2b1632b81b21cc811	MITProfessionalX+SysEngxB1+3T2016	sequential	Course Collaboration Tools (5 min)	NA	36	3	2	396ce4f65de344c38d297d8afe6bef9b	055506a2a4524dc2b1632b81b21cc811	NA	396ce4f65de344c38d297d8afe6bef9b	396ce4f65de344c38d297d8afe6bef9b/3
block-v1:MITProfessionalX+SysEngxB1+3T2016+type@vertical+block@c3a4aef0edc142e78255d4b26573abfd	c3a4aef0edc142e78255d4b26573abfd	MITProfessionalX+SysEngxB1+3T2016	vertical	Piazza Discussion Forum	NA	37	1	3	396ce4f65de344c38d297d8afe6bef9b	055506a2a4524dc2b1632b81b21cc811	c3a4aef0edc142e78255d4b26573abfd	055506a2a4524dc2b1632b81b21cc811	055506a2a4524dc2b1632b81b21cc811/1
block-v1:MITProfessionalX+SysEngxB1+3T2016+type@html+block@9530c4880cf64191b915ac73a3a3b476	9530c4880cf64191b915ac73a3a3b476	MITProfessionalX+SysEngxB1+3T2016	html	NA	NA	38	1	4	396ce4f65de344c38d297d8afe6bef9b	055506a2a4524dc2b1632b81b21cc811	c3a4aef0edc142e78255d4b26573abfd	c3a4aef0edc142e78255d4b26573abfd	c3a4aef0edc142e78255d4b26573abfd/1
block-v1:MITProfessionalX+SysEngxB1+3T2016+type@html+block@f6989e13709447e0bf768f944ccc6113	f6989e13709447e0bf768f944ccc6113	MITProfessionalX+SysEngxB1+3T2016	html	NA	NA	39	2	4	396ce4f65de344c38d297d8afe6bef9b	055506a2a4524dc2b1632b81b21cc811	c3a4aef0edc142e78255d4b26573abfd	c3a4aef0edc142e78255d4b26573abfd	c3a4aef0edc142e78255d4b26573abfd/2
block-v1:MITProfessionalX+SysEngxB1+3T2016+type@video+block@35a59bc21a06412d997abf23ad95364a	35a59bc21a06412d997abf23ad95364a	MITProfessionalX+SysEngxB1+3T2016	video	Piazza Tutorial Video	NA	40	3	4	396ce4f65de344c38d297d8afe6bef9b	055506a2a4524dc2b1632b81b21cc811	c3a4aef0edc142e78255d4b26573abfd	c3a4aef0edc142e78255d4b26573abfd	c3a4aef0edc142e78255d4b26573abfd/3
block-v1:MITProfessionalX+SysEngxB1+3T2016+type@html+block@71d0572a2aa646faa5e738db7de0b541	71d0572a2aa646faa5e738db7de0b541	MITProfessionalX+SysEngxB1+3T2016	html	NA	NA	41	4	4	396ce4f65de344c38d297d8afe6bef9b	055506a2a4524dc2b1632b81b21cc811	c3a4aef0edc142e78255d4b26573abfd	c3a4aef0edc142e78255d4b26573abfd	c3a4aef0edc142e78255d4b26573abfd/4
block-v1:MITProfessionalX+SysEngxB1+3T2016+type@html+block@46c9b6c4559b4541a025b139182abaef	46c9b6c4559b4541a025b139182abaef	MITProfessionalX+SysEngxB1+3T2016	html	NA	NA	42	5	4	396ce4f65de344c38d297d8afe6bef9b	055506a2a4524dc2b1632b81b21cc811	c3a4aef0edc142e78255d4b26573abfd	c3a4aef0edc142e78255d4b26573abfd	c3a4aef0edc142e78255d4b26573abfd/5
block-v1:MITProfessionalX+SysEngxB1+3T2016+type@vertical+block@2e56c112e5c343e18a6c1286a567824c	2e56c112e5c343e18a6c1286a567824c	MITProfessionalX+SysEngxB1+3T2016	vertical	Rules of Conduct	NA	43	2	3	396ce4f65de344c38d297d8afe6bef9b	055506a2a4524dc2b1632b81b21cc811	2e56c112e5c343e18a6c1286a567824c	055506a2a4524dc2b1632b81b21cc811	055506a2a4524dc2b1632b81b21cc811/2
block-v1:MITProfessionalX+SysEngxB1+3T2016+type@html+block@548db293a7174a9eab09f02063165a2a	548db293a7174a9eab09f02063165a2a	MITProfessionalX+SysEngxB1+3T2016	html	NA	NA	44	1	4	396ce4f65de344c38d297d8afe6bef9b	055506a2a4524dc2b1632b81b21cc811	2e56c112e5c343e18a6c1286a567824c	2e56c112e5c343e18a6c1286a567824c	2e56c112e5c343e18a6c1286a567824c/1
block-v1:MITProfessionalX+SysEngxB1+3T2016+type@sequential+block@c6d24af81e0f4a519dccbd1950e6c55d	c6d24af81e0f4a519dccbd1950e6c55d	MITProfessionalX+SysEngxB1+3T2016	sequential	Who's in the Course? (2 min)	NA	45	4	2	396ce4f65de344c38d297d8afe6bef9b	c6d24af81e0f4a519dccbd1950e6c55d	NA	396ce4f65de344c38d297d8afe6bef9b	396ce4f65de344c38d297d8afe6bef9b/4
block-v1:MITProfessionalX+SysEngxB1+3T2016+type@vertical+block@681b4bf6c9a4403d934769d2f74e417c	681b4bf6c9a4403d934769d2f74e417c	MITProfessionalX+SysEngxB1+3T2016	vertical	Tell Us About Yourself	NA	46	1	3	396ce4f65de344c38d297d8afe6bef9b	c6d24af81e0f4a519dccbd1950e6c55d	681b4bf6c9a4403d934769d2f74e417c	c6d24af81e0f4a519dccbd1950e6c55d	c6d24af81e0f4a519dccbd1950e6c55d/1
block-v1:MITProfessionalX+SysEngxB1+3T2016+type@html+block@cb2bb769568d49bea380e1ab069a353c	cb2bb769568d49bea380e1ab069a353c	MITProfessionalX+SysEngxB1+3T2016	html	NA	NA	47	1	4	396ce4f65de344c38d297d8afe6bef9b	c6d24af81e0f4a519dccbd1950e6c55d	681b4bf6c9a4403d934769d2f74e417c	681b4bf6c9a4403d934769d2f74e417c	681b4bf6c9a4403d934769d2f74e417c/1
block-v1:MITProfessionalX+SysEngxB1+3T2016+type@html+block@642509f27e614c0e8569b4ed5262ba1b	642509f27e614c0e8569b4ed5262ba1b	MITProfessionalX+SysEngxB1+3T2016	html	IFrame Tool	NA	48	2	4	396ce4f65de344c38d297d8afe6bef9b	c6d24af81e0f4a519dccbd1950e6c55d	681b4bf6c9a4403d934769d2f74e417c	681b4bf6c9a4403d934769d2f74e417c	681b4bf6c9a4403d934769d2f74e417c/2
block-v1:MITProfessionalX+SysEngxB1+3T2016+type@sequential+block@d17cb798a714497c90059baf4946f9dc	d17cb798a714497c90059baf4946f9dc	MITProfessionalX+SysEngxB1+3T2016	sequential	Who's Teaching This Course? (4 min)	NA	49	5	2	396ce4f65de344c38d297d8afe6bef9b	d17cb798a714497c90059baf4946f9dc	NA	396ce4f65de344c38d297d8afe6bef9b	396ce4f65de344c38d297d8afe6bef9b/5
block-v1:MITProfessionalX+SysEngxB1+3T2016+type@vertical+block@322571e0ea674cdca1eff60ebd9346ce	322571e0ea674cdca1eff60ebd9346ce	MITProfessionalX+SysEngxB1+3T2016	vertical	MIT Instructors	NA	50	1	3	396ce4f65de344c38d297d8afe6bef9b	d17cb798a714497c90059baf4946f9dc	322571e0ea674cdca1eff60ebd9346ce	d17cb798a714497c90059baf4946f9dc	d17cb798a714497c90059baf4946f9dc/1
block-v1:MITProfessionalX+SysEngxB1+3T2016+type@html+block@f747c52ea3a94b85bf554cf16145166f	f747c52ea3a94b85bf554cf16145166f	MITProfessionalX+SysEngxB1+3T2016	html	NA	NA	51	1	4	396ce4f65de344c38d297d8afe6bef9b	d17cb798a714497c90059baf4946f9dc	322571e0ea674cdca1eff60ebd9346ce	322571e0ea674cdca1eff60ebd9346ce	322571e0ea674cdca1eff60ebd9346ce/1
block-v1:MITProfessionalX+SysEngxB1+3T2016+type@html+block@edc6c1b4c9074554bb40adc649db3e11	edc6c1b4c9074554bb40adc649db3e11	MITProfessionalX+SysEngxB1+3T2016	html	NA	NA	52	2	4	396ce4f65de344c38d297d8afe6bef9b	d17cb798a714497c90059baf4946f9dc	322571e0ea674cdca1eff60ebd9346ce	322571e0ea674cdca1eff60ebd9346ce	322571e0ea674cdca1eff60ebd9346ce/2
block-v1:MITProfessionalX+SysEngxB1+3T2016+type@html+block@247773d951b34edb8541ac847d84e26b	247773d951b34edb8541ac847d84e26b	MITProfessionalX+SysEngxB1+3T2016	html	NA	NA	53	3	4	396ce4f65de344c38d297d8afe6bef9b	d17cb798a714497c90059baf4946f9dc	322571e0ea674cdca1eff60ebd9346ce	322571e0ea674cdca1eff60ebd9346ce	322571e0ea674cdca1eff60ebd9346ce/3
block-v1:MITProfessionalX+SysEngxB1+3T2016+type@html+block@6705932fcb634fc5ba44d33ceb21d678	6705932fcb634fc5ba44d33ceb21d678	MITProfessionalX+SysEngxB1+3T2016	html	NA	NA	54	4	4	396ce4f65de344c38d297d8afe6bef9b	d17cb798a714497c90059baf4946f9dc	322571e0ea674cdca1eff60ebd9346ce	322571e0ea674cdca1eff60ebd9346ce	322571e0ea674cdca1eff60ebd9346ce/4
block-v1:MITProfessionalX+SysEngxB1+3T2016+type@html+block@b5d2b1c93c084f1b9349599ecbb79e44	b5d2b1c93c084f1b9349599ecbb79e44	MITProfessionalX+SysEngxB1+3T2016	html	NA	NA	55	5	4	396ce4f65de344c38d297d8afe6bef9b	d17cb798a714497c90059baf4946f9dc	322571e0ea674cdca1eff60ebd9346ce	322571e0ea674cdca1eff60ebd9346ce	322571e0ea674cdca1eff60ebd9346ce/5
block-v1:MITProfessionalX+SysEngxB1+3T2016+type@vertical+block@3286f9edac5b4276a99a6d5048f3bb4d	3286f9edac5b4276a99a6d5048f3bb4d	MITProfessionalX+SysEngxB1+3T2016	vertical	MIT Teaching Assistants	NA	56	2	3	396ce4f65de344c38d297d8afe6bef9b	d17cb798a714497c90059baf4946f9dc	3286f9edac5b4276a99a6d5048f3bb4d	d17cb798a714497c90059baf4946f9dc	d17cb798a714497c90059baf4946f9dc/2
block-v1:MITProfessionalX+SysEngxB1+3T2016+type@html+block@e673460d01c64845b71c086ed11432d3	e673460d01c64845b71c086ed11432d3	MITProfessionalX+SysEngxB1+3T2016	html	Text	NA	57	1	4	396ce4f65de344c38d297d8afe6bef9b	d17cb798a714497c90059baf4946f9dc	3286f9edac5b4276a99a6d5048f3bb4d	3286f9edac5b4276a99a6d5048f3bb4d	3286f9edac5b4276a99a6d5048f3bb4d/1
block-v1:MITProfessionalX+SysEngxB1+3T2016+type@html+block@24715f0661e844e0b5dcb9b1b20df3b4	24715f0661e844e0b5dcb9b1b20df3b4	MITProfessionalX+SysEngxB1+3T2016	html	NA	NA	58	2	4	396ce4f65de344c38d297d8afe6bef9b	d17cb798a714497c90059baf4946f9dc	3286f9edac5b4276a99a6d5048f3bb4d	3286f9edac5b4276a99a6d5048f3bb4d	3286f9edac5b4276a99a6d5048f3bb4d/2
block-v1:MITProfessionalX+SysEngxB1+3T2016+type@vertical+block@60e8017d01ee4b5f9f6d4b5380351c0e	60e8017d01ee4b5f9f6d4b5380351c0e	MITProfessionalX+SysEngxB1+3T2016	vertical	Boeing Teaching Assistants	NA	59	3	3	396ce4f65de344c38d297d8afe6bef9b	d17cb798a714497c90059baf4946f9dc	60e8017d01ee4b5f9f6d4b5380351c0e	d17cb798a714497c90059baf4946f9dc	d17cb798a714497c90059baf4946f9dc/3
block-v1:MITProfessionalX+SysEngxB1+3T2016+type@html+block@cf5adb44f502474397c783368016b294	cf5adb44f502474397c783368016b294	MITProfessionalX+SysEngxB1+3T2016	html	Text	NA	60	1	4	396ce4f65de344c38d297d8afe6bef9b	d17cb798a714497c90059baf4946f9dc	60e8017d01ee4b5f9f6d4b5380351c0e	60e8017d01ee4b5f9f6d4b5380351c0e	60e8017d01ee4b5f9f6d4b5380351c0e/1
block-v1:MITProfessionalX+SysEngxB1+3T2016+type@html+block@73328a32ac224e0e8680d52a02cd2816	73328a32ac224e0e8680d52a02cd2816	MITProfessionalX+SysEngxB1+3T2016	html	NA	NA	61	2	4	396ce4f65de344c38d297d8afe6bef9b	d17cb798a714497c90059baf4946f9dc	60e8017d01ee4b5f9f6d4b5380351c0e	60e8017d01ee4b5f9f6d4b5380351c0e	60e8017d01ee4b5f9f6d4b5380351c0e/2
block-v1:MITProfessionalX+SysEngxB1+3T2016+type@html+block@e0b716b04a2a4bb288ff9a4bda495a06	e0b716b04a2a4bb288ff9a4bda495a06	MITProfessionalX+SysEngxB1+3T2016	html	NA	NA	62	3	4	396ce4f65de344c38d297d8afe6bef9b	d17cb798a714497c90059baf4946f9dc	60e8017d01ee4b5f9f6d4b5380351c0e	60e8017d01ee4b5f9f6d4b5380351c0e	60e8017d01ee4b5f9f6d4b5380351c0e/3
block-v1:MITProfessionalX+SysEngxB1+3T2016+type@vertical+block@22c52fadf6da47c6b355817627433fd8	22c52fadf6da47c6b355817627433fd8	MITProfessionalX+SysEngxB1+3T2016	vertical	Industry Experts	NA	63	4	3	396ce4f65de344c38d297d8afe6bef9b	d17cb798a714497c90059baf4946f9dc	22c52fadf6da47c6b355817627433fd8	d17cb798a714497c90059baf4946f9dc	d17cb798a714497c90059baf4946f9dc/4
block-v1:MITProfessionalX+SysEngxB1+3T2016+type@html+block@69d512d260244907841e481f4a7cecc4	69d512d260244907841e481f4a7cecc4	MITProfessionalX+SysEngxB1+3T2016	html	NA	NA	64	1	4	396ce4f65de344c38d297d8afe6bef9b	d17cb798a714497c90059baf4946f9dc	22c52fadf6da47c6b355817627433fd8	22c52fadf6da47c6b355817627433fd8	22c52fadf6da47c6b355817627433fd8/1
block-v1:MITProfessionalX+SysEngxB1+3T2016+type@html+block@ed85aa406fb54266ab80efbc3963d58e	ed85aa406fb54266ab80efbc3963d58e	MITProfessionalX+SysEngxB1+3T2016	html	NA	NA	65	2	4	396ce4f65de344c38d297d8afe6bef9b	d17cb798a714497c90059baf4946f9dc	22c52fadf6da47c6b355817627433fd8	22c52fadf6da47c6b355817627433fd8	22c52fadf6da47c6b355817627433fd8/2
block-v1:MITProfessionalX+SysEngxB1+3T2016+type@html+block@baec7057a11549a3824fc5aa2bbf6a8a	baec7057a11549a3824fc5aa2bbf6a8a	MITProfessionalX+SysEngxB1+3T2016	html	NA	NA	66	3	4	396ce4f65de344c38d297d8afe6bef9b	d17cb798a714497c90059baf4946f9dc	22c52fadf6da47c6b355817627433fd8	22c52fadf6da47c6b355817627433fd8	22c52fadf6da47c6b355817627433fd8/3
block-v1:MITProfessionalX+SysEngxB1+3T2016+type@html+block@8dc950a6c3bd4b7495722a4ff695b854	8dc950a6c3bd4b7495722a4ff695b854	MITProfessionalX+SysEngxB1+3T2016	html	NA	NA	67	4	4	396ce4f65de344c38d297d8afe6bef9b	d17cb798a714497c90059baf4946f9dc	22c52fadf6da47c6b355817627433fd8	22c52fadf6da47c6b355817627433fd8	22c52fadf6da47c6b355817627433fd8/4
block-v1:MITProfessionalX+SysEngxB1+3T2016+type@html+block@79aaacbcd216482eb28dd6ae4d8d7510	79aaacbcd216482eb28dd6ae4d8d7510	MITProfessionalX+SysEngxB1+3T2016	html	NA	NA	68	5	4	396ce4f65de344c38d297d8afe6bef9b	d17cb798a714497c90059baf4946f9dc	22c52fadf6da47c6b355817627433fd8	22c52fadf6da47c6b355817627433fd8	22c52fadf6da47c6b355817627433fd8/5
block-v1:MITProfessionalX+SysEngxB1+3T2016+type@html+block@3ef697ff58ec41c884d4ab3ccd123993	3ef697ff58ec41c884d4ab3ccd123993	MITProfessionalX+SysEngxB1+3T2016	html	NA	NA	69	6	4	396ce4f65de344c38d297d8afe6bef9b	d17cb798a714497c90059baf4946f9dc	22c52fadf6da47c6b355817627433fd8	22c52fadf6da47c6b355817627433fd8	22c52fadf6da47c6b355817627433fd8/6
block-v1:MITProfessionalX+SysEngxB1+3T2016+type@html+block@0ab9580b81a84f168cfb324a29f3be32	0ab9580b81a84f168cfb324a29f3be32	MITProfessionalX+SysEngxB1+3T2016	html	NA	NA	70	7	4	396ce4f65de344c38d297d8afe6bef9b	d17cb798a714497c90059baf4946f9dc	22c52fadf6da47c6b355817627433fd8	22c52fadf6da47c6b355817627433fd8	22c52fadf6da47c6b355817627433fd8/7
block-v1:MITProfessionalX+SysEngxB1+3T2016+type@html+block@8e96422a1dbc466480e5c3b3e7df5816	8e96422a1dbc466480e5c3b3e7df5816	MITProfessionalX+SysEngxB1+3T2016	html	NA	NA	71	8	4	396ce4f65de344c38d297d8afe6bef9b	d17cb798a714497c90059baf4946f9dc	22c52fadf6da47c6b355817627433fd8	22c52fadf6da47c6b355817627433fd8	22c52fadf6da47c6b355817627433fd8/8
block-v1:MITProfessionalX+SysEngxB1+3T2016+type@html+block@35b388f8553d4f2f846b81c34e450aab	35b388f8553d4f2f846b81c34e450aab	MITProfessionalX+SysEngxB1+3T2016	html	NA	NA	72	9	4	396ce4f65de344c38d297d8afe6bef9b	d17cb798a714497c90059baf4946f9dc	22c52fadf6da47c6b355817627433fd8	22c52fadf6da47c6b355817627433fd8	22c52fadf6da47c6b355817627433fd8/9
block-v1:MITProfessionalX+SysEngxB1+3T2016+type@html+block@08bf007254b34be69d40a73df30e0588	08bf007254b34be69d40a73df30e0588	MITProfessionalX+SysEngxB1+3T2016	html	NA	NA	73	10	4	396ce4f65de344c38d297d8afe6bef9b	d17cb798a714497c90059baf4946f9dc	22c52fadf6da47c6b355817627433fd8	22c52fadf6da47c6b355817627433fd8	22c52fadf6da47c6b355817627433fd8/10
block-v1:MITProfessionalX+SysEngxB1+3T2016+type@html+block@4cb2e50a6da14c37afbe6813cdc28eed	4cb2e50a6da14c37afbe6813cdc28eed	MITProfessionalX+SysEngxB1+3T2016	html	NA	NA	74	11	4	396ce4f65de344c38d297d8afe6bef9b	d17cb798a714497c90059baf4946f9dc	22c52fadf6da47c6b355817627433fd8	22c52fadf6da47c6b355817627433fd8	22c52fadf6da47c6b355817627433fd8/11
block-v1:MITProfessionalX+SysEngxB1+3T2016+type@html+block@d7b545cd92374ae0a12e5009311aec1d	d7b545cd92374ae0a12e5009311aec1d	MITProfessionalX+SysEngxB1+3T2016	html	NA	NA	75	12	4	396ce4f65de344c38d297d8afe6bef9b	d17cb798a714497c90059baf4946f9dc	22c52fadf6da47c6b355817627433fd8	22c52fadf6da47c6b355817627433fd8	22c52fadf6da47c6b355817627433fd8/12
block-v1:MITProfessionalX+SysEngxB1+3T2016+type@html+block@ae34876bcf4d4e9ab711cf5585101869	ae34876bcf4d4e9ab711cf5585101869	MITProfessionalX+SysEngxB1+3T2016	html	NA	NA	76	13	4	396ce4f65de344c38d297d8afe6bef9b	d17cb798a714497c90059baf4946f9dc	22c52fadf6da47c6b355817627433fd8	22c52fadf6da47c6b355817627433fd8	22c52fadf6da47c6b355817627433fd8/13
block-v1:MITProfessionalX+SysEngxB1+3T2016+type@html+block@4118fbbe69d7481d8df44c908561d740	4118fbbe69d7481d8df44c908561d740	MITProfessionalX+SysEngxB1+3T2016	html	NA	NA	77	14	4	396ce4f65de344c38d297d8afe6bef9b	d17cb798a714497c90059baf4946f9dc	22c52fadf6da47c6b355817627433fd8	22c52fadf6da47c6b355817627433fd8	22c52fadf6da47c6b355817627433fd8/14
block-v1:MITProfessionalX+SysEngxB1+3T2016+type@sequential+block@5b94eaccb20c43fc8a52371b10c2b7dd	5b94eaccb20c43fc8a52371b10c2b7dd	MITProfessionalX+SysEngxB1+3T2016	sequential	Grading and Completion Criteria (1 min)	NA	78	6	2	396ce4f65de344c38d297d8afe6bef9b	5b94eaccb20c43fc8a52371b10c2b7dd	NA	396ce4f65de344c38d297d8afe6bef9b	396ce4f65de344c38d297d8afe6bef9b/6
block-v1:MITProfessionalX+SysEngxB1+3T2016+type@vertical+block@c01f4cddd60d4219bd369fda4b8c5c21	c01f4cddd60d4219bd369fda4b8c5c21	MITProfessionalX+SysEngxB1+3T2016	vertical	Grading and Completion Criteria	NA	79	1	3	396ce4f65de344c38d297d8afe6bef9b	5b94eaccb20c43fc8a52371b10c2b7dd	c01f4cddd60d4219bd369fda4b8c5c21	5b94eaccb20c43fc8a52371b10c2b7dd	5b94eaccb20c43fc8a52371b10c2b7dd/1
block-v1:MITProfessionalX+SysEngxB1+3T2016+type@html+block@6a9697bd6118441d929108687dab12be	6a9697bd6118441d929108687dab12be	MITProfessionalX+SysEngxB1+3T2016	html	Grading and Completion Criteria	NA	80	1	4	396ce4f65de344c38d297d8afe6bef9b	5b94eaccb20c43fc8a52371b10c2b7dd	c01f4cddd60d4219bd369fda4b8c5c21	c01f4cddd60d4219bd369fda4b8c5c21	c01f4cddd60d4219bd369fda4b8c5c21/1
block-v1:MITProfessionalX+SysEngxB1+3T2016+type@html+block@4ee75e85ac6a44c294240df26289083d	4ee75e85ac6a44c294240df26289083d	MITProfessionalX+SysEngxB1+3T2016	html	Raw HTML	NA	81	2	4	396ce4f65de344c38d297d8afe6bef9b	5b94eaccb20c43fc8a52371b10c2b7dd	c01f4cddd60d4219bd369fda4b8c5c21	c01f4cddd60d4219bd369fda4b8c5c21	c01f4cddd60d4219bd369fda4b8c5c21/2
block-v1:MITProfessionalX+SysEngxB1+3T2016+type@sequential+block@53524161a81c499f87c38750ddf002b0	53524161a81c499f87c38750ddf002b0	MITProfessionalX+SysEngxB1+3T2016	sequential	Certificate Information and CEUs (1 min)	NA	82	7	2	396ce4f65de344c38d297d8afe6bef9b	53524161a81c499f87c38750ddf002b0	NA	396ce4f65de344c38d297d8afe6bef9b	396ce4f65de344c38d297d8afe6bef9b/7
block-v1:MITProfessionalX+SysEngxB1+3T2016+type@vertical+block@51018429a5844fde89837b4a2d7725f8	51018429a5844fde89837b4a2d7725f8	MITProfessionalX+SysEngxB1+3T2016	vertical	Certificate Information and CEUs	NA	83	1	3	396ce4f65de344c38d297d8afe6bef9b	53524161a81c499f87c38750ddf002b0	51018429a5844fde89837b4a2d7725f8	53524161a81c499f87c38750ddf002b0	53524161a81c499f87c38750ddf002b0/1
block-v1:MITProfessionalX+SysEngxB1+3T2016+type@html+block@9c62aeae4a844b3d832f60b160b7ac22	9c62aeae4a844b3d832f60b160b7ac22	MITProfessionalX+SysEngxB1+3T2016	html	Certificate Information and CEUs	NA	84	1	4	396ce4f65de344c38d297d8afe6bef9b	53524161a81c499f87c38750ddf002b0	51018429a5844fde89837b4a2d7725f8	51018429a5844fde89837b4a2d7725f8	51018429a5844fde89837b4a2d7725f8/1
block-v1:MITProfessionalX+SysEngxB1+3T2016+type@sequential+block@35ce61f4f19f41189f3dfb0520cb094f	35ce61f4f19f41189f3dfb0520cb094f	MITProfessionalX+SysEngxB1+3T2016	sequential	Learning Objectives and Pedagogy (2 min)	NA	85	8	2	396ce4f65de344c38d297d8afe6bef9b	35ce61f4f19f41189f3dfb0520cb094f	NA	396ce4f65de344c38d297d8afe6bef9b	396ce4f65de344c38d297d8afe6bef9b/8
block-v1:MITProfessionalX+SysEngxB1+3T2016+type@vertical+block@a9a6189b16b0442c86bd88df20c7b0c2	a9a6189b16b0442c86bd88df20c7b0c2	MITProfessionalX+SysEngxB1+3T2016	vertical	Learning Objectives	NA	86	1	3	396ce4f65de344c38d297d8afe6bef9b	35ce61f4f19f41189f3dfb0520cb094f	a9a6189b16b0442c86bd88df20c7b0c2	35ce61f4f19f41189f3dfb0520cb094f	35ce61f4f19f41189f3dfb0520cb094f/1
block-v1:MITProfessionalX+SysEngxB1+3T2016+type@html+block@fc3b113b1f334930aba0b7ba6447861f	fc3b113b1f334930aba0b7ba6447861f	MITProfessionalX+SysEngxB1+3T2016	html	Learning Objectives	NA	87	1	4	396ce4f65de344c38d297d8afe6bef9b	35ce61f4f19f41189f3dfb0520cb094f	a9a6189b16b0442c86bd88df20c7b0c2	a9a6189b16b0442c86bd88df20c7b0c2	a9a6189b16b0442c86bd88df20c7b0c2/1
block-v1:MITProfessionalX+SysEngxB1+3T2016+type@vertical+block@2809a16ff86848cfbfd08f08dfdbe312	2809a16ff86848cfbfd08f08dfdbe312	MITProfessionalX+SysEngxB1+3T2016	vertical	Pedagogy	NA	88	2	3	396ce4f65de344c38d297d8afe6bef9b	35ce61f4f19f41189f3dfb0520cb094f	2809a16ff86848cfbfd08f08dfdbe312	35ce61f4f19f41189f3dfb0520cb094f	35ce61f4f19f41189f3dfb0520cb094f/2
block-v1:MITProfessionalX+SysEngxB1+3T2016+type@html+block@f08924d1cf084fd4ab01bcdd18e789b8	f08924d1cf084fd4ab01bcdd18e789b8	MITProfessionalX+SysEngxB1+3T2016	html	Pedagogy	NA	89	1	4	396ce4f65de344c38d297d8afe6bef9b	35ce61f4f19f41189f3dfb0520cb094f	2809a16ff86848cfbfd08f08dfdbe312	2809a16ff86848cfbfd08f08dfdbe312	2809a16ff86848cfbfd08f08dfdbe312/1
block-v1:MITProfessionalX+SysEngxB1+3T2016+type@sequential+block@8b936c4387f442c1a555a577163bfe06	8b936c4387f442c1a555a577163bfe06	MITProfessionalX+SysEngxB1+3T2016	sequential	Social Media Groups (1 min)	NA	90	9	2	396ce4f65de344c38d297d8afe6bef9b	8b936c4387f442c1a555a577163bfe06	NA	396ce4f65de344c38d297d8afe6bef9b	396ce4f65de344c38d297d8afe6bef9b/9
block-v1:MITProfessionalX+SysEngxB1+3T2016+type@vertical+block@583851f9ff114e9da31b46b0bdc73d26	583851f9ff114e9da31b46b0bdc73d26	MITProfessionalX+SysEngxB1+3T2016	vertical	Networking Sites	NA	91	1	3	396ce4f65de344c38d297d8afe6bef9b	8b936c4387f442c1a555a577163bfe06	583851f9ff114e9da31b46b0bdc73d26	8b936c4387f442c1a555a577163bfe06	8b936c4387f442c1a555a577163bfe06/1
block-v1:MITProfessionalX+SysEngxB1+3T2016+type@html+block@7997eab918974a3d9e52ac7539e85f19	7997eab918974a3d9e52ac7539e85f19	MITProfessionalX+SysEngxB1+3T2016	html	Networking Sites	NA	92	1	4	396ce4f65de344c38d297d8afe6bef9b	8b936c4387f442c1a555a577163bfe06	583851f9ff114e9da31b46b0bdc73d26	583851f9ff114e9da31b46b0bdc73d26	583851f9ff114e9da31b46b0bdc73d26/1
block-v1:MITProfessionalX+SysEngxB1+3T2016+type@html+block@24b30c55447b498e8e5b18e70d9e2c91	24b30c55447b498e8e5b18e70d9e2c91	MITProfessionalX+SysEngxB1+3T2016	html	NA	NA	93	2	4	396ce4f65de344c38d297d8afe6bef9b	8b936c4387f442c1a555a577163bfe06	583851f9ff114e9da31b46b0bdc73d26	583851f9ff114e9da31b46b0bdc73d26	583851f9ff114e9da31b46b0bdc73d26/2
block-v1:MITProfessionalX+SysEngxB1+3T2016+type@html+block@af2b2bdccb184d5196dde1d08a4437c7	af2b2bdccb184d5196dde1d08a4437c7	MITProfessionalX+SysEngxB1+3T2016	html	NA	NA	94	3	4	396ce4f65de344c38d297d8afe6bef9b	8b936c4387f442c1a555a577163bfe06	583851f9ff114e9da31b46b0bdc73d26	583851f9ff114e9da31b46b0bdc73d26	583851f9ff114e9da31b46b0bdc73d26/3
block-v1:MITProfessionalX+SysEngxB1+3T2016+type@chapter+block@19d52da9bee046a28e8c0a883773e86a	19d52da9bee046a28e8c0a883773e86a	MITProfessionalX+SysEngxB1+3T2016	chapter	Week 1: Systems Thinking (3.5 hrs)	NA	95	3	1	19d52da9bee046a28e8c0a883773e86a	NA	NA	course	course/3
block-v1:MITProfessionalX+SysEngxB1+3T2016+type@sequential+block@e018b2ac27de4c62bdef100636a8d43b	e018b2ac27de4c62bdef100636a8d43b	MITProfessionalX+SysEngxB1+3T2016	sequential	Key Ideas (4 min)	NA	96	1	2	19d52da9bee046a28e8c0a883773e86a	e018b2ac27de4c62bdef100636a8d43b	NA	19d52da9bee046a28e8c0a883773e86a	19d52da9bee046a28e8c0a883773e86a/1
block-v1:MITProfessionalX+SysEngxB1+3T2016+type@vertical+block@af0a8c0c7cdb49389367654ae26fd8d7	af0a8c0c7cdb49389367654ae26fd8d7	MITProfessionalX+SysEngxB1+3T2016	vertical	Key Ideas	NA	97	1	3	19d52da9bee046a28e8c0a883773e86a	e018b2ac27de4c62bdef100636a8d43b	af0a8c0c7cdb49389367654ae26fd8d7	e018b2ac27de4c62bdef100636a8d43b	e018b2ac27de4c62bdef100636a8d43b/1
block-v1:MITProfessionalX+SysEngxB1+3T2016+type@html+block@e882b1be70fb4de4944cbfa417e00cd1	e882b1be70fb4de4944cbfa417e00cd1	MITProfessionalX+SysEngxB1+3T2016	html	NA	NA	98	1	4	19d52da9bee046a28e8c0a883773e86a	e018b2ac27de4c62bdef100636a8d43b	af0a8c0c7cdb49389367654ae26fd8d7	af0a8c0c7cdb49389367654ae26fd8d7	af0a8c0c7cdb49389367654ae26fd8d7/1
block-v1:MITProfessionalX+SysEngxB1+3T2016+type@video+block@39fcfd9aa1c849d6823480a2504e68b1	39fcfd9aa1c849d6823480a2504e68b1	MITProfessionalX+SysEngxB1+3T2016	video	Key Ideas	NA	99	2	4	19d52da9bee046a28e8c0a883773e86a	e018b2ac27de4c62bdef100636a8d43b	af0a8c0c7cdb49389367654ae26fd8d7	af0a8c0c7cdb49389367654ae26fd8d7	af0a8c0c7cdb49389367654ae26fd8d7/2
block-v1:MITProfessionalX+SysEngxB1+3T2016+type@sequential+block@e7b845bc16ef4ba08f88485983373996	e7b845bc16ef4ba08f88485983373996	MITProfessionalX+SysEngxB1+3T2016	sequential	Opening Activity (15 min)	NA	100	2	2	19d52da9bee046a28e8c0a883773e86a	e7b845bc16ef4ba08f88485983373996	NA	19d52da9bee046a28e8c0a883773e86a	19d52da9bee046a28e8c0a883773e86a/2
block-v1:MITProfessionalX+SysEngxB1+3T2016+type@vertical+block@2d26b4a0503f4c989db31381e52f0772	2d26b4a0503f4c989db31381e52f0772	MITProfessionalX+SysEngxB1+3T2016	vertical	Systems Thinking Activity	NA	101	1	3	19d52da9bee046a28e8c0a883773e86a	e7b845bc16ef4ba08f88485983373996	2d26b4a0503f4c989db31381e52f0772	e7b845bc16ef4ba08f88485983373996	e7b845bc16ef4ba08f88485983373996/1
block-v1:MITProfessionalX+SysEngxB1+3T2016+type@html+block@a5073a45c3cb439fb0e0ec49e0a5571e	a5073a45c3cb439fb0e0ec49e0a5571e	MITProfessionalX+SysEngxB1+3T2016	html	NA	NA	102	1	4	19d52da9bee046a28e8c0a883773e86a	e7b845bc16ef4ba08f88485983373996	2d26b4a0503f4c989db31381e52f0772	2d26b4a0503f4c989db31381e52f0772	2d26b4a0503f4c989db31381e52f0772/1
block-v1:MITProfessionalX+SysEngxB1+3T2016+type@video+block@154968f52aa746f4987684a4034ef5de	154968f52aa746f4987684a4034ef5de	MITProfessionalX+SysEngxB1+3T2016	video	Opening Exercise Introduction	NA	103	2	4	19d52da9bee046a28e8c0a883773e86a	e7b845bc16ef4ba08f88485983373996	2d26b4a0503f4c989db31381e52f0772	2d26b4a0503f4c989db31381e52f0772	2d26b4a0503f4c989db31381e52f0772/2
block-v1:MITProfessionalX+SysEngxB1+3T2016+type@vertical+block@0969a3bc3d084c4bae53e8b2da8660c9	0969a3bc3d084c4bae53e8b2da8660c9	MITProfessionalX+SysEngxB1+3T2016	vertical	Step 1: Identify External Interfaces	NA	104	2	3	19d52da9bee046a28e8c0a883773e86a	e7b845bc16ef4ba08f88485983373996	0969a3bc3d084c4bae53e8b2da8660c9	e7b845bc16ef4ba08f88485983373996	e7b845bc16ef4ba08f88485983373996/2
block-v1:MITProfessionalX+SysEngxB1+3T2016+type@html+block@de1a44dc83a4498ab66408bd2629da76	de1a44dc83a4498ab66408bd2629da76	MITProfessionalX+SysEngxB1+3T2016	html	Step 1: Identify External Interfaces	NA	105	1	4	19d52da9bee046a28e8c0a883773e86a	e7b845bc16ef4ba08f88485983373996	0969a3bc3d084c4bae53e8b2da8660c9	0969a3bc3d084c4bae53e8b2da8660c9	0969a3bc3d084c4bae53e8b2da8660c9/1
block-v1:MITProfessionalX+SysEngxB1+3T2016+type@vertical+block@c10090aa2871424ba66fc9b9b14266c5	c10090aa2871424ba66fc9b9b14266c5	MITProfessionalX+SysEngxB1+3T2016	vertical	Step 2: Share Results	NA	106	3	3	19d52da9bee046a28e8c0a883773e86a	e7b845bc16ef4ba08f88485983373996	c10090aa2871424ba66fc9b9b14266c5	e7b845bc16ef4ba08f88485983373996	e7b845bc16ef4ba08f88485983373996/3
block-v1:MITProfessionalX+SysEngxB1+3T2016+type@html+block@242e40119ef24db5ba00e9c399bf85dc	242e40119ef24db5ba00e9c399bf85dc	MITProfessionalX+SysEngxB1+3T2016	html	Labelled Diagram	NA	107	1	4	19d52da9bee046a28e8c0a883773e86a	e7b845bc16ef4ba08f88485983373996	c10090aa2871424ba66fc9b9b14266c5	c10090aa2871424ba66fc9b9b14266c5	c10090aa2871424ba66fc9b9b14266c5/1
block-v1:MITProfessionalX+SysEngxB1+3T2016+type@html+block@aaff9f14dcb7438db43e83140ec943e2	aaff9f14dcb7438db43e83140ec943e2	MITProfessionalX+SysEngxB1+3T2016	html	NA	NA	108	2	4	19d52da9bee046a28e8c0a883773e86a	e7b845bc16ef4ba08f88485983373996	c10090aa2871424ba66fc9b9b14266c5	c10090aa2871424ba66fc9b9b14266c5	c10090aa2871424ba66fc9b9b14266c5/2
block-v1:MITProfessionalX+SysEngxB1+3T2016+type@html+block@55547c56573a4e219d7651782f1abaca	55547c56573a4e219d7651782f1abaca	MITProfessionalX+SysEngxB1+3T2016	html	Poll	NA	109	3	4	19d52da9bee046a28e8c0a883773e86a	e7b845bc16ef4ba08f88485983373996	c10090aa2871424ba66fc9b9b14266c5	c10090aa2871424ba66fc9b9b14266c5	c10090aa2871424ba66fc9b9b14266c5/3
block-v1:MITProfessionalX+SysEngxB1+3T2016+type@html+block@8a9d5789ec3b4628b475753b393de372	8a9d5789ec3b4628b475753b393de372	MITProfessionalX+SysEngxB1+3T2016	html	Poll Results	NA	110	4	4	19d52da9bee046a28e8c0a883773e86a	e7b845bc16ef4ba08f88485983373996	c10090aa2871424ba66fc9b9b14266c5	c10090aa2871424ba66fc9b9b14266c5	c10090aa2871424ba66fc9b9b14266c5/4
block-v1:MITProfessionalX+SysEngxB1+3T2016+type@vertical+block@2b364f7cf9b944c69753116e9027f9a3	2b364f7cf9b944c69753116e9027f9a3	MITProfessionalX+SysEngxB1+3T2016	vertical	Step 3: Choose Design Decisions	NA	111	4	3	19d52da9bee046a28e8c0a883773e86a	e7b845bc16ef4ba08f88485983373996	2b364f7cf9b944c69753116e9027f9a3	e7b845bc16ef4ba08f88485983373996	e7b845bc16ef4ba08f88485983373996/4
block-v1:MITProfessionalX+SysEngxB1+3T2016+type@html+block@a25e01e84174489980af741167956c62	a25e01e84174489980af741167956c62	MITProfessionalX+SysEngxB1+3T2016	html	Step 3: Choose Design Decisions	NA	112	1	4	19d52da9bee046a28e8c0a883773e86a	e7b845bc16ef4ba08f88485983373996	2b364f7cf9b944c69753116e9027f9a3	2b364f7cf9b944c69753116e9027f9a3	2b364f7cf9b944c69753116e9027f9a3/1
block-v1:MITProfessionalX+SysEngxB1+3T2016+type@html+block@a0de8fbca0b549c58ef1d5e5e9c0c58d	a0de8fbca0b549c58ef1d5e5e9c0c58d	MITProfessionalX+SysEngxB1+3T2016	html	Poll	NA	113	2	4	19d52da9bee046a28e8c0a883773e86a	e7b845bc16ef4ba08f88485983373996	2b364f7cf9b944c69753116e9027f9a3	2b364f7cf9b944c69753116e9027f9a3	2b364f7cf9b944c69753116e9027f9a3/2
block-v1:MITProfessionalX+SysEngxB1+3T2016+type@vertical+block@9b19cdf432ed4f2d9711e409ab88c2e5	9b19cdf432ed4f2d9711e409ab88c2e5	MITProfessionalX+SysEngxB1+3T2016	vertical	Step 4: Make Architectural Decisions	NA	114	5	3	19d52da9bee046a28e8c0a883773e86a	e7b845bc16ef4ba08f88485983373996	9b19cdf432ed4f2d9711e409ab88c2e5	e7b845bc16ef4ba08f88485983373996	e7b845bc16ef4ba08f88485983373996/5
block-v1:MITProfessionalX+SysEngxB1+3T2016+type@html+block@7b5f251e51224e119f39391d69025fd8	7b5f251e51224e119f39391d69025fd8	MITProfessionalX+SysEngxB1+3T2016	html	Ste 4: Make Architectural Decisions	NA	115	1	4	19d52da9bee046a28e8c0a883773e86a	e7b845bc16ef4ba08f88485983373996	9b19cdf432ed4f2d9711e409ab88c2e5	9b19cdf432ed4f2d9711e409ab88c2e5	9b19cdf432ed4f2d9711e409ab88c2e5/1
block-v1:MITProfessionalX+SysEngxB1+3T2016+type@html+block@a2a85108e90b481a877cd51e43192622	a2a85108e90b481a877cd51e43192622	MITProfessionalX+SysEngxB1+3T2016	html	Poll	NA	116	2	4	19d52da9bee046a28e8c0a883773e86a	e7b845bc16ef4ba08f88485983373996	9b19cdf432ed4f2d9711e409ab88c2e5	9b19cdf432ed4f2d9711e409ab88c2e5	9b19cdf432ed4f2d9711e409ab88c2e5/2
block-v1:MITProfessionalX+SysEngxB1+3T2016+type@vertical+block@4b4121d2b3324ba1bb512c1410046bbc	4b4121d2b3324ba1bb512c1410046bbc	MITProfessionalX+SysEngxB1+3T2016	vertical	Activity Wrap Up	NA	117	6	3	19d52da9bee046a28e8c0a883773e86a	e7b845bc16ef4ba08f88485983373996	4b4121d2b3324ba1bb512c1410046bbc	e7b845bc16ef4ba08f88485983373996	e7b845bc16ef4ba08f88485983373996/6
block-v1:MITProfessionalX+SysEngxB1+3T2016+type@html+block@81bcb3daf10540d49d6f6b2b58a06de8	81bcb3daf10540d49d6f6b2b58a06de8	MITProfessionalX+SysEngxB1+3T2016	html	NA	NA	118	1	4	19d52da9bee046a28e8c0a883773e86a	e7b845bc16ef4ba08f88485983373996	4b4121d2b3324ba1bb512c1410046bbc	4b4121d2b3324ba1bb512c1410046bbc	4b4121d2b3324ba1bb512c1410046bbc/1
block-v1:MITProfessionalX+SysEngxB1+3T2016+type@html+block@7e8571ae740f409fbb52035bfc99ab1d	7e8571ae740f409fbb52035bfc99ab1d	MITProfessionalX+SysEngxB1+3T2016	html	NA	NA	119	2	4	19d52da9bee046a28e8c0a883773e86a	e7b845bc16ef4ba08f88485983373996	4b4121d2b3324ba1bb512c1410046bbc	4b4121d2b3324ba1bb512c1410046bbc	4b4121d2b3324ba1bb512c1410046bbc/2
block-v1:MITProfessionalX+SysEngxB1+3T2016+type@html+block@97728a9681f24e31b2ee8a4d920d8a28	97728a9681f24e31b2ee8a4d920d8a28	MITProfessionalX+SysEngxB1+3T2016	html	NA	NA	120	3	4	19d52da9bee046a28e8c0a883773e86a	e7b845bc16ef4ba08f88485983373996	4b4121d2b3324ba1bb512c1410046bbc	4b4121d2b3324ba1bb512c1410046bbc	4b4121d2b3324ba1bb512c1410046bbc/3
block-v1:MITProfessionalX+SysEngxB1+3T2016+type@html+block@255d3556e74e4e91ab63d46a4a5bd941	255d3556e74e4e91ab63d46a4a5bd941	MITProfessionalX+SysEngxB1+3T2016	html	NA	NA	121	4	4	19d52da9bee046a28e8c0a883773e86a	e7b845bc16ef4ba08f88485983373996	4b4121d2b3324ba1bb512c1410046bbc	4b4121d2b3324ba1bb512c1410046bbc	4b4121d2b3324ba1bb512c1410046bbc/4
block-v1:MITProfessionalX+SysEngxB1+3T2016+type@video+block@6b9244e996f64f59ba3b27d11ad0edcc	6b9244e996f64f59ba3b27d11ad0edcc	MITProfessionalX+SysEngxB1+3T2016	video	Activity Wrap Up	NA	122	5	4	19d52da9bee046a28e8c0a883773e86a	e7b845bc16ef4ba08f88485983373996	4b4121d2b3324ba1bb512c1410046bbc	4b4121d2b3324ba1bb512c1410046bbc	4b4121d2b3324ba1bb512c1410046bbc/5
block-v1:MITProfessionalX+SysEngxB1+3T2016+type@html+block@e6c33c6328d84fd89b3505745f0f4bb8	e6c33c6328d84fd89b3505745f0f4bb8	MITProfessionalX+SysEngxB1+3T2016	html	Concluding Remarks	NA	123	6	4	19d52da9bee046a28e8c0a883773e86a	e7b845bc16ef4ba08f88485983373996	4b4121d2b3324ba1bb512c1410046bbc	4b4121d2b3324ba1bb512c1410046bbc	4b4121d2b3324ba1bb512c1410046bbc/6
block-v1:MITProfessionalX+SysEngxB1+3T2016+type@sequential+block@d68e7fd578df4f4cbab5dd41e23382f1	d68e7fd578df4f4cbab5dd41e23382f1	MITProfessionalX+SysEngxB1+3T2016	sequential	Defining Systems Thinking (15 min)	NA	124	3	2	19d52da9bee046a28e8c0a883773e86a	d68e7fd578df4f4cbab5dd41e23382f1	NA	19d52da9bee046a28e8c0a883773e86a	19d52da9bee046a28e8c0a883773e86a/3
block-v1:MITProfessionalX+SysEngxB1+3T2016+type@vertical+block@d5c772d612af49fb83afad9fb2a7e251	d5c772d612af49fb83afad9fb2a7e251	MITProfessionalX+SysEngxB1+3T2016	vertical	What Does Systems Thinking Mean to You?	NA	125	1	3	19d52da9bee046a28e8c0a883773e86a	d68e7fd578df4f4cbab5dd41e23382f1	d5c772d612af49fb83afad9fb2a7e251	d68e7fd578df4f4cbab5dd41e23382f1	d68e7fd578df4f4cbab5dd41e23382f1/1
block-v1:MITProfessionalX+SysEngxB1+3T2016+type@html+block@840a910549fe4f33a71e595d1bc4f48a	840a910549fe4f33a71e595d1bc4f48a	MITProfessionalX+SysEngxB1+3T2016	html	NA	NA	126	1	4	19d52da9bee046a28e8c0a883773e86a	d68e7fd578df4f4cbab5dd41e23382f1	d5c772d612af49fb83afad9fb2a7e251	d5c772d612af49fb83afad9fb2a7e251	d5c772d612af49fb83afad9fb2a7e251/1
block-v1:MITProfessionalX+SysEngxB1+3T2016+type@html+block@4d6a66d91f6748b5867c25560d12d638	4d6a66d91f6748b5867c25560d12d638	MITProfessionalX+SysEngxB1+3T2016	html	Poll	NA	127	2	4	19d52da9bee046a28e8c0a883773e86a	d68e7fd578df4f4cbab5dd41e23382f1	d5c772d612af49fb83afad9fb2a7e251	d5c772d612af49fb83afad9fb2a7e251	d5c772d612af49fb83afad9fb2a7e251/2
block-v1:MITProfessionalX+SysEngxB1+3T2016+type@html+block@7695df97812f408a97e397de41436365	7695df97812f408a97e397de41436365	MITProfessionalX+SysEngxB1+3T2016	html	Share Your Definition	NA	128	3	4	19d52da9bee046a28e8c0a883773e86a	d68e7fd578df4f4cbab5dd41e23382f1	d5c772d612af49fb83afad9fb2a7e251	d5c772d612af49fb83afad9fb2a7e251	d5c772d612af49fb83afad9fb2a7e251/3
block-v1:MITProfessionalX+SysEngxB1+3T2016+type@vertical+block@591014ac5cbd4db0ac05247e52fa1135	591014ac5cbd4db0ac05247e52fa1135	MITProfessionalX+SysEngxB1+3T2016	vertical	Systems and Their Relationship to Systems Thinking	NA	129	2	3	19d52da9bee046a28e8c0a883773e86a	d68e7fd578df4f4cbab5dd41e23382f1	591014ac5cbd4db0ac05247e52fa1135	d68e7fd578df4f4cbab5dd41e23382f1	d68e7fd578df4f4cbab5dd41e23382f1/2
block-v1:MITProfessionalX+SysEngxB1+3T2016+type@html+block@259886e966964088a9bc75009982e29d	259886e966964088a9bc75009982e29d	MITProfessionalX+SysEngxB1+3T2016	html	NA	NA	130	1	4	19d52da9bee046a28e8c0a883773e86a	d68e7fd578df4f4cbab5dd41e23382f1	591014ac5cbd4db0ac05247e52fa1135	591014ac5cbd4db0ac05247e52fa1135	591014ac5cbd4db0ac05247e52fa1135/1
block-v1:MITProfessionalX+SysEngxB1+3T2016+type@video+block@3fee9afa5820484385138b2d8aa09e53	3fee9afa5820484385138b2d8aa09e53	MITProfessionalX+SysEngxB1+3T2016	video	What Is Systems Thinking?	NA	131	2	4	19d52da9bee046a28e8c0a883773e86a	d68e7fd578df4f4cbab5dd41e23382f1	591014ac5cbd4db0ac05247e52fa1135	591014ac5cbd4db0ac05247e52fa1135	591014ac5cbd4db0ac05247e52fa1135/2
block-v1:MITProfessionalX+SysEngxB1+3T2016+type@html+block@2067a743a98d4ee69dea713d14b1614a	2067a743a98d4ee69dea713d14b1614a	MITProfessionalX+SysEngxB1+3T2016	html	Definitions and Keywords	NA	132	3	4	19d52da9bee046a28e8c0a883773e86a	d68e7fd578df4f4cbab5dd41e23382f1	591014ac5cbd4db0ac05247e52fa1135	591014ac5cbd4db0ac05247e52fa1135	591014ac5cbd4db0ac05247e52fa1135/3
block-v1:MITProfessionalX+SysEngxB1+3T2016+type@html+block@386dad2529e7493688b90223d6630276	386dad2529e7493688b90223d6630276	MITProfessionalX+SysEngxB1+3T2016	html	NA	NA	133	4	4	19d52da9bee046a28e8c0a883773e86a	d68e7fd578df4f4cbab5dd41e23382f1	591014ac5cbd4db0ac05247e52fa1135	591014ac5cbd4db0ac05247e52fa1135	591014ac5cbd4db0ac05247e52fa1135/4
block-v1:MITProfessionalX+SysEngxB1+3T2016+type@problem+block@a8232b9abf824f13a41604d13c314f40	a8232b9abf824f13a41604d13c314f40	MITProfessionalX+SysEngxB1+3T2016	problem	Question #1	>>In which of the following ways can systems thinking be used? << ( ) To design and synthesize a system. ( ) To understand how the change will propagate in a product. ( ) To understand the behavior and performance of existing systems. (x) All of the above.	134	5	4	19d52da9bee046a28e8c0a883773e86a	d68e7fd578df4f4cbab5dd41e23382f1	591014ac5cbd4db0ac05247e52fa1135	591014ac5cbd4db0ac05247e52fa1135	591014ac5cbd4db0ac05247e52fa1135/5
block-v1:MITProfessionalX+SysEngxB1+3T2016+type@problem+block@6a7535c6c6014abfa310e2b496c44b46	6a7535c6c6014abfa310e2b496c44b46	MITProfessionalX+SysEngxB1+3T2016	problem	Question #2	>>Which of the following statements are true?<< [x] A system derives purpose from the interaction among its parts. [ ] Anything with multiple parts is considered a system. [ ] 100mL of water is a system. [ ] All of the above. [explanation] It is true that a system derives purpose from the interaction among its parts. Unless the entities interact, anything with multiple parts can not be considered…	135	6	4	19d52da9bee046a28e8c0a883773e86a	d68e7fd578df4f4cbab5dd41e23382f1	591014ac5cbd4db0ac05247e52fa1135	591014ac5cbd4db0ac05247e52fa1135	591014ac5cbd4db0ac05247e52fa1135/6
block-v1:MITProfessionalX+SysEngxB1+3T2016+type@problem+block@6f25165a045e4699879b6555edb9b46d	6f25165a045e4699879b6555edb9b46d	MITProfessionalX+SysEngxB1+3T2016	problem	Question #3	>>Which of the following statements about systems are true?<< [x] Almost anything can be considered a system, because almost everything contains entities and relationships. [x] A system is a set of entities and relationships, whose functionality is greater than the sum of individual entities. [x] Every system has a boundary to the surrounding "environment" and often has a dynamic behavior over ti…	136	7	4	19d52da9bee046a28e8c0a883773e86a	d68e7fd578df4f4cbab5dd41e23382f1	591014ac5cbd4db0ac05247e52fa1135	591014ac5cbd4db0ac05247e52fa1135	591014ac5cbd4db0ac05247e52fa1135/7
block-v1:MITProfessionalX+SysEngxB1+3T2016+type@sequential+block@f87e7e6f094e49f38d2dd9196d5370fb	f87e7e6f094e49f38d2dd9196d5370fb	MITProfessionalX+SysEngxB1+3T2016	sequential	Systems and Emergence (20 min)	NA	137	4	2	19d52da9bee046a28e8c0a883773e86a	f87e7e6f094e49f38d2dd9196d5370fb	NA	19d52da9bee046a28e8c0a883773e86a	19d52da9bee046a28e8c0a883773e86a/4
block-v1:MITProfessionalX+SysEngxB1+3T2016+type@vertical+block@f1d7a0674e634cc5b5a17cb9c112e9d5	f1d7a0674e634cc5b5a17cb9c112e9d5	MITProfessionalX+SysEngxB1+3T2016	vertical	Exploring Emergence	NA	138	1	3	19d52da9bee046a28e8c0a883773e86a	f87e7e6f094e49f38d2dd9196d5370fb	f1d7a0674e634cc5b5a17cb9c112e9d5	f87e7e6f094e49f38d2dd9196d5370fb	f87e7e6f094e49f38d2dd9196d5370fb/1
block-v1:MITProfessionalX+SysEngxB1+3T2016+type@html+block@34f97c1b78ab460b8fca4915f925e146	34f97c1b78ab460b8fca4915f925e146	MITProfessionalX+SysEngxB1+3T2016	html	NA	NA	139	1	4	19d52da9bee046a28e8c0a883773e86a	f87e7e6f094e49f38d2dd9196d5370fb	f1d7a0674e634cc5b5a17cb9c112e9d5	f1d7a0674e634cc5b5a17cb9c112e9d5	f1d7a0674e634cc5b5a17cb9c112e9d5/1
block-v1:MITProfessionalX+SysEngxB1+3T2016+type@video+block@4d4c82ce9995483493e126c061dffc77	4d4c82ce9995483493e126c061dffc77	MITProfessionalX+SysEngxB1+3T2016	video	Emergence Examples	NA	140	2	4	19d52da9bee046a28e8c0a883773e86a	f87e7e6f094e49f38d2dd9196d5370fb	f1d7a0674e634cc5b5a17cb9c112e9d5	f1d7a0674e634cc5b5a17cb9c112e9d5	f1d7a0674e634cc5b5a17cb9c112e9d5/2
block-v1:MITProfessionalX+SysEngxB1+3T2016+type@html+block@94a485f6eee14057ad43a2b9256e0e5d	94a485f6eee14057ad43a2b9256e0e5d	MITProfessionalX+SysEngxB1+3T2016	html	Definitions and Key Words	NA	141	3	4	19d52da9bee046a28e8c0a883773e86a	f87e7e6f094e49f38d2dd9196d5370fb	f1d7a0674e634cc5b5a17cb9c112e9d5	f1d7a0674e634cc5b5a17cb9c112e9d5	f1d7a0674e634cc5b5a17cb9c112e9d5/3
block-v1:MITProfessionalX+SysEngxB1+3T2016+type@html+block@f3370d882db44cd6baa56ec4f3ffe95d	f3370d882db44cd6baa56ec4f3ffe95d	MITProfessionalX+SysEngxB1+3T2016	html	NA	NA	142	4	4	19d52da9bee046a28e8c0a883773e86a	f87e7e6f094e49f38d2dd9196d5370fb	f1d7a0674e634cc5b5a17cb9c112e9d5	f1d7a0674e634cc5b5a17cb9c112e9d5	f1d7a0674e634cc5b5a17cb9c112e9d5/4
block-v1:MITProfessionalX+SysEngxB1+3T2016+type@problem+block@07cf32d5d5c34c5bbe749143b118c70f	07cf32d5d5c34c5bbe749143b118c70f	MITProfessionalX+SysEngxB1+3T2016	problem	Question #1	>>A nuclear power plant generates nuclear waste. This would be an example of:<< [[Desirable anticipated emergence, Desirable unanticipated emergence, (Undesirable anticipated emergence), Undesirable Unanticipated emergence]]	143	5	4	19d52da9bee046a28e8c0a883773e86a	f87e7e6f094e49f38d2dd9196d5370fb	f1d7a0674e634cc5b5a17cb9c112e9d5	f1d7a0674e634cc5b5a17cb9c112e9d5	f1d7a0674e634cc5b5a17cb9c112e9d5/5
block-v1:MITProfessionalX+SysEngxB1+3T2016+type@problem+block@8fdbf374ec1444f6b085dd7ab2f4934d	8fdbf374ec1444f6b085dd7ab2f4934d	MITProfessionalX+SysEngxB1+3T2016	problem	Question #2	>>Select all the statements that apply to emergence:<< [x] Emergence is what appears, materializes, or surfaces when a system operates. [x] Emergence can give the system expected functionality. [ ] It�s nearly impossible to predict how change in one entity will influence emergent properties. [x] Emergent properties associated with function, performance, and the �ilities� define the value that is …	144	6	4	19d52da9bee046a28e8c0a883773e86a	f87e7e6f094e49f38d2dd9196d5370fb	f1d7a0674e634cc5b5a17cb9c112e9d5	f1d7a0674e634cc5b5a17cb9c112e9d5	f1d7a0674e634cc5b5a17cb9c112e9d5/6
block-v1:MITProfessionalX+SysEngxB1+3T2016+type@problem+block@fca3fa9dc2ee41ae8fe2b6dec5e32f48	fca3fa9dc2ee41ae8fe2b6dec5e32f48	MITProfessionalX+SysEngxB1+3T2016	problem	Question #3	>>What are the different ways to predict emergence?<< [x] Prediction based on precedent. [ ] Prediction by summing the functions of the constituent entitities. [x] Prediction based on experiments and/or modeling. [x] Prediction based on systems thinking. [ ] All of the above. [explanation] There are multiple ways of predicting emergence, but summing the functions of the parts is not sufficient. O…	145	7	4	19d52da9bee046a28e8c0a883773e86a	f87e7e6f094e49f38d2dd9196d5370fb	f1d7a0674e634cc5b5a17cb9c112e9d5	f1d7a0674e634cc5b5a17cb9c112e9d5	f1d7a0674e634cc5b5a17cb9c112e9d5/7
block-v1:MITProfessionalX+SysEngxB1+3T2016+type@vertical+block@3155be8e598b41348a5865d419eef8c3	3155be8e598b41348a5865d419eef8c3	MITProfessionalX+SysEngxB1+3T2016	vertical	Ungraded Activity	NA	146	2	3	19d52da9bee046a28e8c0a883773e86a	f87e7e6f094e49f38d2dd9196d5370fb	3155be8e598b41348a5865d419eef8c3	f87e7e6f094e49f38d2dd9196d5370fb	f87e7e6f094e49f38d2dd9196d5370fb/2
block-v1:MITProfessionalX+SysEngxB1+3T2016+type@html+block@87898d649e254a82b3d69e018e2de495	87898d649e254a82b3d69e018e2de495	MITProfessionalX+SysEngxB1+3T2016	html	NA	NA	147	1	4	19d52da9bee046a28e8c0a883773e86a	f87e7e6f094e49f38d2dd9196d5370fb	3155be8e598b41348a5865d419eef8c3	3155be8e598b41348a5865d419eef8c3	3155be8e598b41348a5865d419eef8c3/1
block-v1:MITProfessionalX+SysEngxB1+3T2016+type@html+block@4902df8434d04906bf098152903df315	4902df8434d04906bf098152903df315	MITProfessionalX+SysEngxB1+3T2016	html	Emergence Activity	NA	148	2	4	19d52da9bee046a28e8c0a883773e86a	f87e7e6f094e49f38d2dd9196d5370fb	3155be8e598b41348a5865d419eef8c3	3155be8e598b41348a5865d419eef8c3	3155be8e598b41348a5865d419eef8c3/2
block-v1:MITProfessionalX+SysEngxB1+3T2016+type@html+block@dc0e8d2ab3914856bbb259514fb86f9b	dc0e8d2ab3914856bbb259514fb86f9b	MITProfessionalX+SysEngxB1+3T2016	html	Circuit Board	NA	149	3	4	19d52da9bee046a28e8c0a883773e86a	f87e7e6f094e49f38d2dd9196d5370fb	3155be8e598b41348a5865d419eef8c3	3155be8e598b41348a5865d419eef8c3	3155be8e598b41348a5865d419eef8c3/3
block-v1:MITProfessionalX+SysEngxB1+3T2016+type@word_cloud+block@f1c7638454664a9cb18ec249f65c4a23	f1c7638454664a9cb18ec249f65c4a23	MITProfessionalX+SysEngxB1+3T2016	word_cloud	Circuit Board Emergence Word Cloud	NA	150	4	4	19d52da9bee046a28e8c0a883773e86a	f87e7e6f094e49f38d2dd9196d5370fb	3155be8e598b41348a5865d419eef8c3	3155be8e598b41348a5865d419eef8c3	3155be8e598b41348a5865d419eef8c3/4
block-v1:MITProfessionalX+SysEngxB1+3T2016+type@html+block@9939babbe3be4da59e366d2d0cdff0f2	9939babbe3be4da59e366d2d0cdff0f2	MITProfessionalX+SysEngxB1+3T2016	html	Motorcycle	NA	151	5	4	19d52da9bee046a28e8c0a883773e86a	f87e7e6f094e49f38d2dd9196d5370fb	3155be8e598b41348a5865d419eef8c3	3155be8e598b41348a5865d419eef8c3	3155be8e598b41348a5865d419eef8c3/5
block-v1:MITProfessionalX+SysEngxB1+3T2016+type@word_cloud+block@ec4d15d4fd934d2ab2636c95f5185abe	ec4d15d4fd934d2ab2636c95f5185abe	MITProfessionalX+SysEngxB1+3T2016	word_cloud	Motorcycle Emergence Word Cloud	NA	152	6	4	19d52da9bee046a28e8c0a883773e86a	f87e7e6f094e49f38d2dd9196d5370fb	3155be8e598b41348a5865d419eef8c3	3155be8e598b41348a5865d419eef8c3	3155be8e598b41348a5865d419eef8c3/6
block-v1:MITProfessionalX+SysEngxB1+3T2016+type@html+block@d4eec21fd3de45dc9f073f6e8eebdcdb	d4eec21fd3de45dc9f073f6e8eebdcdb	MITProfessionalX+SysEngxB1+3T2016	html	Bees	NA	153	7	4	19d52da9bee046a28e8c0a883773e86a	f87e7e6f094e49f38d2dd9196d5370fb	3155be8e598b41348a5865d419eef8c3	3155be8e598b41348a5865d419eef8c3	3155be8e598b41348a5865d419eef8c3/7
block-v1:MITProfessionalX+SysEngxB1+3T2016+type@word_cloud+block@92483c527d3f44a6afd5ee22ddf02efd	92483c527d3f44a6afd5ee22ddf02efd	MITProfessionalX+SysEngxB1+3T2016	word_cloud	Bees Emergence Word Cloud	NA	154	8	4	19d52da9bee046a28e8c0a883773e86a	f87e7e6f094e49f38d2dd9196d5370fb	3155be8e598b41348a5865d419eef8c3	3155be8e598b41348a5865d419eef8c3	3155be8e598b41348a5865d419eef8c3/8
block-v1:MITProfessionalX+SysEngxB1+3T2016+type@html+block@ed03f8c0959945f186d6a89bd09ee826	ed03f8c0959945f186d6a89bd09ee826	MITProfessionalX+SysEngxB1+3T2016	html	NA	NA	155	9	4	19d52da9bee046a28e8c0a883773e86a	f87e7e6f094e49f38d2dd9196d5370fb	3155be8e598b41348a5865d419eef8c3	3155be8e598b41348a5865d419eef8c3	3155be8e598b41348a5865d419eef8c3/9
block-v1:MITProfessionalX+SysEngxB1+3T2016+type@html+block@cfa22a7398b6404f957ff438f10e3002	cfa22a7398b6404f957ff438f10e3002	MITProfessionalX+SysEngxB1+3T2016	html	Discussion Prompt	NA	156	10	4	19d52da9bee046a28e8c0a883773e86a	f87e7e6f094e49f38d2dd9196d5370fb	3155be8e598b41348a5865d419eef8c3	3155be8e598b41348a5865d419eef8c3	3155be8e598b41348a5865d419eef8c3/10
block-v1:MITProfessionalX+SysEngxB1+3T2016+type@sequential+block@c0b1e995f6de4668817461370e59aa93	c0b1e995f6de4668817461370e59aa93	MITProfessionalX+SysEngxB1+3T2016	sequential	Four Tasks of Systems Thinking (30 min)	NA	157	5	2	19d52da9bee046a28e8c0a883773e86a	c0b1e995f6de4668817461370e59aa93	NA	19d52da9bee046a28e8c0a883773e86a	19d52da9bee046a28e8c0a883773e86a/5
block-v1:MITProfessionalX+SysEngxB1+3T2016+type@vertical+block@a3bafd277e1e4532889d58b06b463526	a3bafd277e1e4532889d58b06b463526	MITProfessionalX+SysEngxB1+3T2016	vertical	Tasks 1 & 2	NA	158	1	3	19d52da9bee046a28e8c0a883773e86a	c0b1e995f6de4668817461370e59aa93	a3bafd277e1e4532889d58b06b463526	c0b1e995f6de4668817461370e59aa93	c0b1e995f6de4668817461370e59aa93/1
block-v1:MITProfessionalX+SysEngxB1+3T2016+type@html+block@7f3f8d1f13564ceb9b24431a502d779a	7f3f8d1f13564ceb9b24431a502d779a	MITProfessionalX+SysEngxB1+3T2016	html	NA	NA	159	1	4	19d52da9bee046a28e8c0a883773e86a	c0b1e995f6de4668817461370e59aa93	a3bafd277e1e4532889d58b06b463526	a3bafd277e1e4532889d58b06b463526	a3bafd277e1e4532889d58b06b463526/1
block-v1:MITProfessionalX+SysEngxB1+3T2016+type@video+block@c942db4eac104c26a7f8a160945ef2ab	c942db4eac104c26a7f8a160945ef2ab	MITProfessionalX+SysEngxB1+3T2016	video	The Four Tasks of Systems Thinking	NA	160	2	4	19d52da9bee046a28e8c0a883773e86a	c0b1e995f6de4668817461370e59aa93	a3bafd277e1e4532889d58b06b463526	a3bafd277e1e4532889d58b06b463526	a3bafd277e1e4532889d58b06b463526/2
block-v1:MITProfessionalX+SysEngxB1+3T2016+type@html+block@1e59ee5588fe4da68593235ff831ae52	1e59ee5588fe4da68593235ff831ae52	MITProfessionalX+SysEngxB1+3T2016	html	Definitions and Keywords	NA	161	3	4	19d52da9bee046a28e8c0a883773e86a	c0b1e995f6de4668817461370e59aa93	a3bafd277e1e4532889d58b06b463526	a3bafd277e1e4532889d58b06b463526	a3bafd277e1e4532889d58b06b463526/3
block-v1:MITProfessionalX+SysEngxB1+3T2016+type@vertical+block@d6508fe02c97404998bf9576b8c31c6e	d6508fe02c97404998bf9576b8c31c6e	MITProfessionalX+SysEngxB1+3T2016	vertical	Tasks 1 & 2 Examples	NA	162	2	3	19d52da9bee046a28e8c0a883773e86a	c0b1e995f6de4668817461370e59aa93	d6508fe02c97404998bf9576b8c31c6e	c0b1e995f6de4668817461370e59aa93	c0b1e995f6de4668817461370e59aa93/2
block-v1:MITProfessionalX+SysEngxB1+3T2016+type@html+block@5b0458958a0b4002a381049184224400	5b0458958a0b4002a381049184224400	MITProfessionalX+SysEngxB1+3T2016	html	NA	NA	163	1	4	19d52da9bee046a28e8c0a883773e86a	c0b1e995f6de4668817461370e59aa93	d6508fe02c97404998bf9576b8c31c6e	d6508fe02c97404998bf9576b8c31c6e	d6508fe02c97404998bf9576b8c31c6e/1
block-v1:MITProfessionalX+SysEngxB1+3T2016+type@html+block@571cc5a407bf4617a981e4ca46bda076	571cc5a407bf4617a981e4ca46bda076	MITProfessionalX+SysEngxB1+3T2016	html	Task 1: Identify the System, Form, and Function	NA	164	2	4	19d52da9bee046a28e8c0a883773e86a	c0b1e995f6de4668817461370e59aa93	d6508fe02c97404998bf9576b8c31c6e	d6508fe02c97404998bf9576b8c31c6e	d6508fe02c97404998bf9576b8c31c6e/2
block-v1:MITProfessionalX+SysEngxB1+3T2016+type@html+block@f270f12199164dfca72c5b292adc1ae4	f270f12199164dfca72c5b292adc1ae4	MITProfessionalX+SysEngxB1+3T2016	html	Task 2: Identify System Entities, Form, Function, System Boundary, and Context	NA	165	3	4	19d52da9bee046a28e8c0a883773e86a	c0b1e995f6de4668817461370e59aa93	d6508fe02c97404998bf9576b8c31c6e	d6508fe02c97404998bf9576b8c31c6e	d6508fe02c97404998bf9576b8c31c6e/3
block-v1:MITProfessionalX+SysEngxB1+3T2016+type@html+block@8aecb16262f045c491301a8595410df2	8aecb16262f045c491301a8595410df2	MITProfessionalX+SysEngxB1+3T2016	html	NA	NA	166	4	4	19d52da9bee046a28e8c0a883773e86a	c0b1e995f6de4668817461370e59aa93	d6508fe02c97404998bf9576b8c31c6e	d6508fe02c97404998bf9576b8c31c6e	d6508fe02c97404998bf9576b8c31c6e/4
block-v1:MITProfessionalX+SysEngxB1+3T2016+type@problem+block@cb503c8ae9384f86acd41ba2a297d3da	cb503c8ae9384f86acd41ba2a297d3da	MITProfessionalX+SysEngxB1+3T2016	problem	Question #1	>>The primary function of most human-built systems is usually fuzzy and unclear.<< ( ) True (x) False [explanation] The primary function of most human-built systems is usually clear. It is typically unclear for natural systems. [explanation]	167	5	4	19d52da9bee046a28e8c0a883773e86a	c0b1e995f6de4668817461370e59aa93	d6508fe02c97404998bf9576b8c31c6e	d6508fe02c97404998bf9576b8c31c6e	d6508fe02c97404998bf9576b8c31c6e/5
block-v1:MITProfessionalX+SysEngxB1+3T2016+type@problem+block@ec28bba018c84b32a1ea1d239c60beec	ec28bba018c84b32a1ea1d239c60beec	MITProfessionalX+SysEngxB1+3T2016	problem	Question #2	>>Defining the composition of systems as entities is extremely difficult for modular systems and is moderately difficult for integrated systems.<< ( ) True (x) False [explanation] It's actually the other way around. The composition of modular systems is easier to define than integrated systems.[explanation]	168	6	4	19d52da9bee046a28e8c0a883773e86a	c0b1e995f6de4668817461370e59aa93	d6508fe02c97404998bf9576b8c31c6e	d6508fe02c97404998bf9576b8c31c6e	d6508fe02c97404998bf9576b8c31c6e/6
block-v1:MITProfessionalX+SysEngxB1+3T2016+type@problem+block@2ecfad658ac84f949a050953afff32d9	2ecfad658ac84f949a050953afff32d9	MITProfessionalX+SysEngxB1+3T2016	problem	Question #3	>>When a relationship crosses a boundary, it defines the external interface between the system and the context.<< (x) True ( ) False [explanation] External interfaces are defined at boundaries. [explanation]	169	7	4	19d52da9bee046a28e8c0a883773e86a	c0b1e995f6de4668817461370e59aa93	d6508fe02c97404998bf9576b8c31c6e	d6508fe02c97404998bf9576b8c31c6e	d6508fe02c97404998bf9576b8c31c6e/7
block-v1:MITProfessionalX+SysEngxB1+3T2016+type@vertical+block@938c9404fac34be5b9d7190475f4a38f	938c9404fac34be5b9d7190475f4a38f	MITProfessionalX+SysEngxB1+3T2016	vertical	Tasks 3 & 4	NA	170	3	3	19d52da9bee046a28e8c0a883773e86a	c0b1e995f6de4668817461370e59aa93	938c9404fac34be5b9d7190475f4a38f	c0b1e995f6de4668817461370e59aa93	c0b1e995f6de4668817461370e59aa93/3
block-v1:MITProfessionalX+SysEngxB1+3T2016+type@html+block@e89f1391d2f54124ab0495968e109c28	e89f1391d2f54124ab0495968e109c28	MITProfessionalX+SysEngxB1+3T2016	html	NA	NA	171	1	4	19d52da9bee046a28e8c0a883773e86a	c0b1e995f6de4668817461370e59aa93	938c9404fac34be5b9d7190475f4a38f	938c9404fac34be5b9d7190475f4a38f	938c9404fac34be5b9d7190475f4a38f/1
block-v1:MITProfessionalX+SysEngxB1+3T2016+type@video+block@b2dd3863e24e48a8ba4a40387056e154	b2dd3863e24e48a8ba4a40387056e154	MITProfessionalX+SysEngxB1+3T2016	video	Identifying Relationships, Predicting Emergence	NA	172	2	4	19d52da9bee046a28e8c0a883773e86a	c0b1e995f6de4668817461370e59aa93	938c9404fac34be5b9d7190475f4a38f	938c9404fac34be5b9d7190475f4a38f	938c9404fac34be5b9d7190475f4a38f/2
block-v1:MITProfessionalX+SysEngxB1+3T2016+type@html+block@a9f3c1ee9de24114acb5b1bb51f109a8	a9f3c1ee9de24114acb5b1bb51f109a8	MITProfessionalX+SysEngxB1+3T2016	html	Definitions and Keywords	NA	173	3	4	19d52da9bee046a28e8c0a883773e86a	c0b1e995f6de4668817461370e59aa93	938c9404fac34be5b9d7190475f4a38f	938c9404fac34be5b9d7190475f4a38f	938c9404fac34be5b9d7190475f4a38f/3
block-v1:MITProfessionalX+SysEngxB1+3T2016+type@vertical+block@a01f7c46ae1746ce8c6ffbbef5a3d0d4	a01f7c46ae1746ce8c6ffbbef5a3d0d4	MITProfessionalX+SysEngxB1+3T2016	vertical	Task 3 & 4 Examples	NA	174	4	3	19d52da9bee046a28e8c0a883773e86a	c0b1e995f6de4668817461370e59aa93	a01f7c46ae1746ce8c6ffbbef5a3d0d4	c0b1e995f6de4668817461370e59aa93	c0b1e995f6de4668817461370e59aa93/4
block-v1:MITProfessionalX+SysEngxB1+3T2016+type@html+block@1a38fe26f1ce4dad8731cf309933934d	1a38fe26f1ce4dad8731cf309933934d	MITProfessionalX+SysEngxB1+3T2016	html	NA	NA	175	1	4	19d52da9bee046a28e8c0a883773e86a	c0b1e995f6de4668817461370e59aa93	a01f7c46ae1746ce8c6ffbbef5a3d0d4	a01f7c46ae1746ce8c6ffbbef5a3d0d4	a01f7c46ae1746ce8c6ffbbef5a3d0d4/1
block-v1:MITProfessionalX+SysEngxB1+3T2016+type@html+block@d823f33e493f43c3ad8243d80f5c8c04	d823f33e493f43c3ad8243d80f5c8c04	MITProfessionalX+SysEngxB1+3T2016	html	Task 3 : Identify Relationships Between Entities	NA	176	2	4	19d52da9bee046a28e8c0a883773e86a	c0b1e995f6de4668817461370e59aa93	a01f7c46ae1746ce8c6ffbbef5a3d0d4	a01f7c46ae1746ce8c6ffbbef5a3d0d4	a01f7c46ae1746ce8c6ffbbef5a3d0d4/2
block-v1:MITProfessionalX+SysEngxB1+3T2016+type@html+block@329a6a38d8ef47e09173dad48832a518	329a6a38d8ef47e09173dad48832a518	MITProfessionalX+SysEngxB1+3T2016	html	Task 4: Predict Emergence	NA	177	3	4	19d52da9bee046a28e8c0a883773e86a	c0b1e995f6de4668817461370e59aa93	a01f7c46ae1746ce8c6ffbbef5a3d0d4	a01f7c46ae1746ce8c6ffbbef5a3d0d4	a01f7c46ae1746ce8c6ffbbef5a3d0d4/3
block-v1:MITProfessionalX+SysEngxB1+3T2016+type@vertical+block@13b1b368a72a4736847abb2b9387cd72	13b1b368a72a4736847abb2b9387cd72	MITProfessionalX+SysEngxB1+3T2016	vertical	Ungraded Activity	NA	178	5	3	19d52da9bee046a28e8c0a883773e86a	c0b1e995f6de4668817461370e59aa93	13b1b368a72a4736847abb2b9387cd72	c0b1e995f6de4668817461370e59aa93	c0b1e995f6de4668817461370e59aa93/5
block-v1:MITProfessionalX+SysEngxB1+3T2016+type@html+block@2cd2942eb8484a5fb9b17b944ee29e01	2cd2942eb8484a5fb9b17b944ee29e01	MITProfessionalX+SysEngxB1+3T2016	html	NA	NA	179	1	4	19d52da9bee046a28e8c0a883773e86a	c0b1e995f6de4668817461370e59aa93	13b1b368a72a4736847abb2b9387cd72	13b1b368a72a4736847abb2b9387cd72	13b1b368a72a4736847abb2b9387cd72/1
block-v1:MITProfessionalX+SysEngxB1+3T2016+type@html+block@679eed61f745413f9a7797567c4cbeaa	679eed61f745413f9a7797567c4cbeaa	MITProfessionalX+SysEngxB1+3T2016	html	Apply the Four Tasks of Systems Engineering	NA	180	2	4	19d52da9bee046a28e8c0a883773e86a	c0b1e995f6de4668817461370e59aa93	13b1b368a72a4736847abb2b9387cd72	13b1b368a72a4736847abb2b9387cd72	13b1b368a72a4736847abb2b9387cd72/2
block-v1:MITProfessionalX+SysEngxB1+3T2016+type@problem+block@dac5aab56ccf4fcaa90e555710cb21da	dac5aab56ccf4fcaa90e555710cb21da	MITProfessionalX+SysEngxB1+3T2016	problem	Question #1	>>If you draw the boundary around the pump, which of the following are not the entities of the system within the boundary? << ( ) O-Ring, Seal, Water Slinger, Screws, Locking Nut (x) External hoses connecting with the pump ( ) Cover, Impeller, Housing, Motor Shaft, Motor [explanation] Here, external hoses and the operator are outside of the system boundary and work as external interfaces. [explan…	181	3	4	19d52da9bee046a28e8c0a883773e86a	c0b1e995f6de4668817461370e59aa93	13b1b368a72a4736847abb2b9387cd72	13b1b368a72a4736847abb2b9387cd72	13b1b368a72a4736847abb2b9387cd72/3
block-v1:MITProfessionalX+SysEngxB1+3T2016+type@drag-and-drop-v2+block@3715c81451634d3a8820b06e55e3ba49	3715c81451634d3a8820b06e55e3ba49	MITProfessionalX+SysEngxB1+3T2016	drag-and-drop-v2	NA	NA	182	4	4	19d52da9bee046a28e8c0a883773e86a	c0b1e995f6de4668817461370e59aa93	13b1b368a72a4736847abb2b9387cd72	13b1b368a72a4736847abb2b9387cd72	13b1b368a72a4736847abb2b9387cd72/4
block-v1:MITProfessionalX+SysEngxB1+3T2016+type@html+block@ba2dbce14dcd48f295bf00a2210967f6	ba2dbce14dcd48f295bf00a2210967f6	MITProfessionalX+SysEngxB1+3T2016	html	Key Entity Table	NA	183	5	4	19d52da9bee046a28e8c0a883773e86a	c0b1e995f6de4668817461370e59aa93	13b1b368a72a4736847abb2b9387cd72	13b1b368a72a4736847abb2b9387cd72	13b1b368a72a4736847abb2b9387cd72/5
block-v1:MITProfessionalX+SysEngxB1+3T2016+type@problem+block@adc6867c6a804fa38040d82ac4caf5a1	adc6867c6a804fa38040d82ac4caf5a1	MITProfessionalX+SysEngxB1+3T2016	problem	Question #3	NA	184	6	4	19d52da9bee046a28e8c0a883773e86a	c0b1e995f6de4668817461370e59aa93	13b1b368a72a4736847abb2b9387cd72	13b1b368a72a4736847abb2b9387cd72	13b1b368a72a4736847abb2b9387cd72/6
block-v1:MITProfessionalX+SysEngxB1+3T2016+type@sequential+block@d40ecf47d42245589307aa667a7af1c2	d40ecf47d42245589307aa667a7af1c2	MITProfessionalX+SysEngxB1+3T2016	sequential	Architecture and Form (40 min)	NA	185	6	2	19d52da9bee046a28e8c0a883773e86a	d40ecf47d42245589307aa667a7af1c2	NA	19d52da9bee046a28e8c0a883773e86a	19d52da9bee046a28e8c0a883773e86a/6
block-v1:MITProfessionalX+SysEngxB1+3T2016+type@vertical+block@09386e663c7142799fda51f4843ec62a	09386e663c7142799fda51f4843ec62a	MITProfessionalX+SysEngxB1+3T2016	vertical	What Does Architecture Mean to You?	NA	186	1	3	19d52da9bee046a28e8c0a883773e86a	d40ecf47d42245589307aa667a7af1c2	09386e663c7142799fda51f4843ec62a	d40ecf47d42245589307aa667a7af1c2	d40ecf47d42245589307aa667a7af1c2/1
block-v1:MITProfessionalX+SysEngxB1+3T2016+type@html+block@d1c4082fdcfa48e5abcbbfb18f6e8b33	d1c4082fdcfa48e5abcbbfb18f6e8b33	MITProfessionalX+SysEngxB1+3T2016	html	NA	NA	187	1	4	19d52da9bee046a28e8c0a883773e86a	d40ecf47d42245589307aa667a7af1c2	09386e663c7142799fda51f4843ec62a	09386e663c7142799fda51f4843ec62a	09386e663c7142799fda51f4843ec62a/1
block-v1:MITProfessionalX+SysEngxB1+3T2016+type@html+block@73d032340e644158b0fe26c2c3fedccc	73d032340e644158b0fe26c2c3fedccc	MITProfessionalX+SysEngxB1+3T2016	html	What Does Architecture Mean to You?	NA	188	2	4	19d52da9bee046a28e8c0a883773e86a	d40ecf47d42245589307aa667a7af1c2	09386e663c7142799fda51f4843ec62a	09386e663c7142799fda51f4843ec62a	09386e663c7142799fda51f4843ec62a/2
block-v1:MITProfessionalX+SysEngxB1+3T2016+type@vertical+block@9415c015647f40b68271071d04ea108a	9415c015647f40b68271071d04ea108a	MITProfessionalX+SysEngxB1+3T2016	vertical	What Is Architecture?	NA	189	2	3	19d52da9bee046a28e8c0a883773e86a	d40ecf47d42245589307aa667a7af1c2	9415c015647f40b68271071d04ea108a	d40ecf47d42245589307aa667a7af1c2	d40ecf47d42245589307aa667a7af1c2/2
block-v1:MITProfessionalX+SysEngxB1+3T2016+type@html+block@d33933250d0d4217987c8f3d78074d6f	d33933250d0d4217987c8f3d78074d6f	MITProfessionalX+SysEngxB1+3T2016	html	NA	NA	190	1	4	19d52da9bee046a28e8c0a883773e86a	d40ecf47d42245589307aa667a7af1c2	9415c015647f40b68271071d04ea108a	9415c015647f40b68271071d04ea108a	9415c015647f40b68271071d04ea108a/1
block-v1:MITProfessionalX+SysEngxB1+3T2016+type@html+block@8c04a700311c447aab8566750f105a76	8c04a700311c447aab8566750f105a76	MITProfessionalX+SysEngxB1+3T2016	html	NA	NA	191	2	4	19d52da9bee046a28e8c0a883773e86a	d40ecf47d42245589307aa667a7af1c2	9415c015647f40b68271071d04ea108a	9415c015647f40b68271071d04ea108a	9415c015647f40b68271071d04ea108a/2
block-v1:MITProfessionalX+SysEngxB1+3T2016+type@video+block@14d4034a1b7045f489954c63974dc4d4	14d4034a1b7045f489954c63974dc4d4	MITProfessionalX+SysEngxB1+3T2016	video		NA	192	3	4	19d52da9bee046a28e8c0a883773e86a	d40ecf47d42245589307aa667a7af1c2	9415c015647f40b68271071d04ea108a	9415c015647f40b68271071d04ea108a	9415c015647f40b68271071d04ea108a/3
block-v1:MITProfessionalX+SysEngxB1+3T2016+type@html+block@0b5bfaabdb0045d6886f50033fc699c4	0b5bfaabdb0045d6886f50033fc699c4	MITProfessionalX+SysEngxB1+3T2016	html	Definitions and Keywords	NA	193	4	4	19d52da9bee046a28e8c0a883773e86a	d40ecf47d42245589307aa667a7af1c2	9415c015647f40b68271071d04ea108a	9415c015647f40b68271071d04ea108a	9415c015647f40b68271071d04ea108a/4
block-v1:MITProfessionalX+SysEngxB1+3T2016+type@html+block@c1f6457af37f4d7fa9fa860dd486e013	c1f6457af37f4d7fa9fa860dd486e013	MITProfessionalX+SysEngxB1+3T2016	html	NA	NA	194	5	4	19d52da9bee046a28e8c0a883773e86a	d40ecf47d42245589307aa667a7af1c2	9415c015647f40b68271071d04ea108a	9415c015647f40b68271071d04ea108a	9415c015647f40b68271071d04ea108a/5
block-v1:MITProfessionalX+SysEngxB1+3T2016+type@html+block@737d7da1325147f78c7fee4ff30fde4a	737d7da1325147f78c7fee4ff30fde4a	MITProfessionalX+SysEngxB1+3T2016	html	Question Diagram	NA	195	6	4	19d52da9bee046a28e8c0a883773e86a	d40ecf47d42245589307aa667a7af1c2	9415c015647f40b68271071d04ea108a	9415c015647f40b68271071d04ea108a	9415c015647f40b68271071d04ea108a/6
block-v1:MITProfessionalX+SysEngxB1+3T2016+type@problem+block@c876f8d43a144883afaf4594689a814a	c876f8d43a144883afaf4594689a814a	MITProfessionalX+SysEngxB1+3T2016	problem	Question #1	>>Number of wheels: Three or four<< [[(Architectural decision), Design decision]] [explanation] In general, there is a fine line distinguishing architectural decisions from design decisions. Remember, architectural decisions are a subset of design decisions. However, architectural decisions have far reaching impact on overall architecture and functionality of the product and changing them is not …	196	7	4	19d52da9bee046a28e8c0a883773e86a	d40ecf47d42245589307aa667a7af1c2	9415c015647f40b68271071d04ea108a	9415c015647f40b68271071d04ea108a	9415c015647f40b68271071d04ea108a/7
block-v1:MITProfessionalX+SysEngxB1+3T2016+type@problem+block@fda3274aa61443fea1b71dd50524ffdf	fda3274aa61443fea1b71dd50524ffdf	MITProfessionalX+SysEngxB1+3T2016	problem	Question #2	>>Engine Type: Spark ignition (gasoline) or compression ignition (diesel)<< [[(Architectural decision), Design decision]]	197	8	4	19d52da9bee046a28e8c0a883773e86a	d40ecf47d42245589307aa667a7af1c2	9415c015647f40b68271071d04ea108a	9415c015647f40b68271071d04ea108a	9415c015647f40b68271071d04ea108a/8
block-v1:MITProfessionalX+SysEngxB1+3T2016+type@problem+block@b43ffcb7540a4b3abc44429da0d0ff56	b43ffcb7540a4b3abc44429da0d0ff56	MITProfessionalX+SysEngxB1+3T2016	problem	Question #3	>>Drive Layout: Front-wheel, rear-wheel, or all-wheel<< [[(Architectural decision), Design decision]]	198	9	4	19d52da9bee046a28e8c0a883773e86a	d40ecf47d42245589307aa667a7af1c2	9415c015647f40b68271071d04ea108a	9415c015647f40b68271071d04ea108a	9415c015647f40b68271071d04ea108a/9
block-v1:MITProfessionalX+SysEngxB1+3T2016+type@problem+block@f2486bf704df4553b4fea6c9048dedaf	f2486bf704df4553b4fea6c9048dedaf	MITProfessionalX+SysEngxB1+3T2016	problem	Question #4	>>Interiors: Leather or fabric<< [[Architectural decision, (Design decision)]]	199	10	4	19d52da9bee046a28e8c0a883773e86a	d40ecf47d42245589307aa667a7af1c2	9415c015647f40b68271071d04ea108a	9415c015647f40b68271071d04ea108a	9415c015647f40b68271071d04ea108a/10
block-v1:MITProfessionalX+SysEngxB1+3T2016+type@vertical+block@ee337f6e866d460ca0b03780867d5cac	ee337f6e866d460ca0b03780867d5cac	MITProfessionalX+SysEngxB1+3T2016	vertical	What Is Form?	NA	200	3	3	19d52da9bee046a28e8c0a883773e86a	d40ecf47d42245589307aa667a7af1c2	ee337f6e866d460ca0b03780867d5cac	d40ecf47d42245589307aa667a7af1c2	d40ecf47d42245589307aa667a7af1c2/3
block-v1:MITProfessionalX+SysEngxB1+3T2016+type@html+block@612507e8e9b84791992e1b6a8b34587f	612507e8e9b84791992e1b6a8b34587f	MITProfessionalX+SysEngxB1+3T2016	html	NA	NA	201	1	4	19d52da9bee046a28e8c0a883773e86a	d40ecf47d42245589307aa667a7af1c2	ee337f6e866d460ca0b03780867d5cac	ee337f6e866d460ca0b03780867d5cac	ee337f6e866d460ca0b03780867d5cac/1
block-v1:MITProfessionalX+SysEngxB1+3T2016+type@video+block@718c9a41b74b448fbdd6c3635dff925e	718c9a41b74b448fbdd6c3635dff925e	MITProfessionalX+SysEngxB1+3T2016	video	What Is Form?	NA	202	2	4	19d52da9bee046a28e8c0a883773e86a	d40ecf47d42245589307aa667a7af1c2	ee337f6e866d460ca0b03780867d5cac	ee337f6e866d460ca0b03780867d5cac	ee337f6e866d460ca0b03780867d5cac/2
block-v1:MITProfessionalX+SysEngxB1+3T2016+type@html+block@bb451765d1d149739e076366452a943d	bb451765d1d149739e076366452a943d	MITProfessionalX+SysEngxB1+3T2016	html	Definitions and Keywords	NA	203	3	4	19d52da9bee046a28e8c0a883773e86a	d40ecf47d42245589307aa667a7af1c2	ee337f6e866d460ca0b03780867d5cac	ee337f6e866d460ca0b03780867d5cac	ee337f6e866d460ca0b03780867d5cac/3
block-v1:MITProfessionalX+SysEngxB1+3T2016+type@html+block@322598722e6143329c23ed72182fd62b	322598722e6143329c23ed72182fd62b	MITProfessionalX+SysEngxB1+3T2016	html	NA	NA	204	4	4	19d52da9bee046a28e8c0a883773e86a	d40ecf47d42245589307aa667a7af1c2	ee337f6e866d460ca0b03780867d5cac	ee337f6e866d460ca0b03780867d5cac	ee337f6e866d460ca0b03780867d5cac/4
block-v1:MITProfessionalX+SysEngxB1+3T2016+type@html+block@ceffa2fa12d14516a031a830ea521438	ceffa2fa12d14516a031a830ea521438	MITProfessionalX+SysEngxB1+3T2016	html	NA	NA	205	5	4	19d52da9bee046a28e8c0a883773e86a	d40ecf47d42245589307aa667a7af1c2	ee337f6e866d460ca0b03780867d5cac	ee337f6e866d460ca0b03780867d5cac	ee337f6e866d460ca0b03780867d5cac/5
block-v1:MITProfessionalX+SysEngxB1+3T2016+type@html+block@97777b45c5e6469d92edcdbcc56918bf	97777b45c5e6469d92edcdbcc56918bf	MITProfessionalX+SysEngxB1+3T2016	html	Raw HTML	NA	206	6	4	19d52da9bee046a28e8c0a883773e86a	d40ecf47d42245589307aa667a7af1c2	ee337f6e866d460ca0b03780867d5cac	ee337f6e866d460ca0b03780867d5cac	ee337f6e866d460ca0b03780867d5cac/6
block-v1:MITProfessionalX+SysEngxB1+3T2016+type@word_cloud+block@3d7d2c357ca64492a5b2b6b92cda9205	3d7d2c357ca64492a5b2b6b92cda9205	MITProfessionalX+SysEngxB1+3T2016	word_cloud	Stop Sign Word Cloud	NA	207	7	4	19d52da9bee046a28e8c0a883773e86a	d40ecf47d42245589307aa667a7af1c2	ee337f6e866d460ca0b03780867d5cac	ee337f6e866d460ca0b03780867d5cac	ee337f6e866d460ca0b03780867d5cac/7
block-v1:MITProfessionalX+SysEngxB1+3T2016+type@html+block@d82f3e7bf41c4fc4ac0992e6f6166175	d82f3e7bf41c4fc4ac0992e6f6166175	MITProfessionalX+SysEngxB1+3T2016	html	Duplicate of 'Raw HTML'	NA	208	8	4	19d52da9bee046a28e8c0a883773e86a	d40ecf47d42245589307aa667a7af1c2	ee337f6e866d460ca0b03780867d5cac	ee337f6e866d460ca0b03780867d5cac	ee337f6e866d460ca0b03780867d5cac/8
block-v1:MITProfessionalX+SysEngxB1+3T2016+type@word_cloud+block@a5d97bdf3a4140199466298ba20407b6	a5d97bdf3a4140199466298ba20407b6	MITProfessionalX+SysEngxB1+3T2016	word_cloud	Notepad Word Cloud	NA	209	9	4	19d52da9bee046a28e8c0a883773e86a	d40ecf47d42245589307aa667a7af1c2	ee337f6e866d460ca0b03780867d5cac	ee337f6e866d460ca0b03780867d5cac	ee337f6e866d460ca0b03780867d5cac/9
block-v1:MITProfessionalX+SysEngxB1+3T2016+type@html+block@cf7f80f31fc6483abec1936dc2082127	cf7f80f31fc6483abec1936dc2082127	MITProfessionalX+SysEngxB1+3T2016	html	NA	NA	210	10	4	19d52da9bee046a28e8c0a883773e86a	d40ecf47d42245589307aa667a7af1c2	ee337f6e866d460ca0b03780867d5cac	ee337f6e866d460ca0b03780867d5cac	ee337f6e866d460ca0b03780867d5cac/10
block-v1:MITProfessionalX+SysEngxB1+3T2016+type@vertical+block@36569d205fa14b6591fde08898a8ebc7	36569d205fa14b6591fde08898a8ebc7	MITProfessionalX+SysEngxB1+3T2016	vertical	Decomposing Form into Entities	NA	211	4	3	19d52da9bee046a28e8c0a883773e86a	d40ecf47d42245589307aa667a7af1c2	36569d205fa14b6591fde08898a8ebc7	d40ecf47d42245589307aa667a7af1c2	d40ecf47d42245589307aa667a7af1c2/4
block-v1:MITProfessionalX+SysEngxB1+3T2016+type@html+block@e90b99d332da429e9c9d3b63f8ef6197	e90b99d332da429e9c9d3b63f8ef6197	MITProfessionalX+SysEngxB1+3T2016	html	NA	NA	212	1	4	19d52da9bee046a28e8c0a883773e86a	d40ecf47d42245589307aa667a7af1c2	36569d205fa14b6591fde08898a8ebc7	36569d205fa14b6591fde08898a8ebc7	36569d205fa14b6591fde08898a8ebc7/1
block-v1:MITProfessionalX+SysEngxB1+3T2016+type@html+block@0e62a7eafc0e4539864fec2049c0f7f4	0e62a7eafc0e4539864fec2049c0f7f4	MITProfessionalX+SysEngxB1+3T2016	html	NA	NA	213	2	4	19d52da9bee046a28e8c0a883773e86a	d40ecf47d42245589307aa667a7af1c2	36569d205fa14b6591fde08898a8ebc7	36569d205fa14b6591fde08898a8ebc7	36569d205fa14b6591fde08898a8ebc7/2
block-v1:MITProfessionalX+SysEngxB1+3T2016+type@html+block@f9e237bfd2764158b118a9dac079e4f5	f9e237bfd2764158b118a9dac079e4f5	MITProfessionalX+SysEngxB1+3T2016	html	Circuit Diagram	NA	214	3	4	19d52da9bee046a28e8c0a883773e86a	d40ecf47d42245589307aa667a7af1c2	36569d205fa14b6591fde08898a8ebc7	36569d205fa14b6591fde08898a8ebc7	36569d205fa14b6591fde08898a8ebc7/3
block-v1:MITProfessionalX+SysEngxB1+3T2016+type@html+block@4cacc150d55448bcada9d201180e45f7	4cacc150d55448bcada9d201180e45f7	MITProfessionalX+SysEngxB1+3T2016	html	Discussion Prompt	NA	215	4	4	19d52da9bee046a28e8c0a883773e86a	d40ecf47d42245589307aa667a7af1c2	36569d205fa14b6591fde08898a8ebc7	36569d205fa14b6591fde08898a8ebc7	36569d205fa14b6591fde08898a8ebc7/4
block-v1:MITProfessionalX+SysEngxB1+3T2016+type@html+block@1de86b8ab690487bace367e6f250b886	1de86b8ab690487bace367e6f250b886	MITProfessionalX+SysEngxB1+3T2016	html	NA	NA	216	5	4	19d52da9bee046a28e8c0a883773e86a	d40ecf47d42245589307aa667a7af1c2	36569d205fa14b6591fde08898a8ebc7	36569d205fa14b6591fde08898a8ebc7	36569d205fa14b6591fde08898a8ebc7/5
block-v1:MITProfessionalX+SysEngxB1+3T2016+type@video+block@e242d37c870545b4835c9fef133c11c8	e242d37c870545b4835c9fef133c11c8	MITProfessionalX+SysEngxB1+3T2016	video	Decomposing Form into Entities	NA	217	6	4	19d52da9bee046a28e8c0a883773e86a	d40ecf47d42245589307aa667a7af1c2	36569d205fa14b6591fde08898a8ebc7	36569d205fa14b6591fde08898a8ebc7	36569d205fa14b6591fde08898a8ebc7/6
block-v1:MITProfessionalX+SysEngxB1+3T2016+type@html+block@439eaf10c96341d89bf3575490ba4976	439eaf10c96341d89bf3575490ba4976	MITProfessionalX+SysEngxB1+3T2016	html	Definitions and Keywords	NA	218	7	4	19d52da9bee046a28e8c0a883773e86a	d40ecf47d42245589307aa667a7af1c2	36569d205fa14b6591fde08898a8ebc7	36569d205fa14b6591fde08898a8ebc7	36569d205fa14b6591fde08898a8ebc7/7
block-v1:MITProfessionalX+SysEngxB1+3T2016+type@vertical+block@869893f91acd4959b567a8fb316718e8	869893f91acd4959b567a8fb316718e8	MITProfessionalX+SysEngxB1+3T2016	vertical	Structure and Form	NA	219	5	3	19d52da9bee046a28e8c0a883773e86a	d40ecf47d42245589307aa667a7af1c2	869893f91acd4959b567a8fb316718e8	d40ecf47d42245589307aa667a7af1c2	d40ecf47d42245589307aa667a7af1c2/5
block-v1:MITProfessionalX+SysEngxB1+3T2016+type@html+block@9e38a7a86e964b9593890cf91c42ed92	9e38a7a86e964b9593890cf91c42ed92	MITProfessionalX+SysEngxB1+3T2016	html	NA	NA	220	1	4	19d52da9bee046a28e8c0a883773e86a	d40ecf47d42245589307aa667a7af1c2	869893f91acd4959b567a8fb316718e8	869893f91acd4959b567a8fb316718e8	869893f91acd4959b567a8fb316718e8/1
block-v1:MITProfessionalX+SysEngxB1+3T2016+type@html+block@39c98784f5b24f9ca7f76acd90120436	39c98784f5b24f9ca7f76acd90120436	MITProfessionalX+SysEngxB1+3T2016	html	NA	NA	221	2	4	19d52da9bee046a28e8c0a883773e86a	d40ecf47d42245589307aa667a7af1c2	869893f91acd4959b567a8fb316718e8	869893f91acd4959b567a8fb316718e8	869893f91acd4959b567a8fb316718e8/2
block-v1:MITProfessionalX+SysEngxB1+3T2016+type@video+block@ca91099547994cbfa0cd21fa4ce5aa89	ca91099547994cbfa0cd21fa4ce5aa89	MITProfessionalX+SysEngxB1+3T2016	video		NA	222	3	4	19d52da9bee046a28e8c0a883773e86a	d40ecf47d42245589307aa667a7af1c2	869893f91acd4959b567a8fb316718e8	869893f91acd4959b567a8fb316718e8	869893f91acd4959b567a8fb316718e8/3
block-v1:MITProfessionalX+SysEngxB1+3T2016+type@html+block@ee863c0a0a5c4286a9e0ee84794a4271	ee863c0a0a5c4286a9e0ee84794a4271	MITProfessionalX+SysEngxB1+3T2016	html	Definitions and Keywords	NA	223	4	4	19d52da9bee046a28e8c0a883773e86a	d40ecf47d42245589307aa667a7af1c2	869893f91acd4959b567a8fb316718e8	869893f91acd4959b567a8fb316718e8	869893f91acd4959b567a8fb316718e8/4
block-v1:MITProfessionalX+SysEngxB1+3T2016+type@html+block@ab2924eb2178451aae67621614eaab71	ab2924eb2178451aae67621614eaab71	MITProfessionalX+SysEngxB1+3T2016	html	NA	NA	224	5	4	19d52da9bee046a28e8c0a883773e86a	d40ecf47d42245589307aa667a7af1c2	869893f91acd4959b567a8fb316718e8	869893f91acd4959b567a8fb316718e8	869893f91acd4959b567a8fb316718e8/5
block-v1:MITProfessionalX+SysEngxB1+3T2016+type@html+block@626e5a12a84d449cb0ee450c4b2fa3f4	626e5a12a84d449cb0ee450c4b2fa3f4	MITProfessionalX+SysEngxB1+3T2016	html	NA	NA	225	6	4	19d52da9bee046a28e8c0a883773e86a	d40ecf47d42245589307aa667a7af1c2	869893f91acd4959b567a8fb316718e8	869893f91acd4959b567a8fb316718e8	869893f91acd4959b567a8fb316718e8/6
block-v1:MITProfessionalX+SysEngxB1+3T2016+type@html+block@938a67d6880a40b799ec29ae39097745	938a67d6880a40b799ec29ae39097745	MITProfessionalX+SysEngxB1+3T2016	html	NA	NA	226	7	4	19d52da9bee046a28e8c0a883773e86a	d40ecf47d42245589307aa667a7af1c2	869893f91acd4959b567a8fb316718e8	869893f91acd4959b567a8fb316718e8	869893f91acd4959b567a8fb316718e8/7
block-v1:MITProfessionalX+SysEngxB1+3T2016+type@problem+block@132a47a128d84163b578f8eb7212615a	132a47a128d84163b578f8eb7212615a	MITProfessionalX+SysEngxB1+3T2016	problem	Question #1	NA	227	8	4	19d52da9bee046a28e8c0a883773e86a	d40ecf47d42245589307aa667a7af1c2	869893f91acd4959b567a8fb316718e8	869893f91acd4959b567a8fb316718e8	869893f91acd4959b567a8fb316718e8/8
block-v1:MITProfessionalX+SysEngxB1+3T2016+type@problem+block@9ebfbba2465e4105825dda535960401e	9ebfbba2465e4105825dda535960401e	MITProfessionalX+SysEngxB1+3T2016	problem	Question #2	>>Which of the following are true about form?<< ( ) Form includes entities of form and formal relationships (Form = Objects + Structure) ( ) Form exists prior to execution of function ( ) Form is a product/system attribute (x) All of the above	228	9	4	19d52da9bee046a28e8c0a883773e86a	d40ecf47d42245589307aa667a7af1c2	869893f91acd4959b567a8fb316718e8	869893f91acd4959b567a8fb316718e8	869893f91acd4959b567a8fb316718e8/9
block-v1:MITProfessionalX+SysEngxB1+3T2016+type@problem+block@577dd73c85c749b0b0ae1fb2700be1eb	577dd73c85c749b0b0ae1fb2700be1eb	MITProfessionalX+SysEngxB1+3T2016	problem	Question #3	>>An �address� is what type of formal relationship?<< ( ) Connection (x) Location ( ) Other	229	10	4	19d52da9bee046a28e8c0a883773e86a	d40ecf47d42245589307aa667a7af1c2	869893f91acd4959b567a8fb316718e8	869893f91acd4959b567a8fb316718e8	869893f91acd4959b567a8fb316718e8/10
block-v1:MITProfessionalX+SysEngxB1+3T2016+type@problem+block@165a6f94d97a4f6499a21a136070a550	165a6f94d97a4f6499a21a136070a550	MITProfessionalX+SysEngxB1+3T2016	problem	Question #4	>>Formal relationships inform and influence the functional interaction, the emergence of function, and the performance of the system.<< (x) True ( ) False [explanation] Formal relationships exist between two components and allow a functional interaction between them. Since function is crucial to emergence and performance, the statement above is true. [explanation]	230	11	4	19d52da9bee046a28e8c0a883773e86a	d40ecf47d42245589307aa667a7af1c2	869893f91acd4959b567a8fb316718e8	869893f91acd4959b567a8fb316718e8	869893f91acd4959b567a8fb316718e8/11
block-v1:MITProfessionalX+SysEngxB1+3T2016+type@sequential+block@7ba152d4c5d14ad58334cd352cfb2751	7ba152d4c5d14ad58334cd352cfb2751	MITProfessionalX+SysEngxB1+3T2016	sequential	Graded Activity (15 min)	NA	231	7	2	19d52da9bee046a28e8c0a883773e86a	7ba152d4c5d14ad58334cd352cfb2751	NA	19d52da9bee046a28e8c0a883773e86a	19d52da9bee046a28e8c0a883773e86a/7
block-v1:MITProfessionalX+SysEngxB1+3T2016+type@vertical+block@1b4a88db58e947e2991b378e2aa6afe4	1b4a88db58e947e2991b378e2aa6afe4	MITProfessionalX+SysEngxB1+3T2016	vertical	Graded Activity	NA	232	1	3	19d52da9bee046a28e8c0a883773e86a	7ba152d4c5d14ad58334cd352cfb2751	1b4a88db58e947e2991b378e2aa6afe4	7ba152d4c5d14ad58334cd352cfb2751	7ba152d4c5d14ad58334cd352cfb2751/1
block-v1:MITProfessionalX+SysEngxB1+3T2016+type@html+block@65aac4067bc348aa8eb1a9c628d5cf2b	65aac4067bc348aa8eb1a9c628d5cf2b	MITProfessionalX+SysEngxB1+3T2016	html	NA	NA	233	1	4	19d52da9bee046a28e8c0a883773e86a	7ba152d4c5d14ad58334cd352cfb2751	1b4a88db58e947e2991b378e2aa6afe4	1b4a88db58e947e2991b378e2aa6afe4	1b4a88db58e947e2991b378e2aa6afe4/1
block-v1:MITProfessionalX+SysEngxB1+3T2016+type@problem+block@7f74f68e429142599d0637f16c652c15	7f74f68e429142599d0637f16c652c15	MITProfessionalX+SysEngxB1+3T2016	problem	Question #1	<br/><hr/> >>What are the different ways to predict emergence? (Select all that apply.)<< [x] Prediction based on precedent [ ] Prediction by summing the functions of the constituent entities [x] Prediction based on experiments and/or modeling [x] Prediction based on systems thinking	234	2	4	19d52da9bee046a28e8c0a883773e86a	7ba152d4c5d14ad58334cd352cfb2751	1b4a88db58e947e2991b378e2aa6afe4	1b4a88db58e947e2991b378e2aa6afe4	1b4a88db58e947e2991b378e2aa6afe4/2
block-v1:MITProfessionalX+SysEngxB1+3T2016+type@problem+block@a4a0fb2b7f034518845dc3ffead3854e	a4a0fb2b7f034518845dc3ffead3854e	MITProfessionalX+SysEngxB1+3T2016	problem	Question #2	<br/><hr/> >>In which domain does emergence occur? (Select all that apply.)<< [ ] Formal [x] Functional [ ] Neither of the above	235	3	4	19d52da9bee046a28e8c0a883773e86a	7ba152d4c5d14ad58334cd352cfb2751	1b4a88db58e947e2991b378e2aa6afe4	1b4a88db58e947e2991b378e2aa6afe4	1b4a88db58e947e2991b378e2aa6afe4/3
block-v1:MITProfessionalX+SysEngxB1+3T2016+type@problem+block@7a31f7717ab74f73aba8a604ea72c6d9	7a31f7717ab74f73aba8a604ea72c6d9	MITProfessionalX+SysEngxB1+3T2016	problem	Question #3	<br/><hr/> >>Which task(s) would a system engineer perform? (Select all that apply.)<< [x] Complete Trade-Off Analysis of a new transportation system to space. [x] Verify a top level requirement that might impose a restriction downstream. [x] Attend a 'design failure mode and effects analysis' working group meeting.	236	4	4	19d52da9bee046a28e8c0a883773e86a	7ba152d4c5d14ad58334cd352cfb2751	1b4a88db58e947e2991b378e2aa6afe4	1b4a88db58e947e2991b378e2aa6afe4	1b4a88db58e947e2991b378e2aa6afe4/4
block-v1:MITProfessionalX+SysEngxB1+3T2016+type@problem+block@6c1c96f226344ad4883dcd5daca85621	6c1c96f226344ad4883dcd5daca85621	MITProfessionalX+SysEngxB1+3T2016	problem	Question #4	<br/><hr/> >>Select all the following that apply to Form: << [x] Form can be modeled as objects of form, plus the formal structure among them. [ ] Form alone can predict emergence. [x] Form can be decomposed into smaller entities of form, which in turn aggregate into larger entities of form.	237	5	4	19d52da9bee046a28e8c0a883773e86a	7ba152d4c5d14ad58334cd352cfb2751	1b4a88db58e947e2991b378e2aa6afe4	1b4a88db58e947e2991b378e2aa6afe4	1b4a88db58e947e2991b378e2aa6afe4/5
block-v1:MITProfessionalX+SysEngxB1+3T2016+type@problem+block@7136b6bba18c443b9a660a9d04a0ad22	7136b6bba18c443b9a660a9d04a0ad22	MITProfessionalX+SysEngxB1+3T2016	problem	Question #5	<br/><hr/> >>System failure should not be considered as a kind of emergence.<< ( ) True (x) False	238	6	4	19d52da9bee046a28e8c0a883773e86a	7ba152d4c5d14ad58334cd352cfb2751	1b4a88db58e947e2991b378e2aa6afe4	1b4a88db58e947e2991b378e2aa6afe4	1b4a88db58e947e2991b378e2aa6afe4/6
block-v1:MITProfessionalX+SysEngxB1+3T2016+type@problem+block@55fef98c8f784f63841315567980e0b1	55fef98c8f784f63841315567980e0b1	MITProfessionalX+SysEngxB1+3T2016	problem	Question #6	<br/><hr/> >>Emergence depends on the function of entities enabled by form and on the functional relationships enabled by formal relationships.<< (x) True ( ) False	239	7	4	19d52da9bee046a28e8c0a883773e86a	7ba152d4c5d14ad58334cd352cfb2751	1b4a88db58e947e2991b378e2aa6afe4	1b4a88db58e947e2991b378e2aa6afe4	1b4a88db58e947e2991b378e2aa6afe4/7
block-v1:MITProfessionalX+SysEngxB1+3T2016+type@problem+block@095ae469ec8346ae9ebb3d7f1e8aaf7f	095ae469ec8346ae9ebb3d7f1e8aaf7f	MITProfessionalX+SysEngxB1+3T2016	problem	Question #7	<br/><hr/> >>All systems have form (what the system is) and function (what the system does).<< (x) True ( ) False	240	8	4	19d52da9bee046a28e8c0a883773e86a	7ba152d4c5d14ad58334cd352cfb2751	1b4a88db58e947e2991b378e2aa6afe4	1b4a88db58e947e2991b378e2aa6afe4	1b4a88db58e947e2991b378e2aa6afe4/8
block-v1:MITProfessionalX+SysEngxB1+3T2016+type@problem+block@6da06feb06a2420ba23d64acec243e58	6da06feb06a2420ba23d64acec243e58	MITProfessionalX+SysEngxB1+3T2016	problem	Question #8	<br/><hr/> >>When a relationship crosses a boundary, it defines the external interface between the system and the context. << (x) True ( ) False	241	9	4	19d52da9bee046a28e8c0a883773e86a	7ba152d4c5d14ad58334cd352cfb2751	1b4a88db58e947e2991b378e2aa6afe4	1b4a88db58e947e2991b378e2aa6afe4	1b4a88db58e947e2991b378e2aa6afe4/9
block-v1:MITProfessionalX+SysEngxB1+3T2016+type@problem+block@baa192f8f93743ed9626f007022e864d	baa192f8f93743ed9626f007022e864d	MITProfessionalX+SysEngxB1+3T2016	problem	Question #9	<br/><hr/> >>Emergent properties of the system are identified based on formal interactions of the entities.<< ( ) True (x) False	242	10	4	19d52da9bee046a28e8c0a883773e86a	7ba152d4c5d14ad58334cd352cfb2751	1b4a88db58e947e2991b378e2aa6afe4	1b4a88db58e947e2991b378e2aa6afe4	1b4a88db58e947e2991b378e2aa6afe4/10
block-v1:MITProfessionalX+SysEngxB1+3T2016+type@problem+block@9002c82ba7d64faaa83fc8d14fc7aa3f	9002c82ba7d64faaa83fc8d14fc7aa3f	MITProfessionalX+SysEngxB1+3T2016	problem	Question #10	<br/><hr/> >>The entities of a system are linked through relationships that have a formal and functional character. Some entities are linked with entities outside the system, which are said to be in context of the system. << (x) True ( ) False	243	11	4	19d52da9bee046a28e8c0a883773e86a	7ba152d4c5d14ad58334cd352cfb2751	1b4a88db58e947e2991b378e2aa6afe4	1b4a88db58e947e2991b378e2aa6afe4	1b4a88db58e947e2991b378e2aa6afe4/11
block-v1:MITProfessionalX+SysEngxB1+3T2016+type@problem+block@5ce6b4b90df44c3391d05fa238a6c14b	5ce6b4b90df44c3391d05fa238a6c14b	MITProfessionalX+SysEngxB1+3T2016	problem	Question #11	<br/><hr/> >>Emergent properties of a system are identified solely based on formal relationships of the entities.<< ( ) True (x) False	244	12	4	19d52da9bee046a28e8c0a883773e86a	7ba152d4c5d14ad58334cd352cfb2751	1b4a88db58e947e2991b378e2aa6afe4	1b4a88db58e947e2991b378e2aa6afe4	1b4a88db58e947e2991b378e2aa6afe4/12
block-v1:MITProfessionalX+SysEngxB1+3T2016+type@sequential+block@220343c71d17417e9d9a175739851566	220343c71d17417e9d9a175739851566	MITProfessionalX+SysEngxB1+3T2016	sequential	Project (1-1.5 hrs)	NA	245	8	2	19d52da9bee046a28e8c0a883773e86a	220343c71d17417e9d9a175739851566	NA	19d52da9bee046a28e8c0a883773e86a	19d52da9bee046a28e8c0a883773e86a/8
block-v1:MITProfessionalX+SysEngxB1+3T2016+type@vertical+block@f34e989e64f848d08b82a775ae0ba198	f34e989e64f848d08b82a775ae0ba198	MITProfessionalX+SysEngxB1+3T2016	vertical	Join a Team	NA	246	1	3	19d52da9bee046a28e8c0a883773e86a	220343c71d17417e9d9a175739851566	f34e989e64f848d08b82a775ae0ba198	220343c71d17417e9d9a175739851566	220343c71d17417e9d9a175739851566/1
block-v1:MITProfessionalX+SysEngxB1+3T2016+type@html+block@0dcb125a677f45d1ad1b7d5eb8cc3d8f	0dcb125a677f45d1ad1b7d5eb8cc3d8f	MITProfessionalX+SysEngxB1+3T2016	html	NA	NA	247	1	4	19d52da9bee046a28e8c0a883773e86a	220343c71d17417e9d9a175739851566	f34e989e64f848d08b82a775ae0ba198	f34e989e64f848d08b82a775ae0ba198	f34e989e64f848d08b82a775ae0ba198/1
block-v1:MITProfessionalX+SysEngxB1+3T2016+type@html+block@27c05323f41d443e9ad5940d6113bffa	27c05323f41d443e9ad5940d6113bffa	MITProfessionalX+SysEngxB1+3T2016	html	NA	NA	248	2	4	19d52da9bee046a28e8c0a883773e86a	220343c71d17417e9d9a175739851566	f34e989e64f848d08b82a775ae0ba198	f34e989e64f848d08b82a775ae0ba198	f34e989e64f848d08b82a775ae0ba198/2
block-v1:MITProfessionalX+SysEngxB1+3T2016+type@html+block@d1b5e55eeb214c8093e689cb3c4bbb75	d1b5e55eeb214c8093e689cb3c4bbb75	MITProfessionalX+SysEngxB1+3T2016	html	NA	NA	249	3	4	19d52da9bee046a28e8c0a883773e86a	220343c71d17417e9d9a175739851566	f34e989e64f848d08b82a775ae0ba198	f34e989e64f848d08b82a775ae0ba198	f34e989e64f848d08b82a775ae0ba198/3
block-v1:MITProfessionalX+SysEngxB1+3T2016+type@html+block@f2659198591c4e6bbcc84e7fc4ecedc1	f2659198591c4e6bbcc84e7fc4ecedc1	MITProfessionalX+SysEngxB1+3T2016	html	NA	NA	250	4	4	19d52da9bee046a28e8c0a883773e86a	220343c71d17417e9d9a175739851566	f34e989e64f848d08b82a775ae0ba198	f34e989e64f848d08b82a775ae0ba198	f34e989e64f848d08b82a775ae0ba198/4
block-v1:MITProfessionalX+SysEngxB1+3T2016+type@vertical+block@bf4adab645134edb822e9031b6a0170e	bf4adab645134edb822e9031b6a0170e	MITProfessionalX+SysEngxB1+3T2016	vertical	Introduction to Course Project	NA	251	2	3	19d52da9bee046a28e8c0a883773e86a	220343c71d17417e9d9a175739851566	bf4adab645134edb822e9031b6a0170e	220343c71d17417e9d9a175739851566	220343c71d17417e9d9a175739851566/2
block-v1:MITProfessionalX+SysEngxB1+3T2016+type@html+block@d659a1d9b5b641109e16f8c17a0c47f9	d659a1d9b5b641109e16f8c17a0c47f9	MITProfessionalX+SysEngxB1+3T2016	html	NA	NA	252	1	4	19d52da9bee046a28e8c0a883773e86a	220343c71d17417e9d9a175739851566	bf4adab645134edb822e9031b6a0170e	bf4adab645134edb822e9031b6a0170e	bf4adab645134edb822e9031b6a0170e/1
block-v1:MITProfessionalX+SysEngxB1+3T2016+type@video+block@03d06c1a6e5f499d877c658eefa60984	03d06c1a6e5f499d877c658eefa60984	MITProfessionalX+SysEngxB1+3T2016	video	Introduction to Course Project	NA	253	2	4	19d52da9bee046a28e8c0a883773e86a	220343c71d17417e9d9a175739851566	bf4adab645134edb822e9031b6a0170e	bf4adab645134edb822e9031b6a0170e	bf4adab645134edb822e9031b6a0170e/2
block-v1:MITProfessionalX+SysEngxB1+3T2016+type@vertical+block@199be3751a3b4df4bc28e05a171b8772	199be3751a3b4df4bc28e05a171b8772	MITProfessionalX+SysEngxB1+3T2016	vertical	Project Instructions	NA	254	3	3	19d52da9bee046a28e8c0a883773e86a	220343c71d17417e9d9a175739851566	199be3751a3b4df4bc28e05a171b8772	220343c71d17417e9d9a175739851566	220343c71d17417e9d9a175739851566/3
block-v1:MITProfessionalX+SysEngxB1+3T2016+type@html+block@e04a29bbcd514b16807e614e0fc59f65	e04a29bbcd514b16807e614e0fc59f65	MITProfessionalX+SysEngxB1+3T2016	html	NA	NA	255	1	4	19d52da9bee046a28e8c0a883773e86a	220343c71d17417e9d9a175739851566	199be3751a3b4df4bc28e05a171b8772	199be3751a3b4df4bc28e05a171b8772	199be3751a3b4df4bc28e05a171b8772/1
block-v1:MITProfessionalX+SysEngxB1+3T2016+type@html+block@65c42121d8014b999895558d581031f9	65c42121d8014b999895558d581031f9	MITProfessionalX+SysEngxB1+3T2016	html	Instructions	NA	256	2	4	19d52da9bee046a28e8c0a883773e86a	220343c71d17417e9d9a175739851566	199be3751a3b4df4bc28e05a171b8772	199be3751a3b4df4bc28e05a171b8772	199be3751a3b4df4bc28e05a171b8772/2
block-v1:MITProfessionalX+SysEngxB1+3T2016+type@vertical+block@5442193855934191a2df1957224399c2	5442193855934191a2df1957224399c2	MITProfessionalX+SysEngxB1+3T2016	vertical	Submit and Grade Your Project	NA	257	4	3	19d52da9bee046a28e8c0a883773e86a	220343c71d17417e9d9a175739851566	5442193855934191a2df1957224399c2	220343c71d17417e9d9a175739851566	220343c71d17417e9d9a175739851566/4
block-v1:MITProfessionalX+SysEngxB1+3T2016+type@html+block@1d576e2d43dc475fbd98dabaac79ad0e	1d576e2d43dc475fbd98dabaac79ad0e	MITProfessionalX+SysEngxB1+3T2016	html	NA	NA	258	1	4	19d52da9bee046a28e8c0a883773e86a	220343c71d17417e9d9a175739851566	5442193855934191a2df1957224399c2	5442193855934191a2df1957224399c2	5442193855934191a2df1957224399c2/1
block-v1:MITProfessionalX+SysEngxB1+3T2016+type@openassessment+block@d28a4303d33f46189f8b7373063b4fcb	d28a4303d33f46189f8b7373063b4fcb	MITProfessionalX+SysEngxB1+3T2016	openassessment	Project Assessment: Week 1	NA	259	2	4	19d52da9bee046a28e8c0a883773e86a	220343c71d17417e9d9a175739851566	5442193855934191a2df1957224399c2	5442193855934191a2df1957224399c2	5442193855934191a2df1957224399c2/2
block-v1:MITProfessionalX+SysEngxB1+3T2016+type@sequential+block@e5bfdd6ea52c45dab88fc03e6379f469	e5bfdd6ea52c45dab88fc03e6379f469	MITProfessionalX+SysEngxB1+3T2016	sequential	Key Takeaways (2 min)	NA	260	9	2	19d52da9bee046a28e8c0a883773e86a	e5bfdd6ea52c45dab88fc03e6379f469	NA	19d52da9bee046a28e8c0a883773e86a	19d52da9bee046a28e8c0a883773e86a/9
block-v1:MITProfessionalX+SysEngxB1+3T2016+type@vertical+block@e9b38fbdd6544839a294f297d2273943	e9b38fbdd6544839a294f297d2273943	MITProfessionalX+SysEngxB1+3T2016	vertical	Key Takeaways	NA	261	1	3	19d52da9bee046a28e8c0a883773e86a	e5bfdd6ea52c45dab88fc03e6379f469	e9b38fbdd6544839a294f297d2273943	e5bfdd6ea52c45dab88fc03e6379f469	e5bfdd6ea52c45dab88fc03e6379f469/1
block-v1:MITProfessionalX+SysEngxB1+3T2016+type@html+block@8301f1b1a59b4f608ed3afab0a9b2eb3	8301f1b1a59b4f608ed3afab0a9b2eb3	MITProfessionalX+SysEngxB1+3T2016	html	NA	NA	262	1	4	19d52da9bee046a28e8c0a883773e86a	e5bfdd6ea52c45dab88fc03e6379f469	e9b38fbdd6544839a294f297d2273943	e9b38fbdd6544839a294f297d2273943	e9b38fbdd6544839a294f297d2273943/1
block-v1:MITProfessionalX+SysEngxB1+3T2016+type@html+block@bd6322a6f3cd4e6d998751f14c79116d	bd6322a6f3cd4e6d998751f14c79116d	MITProfessionalX+SysEngxB1+3T2016	html	NA	NA	263	2	4	19d52da9bee046a28e8c0a883773e86a	e5bfdd6ea52c45dab88fc03e6379f469	e9b38fbdd6544839a294f297d2273943	e9b38fbdd6544839a294f297d2273943	e9b38fbdd6544839a294f297d2273943/2
block-v1:MITProfessionalX+SysEngxB1+3T2016+type@chapter+block@63fbc15b9b194b88bba0b1fa81cbb3fb	63fbc15b9b194b88bba0b1fa81cbb3fb	MITProfessionalX+SysEngxB1+3T2016	chapter	Week 2: Function and Emergence (4-5 hrs)	NA	264	4	1	63fbc15b9b194b88bba0b1fa81cbb3fb	NA	NA	course	course/4
block-v1:MITProfessionalX+SysEngxB1+3T2016+type@sequential+block@55f24215b5f947d0a3753c8c05cec3f2	55f24215b5f947d0a3753c8c05cec3f2	MITProfessionalX+SysEngxB1+3T2016	sequential	Key Ideas (2 min)	NA	265	1	2	63fbc15b9b194b88bba0b1fa81cbb3fb	55f24215b5f947d0a3753c8c05cec3f2	NA	63fbc15b9b194b88bba0b1fa81cbb3fb	63fbc15b9b194b88bba0b1fa81cbb3fb/1
block-v1:MITProfessionalX+SysEngxB1+3T2016+type@vertical+block@08974369b72241e4a3c887f55bdade07	08974369b72241e4a3c887f55bdade07	MITProfessionalX+SysEngxB1+3T2016	vertical	Key Ideas	NA	266	1	3	63fbc15b9b194b88bba0b1fa81cbb3fb	55f24215b5f947d0a3753c8c05cec3f2	08974369b72241e4a3c887f55bdade07	55f24215b5f947d0a3753c8c05cec3f2	55f24215b5f947d0a3753c8c05cec3f2/1
block-v1:MITProfessionalX+SysEngxB1+3T2016+type@html+block@f80bc5426ff84e1e9a3dae4d3655b738	f80bc5426ff84e1e9a3dae4d3655b738	MITProfessionalX+SysEngxB1+3T2016	html	NA	NA	267	1	4	63fbc15b9b194b88bba0b1fa81cbb3fb	55f24215b5f947d0a3753c8c05cec3f2	08974369b72241e4a3c887f55bdade07	08974369b72241e4a3c887f55bdade07	08974369b72241e4a3c887f55bdade07/1
block-v1:MITProfessionalX+SysEngxB1+3T2016+type@video+block@4902b070072a457b9561d91155db7245	4902b070072a457b9561d91155db7245	MITProfessionalX+SysEngxB1+3T2016	video	Key Ideas	NA	268	2	4	63fbc15b9b194b88bba0b1fa81cbb3fb	55f24215b5f947d0a3753c8c05cec3f2	08974369b72241e4a3c887f55bdade07	08974369b72241e4a3c887f55bdade07	08974369b72241e4a3c887f55bdade07/2
block-v1:MITProfessionalX+SysEngxB1+3T2016+type@html+block@9d8f766bd7d94388906724ecb757a2a0	9d8f766bd7d94388906724ecb757a2a0	MITProfessionalX+SysEngxB1+3T2016	html	NA	NA	269	3	4	63fbc15b9b194b88bba0b1fa81cbb3fb	55f24215b5f947d0a3753c8c05cec3f2	08974369b72241e4a3c887f55bdade07	08974369b72241e4a3c887f55bdade07	08974369b72241e4a3c887f55bdade07/3
block-v1:MITProfessionalX+SysEngxB1+3T2016+type@sequential+block@ea29a745ecc84fcc9b65465cecddf068	ea29a745ecc84fcc9b65465cecddf068	MITProfessionalX+SysEngxB1+3T2016	sequential	Product System (10 min)	NA	270	2	2	63fbc15b9b194b88bba0b1fa81cbb3fb	ea29a745ecc84fcc9b65465cecddf068	NA	63fbc15b9b194b88bba0b1fa81cbb3fb	63fbc15b9b194b88bba0b1fa81cbb3fb/2
block-v1:MITProfessionalX+SysEngxB1+3T2016+type@vertical+block@dbe121af8a9f447a968d28bb116f3aa4	dbe121af8a9f447a968d28bb116f3aa4	MITProfessionalX+SysEngxB1+3T2016	vertical	Whole Product System and System Boundary	NA	271	1	3	63fbc15b9b194b88bba0b1fa81cbb3fb	ea29a745ecc84fcc9b65465cecddf068	dbe121af8a9f447a968d28bb116f3aa4	ea29a745ecc84fcc9b65465cecddf068	ea29a745ecc84fcc9b65465cecddf068/1
block-v1:MITProfessionalX+SysEngxB1+3T2016+type@html+block@ae819cf4d7a442319b20dd75d93260e1	ae819cf4d7a442319b20dd75d93260e1	MITProfessionalX+SysEngxB1+3T2016	html	NA	NA	272	1	4	63fbc15b9b194b88bba0b1fa81cbb3fb	ea29a745ecc84fcc9b65465cecddf068	dbe121af8a9f447a968d28bb116f3aa4	dbe121af8a9f447a968d28bb116f3aa4	dbe121af8a9f447a968d28bb116f3aa4/1
block-v1:MITProfessionalX+SysEngxB1+3T2016+type@video+block@656068ef68eb402ea6cbcbc1a545e0af	656068ef68eb402ea6cbcbc1a545e0af	MITProfessionalX+SysEngxB1+3T2016	video	Whole Product System and System Boundary	NA	273	2	4	63fbc15b9b194b88bba0b1fa81cbb3fb	ea29a745ecc84fcc9b65465cecddf068	dbe121af8a9f447a968d28bb116f3aa4	dbe121af8a9f447a968d28bb116f3aa4	dbe121af8a9f447a968d28bb116f3aa4/2
block-v1:MITProfessionalX+SysEngxB1+3T2016+type@html+block@63fc3043883f48e79ce8b997731e0aba	63fc3043883f48e79ce8b997731e0aba	MITProfessionalX+SysEngxB1+3T2016	html	NA	NA	274	3	4	63fbc15b9b194b88bba0b1fa81cbb3fb	ea29a745ecc84fcc9b65465cecddf068	dbe121af8a9f447a968d28bb116f3aa4	dbe121af8a9f447a968d28bb116f3aa4	dbe121af8a9f447a968d28bb116f3aa4/3
block-v1:MITProfessionalX+SysEngxB1+3T2016+type@html+block@6bc7e2fe6d1f497a850aa30c193b20fc	6bc7e2fe6d1f497a850aa30c193b20fc	MITProfessionalX+SysEngxB1+3T2016	html	NA	NA	275	4	4	63fbc15b9b194b88bba0b1fa81cbb3fb	ea29a745ecc84fcc9b65465cecddf068	dbe121af8a9f447a968d28bb116f3aa4	dbe121af8a9f447a968d28bb116f3aa4	dbe121af8a9f447a968d28bb116f3aa4/4
block-v1:MITProfessionalX+SysEngxB1+3T2016+type@html+block@f0dcc1c1218348c68b8fc43485e52696	f0dcc1c1218348c68b8fc43485e52696	MITProfessionalX+SysEngxB1+3T2016	html	NA	NA	276	5	4	63fbc15b9b194b88bba0b1fa81cbb3fb	ea29a745ecc84fcc9b65465cecddf068	dbe121af8a9f447a968d28bb116f3aa4	dbe121af8a9f447a968d28bb116f3aa4	dbe121af8a9f447a968d28bb116f3aa4/5
block-v1:MITProfessionalX+SysEngxB1+3T2016+type@problem+block@7b60d02e46af41a1a4b280c87529458c	7b60d02e46af41a1a4b280c87529458c	MITProfessionalX+SysEngxB1+3T2016	problem	Question #1	<img src="/static/amplifierCircuitDiagram.png" width="600"/> <br/><br/>Review the following diagram and mark all that are part of the system within the system boundary:<br/><br/> [ ] Vin [ ] G1 [x] R1 [x] LM741_1 [x] R2 [ ] Vout [explanation] In the diagram, the emergent function is an amplified signal. The system is comprised of two resistors and an operational amplifier only. The whole product …	277	6	4	63fbc15b9b194b88bba0b1fa81cbb3fb	ea29a745ecc84fcc9b65465cecddf068	dbe121af8a9f447a968d28bb116f3aa4	dbe121af8a9f447a968d28bb116f3aa4	dbe121af8a9f447a968d28bb116f3aa4/6
block-v1:MITProfessionalX+SysEngxB1+3T2016+type@problem+block@62c394136e7b4f93a51b8f335980552c	62c394136e7b4f93a51b8f335980552c	MITProfessionalX+SysEngxB1+3T2016	problem	Question #2	>>The system architect is responsible for the whole product system.<< ( ) True (x) False [explanation] The system architect is responsible for the product system; and accountable for the whole product system. [explanation]	278	7	4	63fbc15b9b194b88bba0b1fa81cbb3fb	ea29a745ecc84fcc9b65465cecddf068	dbe121af8a9f447a968d28bb116f3aa4	dbe121af8a9f447a968d28bb116f3aa4	dbe121af8a9f447a968d28bb116f3aa4/7
block-v1:MITProfessionalX+SysEngxB1+3T2016+type@sequential+block@95d2c586ba8a455b8777af052669005e	95d2c586ba8a455b8777af052669005e	MITProfessionalX+SysEngxB1+3T2016	sequential	Function (15 min)	NA	279	3	2	63fbc15b9b194b88bba0b1fa81cbb3fb	95d2c586ba8a455b8777af052669005e	NA	63fbc15b9b194b88bba0b1fa81cbb3fb	63fbc15b9b194b88bba0b1fa81cbb3fb/3
block-v1:MITProfessionalX+SysEngxB1+3T2016+type@vertical+block@291f833309034c7d81a4fc235522e928	291f833309034c7d81a4fc235522e928	MITProfessionalX+SysEngxB1+3T2016	vertical	What Is Function?	NA	280	1	3	63fbc15b9b194b88bba0b1fa81cbb3fb	95d2c586ba8a455b8777af052669005e	291f833309034c7d81a4fc235522e928	95d2c586ba8a455b8777af052669005e	95d2c586ba8a455b8777af052669005e/1
block-v1:MITProfessionalX+SysEngxB1+3T2016+type@html+block@1a9a4835a66940fbbafcea5399778215	1a9a4835a66940fbbafcea5399778215	MITProfessionalX+SysEngxB1+3T2016	html	NA	NA	281	1	4	63fbc15b9b194b88bba0b1fa81cbb3fb	95d2c586ba8a455b8777af052669005e	291f833309034c7d81a4fc235522e928	291f833309034c7d81a4fc235522e928	291f833309034c7d81a4fc235522e928/1
block-v1:MITProfessionalX+SysEngxB1+3T2016+type@video+block@1f5482bfef2540b3ab68f99c93add68b	1f5482bfef2540b3ab68f99c93add68b	MITProfessionalX+SysEngxB1+3T2016	video	What is Function?	NA	282	2	4	63fbc15b9b194b88bba0b1fa81cbb3fb	95d2c586ba8a455b8777af052669005e	291f833309034c7d81a4fc235522e928	291f833309034c7d81a4fc235522e928	291f833309034c7d81a4fc235522e928/2
block-v1:MITProfessionalX+SysEngxB1+3T2016+type@html+block@47af078655354df8b5d344434a7dd2f1	47af078655354df8b5d344434a7dd2f1	MITProfessionalX+SysEngxB1+3T2016	html	NA	NA	283	3	4	63fbc15b9b194b88bba0b1fa81cbb3fb	95d2c586ba8a455b8777af052669005e	291f833309034c7d81a4fc235522e928	291f833309034c7d81a4fc235522e928	291f833309034c7d81a4fc235522e928/3
block-v1:MITProfessionalX+SysEngxB1+3T2016+type@html+block@246e1104f84443b58e30bf4b0d306506	246e1104f84443b58e30bf4b0d306506	MITProfessionalX+SysEngxB1+3T2016	html	NA	NA	284	4	4	63fbc15b9b194b88bba0b1fa81cbb3fb	95d2c586ba8a455b8777af052669005e	291f833309034c7d81a4fc235522e928	291f833309034c7d81a4fc235522e928	291f833309034c7d81a4fc235522e928/4
block-v1:MITProfessionalX+SysEngxB1+3T2016+type@problem+block@4ee24eee72fe464a939b1f8fa93e309a	4ee24eee72fe464a939b1f8fa93e309a	MITProfessionalX+SysEngxB1+3T2016	problem	Question #1	>>Function is made up of a process, acting on an operand, which is the object changed by the process.<< (x) True ( ) False	285	5	4	63fbc15b9b194b88bba0b1fa81cbb3fb	95d2c586ba8a455b8777af052669005e	291f833309034c7d81a4fc235522e928	291f833309034c7d81a4fc235522e928	291f833309034c7d81a4fc235522e928/5
block-v1:MITProfessionalX+SysEngxB1+3T2016+type@problem+block@716ef3abf81d4b21a62cf3502607c5cf	716ef3abf81d4b21a62cf3502607c5cf	MITProfessionalX+SysEngxB1+3T2016	problem	Question #2	>>Function is an attribute of performance.<< ( ) True (x) False [explanation] Function is made up of a process, which is pure activity, acting on an operand, which is the object changed by the process. Function involves operations, transformations or actions and it emerges from functional interaction between entities. Performance (good or bad) is an attribute of function. [explanation]	286	6	4	63fbc15b9b194b88bba0b1fa81cbb3fb	95d2c586ba8a455b8777af052669005e	291f833309034c7d81a4fc235522e928	291f833309034c7d81a4fc235522e928	291f833309034c7d81a4fc235522e928/6
block-v1:MITProfessionalX+SysEngxB1+3T2016+type@problem+block@7f1a148317774457aa56146869374c25	7f1a148317774457aa56146869374c25	MITProfessionalX+SysEngxB1+3T2016	problem	Question #3	>>Function emerges from functional interactions between entities.<< (x) True ( ) False	287	7	4	63fbc15b9b194b88bba0b1fa81cbb3fb	95d2c586ba8a455b8777af052669005e	291f833309034c7d81a4fc235522e928	291f833309034c7d81a4fc235522e928	291f833309034c7d81a4fc235522e928/7
block-v1:MITProfessionalX+SysEngxB1+3T2016+type@html+block@3a83aae9cfb64b75acd2bb68e5bac388	3a83aae9cfb64b75acd2bb68e5bac388	MITProfessionalX+SysEngxB1+3T2016	html	Question Diagram	NA	288	8	4	63fbc15b9b194b88bba0b1fa81cbb3fb	95d2c586ba8a455b8777af052669005e	291f833309034c7d81a4fc235522e928	291f833309034c7d81a4fc235522e928	291f833309034c7d81a4fc235522e928/8
block-v1:MITProfessionalX+SysEngxB1+3T2016+type@problem+block@6db9d9e259e94242a2afa8044f503a52	6db9d9e259e94242a2afa8044f503a52	MITProfessionalX+SysEngxB1+3T2016	problem	Question #4	Specify the operand, process, and instrument of the LED above: Operand: [x] Light [ ] Emitting [ ] Diode Process: [ ] Light [x] Emitting [ ] Diode Instrument: [ ] Light [ ] Emitting [x] Diode	289	9	4	63fbc15b9b194b88bba0b1fa81cbb3fb	95d2c586ba8a455b8777af052669005e	291f833309034c7d81a4fc235522e928	291f833309034c7d81a4fc235522e928	291f833309034c7d81a4fc235522e928/9
block-v1:MITProfessionalX+SysEngxB1+3T2016+type@vertical+block@0f4b6bf65c644b1584fe15b0a990dcb3	0f4b6bf65c644b1584fe15b0a990dcb3	MITProfessionalX+SysEngxB1+3T2016	vertical	Function and Form on One Diagram	NA	290	2	3	63fbc15b9b194b88bba0b1fa81cbb3fb	95d2c586ba8a455b8777af052669005e	0f4b6bf65c644b1584fe15b0a990dcb3	95d2c586ba8a455b8777af052669005e	95d2c586ba8a455b8777af052669005e/2
block-v1:MITProfessionalX+SysEngxB1+3T2016+type@html+block@5b6bf5c7a2de4dc2bc049a3d1726311b	5b6bf5c7a2de4dc2bc049a3d1726311b	MITProfessionalX+SysEngxB1+3T2016	html	NA	NA	291	1	4	63fbc15b9b194b88bba0b1fa81cbb3fb	95d2c586ba8a455b8777af052669005e	0f4b6bf65c644b1584fe15b0a990dcb3	0f4b6bf65c644b1584fe15b0a990dcb3	0f4b6bf65c644b1584fe15b0a990dcb3/1
block-v1:MITProfessionalX+SysEngxB1+3T2016+type@html+block@aef55aea9b4541f7a0c84eec75a8fda9	aef55aea9b4541f7a0c84eec75a8fda9	MITProfessionalX+SysEngxB1+3T2016	html	NA	NA	292	2	4	63fbc15b9b194b88bba0b1fa81cbb3fb	95d2c586ba8a455b8777af052669005e	0f4b6bf65c644b1584fe15b0a990dcb3	0f4b6bf65c644b1584fe15b0a990dcb3	0f4b6bf65c644b1584fe15b0a990dcb3/2
block-v1:MITProfessionalX+SysEngxB1+3T2016+type@video+block@fcd1aadb869142f9b4d01ec5e7bec973	fcd1aadb869142f9b4d01ec5e7bec973	MITProfessionalX+SysEngxB1+3T2016	video		NA	293	3	4	63fbc15b9b194b88bba0b1fa81cbb3fb	95d2c586ba8a455b8777af052669005e	0f4b6bf65c644b1584fe15b0a990dcb3	0f4b6bf65c644b1584fe15b0a990dcb3	0f4b6bf65c644b1584fe15b0a990dcb3/3
block-v1:MITProfessionalX+SysEngxB1+3T2016+type@html+block@e9b72240243a4fa5b41bb0985abb7dfe	e9b72240243a4fa5b41bb0985abb7dfe	MITProfessionalX+SysEngxB1+3T2016	html	NA	NA	294	4	4	63fbc15b9b194b88bba0b1fa81cbb3fb	95d2c586ba8a455b8777af052669005e	0f4b6bf65c644b1584fe15b0a990dcb3	0f4b6bf65c644b1584fe15b0a990dcb3	0f4b6bf65c644b1584fe15b0a990dcb3/4
block-v1:MITProfessionalX+SysEngxB1+3T2016+type@html+block@455de45eefdc42d1ae3d48497bb6af00	455de45eefdc42d1ae3d48497bb6af00	MITProfessionalX+SysEngxB1+3T2016	html	NA	NA	295	5	4	63fbc15b9b194b88bba0b1fa81cbb3fb	95d2c586ba8a455b8777af052669005e	0f4b6bf65c644b1584fe15b0a990dcb3	0f4b6bf65c644b1584fe15b0a990dcb3	0f4b6bf65c644b1584fe15b0a990dcb3/5
block-v1:MITProfessionalX+SysEngxB1+3T2016+type@drag-and-drop-v2+block@7eabfa5511184f5fa73e6aef8030b5c4	7eabfa5511184f5fa73e6aef8030b5c4	MITProfessionalX+SysEngxB1+3T2016	drag-and-drop-v2	NA	NA	296	6	4	63fbc15b9b194b88bba0b1fa81cbb3fb	95d2c586ba8a455b8777af052669005e	0f4b6bf65c644b1584fe15b0a990dcb3	0f4b6bf65c644b1584fe15b0a990dcb3	0f4b6bf65c644b1584fe15b0a990dcb3/6
block-v1:MITProfessionalX+SysEngxB1+3T2016+type@problem+block@50162634301a4f78a634e7e63e8ae1f0	50162634301a4f78a634e7e63e8ae1f0	MITProfessionalX+SysEngxB1+3T2016	problem	Question #2	>>Based on the diagram above, who is the beneficiary?<< (x) passenger ( ) baggage ( ) baggage handling ( ) airport ( ) baggage location [explanation] The beneficiary is an agent who enjoys or gains from the function of the system. In this case, the passenger is the agent who benefits from the change of state. [explanation]	297	7	4	63fbc15b9b194b88bba0b1fa81cbb3fb	95d2c586ba8a455b8777af052669005e	0f4b6bf65c644b1584fe15b0a990dcb3	0f4b6bf65c644b1584fe15b0a990dcb3	0f4b6bf65c644b1584fe15b0a990dcb3/7
block-v1:MITProfessionalX+SysEngxB1+3T2016+type@problem+block@dca7bef943074e0aa9ae514c3e1eb6ed	dca7bef943074e0aa9ae514c3e1eb6ed	MITProfessionalX+SysEngxB1+3T2016	problem	Question #3	>>Based on the diagram above, what is the operand?<< ( ) passenger (x) baggage ( ) baggage handling ( ) airport ( ) baggage location [explanation] The operand is that which is acted on and changed a process. In this case, the bagagge. [explanation]	298	8	4	63fbc15b9b194b88bba0b1fa81cbb3fb	95d2c586ba8a455b8777af052669005e	0f4b6bf65c644b1584fe15b0a990dcb3	0f4b6bf65c644b1584fe15b0a990dcb3	0f4b6bf65c644b1584fe15b0a990dcb3/8
block-v1:MITProfessionalX+SysEngxB1+3T2016+type@problem+block@fa056b71523e4a28bf74d19e9b64da85	fa056b71523e4a28bf74d19e9b64da85	MITProfessionalX+SysEngxB1+3T2016	problem	Question #4	>>Based on the diagram above, what is an attribute?<< ( ) passenger ( ) baggage ( ) baggage handling ( ) airport (x) baggage location [explanation] An attribute is a static feature. For instance, the location of the baggage. In our case, this static feature has two states origin and destination. [explanation]	299	9	4	63fbc15b9b194b88bba0b1fa81cbb3fb	95d2c586ba8a455b8777af052669005e	0f4b6bf65c644b1584fe15b0a990dcb3	0f4b6bf65c644b1584fe15b0a990dcb3	0f4b6bf65c644b1584fe15b0a990dcb3/9
block-v1:MITProfessionalX+SysEngxB1+3T2016+type@sequential+block@b4f134e6c634446ebbd4789a2da82d61	b4f134e6c634446ebbd4789a2da82d61	MITProfessionalX+SysEngxB1+3T2016	sequential	Analyzing Function (40 min)	NA	300	4	2	63fbc15b9b194b88bba0b1fa81cbb3fb	b4f134e6c634446ebbd4789a2da82d61	NA	63fbc15b9b194b88bba0b1fa81cbb3fb	63fbc15b9b194b88bba0b1fa81cbb3fb/4
block-v1:MITProfessionalX+SysEngxB1+3T2016+type@vertical+block@2dcd61fe65ab4fe19f440a281a984637	2dcd61fe65ab4fe19f440a281a984637	MITProfessionalX+SysEngxB1+3T2016	vertical	Functional Analysis	NA	301	1	3	63fbc15b9b194b88bba0b1fa81cbb3fb	b4f134e6c634446ebbd4789a2da82d61	2dcd61fe65ab4fe19f440a281a984637	b4f134e6c634446ebbd4789a2da82d61	b4f134e6c634446ebbd4789a2da82d61/1
block-v1:MITProfessionalX+SysEngxB1+3T2016+type@html+block@cb976551c0344e46b2f5943c569e8c2e	cb976551c0344e46b2f5943c569e8c2e	MITProfessionalX+SysEngxB1+3T2016	html	NA	NA	302	1	4	63fbc15b9b194b88bba0b1fa81cbb3fb	b4f134e6c634446ebbd4789a2da82d61	2dcd61fe65ab4fe19f440a281a984637	2dcd61fe65ab4fe19f440a281a984637	2dcd61fe65ab4fe19f440a281a984637/1
block-v1:MITProfessionalX+SysEngxB1+3T2016+type@video+block@ba32ee50fb304f3880dcdfd9c488e7ad	ba32ee50fb304f3880dcdfd9c488e7ad	MITProfessionalX+SysEngxB1+3T2016	video	Functional Analysis	NA	303	2	4	63fbc15b9b194b88bba0b1fa81cbb3fb	b4f134e6c634446ebbd4789a2da82d61	2dcd61fe65ab4fe19f440a281a984637	2dcd61fe65ab4fe19f440a281a984637	2dcd61fe65ab4fe19f440a281a984637/2
block-v1:MITProfessionalX+SysEngxB1+3T2016+type@html+block@c09dc266403e4cbb95c826badcb7846d	c09dc266403e4cbb95c826badcb7846d	MITProfessionalX+SysEngxB1+3T2016	html	NA	NA	304	3	4	63fbc15b9b194b88bba0b1fa81cbb3fb	b4f134e6c634446ebbd4789a2da82d61	2dcd61fe65ab4fe19f440a281a984637	2dcd61fe65ab4fe19f440a281a984637	2dcd61fe65ab4fe19f440a281a984637/3
block-v1:MITProfessionalX+SysEngxB1+3T2016+type@html+block@a0b149bff00447cd9aef27dcd257d9d8	a0b149bff00447cd9aef27dcd257d9d8	MITProfessionalX+SysEngxB1+3T2016	html	NA	NA	305	4	4	63fbc15b9b194b88bba0b1fa81cbb3fb	b4f134e6c634446ebbd4789a2da82d61	2dcd61fe65ab4fe19f440a281a984637	2dcd61fe65ab4fe19f440a281a984637	2dcd61fe65ab4fe19f440a281a984637/4
block-v1:MITProfessionalX+SysEngxB1+3T2016+type@html+block@e7e909c4eef94b7693c60b6e6cf9c679	e7e909c4eef94b7693c60b6e6cf9c679	MITProfessionalX+SysEngxB1+3T2016	html	NA	NA	306	5	4	63fbc15b9b194b88bba0b1fa81cbb3fb	b4f134e6c634446ebbd4789a2da82d61	2dcd61fe65ab4fe19f440a281a984637	2dcd61fe65ab4fe19f440a281a984637	2dcd61fe65ab4fe19f440a281a984637/5
block-v1:MITProfessionalX+SysEngxB1+3T2016+type@problem+block@faa342830c3f44fea47c83aa5787ed12	faa342830c3f44fea47c83aa5787ed12	MITProfessionalX+SysEngxB1+3T2016	problem	Question #1	>>What does functional analysis of the system help us achieve? (Select all that apply.)<< [x] Ensure functional consistency, i.e. the functions will work together. [ ] Map form to all functions in the system [x] Identify conflicts between functions [x] Check all functions of the system have been identified	307	6	4	63fbc15b9b194b88bba0b1fa81cbb3fb	b4f134e6c634446ebbd4789a2da82d61	2dcd61fe65ab4fe19f440a281a984637	2dcd61fe65ab4fe19f440a281a984637	2dcd61fe65ab4fe19f440a281a984637/6
block-v1:MITProfessionalX+SysEngxB1+3T2016+type@problem+block@d7112eb543734174b3fdf62c77c64b15	d7112eb543734174b3fdf62c77c64b15	MITProfessionalX+SysEngxB1+3T2016	problem	Question #2	>>Functional architecture should include form.<< ( ) True (x) False	308	7	4	63fbc15b9b194b88bba0b1fa81cbb3fb	b4f134e6c634446ebbd4789a2da82d61	2dcd61fe65ab4fe19f440a281a984637	2dcd61fe65ab4fe19f440a281a984637	2dcd61fe65ab4fe19f440a281a984637/7
block-v1:MITProfessionalX+SysEngxB1+3T2016+type@problem+block@2562dbfb8e5948b2a771c7388d36544a	2562dbfb8e5948b2a771c7388d36544a	MITProfessionalX+SysEngxB1+3T2016	problem	Question #3	>>Operands connect functions in functional architecture.<< (x) True ( ) False	309	8	4	63fbc15b9b194b88bba0b1fa81cbb3fb	b4f134e6c634446ebbd4789a2da82d61	2dcd61fe65ab4fe19f440a281a984637	2dcd61fe65ab4fe19f440a281a984637	2dcd61fe65ab4fe19f440a281a984637/8
block-v1:MITProfessionalX+SysEngxB1+3T2016+type@vertical+block@c4f876f8bbe0435580c473a1bde65f25	c4f876f8bbe0435580c473a1bde65f25	MITProfessionalX+SysEngxB1+3T2016	vertical	Your Experience With Functional Analysis	NA	310	2	3	63fbc15b9b194b88bba0b1fa81cbb3fb	b4f134e6c634446ebbd4789a2da82d61	c4f876f8bbe0435580c473a1bde65f25	b4f134e6c634446ebbd4789a2da82d61	b4f134e6c634446ebbd4789a2da82d61/2
block-v1:MITProfessionalX+SysEngxB1+3T2016+type@html+block@b98ed83e7440476cb1c90b127a3f45bb	b98ed83e7440476cb1c90b127a3f45bb	MITProfessionalX+SysEngxB1+3T2016	html	NA	NA	311	1	4	63fbc15b9b194b88bba0b1fa81cbb3fb	b4f134e6c634446ebbd4789a2da82d61	c4f876f8bbe0435580c473a1bde65f25	c4f876f8bbe0435580c473a1bde65f25	c4f876f8bbe0435580c473a1bde65f25/1
block-v1:MITProfessionalX+SysEngxB1+3T2016+type@html+block@b37d54b9ee2346a4b9ea660825fc7498	b37d54b9ee2346a4b9ea660825fc7498	MITProfessionalX+SysEngxB1+3T2016	html	Text	NA	312	2	4	63fbc15b9b194b88bba0b1fa81cbb3fb	b4f134e6c634446ebbd4789a2da82d61	c4f876f8bbe0435580c473a1bde65f25	c4f876f8bbe0435580c473a1bde65f25	c4f876f8bbe0435580c473a1bde65f25/2
block-v1:MITProfessionalX+SysEngxB1+3T2016+type@word_cloud+block@c33d8363e2c942c18e11b7c3188b10d6	c33d8363e2c942c18e11b7c3188b10d6	MITProfessionalX+SysEngxB1+3T2016	word_cloud	End Product of Functional Analysis	NA	313	3	4	63fbc15b9b194b88bba0b1fa81cbb3fb	b4f134e6c634446ebbd4789a2da82d61	c4f876f8bbe0435580c473a1bde65f25	c4f876f8bbe0435580c473a1bde65f25	c4f876f8bbe0435580c473a1bde65f25/3
block-v1:MITProfessionalX+SysEngxB1+3T2016+type@word_cloud+block@09d75f2c3f0d4d728bdea5304a7112f7	09d75f2c3f0d4d728bdea5304a7112f7	MITProfessionalX+SysEngxB1+3T2016	word_cloud	Tools of Functional Analysis	NA	314	4	4	63fbc15b9b194b88bba0b1fa81cbb3fb	b4f134e6c634446ebbd4789a2da82d61	c4f876f8bbe0435580c473a1bde65f25	c4f876f8bbe0435580c473a1bde65f25	c4f876f8bbe0435580c473a1bde65f25/4
block-v1:MITProfessionalX+SysEngxB1+3T2016+type@html+block@09f29fa51a884a8ea7188901abcb158c	09f29fa51a884a8ea7188901abcb158c	MITProfessionalX+SysEngxB1+3T2016	html	NA	NA	315	5	4	63fbc15b9b194b88bba0b1fa81cbb3fb	b4f134e6c634446ebbd4789a2da82d61	c4f876f8bbe0435580c473a1bde65f25	c4f876f8bbe0435580c473a1bde65f25	c4f876f8bbe0435580c473a1bde65f25/5
block-v1:MITProfessionalX+SysEngxB1+3T2016+type@html+block@19d54b7fd5a2474da7621af25c7f0f6d	19d54b7fd5a2474da7621af25c7f0f6d	MITProfessionalX+SysEngxB1+3T2016	html	Discussion	NA	316	6	4	63fbc15b9b194b88bba0b1fa81cbb3fb	b4f134e6c634446ebbd4789a2da82d61	c4f876f8bbe0435580c473a1bde65f25	c4f876f8bbe0435580c473a1bde65f25	c4f876f8bbe0435580c473a1bde65f25/6
block-v1:MITProfessionalX+SysEngxB1+3T2016+type@vertical+block@b90a825825864086b35d265fc032ea43	b90a825825864086b35d265fc032ea43	MITProfessionalX+SysEngxB1+3T2016	vertical	Framework of Function	NA	317	3	3	63fbc15b9b194b88bba0b1fa81cbb3fb	b4f134e6c634446ebbd4789a2da82d61	b90a825825864086b35d265fc032ea43	b4f134e6c634446ebbd4789a2da82d61	b4f134e6c634446ebbd4789a2da82d61/3
block-v1:MITProfessionalX+SysEngxB1+3T2016+type@html+block@84c09f0928014703ad8bc9fc9febda28	84c09f0928014703ad8bc9fc9febda28	MITProfessionalX+SysEngxB1+3T2016	html	NA	NA	318	1	4	63fbc15b9b194b88bba0b1fa81cbb3fb	b4f134e6c634446ebbd4789a2da82d61	b90a825825864086b35d265fc032ea43	b90a825825864086b35d265fc032ea43	b90a825825864086b35d265fc032ea43/1
block-v1:MITProfessionalX+SysEngxB1+3T2016+type@video+block@3b79717222e440c1a9790d451480f300	3b79717222e440c1a9790d451480f300	MITProfessionalX+SysEngxB1+3T2016	video	Framework of Function	NA	319	2	4	63fbc15b9b194b88bba0b1fa81cbb3fb	b4f134e6c634446ebbd4789a2da82d61	b90a825825864086b35d265fc032ea43	b90a825825864086b35d265fc032ea43	b90a825825864086b35d265fc032ea43/2
block-v1:MITProfessionalX+SysEngxB1+3T2016+type@html+block@16a9dfe0538b42298dea0f70b559aba4	16a9dfe0538b42298dea0f70b559aba4	MITProfessionalX+SysEngxB1+3T2016	html	NA	NA	320	3	4	63fbc15b9b194b88bba0b1fa81cbb3fb	b4f134e6c634446ebbd4789a2da82d61	b90a825825864086b35d265fc032ea43	b90a825825864086b35d265fc032ea43	b90a825825864086b35d265fc032ea43/3
block-v1:MITProfessionalX+SysEngxB1+3T2016+type@html+block@308161dd2adb41c580b98cb0f7bc1bfa	308161dd2adb41c580b98cb0f7bc1bfa	MITProfessionalX+SysEngxB1+3T2016	html	NA	NA	321	4	4	63fbc15b9b194b88bba0b1fa81cbb3fb	b4f134e6c634446ebbd4789a2da82d61	b90a825825864086b35d265fc032ea43	b90a825825864086b35d265fc032ea43	b90a825825864086b35d265fc032ea43/4
block-v1:MITProfessionalX+SysEngxB1+3T2016+type@html+block@31fa8b19813a40cfa03c91800ce6c1ca	31fa8b19813a40cfa03c91800ce6c1ca	MITProfessionalX+SysEngxB1+3T2016	html	NA	NA	322	5	4	63fbc15b9b194b88bba0b1fa81cbb3fb	b4f134e6c634446ebbd4789a2da82d61	b90a825825864086b35d265fc032ea43	b90a825825864086b35d265fc032ea43	b90a825825864086b35d265fc032ea43/5
block-v1:MITProfessionalX+SysEngxB1+3T2016+type@problem+block@3e5de56dbabd4c3fac16ab53683b7a55	3e5de56dbabd4c3fac16ab53683b7a55	MITProfessionalX+SysEngxB1+3T2016	problem	Question #1	Which of the following questions would you ask to identify the primary value-related function? (Select all that apply.) [ ] What is the function that emerges when the process acts across internal interfaces? [x] What is the function that the system was originally built to deliver, before all the other functions were added? [x] Which function, if it failed to materialize, would cause the operator …	323	6	4	63fbc15b9b194b88bba0b1fa81cbb3fb	b4f134e6c634446ebbd4789a2da82d61	b90a825825864086b35d265fc032ea43	b90a825825864086b35d265fc032ea43	b90a825825864086b35d265fc032ea43/6
block-v1:MITProfessionalX+SysEngxB1+3T2016+type@problem+block@b43638a858614b0286436257ec1b7ec0	b43638a858614b0286436257ec1b7ec0	MITProfessionalX+SysEngxB1+3T2016	problem	Question #2	>>The system function which emerges at the highest level is the _______________ = process + ______________<< [[enabling function, supporting function, (externally delivered function), internal operand, external operand, value-related operand, cost-related operand, performance-related operation]] [[enabling function, supporting function, externally delivered function, internal operand, external op…	324	7	4	63fbc15b9b194b88bba0b1fa81cbb3fb	b4f134e6c634446ebbd4789a2da82d61	b90a825825864086b35d265fc032ea43	b90a825825864086b35d265fc032ea43	b90a825825864086b35d265fc032ea43/7
block-v1:MITProfessionalX+SysEngxB1+3T2016+type@problem+block@e568ea24a489448cbb83ab241952a801	e568ea24a489448cbb83ab241952a801	MITProfessionalX+SysEngxB1+3T2016	problem	Question #3	>>Which of the following attributes do not apply to externally delivered function?<< ( ) This is the function that the system was originally built to deliver. (x) This function only influences internal operands as internal functions come together. ( ) This function must act at the boundary [explanation] The externally delivered function of the system emerges when the process crosses the system bo…	325	8	4	63fbc15b9b194b88bba0b1fa81cbb3fb	b4f134e6c634446ebbd4789a2da82d61	b90a825825864086b35d265fc032ea43	b90a825825864086b35d265fc032ea43	b90a825825864086b35d265fc032ea43/8
block-v1:MITProfessionalX+SysEngxB1+3T2016+type@vertical+block@10e06030cf1d4c45858dd118928e8b57	10e06030cf1d4c45858dd118928e8b57	MITProfessionalX+SysEngxB1+3T2016	vertical	Functional Interactions and Architecture	NA	326	4	3	63fbc15b9b194b88bba0b1fa81cbb3fb	b4f134e6c634446ebbd4789a2da82d61	10e06030cf1d4c45858dd118928e8b57	b4f134e6c634446ebbd4789a2da82d61	b4f134e6c634446ebbd4789a2da82d61/4
block-v1:MITProfessionalX+SysEngxB1+3T2016+type@html+block@60d6076db17d4ddcb726506e2abea695	60d6076db17d4ddcb726506e2abea695	MITProfessionalX+SysEngxB1+3T2016	html	NA	NA	327	1	4	63fbc15b9b194b88bba0b1fa81cbb3fb	b4f134e6c634446ebbd4789a2da82d61	10e06030cf1d4c45858dd118928e8b57	10e06030cf1d4c45858dd118928e8b57	10e06030cf1d4c45858dd118928e8b57/1
block-v1:MITProfessionalX+SysEngxB1+3T2016+type@html+block@b036fcdf720e489caabab0c6def82189	b036fcdf720e489caabab0c6def82189	MITProfessionalX+SysEngxB1+3T2016	html	Functional Interactions and Architecture	NA	328	2	4	63fbc15b9b194b88bba0b1fa81cbb3fb	b4f134e6c634446ebbd4789a2da82d61	10e06030cf1d4c45858dd118928e8b57	10e06030cf1d4c45858dd118928e8b57	10e06030cf1d4c45858dd118928e8b57/2
block-v1:MITProfessionalX+SysEngxB1+3T2016+type@vertical+block@47e7dbb180da41afbbc940d5914ce52d	47e7dbb180da41afbbc940d5914ce52d	MITProfessionalX+SysEngxB1+3T2016	vertical	Ungraded Activity	NA	329	5	3	63fbc15b9b194b88bba0b1fa81cbb3fb	b4f134e6c634446ebbd4789a2da82d61	47e7dbb180da41afbbc940d5914ce52d	b4f134e6c634446ebbd4789a2da82d61	b4f134e6c634446ebbd4789a2da82d61/5
block-v1:MITProfessionalX+SysEngxB1+3T2016+type@html+block@ac4ede8d1fbc4bc0bb4dbc91a1416c6f	ac4ede8d1fbc4bc0bb4dbc91a1416c6f	MITProfessionalX+SysEngxB1+3T2016	html	NA	NA	330	1	4	63fbc15b9b194b88bba0b1fa81cbb3fb	b4f134e6c634446ebbd4789a2da82d61	47e7dbb180da41afbbc940d5914ce52d	47e7dbb180da41afbbc940d5914ce52d	47e7dbb180da41afbbc940d5914ce52d/1
block-v1:MITProfessionalX+SysEngxB1+3T2016+type@drag-and-drop-v2+block@761ed05ca44745c0bac3c36ffbea6a9d	761ed05ca44745c0bac3c36ffbea6a9d	MITProfessionalX+SysEngxB1+3T2016	drag-and-drop-v2	NA	NA	331	2	4	63fbc15b9b194b88bba0b1fa81cbb3fb	b4f134e6c634446ebbd4789a2da82d61	47e7dbb180da41afbbc940d5914ce52d	47e7dbb180da41afbbc940d5914ce52d	47e7dbb180da41afbbc940d5914ce52d/2
block-v1:MITProfessionalX+SysEngxB1+3T2016+type@sequential+block@33e5a8597fd544ac8be86a459d8b29ea	33e5a8597fd544ac8be86a459d8b29ea	MITProfessionalX+SysEngxB1+3T2016	sequential	Architecture as Form to Function Mapping (10 min)	NA	332	5	2	63fbc15b9b194b88bba0b1fa81cbb3fb	33e5a8597fd544ac8be86a459d8b29ea	NA	63fbc15b9b194b88bba0b1fa81cbb3fb	63fbc15b9b194b88bba0b1fa81cbb3fb/5
block-v1:MITProfessionalX+SysEngxB1+3T2016+type@vertical+block@3b37915b5f6c4fbb8395e73a1650119c	3b37915b5f6c4fbb8395e73a1650119c	MITProfessionalX+SysEngxB1+3T2016	vertical	Architecture as Form to Function Mapping	NA	333	1	3	63fbc15b9b194b88bba0b1fa81cbb3fb	33e5a8597fd544ac8be86a459d8b29ea	3b37915b5f6c4fbb8395e73a1650119c	33e5a8597fd544ac8be86a459d8b29ea	33e5a8597fd544ac8be86a459d8b29ea/1
block-v1:MITProfessionalX+SysEngxB1+3T2016+type@html+block@2980f6f141c947c5861c2cde57befd3d	2980f6f141c947c5861c2cde57befd3d	MITProfessionalX+SysEngxB1+3T2016	html	NA	NA	334	1	4	63fbc15b9b194b88bba0b1fa81cbb3fb	33e5a8597fd544ac8be86a459d8b29ea	3b37915b5f6c4fbb8395e73a1650119c	3b37915b5f6c4fbb8395e73a1650119c	3b37915b5f6c4fbb8395e73a1650119c/1
block-v1:MITProfessionalX+SysEngxB1+3T2016+type@video+block@fa15d5ea8f5a4e4fb1792f08522ef699	fa15d5ea8f5a4e4fb1792f08522ef699	MITProfessionalX+SysEngxB1+3T2016	video	Architecture as a Mapping of Form to Function	NA	335	2	4	63fbc15b9b194b88bba0b1fa81cbb3fb	33e5a8597fd544ac8be86a459d8b29ea	3b37915b5f6c4fbb8395e73a1650119c	3b37915b5f6c4fbb8395e73a1650119c	3b37915b5f6c4fbb8395e73a1650119c/2
block-v1:MITProfessionalX+SysEngxB1+3T2016+type@html+block@900aa729694e408c95450ec3842a58dd	900aa729694e408c95450ec3842a58dd	MITProfessionalX+SysEngxB1+3T2016	html	NA	NA	336	3	4	63fbc15b9b194b88bba0b1fa81cbb3fb	33e5a8597fd544ac8be86a459d8b29ea	3b37915b5f6c4fbb8395e73a1650119c	3b37915b5f6c4fbb8395e73a1650119c	3b37915b5f6c4fbb8395e73a1650119c/3
block-v1:MITProfessionalX+SysEngxB1+3T2016+type@html+block@8f9b023e231a4f63b8ef986cfe5435f6	8f9b023e231a4f63b8ef986cfe5435f6	MITProfessionalX+SysEngxB1+3T2016	html	NA	NA	337	4	4	63fbc15b9b194b88bba0b1fa81cbb3fb	33e5a8597fd544ac8be86a459d8b29ea	3b37915b5f6c4fbb8395e73a1650119c	3b37915b5f6c4fbb8395e73a1650119c	3b37915b5f6c4fbb8395e73a1650119c/4
block-v1:MITProfessionalX+SysEngxB1+3T2016+type@html+block@d203403ab1a64b6aaaa239fd74416444	d203403ab1a64b6aaaa239fd74416444	MITProfessionalX+SysEngxB1+3T2016	html	NA	NA	338	5	4	63fbc15b9b194b88bba0b1fa81cbb3fb	33e5a8597fd544ac8be86a459d8b29ea	3b37915b5f6c4fbb8395e73a1650119c	3b37915b5f6c4fbb8395e73a1650119c	3b37915b5f6c4fbb8395e73a1650119c/5
block-v1:MITProfessionalX+SysEngxB1+3T2016+type@problem+block@73add2e9d84a4794b789965c18e7ba06	73add2e9d84a4794b789965c18e7ba06	MITProfessionalX+SysEngxB1+3T2016	problem	Question #1	>>Which of these pairs could represent a form-to-function mapping? (Select all that apply.)<< [ ] Tail-Fuselage [x] Lifting-Wings [ ] Propelling-Guiding [ ] Wheels-Ground	339	6	4	63fbc15b9b194b88bba0b1fa81cbb3fb	33e5a8597fd544ac8be86a459d8b29ea	3b37915b5f6c4fbb8395e73a1650119c	3b37915b5f6c4fbb8395e73a1650119c	3b37915b5f6c4fbb8395e73a1650119c/6
block-v1:MITProfessionalX+SysEngxB1+3T2016+type@problem+block@178fe081e1bb487da0cfea6f63300e02	178fe081e1bb487da0cfea6f63300e02	MITProfessionalX+SysEngxB1+3T2016	problem	Question #2	>>Which of these differences most accurately describes the architectural differences between a cable-stay bridge from a suspension bridge: (Select all that apply.)<< [ ] The bridgehead design is different. [ ] The external function accomplished is different. [x] The compression of the roadbed is different. [ ] The tower requirements are different.	340	7	4	63fbc15b9b194b88bba0b1fa81cbb3fb	33e5a8597fd544ac8be86a459d8b29ea	3b37915b5f6c4fbb8395e73a1650119c	3b37915b5f6c4fbb8395e73a1650119c	3b37915b5f6c4fbb8395e73a1650119c/7
block-v1:MITProfessionalX+SysEngxB1+3T2016+type@sequential+block@fcda6cbcf69d44b0a72a80dde15c0fa4	fcda6cbcf69d44b0a72a80dde15c0fa4	MITProfessionalX+SysEngxB1+3T2016	sequential	Documentation of Systems (20 min)	NA	341	6	2	63fbc15b9b194b88bba0b1fa81cbb3fb	fcda6cbcf69d44b0a72a80dde15c0fa4	NA	63fbc15b9b194b88bba0b1fa81cbb3fb	63fbc15b9b194b88bba0b1fa81cbb3fb/6
block-v1:MITProfessionalX+SysEngxB1+3T2016+type@vertical+block@eda31465171c404c968a9f64b7ecf3eb	eda31465171c404c968a9f64b7ecf3eb	MITProfessionalX+SysEngxB1+3T2016	vertical	Introduction to Documentation	NA	342	1	3	63fbc15b9b194b88bba0b1fa81cbb3fb	fcda6cbcf69d44b0a72a80dde15c0fa4	eda31465171c404c968a9f64b7ecf3eb	fcda6cbcf69d44b0a72a80dde15c0fa4	fcda6cbcf69d44b0a72a80dde15c0fa4/1
block-v1:MITProfessionalX+SysEngxB1+3T2016+type@html+block@fb93f406208c494c92a7be71415decb2	fb93f406208c494c92a7be71415decb2	MITProfessionalX+SysEngxB1+3T2016	html	NA	NA	343	1	4	63fbc15b9b194b88bba0b1fa81cbb3fb	fcda6cbcf69d44b0a72a80dde15c0fa4	eda31465171c404c968a9f64b7ecf3eb	eda31465171c404c968a9f64b7ecf3eb	eda31465171c404c968a9f64b7ecf3eb/1
block-v1:MITProfessionalX+SysEngxB1+3T2016+type@html+block@7e44d902224040df97525155619a3ceb	7e44d902224040df97525155619a3ceb	MITProfessionalX+SysEngxB1+3T2016	html	NA	NA	344	2	4	63fbc15b9b194b88bba0b1fa81cbb3fb	fcda6cbcf69d44b0a72a80dde15c0fa4	eda31465171c404c968a9f64b7ecf3eb	eda31465171c404c968a9f64b7ecf3eb	eda31465171c404c968a9f64b7ecf3eb/2
block-v1:MITProfessionalX+SysEngxB1+3T2016+type@video+block@c7762e5226194167b95123d9cb495d27	c7762e5226194167b95123d9cb495d27	MITProfessionalX+SysEngxB1+3T2016	video	Video	NA	345	3	4	63fbc15b9b194b88bba0b1fa81cbb3fb	fcda6cbcf69d44b0a72a80dde15c0fa4	eda31465171c404c968a9f64b7ecf3eb	eda31465171c404c968a9f64b7ecf3eb	eda31465171c404c968a9f64b7ecf3eb/3
block-v1:MITProfessionalX+SysEngxB1+3T2016+type@html+block@67a640b47a514f60b7b21a518cbaf81a	67a640b47a514f60b7b21a518cbaf81a	MITProfessionalX+SysEngxB1+3T2016	html	NA	NA	346	4	4	63fbc15b9b194b88bba0b1fa81cbb3fb	fcda6cbcf69d44b0a72a80dde15c0fa4	eda31465171c404c968a9f64b7ecf3eb	eda31465171c404c968a9f64b7ecf3eb	eda31465171c404c968a9f64b7ecf3eb/4
block-v1:MITProfessionalX+SysEngxB1+3T2016+type@problem+block@5e228cba3ea341a4b0a3150abe4faa68	5e228cba3ea341a4b0a3150abe4faa68	MITProfessionalX+SysEngxB1+3T2016	problem	Question #1	>>Which of the following is not a primary use of documentation?<< ( ) Capture experience ( ) Capture a vision (x) Tracking changes ( ) Share design experience [explanation] In general, we use documentation for three main goals. (1) capture experience, (2) capture a vision and (3) share the experience of the design team. Tracking changes is a challenge of documentation. [explanation]	347	5	4	63fbc15b9b194b88bba0b1fa81cbb3fb	fcda6cbcf69d44b0a72a80dde15c0fa4	eda31465171c404c968a9f64b7ecf3eb	eda31465171c404c968a9f64b7ecf3eb	eda31465171c404c968a9f64b7ecf3eb/5
block-v1:MITProfessionalX+SysEngxB1+3T2016+type@problem+block@1d372f8ebe4a4a59b544d3e974642869	1d372f8ebe4a4a59b544d3e974642869	MITProfessionalX+SysEngxB1+3T2016	problem	Question #2	>>This primary use of documentation ensures future projects don�t repeat the same failures:<< (x) Capture experience ( ) Capture a vision ( ) Tracking changes ( ) Share design experience [explanation] By correctly capturing experience in the documentation, teams ensure projects in the future do not repeat the same failures. [explanation]	348	6	4	63fbc15b9b194b88bba0b1fa81cbb3fb	fcda6cbcf69d44b0a72a80dde15c0fa4	eda31465171c404c968a9f64b7ecf3eb	eda31465171c404c968a9f64b7ecf3eb	eda31465171c404c968a9f64b7ecf3eb/6
block-v1:MITProfessionalX+SysEngxB1+3T2016+type@problem+block@dceab9f7837e46fbaa0a7d772963543a	dceab9f7837e46fbaa0a7d772963543a	MITProfessionalX+SysEngxB1+3T2016	problem	Question #3	>>Documentation can help solidify the teams around a central mental model. What is this documentation use case called?<< ( ) Capture experience (x) Capture a vision ( ) Tracking changes ( ) Share design experience [explanation] Capturing a vision of the system helps everyone within the different teams work on a central model of the system. [explanation]	349	7	4	63fbc15b9b194b88bba0b1fa81cbb3fb	fcda6cbcf69d44b0a72a80dde15c0fa4	eda31465171c404c968a9f64b7ecf3eb	eda31465171c404c968a9f64b7ecf3eb	eda31465171c404c968a9f64b7ecf3eb/7
block-v1:MITProfessionalX+SysEngxB1+3T2016+type@problem+block@09469a4fa52b4811a061918558ab1fa2	09469a4fa52b4811a061918558ab1fa2	MITProfessionalX+SysEngxB1+3T2016	problem	Question #4	>>The design team can use documentation to share their experience to produce a better design.<< (x) True ( ) False	350	8	4	63fbc15b9b194b88bba0b1fa81cbb3fb	fcda6cbcf69d44b0a72a80dde15c0fa4	eda31465171c404c968a9f64b7ecf3eb	eda31465171c404c968a9f64b7ecf3eb	eda31465171c404c968a9f64b7ecf3eb/8
block-v1:MITProfessionalX+SysEngxB1+3T2016+type@vertical+block@4ee2322bf3c342cfb2569ee6646a6345	4ee2322bf3c342cfb2569ee6646a6345	MITProfessionalX+SysEngxB1+3T2016	vertical	Examples of Documentation Languages	NA	351	2	3	63fbc15b9b194b88bba0b1fa81cbb3fb	fcda6cbcf69d44b0a72a80dde15c0fa4	4ee2322bf3c342cfb2569ee6646a6345	fcda6cbcf69d44b0a72a80dde15c0fa4	fcda6cbcf69d44b0a72a80dde15c0fa4/2
block-v1:MITProfessionalX+SysEngxB1+3T2016+type@html+block@60fd0729563d40d0b41f6582223a0f55	60fd0729563d40d0b41f6582223a0f55	MITProfessionalX+SysEngxB1+3T2016	html	NA	NA	352	1	4	63fbc15b9b194b88bba0b1fa81cbb3fb	fcda6cbcf69d44b0a72a80dde15c0fa4	4ee2322bf3c342cfb2569ee6646a6345	4ee2322bf3c342cfb2569ee6646a6345	4ee2322bf3c342cfb2569ee6646a6345/1
block-v1:MITProfessionalX+SysEngxB1+3T2016+type@video+block@26ef7e25046941a9ab719d9c8bd2ed84	26ef7e25046941a9ab719d9c8bd2ed84	MITProfessionalX+SysEngxB1+3T2016	video	Examples of Documentation Languages	NA	353	2	4	63fbc15b9b194b88bba0b1fa81cbb3fb	fcda6cbcf69d44b0a72a80dde15c0fa4	4ee2322bf3c342cfb2569ee6646a6345	4ee2322bf3c342cfb2569ee6646a6345	4ee2322bf3c342cfb2569ee6646a6345/2
block-v1:MITProfessionalX+SysEngxB1+3T2016+type@html+block@ed25b7d07bf44e5fa4dfe076a3bd9794	ed25b7d07bf44e5fa4dfe076a3bd9794	MITProfessionalX+SysEngxB1+3T2016	html	NA	NA	354	3	4	63fbc15b9b194b88bba0b1fa81cbb3fb	fcda6cbcf69d44b0a72a80dde15c0fa4	4ee2322bf3c342cfb2569ee6646a6345	4ee2322bf3c342cfb2569ee6646a6345	4ee2322bf3c342cfb2569ee6646a6345/3
block-v1:MITProfessionalX+SysEngxB1+3T2016+type@vertical+block@ab1a9afc93bb4fdaa441dd46b1acc753	ab1a9afc93bb4fdaa441dd46b1acc753	MITProfessionalX+SysEngxB1+3T2016	vertical	Failure Modes of Documentation	NA	355	3	3	63fbc15b9b194b88bba0b1fa81cbb3fb	fcda6cbcf69d44b0a72a80dde15c0fa4	ab1a9afc93bb4fdaa441dd46b1acc753	fcda6cbcf69d44b0a72a80dde15c0fa4	fcda6cbcf69d44b0a72a80dde15c0fa4/3
block-v1:MITProfessionalX+SysEngxB1+3T2016+type@html+block@6826d1f67f134a1595dfc8ea6a9027bb	6826d1f67f134a1595dfc8ea6a9027bb	MITProfessionalX+SysEngxB1+3T2016	html	NA	NA	356	1	4	63fbc15b9b194b88bba0b1fa81cbb3fb	fcda6cbcf69d44b0a72a80dde15c0fa4	ab1a9afc93bb4fdaa441dd46b1acc753	ab1a9afc93bb4fdaa441dd46b1acc753	ab1a9afc93bb4fdaa441dd46b1acc753/1
block-v1:MITProfessionalX+SysEngxB1+3T2016+type@video+block@da396049c8ea417e9b3db474815eab4f	da396049c8ea417e9b3db474815eab4f	MITProfessionalX+SysEngxB1+3T2016	video	Failure Modes of Documentation	NA	357	2	4	63fbc15b9b194b88bba0b1fa81cbb3fb	fcda6cbcf69d44b0a72a80dde15c0fa4	ab1a9afc93bb4fdaa441dd46b1acc753	ab1a9afc93bb4fdaa441dd46b1acc753	ab1a9afc93bb4fdaa441dd46b1acc753/2
block-v1:MITProfessionalX+SysEngxB1+3T2016+type@html+block@1a54964bf6534e60b1dd9519538d28c6	1a54964bf6534e60b1dd9519538d28c6	MITProfessionalX+SysEngxB1+3T2016	html	NA	NA	358	3	4	63fbc15b9b194b88bba0b1fa81cbb3fb	fcda6cbcf69d44b0a72a80dde15c0fa4	ab1a9afc93bb4fdaa441dd46b1acc753	ab1a9afc93bb4fdaa441dd46b1acc753	ab1a9afc93bb4fdaa441dd46b1acc753/3
block-v1:MITProfessionalX+SysEngxB1+3T2016+type@html+block@f05da190b76c457c88fea653a86da30a	f05da190b76c457c88fea653a86da30a	MITProfessionalX+SysEngxB1+3T2016	html	NA	NA	359	4	4	63fbc15b9b194b88bba0b1fa81cbb3fb	fcda6cbcf69d44b0a72a80dde15c0fa4	ab1a9afc93bb4fdaa441dd46b1acc753	ab1a9afc93bb4fdaa441dd46b1acc753	ab1a9afc93bb4fdaa441dd46b1acc753/4
block-v1:MITProfessionalX+SysEngxB1+3T2016+type@problem+block@f10206e782934ff3ba9c9f0a869efde3	f10206e782934ff3ba9c9f0a869efde3	MITProfessionalX+SysEngxB1+3T2016	problem	Question #1	>>Documentation issues, especially of complex systems, can lead to large amounts of change requests and change propagation. This issue specifically, will lead to which of the following?<< ( ) Information sharing limitations. ( ) Document release stability is negatively affected. (x) Tracking of changes and propagation. ( ) All of the above. [explanation] Large amounts of change requests will crea…	360	5	4	63fbc15b9b194b88bba0b1fa81cbb3fb	fcda6cbcf69d44b0a72a80dde15c0fa4	ab1a9afc93bb4fdaa441dd46b1acc753	ab1a9afc93bb4fdaa441dd46b1acc753	ab1a9afc93bb4fdaa441dd46b1acc753/5
block-v1:MITProfessionalX+SysEngxB1+3T2016+type@problem+block@f9e71850f1d44c1cbf995141e735707b	f9e71850f1d44c1cbf995141e735707b	MITProfessionalX+SysEngxB1+3T2016	problem	Question #2	>>How can Model Based Systems Engineering support documentation?<< ( ) By representing key information while reducing ambiguity. ( ) By providing a centralized repository of system models that automatically propagate changes. ( ) By providing domain-neutral language across multidisciplinary teams. (x) All of the above. [explanation] Documentation can greatly benefit from MBSE. A model that implem…	361	6	4	63fbc15b9b194b88bba0b1fa81cbb3fb	fcda6cbcf69d44b0a72a80dde15c0fa4	ab1a9afc93bb4fdaa441dd46b1acc753	ab1a9afc93bb4fdaa441dd46b1acc753	ab1a9afc93bb4fdaa441dd46b1acc753/6
block-v1:MITProfessionalX+SysEngxB1+3T2016+type@vertical+block@442068b5e9fd445ca6c8b6f41cb46348	442068b5e9fd445ca6c8b6f41cb46348	MITProfessionalX+SysEngxB1+3T2016	vertical	Which Methods Have You Used?	NA	362	4	3	63fbc15b9b194b88bba0b1fa81cbb3fb	fcda6cbcf69d44b0a72a80dde15c0fa4	442068b5e9fd445ca6c8b6f41cb46348	fcda6cbcf69d44b0a72a80dde15c0fa4	fcda6cbcf69d44b0a72a80dde15c0fa4/4
block-v1:MITProfessionalX+SysEngxB1+3T2016+type@html+block@cdb608a2e55c40cb819fb00a2927ae70	cdb608a2e55c40cb819fb00a2927ae70	MITProfessionalX+SysEngxB1+3T2016	html	NA	NA	363	1	4	63fbc15b9b194b88bba0b1fa81cbb3fb	fcda6cbcf69d44b0a72a80dde15c0fa4	442068b5e9fd445ca6c8b6f41cb46348	442068b5e9fd445ca6c8b6f41cb46348	442068b5e9fd445ca6c8b6f41cb46348/1
block-v1:MITProfessionalX+SysEngxB1+3T2016+type@html+block@6c2413ad9ef940828ccf2e3d29ae2eb3	6c2413ad9ef940828ccf2e3d29ae2eb3	MITProfessionalX+SysEngxB1+3T2016	html	NA	NA	364	2	4	63fbc15b9b194b88bba0b1fa81cbb3fb	fcda6cbcf69d44b0a72a80dde15c0fa4	442068b5e9fd445ca6c8b6f41cb46348	442068b5e9fd445ca6c8b6f41cb46348	442068b5e9fd445ca6c8b6f41cb46348/2
block-v1:MITProfessionalX+SysEngxB1+3T2016+type@vertical+block@807e13caf1f24fcfabb4b66b63d8103c	807e13caf1f24fcfabb4b66b63d8103c	MITProfessionalX+SysEngxB1+3T2016	vertical	Reflections on Architectural Representations	NA	365	5	3	63fbc15b9b194b88bba0b1fa81cbb3fb	fcda6cbcf69d44b0a72a80dde15c0fa4	807e13caf1f24fcfabb4b66b63d8103c	fcda6cbcf69d44b0a72a80dde15c0fa4	fcda6cbcf69d44b0a72a80dde15c0fa4/5
block-v1:MITProfessionalX+SysEngxB1+3T2016+type@video+block@bbdc9e6765bf434587deb7aed3027f2b	bbdc9e6765bf434587deb7aed3027f2b	MITProfessionalX+SysEngxB1+3T2016	video	Reflections on Architectural Representations	NA	366	1	4	63fbc15b9b194b88bba0b1fa81cbb3fb	fcda6cbcf69d44b0a72a80dde15c0fa4	807e13caf1f24fcfabb4b66b63d8103c	807e13caf1f24fcfabb4b66b63d8103c	807e13caf1f24fcfabb4b66b63d8103c/1
block-v1:MITProfessionalX+SysEngxB1+3T2016+type@sequential+block@6f33fec9c81f4fad8679cf09531e9580	6f33fec9c81f4fad8679cf09531e9580	MITProfessionalX+SysEngxB1+3T2016	sequential	Graded Activity (15 min)	NA	367	7	2	63fbc15b9b194b88bba0b1fa81cbb3fb	6f33fec9c81f4fad8679cf09531e9580	NA	63fbc15b9b194b88bba0b1fa81cbb3fb	63fbc15b9b194b88bba0b1fa81cbb3fb/7
block-v1:MITProfessionalX+SysEngxB1+3T2016+type@vertical+block@adf0a08a1e7e4584ae08aa6825dbfb91	adf0a08a1e7e4584ae08aa6825dbfb91	MITProfessionalX+SysEngxB1+3T2016	vertical	Graded Activity	NA	368	1	3	63fbc15b9b194b88bba0b1fa81cbb3fb	6f33fec9c81f4fad8679cf09531e9580	adf0a08a1e7e4584ae08aa6825dbfb91	6f33fec9c81f4fad8679cf09531e9580	6f33fec9c81f4fad8679cf09531e9580/1
block-v1:MITProfessionalX+SysEngxB1+3T2016+type@html+block@87f997acfd46435180652910ac29f52d	87f997acfd46435180652910ac29f52d	MITProfessionalX+SysEngxB1+3T2016	html	NA	NA	369	1	4	63fbc15b9b194b88bba0b1fa81cbb3fb	6f33fec9c81f4fad8679cf09531e9580	adf0a08a1e7e4584ae08aa6825dbfb91	adf0a08a1e7e4584ae08aa6825dbfb91	adf0a08a1e7e4584ae08aa6825dbfb91/1
block-v1:MITProfessionalX+SysEngxB1+3T2016+type@drag-and-drop-v2+block@7368da740bfc4688bb2f54a5a02e6ffa	7368da740bfc4688bb2f54a5a02e6ffa	MITProfessionalX+SysEngxB1+3T2016	drag-and-drop-v2	NA	NA	370	2	4	63fbc15b9b194b88bba0b1fa81cbb3fb	6f33fec9c81f4fad8679cf09531e9580	adf0a08a1e7e4584ae08aa6825dbfb91	adf0a08a1e7e4584ae08aa6825dbfb91	adf0a08a1e7e4584ae08aa6825dbfb91/2
block-v1:MITProfessionalX+SysEngxB1+3T2016+type@drag-and-drop-v2+block@5df5aea202094831af0e6a4f58df17c4	5df5aea202094831af0e6a4f58df17c4	MITProfessionalX+SysEngxB1+3T2016	drag-and-drop-v2	NA	NA	371	3	4	63fbc15b9b194b88bba0b1fa81cbb3fb	6f33fec9c81f4fad8679cf09531e9580	adf0a08a1e7e4584ae08aa6825dbfb91	adf0a08a1e7e4584ae08aa6825dbfb91	adf0a08a1e7e4584ae08aa6825dbfb91/3
block-v1:MITProfessionalX+SysEngxB1+3T2016+type@sequential+block@3b6556dc02c74d6a94b57f3ae275ae1e	3b6556dc02c74d6a94b57f3ae275ae1e	MITProfessionalX+SysEngxB1+3T2016	sequential	Project (1.5 hrs)	NA	372	8	2	63fbc15b9b194b88bba0b1fa81cbb3fb	3b6556dc02c74d6a94b57f3ae275ae1e	NA	63fbc15b9b194b88bba0b1fa81cbb3fb	63fbc15b9b194b88bba0b1fa81cbb3fb/8
block-v1:MITProfessionalX+SysEngxB1+3T2016+type@vertical+block@2ec401be84034103b2260fcb0e591a6c	2ec401be84034103b2260fcb0e591a6c	MITProfessionalX+SysEngxB1+3T2016	vertical	Connect with Your Team	NA	373	1	3	63fbc15b9b194b88bba0b1fa81cbb3fb	3b6556dc02c74d6a94b57f3ae275ae1e	2ec401be84034103b2260fcb0e591a6c	3b6556dc02c74d6a94b57f3ae275ae1e	3b6556dc02c74d6a94b57f3ae275ae1e/1
block-v1:MITProfessionalX+SysEngxB1+3T2016+type@html+block@9065fc7ace3e461facda58fd5c471646	9065fc7ace3e461facda58fd5c471646	MITProfessionalX+SysEngxB1+3T2016	html	NA	NA	374	1	4	63fbc15b9b194b88bba0b1fa81cbb3fb	3b6556dc02c74d6a94b57f3ae275ae1e	2ec401be84034103b2260fcb0e591a6c	2ec401be84034103b2260fcb0e591a6c	2ec401be84034103b2260fcb0e591a6c/1
block-v1:MITProfessionalX+SysEngxB1+3T2016+type@html+block@5d5e235f7b004befac5c3096911eb358	5d5e235f7b004befac5c3096911eb358	MITProfessionalX+SysEngxB1+3T2016	html	NA	NA	375	2	4	63fbc15b9b194b88bba0b1fa81cbb3fb	3b6556dc02c74d6a94b57f3ae275ae1e	2ec401be84034103b2260fcb0e591a6c	2ec401be84034103b2260fcb0e591a6c	2ec401be84034103b2260fcb0e591a6c/2
block-v1:MITProfessionalX+SysEngxB1+3T2016+type@html+block@737ded609316447ea2d2936e1ac1b800	737ded609316447ea2d2936e1ac1b800	MITProfessionalX+SysEngxB1+3T2016	html	NA	NA	376	3	4	63fbc15b9b194b88bba0b1fa81cbb3fb	3b6556dc02c74d6a94b57f3ae275ae1e	2ec401be84034103b2260fcb0e591a6c	2ec401be84034103b2260fcb0e591a6c	2ec401be84034103b2260fcb0e591a6c/3
block-v1:MITProfessionalX+SysEngxB1+3T2016+type@vertical+block@57508d563042413c9bad7b059d4456c7	57508d563042413c9bad7b059d4456c7	MITProfessionalX+SysEngxB1+3T2016	vertical	Project Instructions	NA	377	2	3	63fbc15b9b194b88bba0b1fa81cbb3fb	3b6556dc02c74d6a94b57f3ae275ae1e	57508d563042413c9bad7b059d4456c7	3b6556dc02c74d6a94b57f3ae275ae1e	3b6556dc02c74d6a94b57f3ae275ae1e/2
block-v1:MITProfessionalX+SysEngxB1+3T2016+type@html+block@71e5233e809a486b80b10eb696b5af20	71e5233e809a486b80b10eb696b5af20	MITProfessionalX+SysEngxB1+3T2016	html	NA	NA	378	1	4	63fbc15b9b194b88bba0b1fa81cbb3fb	3b6556dc02c74d6a94b57f3ae275ae1e	57508d563042413c9bad7b059d4456c7	57508d563042413c9bad7b059d4456c7	57508d563042413c9bad7b059d4456c7/1
block-v1:MITProfessionalX+SysEngxB1+3T2016+type@html+block@56e0c6d27025457ab2fc4c0618fbe03e	56e0c6d27025457ab2fc4c0618fbe03e	MITProfessionalX+SysEngxB1+3T2016	html	Instructions	NA	379	2	4	63fbc15b9b194b88bba0b1fa81cbb3fb	3b6556dc02c74d6a94b57f3ae275ae1e	57508d563042413c9bad7b059d4456c7	57508d563042413c9bad7b059d4456c7	57508d563042413c9bad7b059d4456c7/2
block-v1:MITProfessionalX+SysEngxB1+3T2016+type@vertical+block@8d11077461cf47efb6bd8614afc3e0a4	8d11077461cf47efb6bd8614afc3e0a4	MITProfessionalX+SysEngxB1+3T2016	vertical	Submit and Grade Your Project	NA	380	3	3	63fbc15b9b194b88bba0b1fa81cbb3fb	3b6556dc02c74d6a94b57f3ae275ae1e	8d11077461cf47efb6bd8614afc3e0a4	3b6556dc02c74d6a94b57f3ae275ae1e	3b6556dc02c74d6a94b57f3ae275ae1e/3
block-v1:MITProfessionalX+SysEngxB1+3T2016+type@html+block@cd767a7b0f9d41bf85ceb37d8a2eec82	cd767a7b0f9d41bf85ceb37d8a2eec82	MITProfessionalX+SysEngxB1+3T2016	html	NA	NA	381	1	4	63fbc15b9b194b88bba0b1fa81cbb3fb	3b6556dc02c74d6a94b57f3ae275ae1e	8d11077461cf47efb6bd8614afc3e0a4	8d11077461cf47efb6bd8614afc3e0a4	8d11077461cf47efb6bd8614afc3e0a4/1
block-v1:MITProfessionalX+SysEngxB1+3T2016+type@openassessment+block@53bdf3d948d947cd913f8d652d3520af	53bdf3d948d947cd913f8d652d3520af	MITProfessionalX+SysEngxB1+3T2016	openassessment	Project Assessment: Week 2	NA	382	2	4	63fbc15b9b194b88bba0b1fa81cbb3fb	3b6556dc02c74d6a94b57f3ae275ae1e	8d11077461cf47efb6bd8614afc3e0a4	8d11077461cf47efb6bd8614afc3e0a4	8d11077461cf47efb6bd8614afc3e0a4/2
block-v1:MITProfessionalX+SysEngxB1+3T2016+type@sequential+block@285b1bd66df34dc0aa50842b006ba74b	285b1bd66df34dc0aa50842b006ba74b	MITProfessionalX+SysEngxB1+3T2016	sequential	Action Plan (20 min)	NA	383	9	2	63fbc15b9b194b88bba0b1fa81cbb3fb	285b1bd66df34dc0aa50842b006ba74b	NA	63fbc15b9b194b88bba0b1fa81cbb3fb	63fbc15b9b194b88bba0b1fa81cbb3fb/9
block-v1:MITProfessionalX+SysEngxB1+3T2016+type@vertical+block@8778b58e46244e11b7bcfe20d0219b0c	8778b58e46244e11b7bcfe20d0219b0c	MITProfessionalX+SysEngxB1+3T2016	vertical	Action Plan	NA	384	1	3	63fbc15b9b194b88bba0b1fa81cbb3fb	285b1bd66df34dc0aa50842b006ba74b	8778b58e46244e11b7bcfe20d0219b0c	285b1bd66df34dc0aa50842b006ba74b	285b1bd66df34dc0aa50842b006ba74b/1
block-v1:MITProfessionalX+SysEngxB1+3T2016+type@html+block@227b5cb49eb84438b64be62b77e4bc81	227b5cb49eb84438b64be62b77e4bc81	MITProfessionalX+SysEngxB1+3T2016	html	NA	NA	385	1	4	63fbc15b9b194b88bba0b1fa81cbb3fb	285b1bd66df34dc0aa50842b006ba74b	8778b58e46244e11b7bcfe20d0219b0c	8778b58e46244e11b7bcfe20d0219b0c	8778b58e46244e11b7bcfe20d0219b0c/1
block-v1:MITProfessionalX+SysEngxB1+3T2016+type@html+block@bfbf039b627a45f49062c26022725bc1	bfbf039b627a45f49062c26022725bc1	MITProfessionalX+SysEngxB1+3T2016	html	NA	NA	386	2	4	63fbc15b9b194b88bba0b1fa81cbb3fb	285b1bd66df34dc0aa50842b006ba74b	8778b58e46244e11b7bcfe20d0219b0c	8778b58e46244e11b7bcfe20d0219b0c	8778b58e46244e11b7bcfe20d0219b0c/2
block-v1:MITProfessionalX+SysEngxB1+3T2016+type@problem+block@b69a8377142443bb86e368a58436a173	b69a8377142443bb86e368a58436a173	MITProfessionalX+SysEngxB1+3T2016	problem	Action Plan	<br/><hr/> [x] I completed my Week 2 Action Plan. [explanation] Going forward, try to revisit your goals every month to monitor progress. Update and/or revise your goals as necessary. The purpose of the Action Plan is to connect the teachings and learnings of the course to your day job and make the content actionable. [explanation]	387	3	4	63fbc15b9b194b88bba0b1fa81cbb3fb	285b1bd66df34dc0aa50842b006ba74b	8778b58e46244e11b7bcfe20d0219b0c	8778b58e46244e11b7bcfe20d0219b0c	8778b58e46244e11b7bcfe20d0219b0c/3
block-v1:MITProfessionalX+SysEngxB1+3T2016+type@sequential+block@fec8d6a9faae46bab88e4249c781d01e	fec8d6a9faae46bab88e4249c781d01e	MITProfessionalX+SysEngxB1+3T2016	sequential	Key Takeaways (2 min)	NA	388	10	2	63fbc15b9b194b88bba0b1fa81cbb3fb	fec8d6a9faae46bab88e4249c781d01e	NA	63fbc15b9b194b88bba0b1fa81cbb3fb	63fbc15b9b194b88bba0b1fa81cbb3fb/10
block-v1:MITProfessionalX+SysEngxB1+3T2016+type@vertical+block@6ecce4f0456d4310bdc641c12436fb73	6ecce4f0456d4310bdc641c12436fb73	MITProfessionalX+SysEngxB1+3T2016	vertical	Key Takeaways	NA	389	1	3	63fbc15b9b194b88bba0b1fa81cbb3fb	fec8d6a9faae46bab88e4249c781d01e	6ecce4f0456d4310bdc641c12436fb73	fec8d6a9faae46bab88e4249c781d01e	fec8d6a9faae46bab88e4249c781d01e/1
block-v1:MITProfessionalX+SysEngxB1+3T2016+type@html+block@d9033c4c0aa7403099a9388ce4f2c4c3	d9033c4c0aa7403099a9388ce4f2c4c3	MITProfessionalX+SysEngxB1+3T2016	html	NA	NA	390	1	4	63fbc15b9b194b88bba0b1fa81cbb3fb	fec8d6a9faae46bab88e4249c781d01e	6ecce4f0456d4310bdc641c12436fb73	6ecce4f0456d4310bdc641c12436fb73	6ecce4f0456d4310bdc641c12436fb73/1
block-v1:MITProfessionalX+SysEngxB1+3T2016+type@html+block@d68d70e0179f45049d3533bc37a23b78	d68d70e0179f45049d3533bc37a23b78	MITProfessionalX+SysEngxB1+3T2016	html	NA	NA	391	2	4	63fbc15b9b194b88bba0b1fa81cbb3fb	fec8d6a9faae46bab88e4249c781d01e	6ecce4f0456d4310bdc641c12436fb73	6ecce4f0456d4310bdc641c12436fb73	6ecce4f0456d4310bdc641c12436fb73/2
block-v1:MITProfessionalX+SysEngxB1+3T2016+type@chapter+block@9eacda62cafd4592934b513fd9e254c3	9eacda62cafd4592934b513fd9e254c3	MITProfessionalX+SysEngxB1+3T2016	chapter	Week 3: System Architecture (4-5 hrs)	NA	392	5	1	9eacda62cafd4592934b513fd9e254c3	NA	NA	course	course/5
block-v1:MITProfessionalX+SysEngxB1+3T2016+type@sequential+block@982737c1e94d4c7b82e30d43a38e1da4	982737c1e94d4c7b82e30d43a38e1da4	MITProfessionalX+SysEngxB1+3T2016	sequential	Key Ideas (3 min)	NA	393	1	2	9eacda62cafd4592934b513fd9e254c3	982737c1e94d4c7b82e30d43a38e1da4	NA	9eacda62cafd4592934b513fd9e254c3	9eacda62cafd4592934b513fd9e254c3/1
block-v1:MITProfessionalX+SysEngxB1+3T2016+type@vertical+block@19626a9d75304e59b4065db1095d8197	19626a9d75304e59b4065db1095d8197	MITProfessionalX+SysEngxB1+3T2016	vertical	Key Ideas	NA	394	1	3	9eacda62cafd4592934b513fd9e254c3	982737c1e94d4c7b82e30d43a38e1da4	19626a9d75304e59b4065db1095d8197	982737c1e94d4c7b82e30d43a38e1da4	982737c1e94d4c7b82e30d43a38e1da4/1
block-v1:MITProfessionalX+SysEngxB1+3T2016+type@html+block@d96db65f330945598e8d97ebf159fcb3	d96db65f330945598e8d97ebf159fcb3	MITProfessionalX+SysEngxB1+3T2016	html	NA	NA	395	1	4	9eacda62cafd4592934b513fd9e254c3	982737c1e94d4c7b82e30d43a38e1da4	19626a9d75304e59b4065db1095d8197	19626a9d75304e59b4065db1095d8197	19626a9d75304e59b4065db1095d8197/1
block-v1:MITProfessionalX+SysEngxB1+3T2016+type@video+block@87fe9b543716422f932202fc550a404b	87fe9b543716422f932202fc550a404b	MITProfessionalX+SysEngxB1+3T2016	video	Key Ideas	NA	396	2	4	9eacda62cafd4592934b513fd9e254c3	982737c1e94d4c7b82e30d43a38e1da4	19626a9d75304e59b4065db1095d8197	19626a9d75304e59b4065db1095d8197	19626a9d75304e59b4065db1095d8197/2
block-v1:MITProfessionalX+SysEngxB1+3T2016+type@html+block@34c036ca57024184b25134d8cdaed1db	34c036ca57024184b25134d8cdaed1db	MITProfessionalX+SysEngxB1+3T2016	html	NA	NA	397	3	4	9eacda62cafd4592934b513fd9e254c3	982737c1e94d4c7b82e30d43a38e1da4	19626a9d75304e59b4065db1095d8197	19626a9d75304e59b4065db1095d8197	19626a9d75304e59b4065db1095d8197/3
block-v1:MITProfessionalX+SysEngxB1+3T2016+type@html+block@119d631726f94a0186328b55f4ff5f5c	119d631726f94a0186328b55f4ff5f5c	MITProfessionalX+SysEngxB1+3T2016	html	Discussion Prompt	NA	398	4	4	9eacda62cafd4592934b513fd9e254c3	982737c1e94d4c7b82e30d43a38e1da4	19626a9d75304e59b4065db1095d8197	19626a9d75304e59b4065db1095d8197	19626a9d75304e59b4065db1095d8197/4
block-v1:MITProfessionalX+SysEngxB1+3T2016+type@sequential+block@fc1c5fad9cc6436c8a9d6966bcde7a2b	fc1c5fad9cc6436c8a9d6966bcde7a2b	MITProfessionalX+SysEngxB1+3T2016	sequential	Concept (30 min)	NA	399	2	2	9eacda62cafd4592934b513fd9e254c3	fc1c5fad9cc6436c8a9d6966bcde7a2b	NA	9eacda62cafd4592934b513fd9e254c3	9eacda62cafd4592934b513fd9e254c3/2
block-v1:MITProfessionalX+SysEngxB1+3T2016+type@vertical+block@c48ed392980943db8a46b3195c8a68df	c48ed392980943db8a46b3195c8a68df	MITProfessionalX+SysEngxB1+3T2016	vertical	Identifying the Solution-Neutral Function	NA	400	1	3	9eacda62cafd4592934b513fd9e254c3	fc1c5fad9cc6436c8a9d6966bcde7a2b	c48ed392980943db8a46b3195c8a68df	fc1c5fad9cc6436c8a9d6966bcde7a2b	fc1c5fad9cc6436c8a9d6966bcde7a2b/1
block-v1:MITProfessionalX+SysEngxB1+3T2016+type@html+block@5638a8776e3f45008a3b6942bfa50e56	5638a8776e3f45008a3b6942bfa50e56	MITProfessionalX+SysEngxB1+3T2016	html	NA	NA	401	1	4	9eacda62cafd4592934b513fd9e254c3	fc1c5fad9cc6436c8a9d6966bcde7a2b	c48ed392980943db8a46b3195c8a68df	c48ed392980943db8a46b3195c8a68df	c48ed392980943db8a46b3195c8a68df/1
block-v1:MITProfessionalX+SysEngxB1+3T2016+type@html+block@6acf1f8fcdf545048ac8e29dd94d19e2	6acf1f8fcdf545048ac8e29dd94d19e2	MITProfessionalX+SysEngxB1+3T2016	html	Identifying the Solution-Neutral Function	NA	402	2	4	9eacda62cafd4592934b513fd9e254c3	fc1c5fad9cc6436c8a9d6966bcde7a2b	c48ed392980943db8a46b3195c8a68df	c48ed392980943db8a46b3195c8a68df	c48ed392980943db8a46b3195c8a68df/2
block-v1:MITProfessionalX+SysEngxB1+3T2016+type@video+block@b30056516da2490bbed71b36ec20e1af	b30056516da2490bbed71b36ec20e1af	MITProfessionalX+SysEngxB1+3T2016	video	Video	NA	403	3	4	9eacda62cafd4592934b513fd9e254c3	fc1c5fad9cc6436c8a9d6966bcde7a2b	c48ed392980943db8a46b3195c8a68df	c48ed392980943db8a46b3195c8a68df	c48ed392980943db8a46b3195c8a68df/3
block-v1:MITProfessionalX+SysEngxB1+3T2016+type@html+block@1bd7fdb6feb94a3995f8df5e70d71399	1bd7fdb6feb94a3995f8df5e70d71399	MITProfessionalX+SysEngxB1+3T2016	html	Definitions and Keywords	NA	404	4	4	9eacda62cafd4592934b513fd9e254c3	fc1c5fad9cc6436c8a9d6966bcde7a2b	c48ed392980943db8a46b3195c8a68df	c48ed392980943db8a46b3195c8a68df	c48ed392980943db8a46b3195c8a68df/4
block-v1:MITProfessionalX+SysEngxB1+3T2016+type@html+block@544c99a9c02c4a8c84414e5038cc9dbf	544c99a9c02c4a8c84414e5038cc9dbf	MITProfessionalX+SysEngxB1+3T2016	html	NA	NA	405	5	4	9eacda62cafd4592934b513fd9e254c3	fc1c5fad9cc6436c8a9d6966bcde7a2b	c48ed392980943db8a46b3195c8a68df	c48ed392980943db8a46b3195c8a68df	c48ed392980943db8a46b3195c8a68df/5
block-v1:MITProfessionalX+SysEngxB1+3T2016+type@problem+block@07137397a1ae4bcd93161931c47f2106	07137397a1ae4bcd93161931c47f2106	MITProfessionalX+SysEngxB1+3T2016	problem	Question #1	>>Which of the following is true about solution-neutral statements? (Select all that apply.)<< [x] Solution-neutral function is stated without reference to how the function is achieved. [x] Functional intent for a system should be stated as a solution-neutral function. [ ] Solution-neutral function implicitly sets the design parameters of the system. [explanation] A solution-neutral statement doe…	406	6	4	9eacda62cafd4592934b513fd9e254c3	fc1c5fad9cc6436c8a9d6966bcde7a2b	c48ed392980943db8a46b3195c8a68df	c48ed392980943db8a46b3195c8a68df	c48ed392980943db8a46b3195c8a68df/6
block-v1:MITProfessionalX+SysEngxB1+3T2016+type@problem+block@66cc9bb3c0f142a1a456270e43076777	66cc9bb3c0f142a1a456270e43076777	MITProfessionalX+SysEngxB1+3T2016	problem	Question #2	>>Which of the following is correct?<< [ ]Solution-neutral is an absolute -- a requirement is either solution-neutral or solution-specific. [x]Solution-neutral is relative -- a requirement is more or less solution-neutral relative to another possible requirement. [explanation] Solution-neutral is a spectrum, not an absolute, as illustrated by the range of problem framings given in the video for a…	407	7	4	9eacda62cafd4592934b513fd9e254c3	fc1c5fad9cc6436c8a9d6966bcde7a2b	c48ed392980943db8a46b3195c8a68df	c48ed392980943db8a46b3195c8a68df	c48ed392980943db8a46b3195c8a68df/7
block-v1:MITProfessionalX+SysEngxB1+3T2016+type@drag-and-drop-v2+block@ad5ecdc269b14e88bb0a67c3549c4f96	ad5ecdc269b14e88bb0a67c3549c4f96	MITProfessionalX+SysEngxB1+3T2016	drag-and-drop-v2	NA	NA	408	8	4	9eacda62cafd4592934b513fd9e254c3	fc1c5fad9cc6436c8a9d6966bcde7a2b	c48ed392980943db8a46b3195c8a68df	c48ed392980943db8a46b3195c8a68df	c48ed392980943db8a46b3195c8a68df/8
block-v1:MITProfessionalX+SysEngxB1+3T2016+type@vertical+block@46ffa12a27d840aab4c6399a6d545f36	46ffa12a27d840aab4c6399a6d545f36	MITProfessionalX+SysEngxB1+3T2016	vertical	The Notion of Concept	NA	409	2	3	9eacda62cafd4592934b513fd9e254c3	fc1c5fad9cc6436c8a9d6966bcde7a2b	46ffa12a27d840aab4c6399a6d545f36	fc1c5fad9cc6436c8a9d6966bcde7a2b	fc1c5fad9cc6436c8a9d6966bcde7a2b/2
block-v1:MITProfessionalX+SysEngxB1+3T2016+type@html+block@812a275e572d49e48e86960d07b12db1	812a275e572d49e48e86960d07b12db1	MITProfessionalX+SysEngxB1+3T2016	html	NA	NA	410	1	4	9eacda62cafd4592934b513fd9e254c3	fc1c5fad9cc6436c8a9d6966bcde7a2b	46ffa12a27d840aab4c6399a6d545f36	46ffa12a27d840aab4c6399a6d545f36	46ffa12a27d840aab4c6399a6d545f36/1
block-v1:MITProfessionalX+SysEngxB1+3T2016+type@video+block@f7f6b996a20b4083bffe379e1a882cc7	f7f6b996a20b4083bffe379e1a882cc7	MITProfessionalX+SysEngxB1+3T2016	video	Concept	NA	411	2	4	9eacda62cafd4592934b513fd9e254c3	fc1c5fad9cc6436c8a9d6966bcde7a2b	46ffa12a27d840aab4c6399a6d545f36	46ffa12a27d840aab4c6399a6d545f36	46ffa12a27d840aab4c6399a6d545f36/2
block-v1:MITProfessionalX+SysEngxB1+3T2016+type@html+block@c32f7bb3939748b0b5601d4594f17f52	c32f7bb3939748b0b5601d4594f17f52	MITProfessionalX+SysEngxB1+3T2016	html	Definition of Concept	NA	412	3	4	9eacda62cafd4592934b513fd9e254c3	fc1c5fad9cc6436c8a9d6966bcde7a2b	46ffa12a27d840aab4c6399a6d545f36	46ffa12a27d840aab4c6399a6d545f36	46ffa12a27d840aab4c6399a6d545f36/3
block-v1:MITProfessionalX+SysEngxB1+3T2016+type@html+block@f6dee8a24a6b49c39909cc5b5bc279f4	f6dee8a24a6b49c39909cc5b5bc279f4	MITProfessionalX+SysEngxB1+3T2016	html	NA	NA	413	4	4	9eacda62cafd4592934b513fd9e254c3	fc1c5fad9cc6436c8a9d6966bcde7a2b	46ffa12a27d840aab4c6399a6d545f36	46ffa12a27d840aab4c6399a6d545f36	46ffa12a27d840aab4c6399a6d545f36/4
block-v1:MITProfessionalX+SysEngxB1+3T2016+type@html+block@b1b89d1074644088b8e78b7ec9bd38cb	b1b89d1074644088b8e78b7ec9bd38cb	MITProfessionalX+SysEngxB1+3T2016	html	NA	NA	414	5	4	9eacda62cafd4592934b513fd9e254c3	fc1c5fad9cc6436c8a9d6966bcde7a2b	46ffa12a27d840aab4c6399a6d545f36	46ffa12a27d840aab4c6399a6d545f36	46ffa12a27d840aab4c6399a6d545f36/5
block-v1:MITProfessionalX+SysEngxB1+3T2016+type@problem+block@13bb045f4c0842979e38dcc2146c9e7f	13bb045f4c0842979e38dcc2146c9e7f	MITProfessionalX+SysEngxB1+3T2016	problem	Question #1	>>Which of the following statements is true ? (Select all that apply.)<< [x] Concept is a system vision that maps function to form. [x] Solution-neutral function is the function stated without reference to how function is achieved. [ ] There is a common convention for naming concepts. The concept name always consists of operand, process, and instrument. [x] Concept is derived by specializing solu…	415	6	4	9eacda62cafd4592934b513fd9e254c3	fc1c5fad9cc6436c8a9d6966bcde7a2b	46ffa12a27d840aab4c6399a6d545f36	46ffa12a27d840aab4c6399a6d545f36	46ffa12a27d840aab4c6399a6d545f36/6
block-v1:MITProfessionalX+SysEngxB1+3T2016+type@problem+block@ee8e9b3722bf4077a8c6eff7bf88f757	ee8e9b3722bf4077a8c6eff7bf88f757	MITProfessionalX+SysEngxB1+3T2016	problem	Question #2	>>Which of the following is true about concept? (Select all that apply.)<< [x] Concept is a high-level mapping of function to form. [x] Is a transition point from solution-neutral to solution specific. [x] Implicitly sets the level of technology to be used in a system. [x] It must allow for value-related functions to be executed, enabled by form. [explanation] All of the options are correct. By d…	416	7	4	9eacda62cafd4592934b513fd9e254c3	fc1c5fad9cc6436c8a9d6966bcde7a2b	46ffa12a27d840aab4c6399a6d545f36	46ffa12a27d840aab4c6399a6d545f36	46ffa12a27d840aab4c6399a6d545f36/7
block-v1:MITProfessionalX+SysEngxB1+3T2016+type@vertical+block@823c2a8dd9764fa8baa1ba979d1423d7	823c2a8dd9764fa8baa1ba979d1423d7	MITProfessionalX+SysEngxB1+3T2016	vertical	Framework for Developing Concepts	NA	417	3	3	9eacda62cafd4592934b513fd9e254c3	fc1c5fad9cc6436c8a9d6966bcde7a2b	823c2a8dd9764fa8baa1ba979d1423d7	fc1c5fad9cc6436c8a9d6966bcde7a2b	fc1c5fad9cc6436c8a9d6966bcde7a2b/3
block-v1:MITProfessionalX+SysEngxB1+3T2016+type@html+block@fde50326c10142d8be7fa82ddba6acdd	fde50326c10142d8be7fa82ddba6acdd	MITProfessionalX+SysEngxB1+3T2016	html	NA	NA	418	1	4	9eacda62cafd4592934b513fd9e254c3	fc1c5fad9cc6436c8a9d6966bcde7a2b	823c2a8dd9764fa8baa1ba979d1423d7	823c2a8dd9764fa8baa1ba979d1423d7	823c2a8dd9764fa8baa1ba979d1423d7/1
block-v1:MITProfessionalX+SysEngxB1+3T2016+type@html+block@bff18d8714d942ac9cdd0c13e7556c0d	bff18d8714d942ac9cdd0c13e7556c0d	MITProfessionalX+SysEngxB1+3T2016	html	Framework of Developing Concepts	NA	419	2	4	9eacda62cafd4592934b513fd9e254c3	fc1c5fad9cc6436c8a9d6966bcde7a2b	823c2a8dd9764fa8baa1ba979d1423d7	823c2a8dd9764fa8baa1ba979d1423d7	823c2a8dd9764fa8baa1ba979d1423d7/2
block-v1:MITProfessionalX+SysEngxB1+3T2016+type@vertical+block@7f5cbec7a1784f8fac72074e9763a15f	7f5cbec7a1784f8fac72074e9763a15f	MITProfessionalX+SysEngxB1+3T2016	vertical	Ungraded Activity	NA	420	4	3	9eacda62cafd4592934b513fd9e254c3	fc1c5fad9cc6436c8a9d6966bcde7a2b	7f5cbec7a1784f8fac72074e9763a15f	fc1c5fad9cc6436c8a9d6966bcde7a2b	fc1c5fad9cc6436c8a9d6966bcde7a2b/4
block-v1:MITProfessionalX+SysEngxB1+3T2016+type@html+block@7a608024e71b44a0945a8e584d28982c	7a608024e71b44a0945a8e584d28982c	MITProfessionalX+SysEngxB1+3T2016	html	NA	NA	421	1	4	9eacda62cafd4592934b513fd9e254c3	fc1c5fad9cc6436c8a9d6966bcde7a2b	7f5cbec7a1784f8fac72074e9763a15f	7f5cbec7a1784f8fac72074e9763a15f	7f5cbec7a1784f8fac72074e9763a15f/1
block-v1:MITProfessionalX+SysEngxB1+3T2016+type@html+block@165d9bf3aca74494af4a1b0bbce44abe	165d9bf3aca74494af4a1b0bbce44abe	MITProfessionalX+SysEngxB1+3T2016	html	Question Diagram	NA	422	2	4	9eacda62cafd4592934b513fd9e254c3	fc1c5fad9cc6436c8a9d6966bcde7a2b	7f5cbec7a1784f8fac72074e9763a15f	7f5cbec7a1784f8fac72074e9763a15f	7f5cbec7a1784f8fac72074e9763a15f/2
block-v1:MITProfessionalX+SysEngxB1+3T2016+type@problem+block@c4ec8c0e6a9e4fed88f6d895619ef31b	c4ec8c0e6a9e4fed88f6d895619ef31b	MITProfessionalX+SysEngxB1+3T2016	problem	Question #1	>>Select possible level two processes marked with the letter �A� in the diagram above:<< [x] Meeting in Person [ ] Meeting Room [x] Meeting Virtually [ ] Standing [explanation] A meeting room is an object, not a process, and the diagram requires a process, as shown by the oval. Standing is not a specialization of meeting, unless "Meeting Standing Up" is specified. [explanation]	423	3	4	9eacda62cafd4592934b513fd9e254c3	fc1c5fad9cc6436c8a9d6966bcde7a2b	7f5cbec7a1784f8fac72074e9763a15f	7f5cbec7a1784f8fac72074e9763a15f	7f5cbec7a1784f8fac72074e9763a15f/3
block-v1:MITProfessionalX+SysEngxB1+3T2016+type@html+block@afc29e2817324817a96657485e23ebae	afc29e2817324817a96657485e23ebae	MITProfessionalX+SysEngxB1+3T2016	html	Activity 2	NA	424	4	4	9eacda62cafd4592934b513fd9e254c3	fc1c5fad9cc6436c8a9d6966bcde7a2b	7f5cbec7a1784f8fac72074e9763a15f	7f5cbec7a1784f8fac72074e9763a15f	7f5cbec7a1784f8fac72074e9763a15f/4
block-v1:MITProfessionalX+SysEngxB1+3T2016+type@problem+block@2fadf2b01b97459bb4a32a4f74466328	2fadf2b01b97459bb4a32a4f74466328	MITProfessionalX+SysEngxB1+3T2016	problem	Question #2	>>Identify the concept that the combination of instruments below enables:<< � Lifting: Wings � Propelling: Engine � Guiding: Rudder ( ) Wingsuit ( ) Maglev Train (x) Jet Aircraft ( ) Helicopter ( ) Hand Glider	425	5	4	9eacda62cafd4592934b513fd9e254c3	fc1c5fad9cc6436c8a9d6966bcde7a2b	7f5cbec7a1784f8fac72074e9763a15f	7f5cbec7a1784f8fac72074e9763a15f	7f5cbec7a1784f8fac72074e9763a15f/5
block-v1:MITProfessionalX+SysEngxB1+3T2016+type@problem+block@db11a65641a44b7ebe9143d8dd8a5d91	db11a65641a44b7ebe9143d8dd8a5d91	MITProfessionalX+SysEngxB1+3T2016	problem	Question #3	>>Identify the concept that the combination of instruments below enables:<< � Lifting: Magnets � Propelling: Magnets � Guiding: Track ( ) Train (x) Magnatic Levitation Train ( ) Hovercraft ( ) Hyperloop ( ) Bullet Train	426	6	4	9eacda62cafd4592934b513fd9e254c3	fc1c5fad9cc6436c8a9d6966bcde7a2b	7f5cbec7a1784f8fac72074e9763a15f	7f5cbec7a1784f8fac72074e9763a15f	7f5cbec7a1784f8fac72074e9763a15f/6
block-v1:MITProfessionalX+SysEngxB1+3T2016+type@problem+block@40b8e43e1adf454da0e18eba308bd616	40b8e43e1adf454da0e18eba308bd616	MITProfessionalX+SysEngxB1+3T2016	problem	Question #4	>>Identify the concept that the combination of instruments below enables:<< � Lifting: Propeller � Propelling: Propeller � Guiding: Propeller ( ) Jet Aircraft ( ) Magnatic Levitation Train ( ) Propellor Aircraft (x) Helicopter ( ) Glider	427	7	4	9eacda62cafd4592934b513fd9e254c3	fc1c5fad9cc6436c8a9d6966bcde7a2b	7f5cbec7a1784f8fac72074e9763a15f	7f5cbec7a1784f8fac72074e9763a15f	7f5cbec7a1784f8fac72074e9763a15f/7
block-v1:MITProfessionalX+SysEngxB1+3T2016+type@sequential+block@074a451b976f43f8ad8130ac0ca39f54	074a451b976f43f8ad8130ac0ca39f54	MITProfessionalX+SysEngxB1+3T2016	sequential	Architecture and Concept (15 min)	NA	428	3	2	9eacda62cafd4592934b513fd9e254c3	074a451b976f43f8ad8130ac0ca39f54	NA	9eacda62cafd4592934b513fd9e254c3	9eacda62cafd4592934b513fd9e254c3/3
block-v1:MITProfessionalX+SysEngxB1+3T2016+type@vertical+block@48b8361a7a26422a990f163b74bdd0da	48b8361a7a26422a990f163b74bdd0da	MITProfessionalX+SysEngxB1+3T2016	vertical	The Relationship Between Concept and Architecture	NA	429	1	3	9eacda62cafd4592934b513fd9e254c3	074a451b976f43f8ad8130ac0ca39f54	48b8361a7a26422a990f163b74bdd0da	074a451b976f43f8ad8130ac0ca39f54	074a451b976f43f8ad8130ac0ca39f54/1
block-v1:MITProfessionalX+SysEngxB1+3T2016+type@html+block@4220489d339c459f8aad2230c7622527	4220489d339c459f8aad2230c7622527	MITProfessionalX+SysEngxB1+3T2016	html	NA	NA	430	1	4	9eacda62cafd4592934b513fd9e254c3	074a451b976f43f8ad8130ac0ca39f54	48b8361a7a26422a990f163b74bdd0da	48b8361a7a26422a990f163b74bdd0da	48b8361a7a26422a990f163b74bdd0da/1
block-v1:MITProfessionalX+SysEngxB1+3T2016+type@video+block@1fbb224afdd64488b331b8e3543e8a5e	1fbb224afdd64488b331b8e3543e8a5e	MITProfessionalX+SysEngxB1+3T2016	video	Concept and Architecture	NA	431	2	4	9eacda62cafd4592934b513fd9e254c3	074a451b976f43f8ad8130ac0ca39f54	48b8361a7a26422a990f163b74bdd0da	48b8361a7a26422a990f163b74bdd0da	48b8361a7a26422a990f163b74bdd0da/2
block-v1:MITProfessionalX+SysEngxB1+3T2016+type@html+block@99991f1700414cee8cd96b888c60dd0d	99991f1700414cee8cd96b888c60dd0d	MITProfessionalX+SysEngxB1+3T2016	html	Keywords and Definition	NA	432	3	4	9eacda62cafd4592934b513fd9e254c3	074a451b976f43f8ad8130ac0ca39f54	48b8361a7a26422a990f163b74bdd0da	48b8361a7a26422a990f163b74bdd0da	48b8361a7a26422a990f163b74bdd0da/3
block-v1:MITProfessionalX+SysEngxB1+3T2016+type@html+block@20d5521786f34384bed0d011f03e76d2	20d5521786f34384bed0d011f03e76d2	MITProfessionalX+SysEngxB1+3T2016	html	NA	NA	433	4	4	9eacda62cafd4592934b513fd9e254c3	074a451b976f43f8ad8130ac0ca39f54	48b8361a7a26422a990f163b74bdd0da	48b8361a7a26422a990f163b74bdd0da	48b8361a7a26422a990f163b74bdd0da/4
block-v1:MITProfessionalX+SysEngxB1+3T2016+type@html+block@c90a6d6f14f34b06a5cfcf9ec13f962a	c90a6d6f14f34b06a5cfcf9ec13f962a	MITProfessionalX+SysEngxB1+3T2016	html	Discussion	NA	434	5	4	9eacda62cafd4592934b513fd9e254c3	074a451b976f43f8ad8130ac0ca39f54	48b8361a7a26422a990f163b74bdd0da	48b8361a7a26422a990f163b74bdd0da	48b8361a7a26422a990f163b74bdd0da/5
block-v1:MITProfessionalX+SysEngxB1+3T2016+type@html+block@0fc89536c389409da3dd7c3b1b070e58	0fc89536c389409da3dd7c3b1b070e58	MITProfessionalX+SysEngxB1+3T2016	html	NA	NA	435	6	4	9eacda62cafd4592934b513fd9e254c3	074a451b976f43f8ad8130ac0ca39f54	48b8361a7a26422a990f163b74bdd0da	48b8361a7a26422a990f163b74bdd0da	48b8361a7a26422a990f163b74bdd0da/6
block-v1:MITProfessionalX+SysEngxB1+3T2016+type@html+block@0cfdf160219545d3ae02a78bacb6787c	0cfdf160219545d3ae02a78bacb6787c	MITProfessionalX+SysEngxB1+3T2016	html	NA	NA	436	7	4	9eacda62cafd4592934b513fd9e254c3	074a451b976f43f8ad8130ac0ca39f54	48b8361a7a26422a990f163b74bdd0da	48b8361a7a26422a990f163b74bdd0da	48b8361a7a26422a990f163b74bdd0da/7
block-v1:MITProfessionalX+SysEngxB1+3T2016+type@html+block@cec8d507231442409413cc4eab0dd655	cec8d507231442409413cc4eab0dd655	MITProfessionalX+SysEngxB1+3T2016	html	NA	NA	437	8	4	9eacda62cafd4592934b513fd9e254c3	074a451b976f43f8ad8130ac0ca39f54	48b8361a7a26422a990f163b74bdd0da	48b8361a7a26422a990f163b74bdd0da	48b8361a7a26422a990f163b74bdd0da/8
block-v1:MITProfessionalX+SysEngxB1+3T2016+type@problem+block@f3b49616fcdd465a93018b4614263be9	f3b49616fcdd465a93018b4614263be9	MITProfessionalX+SysEngxB1+3T2016	problem	Question #1	>>Pick the statement(s) that are true: (Select all that apply.)<< [x] The concept establishes the vocabulary for the solution and is the beginning of the development of architecture. [ ] Concept can be represented using only the form of the system. [x] Both concept and system architecture lie in the solution-specific domain. [ ] It is always appropriate to phrase goals and requirements in the mos…	438	9	4	9eacda62cafd4592934b513fd9e254c3	074a451b976f43f8ad8130ac0ca39f54	48b8361a7a26422a990f163b74bdd0da	48b8361a7a26422a990f163b74bdd0da	48b8361a7a26422a990f163b74bdd0da/9
block-v1:MITProfessionalX+SysEngxB1+3T2016+type@sequential+block@ad655358c57944f6bdcc3e6b07bfba48	ad655358c57944f6bdcc3e6b07bfba48	MITProfessionalX+SysEngxB1+3T2016	sequential	System Architectural Decisions (30 min)	NA	439	4	2	9eacda62cafd4592934b513fd9e254c3	ad655358c57944f6bdcc3e6b07bfba48	NA	9eacda62cafd4592934b513fd9e254c3	9eacda62cafd4592934b513fd9e254c3/4
block-v1:MITProfessionalX+SysEngxB1+3T2016+type@vertical+block@e66f6f489e6841f7b68b4dc61c71f7ed	e66f6f489e6841f7b68b4dc61c71f7ed	MITProfessionalX+SysEngxB1+3T2016	vertical	Architectural Decision Criteria: Connectivity and Sensitivity	NA	440	1	3	9eacda62cafd4592934b513fd9e254c3	ad655358c57944f6bdcc3e6b07bfba48	e66f6f489e6841f7b68b4dc61c71f7ed	ad655358c57944f6bdcc3e6b07bfba48	ad655358c57944f6bdcc3e6b07bfba48/1
block-v1:MITProfessionalX+SysEngxB1+3T2016+type@html+block@4237e4c532964ae78f1246ac424aaeb1	4237e4c532964ae78f1246ac424aaeb1	MITProfessionalX+SysEngxB1+3T2016	html	NA	NA	441	1	4	9eacda62cafd4592934b513fd9e254c3	ad655358c57944f6bdcc3e6b07bfba48	e66f6f489e6841f7b68b4dc61c71f7ed	e66f6f489e6841f7b68b4dc61c71f7ed	e66f6f489e6841f7b68b4dc61c71f7ed/1
block-v1:MITProfessionalX+SysEngxB1+3T2016+type@html+block@bb315ae0dfb14c71a15689feac53b8b8	bb315ae0dfb14c71a15689feac53b8b8	MITProfessionalX+SysEngxB1+3T2016	html	Architectural Decisions	NA	442	2	4	9eacda62cafd4592934b513fd9e254c3	ad655358c57944f6bdcc3e6b07bfba48	e66f6f489e6841f7b68b4dc61c71f7ed	e66f6f489e6841f7b68b4dc61c71f7ed	e66f6f489e6841f7b68b4dc61c71f7ed/2
block-v1:MITProfessionalX+SysEngxB1+3T2016+type@video+block@57d781bdda3140d49c7ee4fadff09919	57d781bdda3140d49c7ee4fadff09919	MITProfessionalX+SysEngxB1+3T2016	video	Video	NA	443	3	4	9eacda62cafd4592934b513fd9e254c3	ad655358c57944f6bdcc3e6b07bfba48	e66f6f489e6841f7b68b4dc61c71f7ed	e66f6f489e6841f7b68b4dc61c71f7ed	e66f6f489e6841f7b68b4dc61c71f7ed/3
block-v1:MITProfessionalX+SysEngxB1+3T2016+type@html+block@3301372eb4974e619d535d3af1f6c0f6	3301372eb4974e619d535d3af1f6c0f6	MITProfessionalX+SysEngxB1+3T2016	html	NA	NA	444	4	4	9eacda62cafd4592934b513fd9e254c3	ad655358c57944f6bdcc3e6b07bfba48	e66f6f489e6841f7b68b4dc61c71f7ed	e66f6f489e6841f7b68b4dc61c71f7ed	e66f6f489e6841f7b68b4dc61c71f7ed/4
block-v1:MITProfessionalX+SysEngxB1+3T2016+type@html+block@f8462a188b544afca241b88c10d5d07b	f8462a188b544afca241b88c10d5d07b	MITProfessionalX+SysEngxB1+3T2016	html	NA	NA	445	5	4	9eacda62cafd4592934b513fd9e254c3	ad655358c57944f6bdcc3e6b07bfba48	e66f6f489e6841f7b68b4dc61c71f7ed	e66f6f489e6841f7b68b4dc61c71f7ed	e66f6f489e6841f7b68b4dc61c71f7ed/5
block-v1:MITProfessionalX+SysEngxB1+3T2016+type@problem+block@50bf7fc0de9740c0988b7bc5f886a20f	50bf7fc0de9740c0988b7bc5f886a20f	MITProfessionalX+SysEngxB1+3T2016	problem	Question #1	>>Which of the following statements are true about connected architectural decisions: (Select all that apply)<< [x] They affect multiple subsystems or components within the system. [x] Changing a connected architectural decision is more difficult as time progresses and things are added to the system. [ ] Every connected decision is an architectural decision. [ ] Connected decisions are a subset o…	446	6	4	9eacda62cafd4592934b513fd9e254c3	ad655358c57944f6bdcc3e6b07bfba48	e66f6f489e6841f7b68b4dc61c71f7ed	e66f6f489e6841f7b68b4dc61c71f7ed	e66f6f489e6841f7b68b4dc61c71f7ed/6
block-v1:MITProfessionalX+SysEngxB1+3T2016+type@problem+block@7635d4438595400fa0fd754fef9fc454	7635d4438595400fa0fd754fef9fc454	MITProfessionalX+SysEngxB1+3T2016	problem	Question #2	>>Which design decisions are both connected and sensitive? Choose from the list below. (Select all that apply.) << [x] Propulsion fuel choice for a rocket [ ] Language type on a computer keyboard [x] Screen size of a smartphone [ ] Strap of a watch / Dial of a watch [ ] User interface (e.g. home screen layout) of a smartphone [explanation] The language type of a computer keyword is not a sensitve…	447	7	4	9eacda62cafd4592934b513fd9e254c3	ad655358c57944f6bdcc3e6b07bfba48	e66f6f489e6841f7b68b4dc61c71f7ed	e66f6f489e6841f7b68b4dc61c71f7ed	e66f6f489e6841f7b68b4dc61c71f7ed/7
block-v1:MITProfessionalX+SysEngxB1+3T2016+type@vertical+block@12d9a256852746bc80d2f8b8835d8afa	12d9a256852746bc80d2f8b8835d8afa	MITProfessionalX+SysEngxB1+3T2016	vertical	Ungraded Activity	NA	448	2	3	9eacda62cafd4592934b513fd9e254c3	ad655358c57944f6bdcc3e6b07bfba48	12d9a256852746bc80d2f8b8835d8afa	ad655358c57944f6bdcc3e6b07bfba48	ad655358c57944f6bdcc3e6b07bfba48/2
block-v1:MITProfessionalX+SysEngxB1+3T2016+type@html+block@5f290b09c6774e6fb783b1691cdded89	5f290b09c6774e6fb783b1691cdded89	MITProfessionalX+SysEngxB1+3T2016	html	NA	NA	449	1	4	9eacda62cafd4592934b513fd9e254c3	ad655358c57944f6bdcc3e6b07bfba48	12d9a256852746bc80d2f8b8835d8afa	12d9a256852746bc80d2f8b8835d8afa	12d9a256852746bc80d2f8b8835d8afa/1
block-v1:MITProfessionalX+SysEngxB1+3T2016+type@ubcpi+block@55b432d81ea74046bc953aad5a33f4bb	55b432d81ea74046bc953aad5a33f4bb	MITProfessionalX+SysEngxB1+3T2016	ubcpi	NA	NA	450	2	4	9eacda62cafd4592934b513fd9e254c3	ad655358c57944f6bdcc3e6b07bfba48	12d9a256852746bc80d2f8b8835d8afa	12d9a256852746bc80d2f8b8835d8afa	12d9a256852746bc80d2f8b8835d8afa/2
block-v1:MITProfessionalX+SysEngxB1+3T2016+type@vertical+block@0a0efb6d56dd40a5be5ca59554a902c3	0a0efb6d56dd40a5be5ca59554a902c3	MITProfessionalX+SysEngxB1+3T2016	vertical	The Apollo Mission: A Case Study in Connectivity and Sensitivity	NA	451	3	3	9eacda62cafd4592934b513fd9e254c3	ad655358c57944f6bdcc3e6b07bfba48	0a0efb6d56dd40a5be5ca59554a902c3	ad655358c57944f6bdcc3e6b07bfba48	ad655358c57944f6bdcc3e6b07bfba48/3
block-v1:MITProfessionalX+SysEngxB1+3T2016+type@html+block@6aebf2df97af40d5969278b932970da6	6aebf2df97af40d5969278b932970da6	MITProfessionalX+SysEngxB1+3T2016	html	NA	NA	452	1	4	9eacda62cafd4592934b513fd9e254c3	ad655358c57944f6bdcc3e6b07bfba48	0a0efb6d56dd40a5be5ca59554a902c3	0a0efb6d56dd40a5be5ca59554a902c3	0a0efb6d56dd40a5be5ca59554a902c3/1
block-v1:MITProfessionalX+SysEngxB1+3T2016+type@video+block@06064832a69944c599f1cf615a2acae3	06064832a69944c599f1cf615a2acae3	MITProfessionalX+SysEngxB1+3T2016	video	Case Study: The Apollo Mission	NA	453	2	4	9eacda62cafd4592934b513fd9e254c3	ad655358c57944f6bdcc3e6b07bfba48	0a0efb6d56dd40a5be5ca59554a902c3	0a0efb6d56dd40a5be5ca59554a902c3	0a0efb6d56dd40a5be5ca59554a902c3/2
block-v1:MITProfessionalX+SysEngxB1+3T2016+type@html+block@00d9bbe25cbc46fbb04e661adb668a72	00d9bbe25cbc46fbb04e661adb668a72	MITProfessionalX+SysEngxB1+3T2016	html	NA	NA	454	3	4	9eacda62cafd4592934b513fd9e254c3	ad655358c57944f6bdcc3e6b07bfba48	0a0efb6d56dd40a5be5ca59554a902c3	0a0efb6d56dd40a5be5ca59554a902c3	0a0efb6d56dd40a5be5ca59554a902c3/3
block-v1:MITProfessionalX+SysEngxB1+3T2016+type@html+block@09f5b598d7ba49d0816265b9cc2ed13a	09f5b598d7ba49d0816265b9cc2ed13a	MITProfessionalX+SysEngxB1+3T2016	html	NA	NA	455	4	4	9eacda62cafd4592934b513fd9e254c3	ad655358c57944f6bdcc3e6b07bfba48	0a0efb6d56dd40a5be5ca59554a902c3	0a0efb6d56dd40a5be5ca59554a902c3	0a0efb6d56dd40a5be5ca59554a902c3/4
block-v1:MITProfessionalX+SysEngxB1+3T2016+type@html+block@51838e421206465fac7979749047c583	51838e421206465fac7979749047c583	MITProfessionalX+SysEngxB1+3T2016	html	NA	NA	456	5	4	9eacda62cafd4592934b513fd9e254c3	ad655358c57944f6bdcc3e6b07bfba48	0a0efb6d56dd40a5be5ca59554a902c3	0a0efb6d56dd40a5be5ca59554a902c3	0a0efb6d56dd40a5be5ca59554a902c3/5
block-v1:MITProfessionalX+SysEngxB1+3T2016+type@html+block@d1db4e72c5e640d7a5456ddf881dd9af	d1db4e72c5e640d7a5456ddf881dd9af	MITProfessionalX+SysEngxB1+3T2016	html	Discussion	NA	457	6	4	9eacda62cafd4592934b513fd9e254c3	ad655358c57944f6bdcc3e6b07bfba48	0a0efb6d56dd40a5be5ca59554a902c3	0a0efb6d56dd40a5be5ca59554a902c3	0a0efb6d56dd40a5be5ca59554a902c3/6
block-v1:MITProfessionalX+SysEngxB1+3T2016+type@sequential+block@4a4c6009dd3c48a289d6a742fd40821b	4a4c6009dd3c48a289d6a742fd40821b	MITProfessionalX+SysEngxB1+3T2016	sequential	Graded Activity (15 min)	NA	458	5	2	9eacda62cafd4592934b513fd9e254c3	4a4c6009dd3c48a289d6a742fd40821b	NA	9eacda62cafd4592934b513fd9e254c3	9eacda62cafd4592934b513fd9e254c3/5
block-v1:MITProfessionalX+SysEngxB1+3T2016+type@vertical+block@42469f2349e240be890374377bb8c9a5	42469f2349e240be890374377bb8c9a5	MITProfessionalX+SysEngxB1+3T2016	vertical	Graded Activity	NA	459	1	3	9eacda62cafd4592934b513fd9e254c3	4a4c6009dd3c48a289d6a742fd40821b	42469f2349e240be890374377bb8c9a5	4a4c6009dd3c48a289d6a742fd40821b	4a4c6009dd3c48a289d6a742fd40821b/1
block-v1:MITProfessionalX+SysEngxB1+3T2016+type@html+block@60affe78d1444e429158af83a8748fc7	60affe78d1444e429158af83a8748fc7	MITProfessionalX+SysEngxB1+3T2016	html	NA	NA	460	1	4	9eacda62cafd4592934b513fd9e254c3	4a4c6009dd3c48a289d6a742fd40821b	42469f2349e240be890374377bb8c9a5	42469f2349e240be890374377bb8c9a5	42469f2349e240be890374377bb8c9a5/1
block-v1:MITProfessionalX+SysEngxB1+3T2016+type@html+block@eb47cfca2be740559a58555a5e53a865	eb47cfca2be740559a58555a5e53a865	MITProfessionalX+SysEngxB1+3T2016	html	Problem Diagram	NA	461	2	4	9eacda62cafd4592934b513fd9e254c3	4a4c6009dd3c48a289d6a742fd40821b	42469f2349e240be890374377bb8c9a5	42469f2349e240be890374377bb8c9a5	42469f2349e240be890374377bb8c9a5/2
block-v1:MITProfessionalX+SysEngxB1+3T2016+type@problem+block@3e43da38d18a412da7aa838d3088e5a3	3e43da38d18a412da7aa838d3088e5a3	MITProfessionalX+SysEngxB1+3T2016	problem	Question #1	<br/><hr/> >>The above representation (not the image of the refrigerator) shows:<< ( ) Functions and Forms (x) Concept ( ) A Hierarchy of Concepts	462	3	4	9eacda62cafd4592934b513fd9e254c3	4a4c6009dd3c48a289d6a742fd40821b	42469f2349e240be890374377bb8c9a5	42469f2349e240be890374377bb8c9a5	42469f2349e240be890374377bb8c9a5/3
block-v1:MITProfessionalX+SysEngxB1+3T2016+type@drag-and-drop-v2+block@05facb69e793499490f1cf36d13ef5bf	05facb69e793499490f1cf36d13ef5bf	MITProfessionalX+SysEngxB1+3T2016	drag-and-drop-v2	NA	NA	463	4	4	9eacda62cafd4592934b513fd9e254c3	4a4c6009dd3c48a289d6a742fd40821b	42469f2349e240be890374377bb8c9a5	42469f2349e240be890374377bb8c9a5	42469f2349e240be890374377bb8c9a5/4
block-v1:MITProfessionalX+SysEngxB1+3T2016+type@problem+block@de0ebdd0736b43a3877c965b89062e51	de0ebdd0736b43a3877c965b89062e51	MITProfessionalX+SysEngxB1+3T2016	problem	Question #3	<br/><hr/> For a solution-neutral function of preserving food, select potential concepts below: [x] Preserve by vaccuum packing [x] Preserve by adding preservatives [x] Prevent bacteria growth by canning [x] Preserve by drying [x] Preserve by fermenting [explanation] All of the options are correct. Each represents a different concept of preserving food. [explanation]	464	5	4	9eacda62cafd4592934b513fd9e254c3	4a4c6009dd3c48a289d6a742fd40821b	42469f2349e240be890374377bb8c9a5	42469f2349e240be890374377bb8c9a5	42469f2349e240be890374377bb8c9a5/5
block-v1:MITProfessionalX+SysEngxB1+3T2016+type@html+block@ef36ad51537145c78529fcf9972bbe20	ef36ad51537145c78529fcf9972bbe20	MITProfessionalX+SysEngxB1+3T2016	html	Question Diagram	NA	465	6	4	9eacda62cafd4592934b513fd9e254c3	4a4c6009dd3c48a289d6a742fd40821b	42469f2349e240be890374377bb8c9a5	42469f2349e240be890374377bb8c9a5	42469f2349e240be890374377bb8c9a5/6
block-v1:MITProfessionalX+SysEngxB1+3T2016+type@problem+block@4424c222bcfb41db9e66970ab9ae9580	4424c222bcfb41db9e66970ab9ae9580	MITProfessionalX+SysEngxB1+3T2016	problem	Question #4	<br/><hr/> The underlying concept of the home refrigerator is �preservation using cooling.� Select the correponding architectural decisions: [x] Side-by-side freezer-refrigerator layout vs. top-bottom layout [ ] Number of internal shelves [x] Operating voltage [x] Refrigerant used [explanation] The number of shelves does not strongly influence the cost of the refrigerator and could be relatively …	466	7	4	9eacda62cafd4592934b513fd9e254c3	4a4c6009dd3c48a289d6a742fd40821b	42469f2349e240be890374377bb8c9a5	42469f2349e240be890374377bb8c9a5	42469f2349e240be890374377bb8c9a5/7
block-v1:MITProfessionalX+SysEngxB1+3T2016+type@html+block@cbbf9086a80f43358a75aca5e2782446	cbbf9086a80f43358a75aca5e2782446	MITProfessionalX+SysEngxB1+3T2016	html	Question Diagram	NA	467	8	4	9eacda62cafd4592934b513fd9e254c3	4a4c6009dd3c48a289d6a742fd40821b	42469f2349e240be890374377bb8c9a5	42469f2349e240be890374377bb8c9a5	42469f2349e240be890374377bb8c9a5/8
block-v1:MITProfessionalX+SysEngxB1+3T2016+type@problem+block@19ea1a021ebd4be6920e711f9dad06c7	19ea1a021ebd4be6920e711f9dad06c7	MITProfessionalX+SysEngxB1+3T2016	problem	Question #5	<br/><hr/> >>For the skateboard system, identify the architectural decisions: (Select all that apply) << [x] Board material [ ] Wheel bearing manufacturer [x] Maximum lean angle [ ] Top surface coating [explanation] The top surface coating and wheel bearing manufacturer are both decisions, but both could be changed part-way through the design process, and both have several options available at re…	468	9	4	9eacda62cafd4592934b513fd9e254c3	4a4c6009dd3c48a289d6a742fd40821b	42469f2349e240be890374377bb8c9a5	42469f2349e240be890374377bb8c9a5	42469f2349e240be890374377bb8c9a5/9
block-v1:MITProfessionalX+SysEngxB1+3T2016+type@sequential+block@bc954c1de7f04eea9665df94d4a19ff1	bc954c1de7f04eea9665df94d4a19ff1	MITProfessionalX+SysEngxB1+3T2016	sequential	Project (1.5 hrs)	NA	469	6	2	9eacda62cafd4592934b513fd9e254c3	bc954c1de7f04eea9665df94d4a19ff1	NA	9eacda62cafd4592934b513fd9e254c3	9eacda62cafd4592934b513fd9e254c3/6
block-v1:MITProfessionalX+SysEngxB1+3T2016+type@vertical+block@ecdb74bfb12947248720223260377a31	ecdb74bfb12947248720223260377a31	MITProfessionalX+SysEngxB1+3T2016	vertical	Collaborate with Your Team	NA	470	1	3	9eacda62cafd4592934b513fd9e254c3	bc954c1de7f04eea9665df94d4a19ff1	ecdb74bfb12947248720223260377a31	bc954c1de7f04eea9665df94d4a19ff1	bc954c1de7f04eea9665df94d4a19ff1/1
block-v1:MITProfessionalX+SysEngxB1+3T2016+type@html+block@d528aa6e7a564da393a97b784c4dbd1e	d528aa6e7a564da393a97b784c4dbd1e	MITProfessionalX+SysEngxB1+3T2016	html	NA	NA	471	1	4	9eacda62cafd4592934b513fd9e254c3	bc954c1de7f04eea9665df94d4a19ff1	ecdb74bfb12947248720223260377a31	ecdb74bfb12947248720223260377a31	ecdb74bfb12947248720223260377a31/1
block-v1:MITProfessionalX+SysEngxB1+3T2016+type@html+block@c9bf08c362814932ad7b9af8ef5d9d97	c9bf08c362814932ad7b9af8ef5d9d97	MITProfessionalX+SysEngxB1+3T2016	html	NA	NA	472	2	4	9eacda62cafd4592934b513fd9e254c3	bc954c1de7f04eea9665df94d4a19ff1	ecdb74bfb12947248720223260377a31	ecdb74bfb12947248720223260377a31	ecdb74bfb12947248720223260377a31/2
block-v1:MITProfessionalX+SysEngxB1+3T2016+type@vertical+block@65c0b51c21cf4b61ba47270937d711fb	65c0b51c21cf4b61ba47270937d711fb	MITProfessionalX+SysEngxB1+3T2016	vertical	Project Instructions	NA	473	2	3	9eacda62cafd4592934b513fd9e254c3	bc954c1de7f04eea9665df94d4a19ff1	65c0b51c21cf4b61ba47270937d711fb	bc954c1de7f04eea9665df94d4a19ff1	bc954c1de7f04eea9665df94d4a19ff1/2
block-v1:MITProfessionalX+SysEngxB1+3T2016+type@html+block@14a71be1ff184dea97740de0a22fef7d	14a71be1ff184dea97740de0a22fef7d	MITProfessionalX+SysEngxB1+3T2016	html	NA	NA	474	1	4	9eacda62cafd4592934b513fd9e254c3	bc954c1de7f04eea9665df94d4a19ff1	65c0b51c21cf4b61ba47270937d711fb	65c0b51c21cf4b61ba47270937d711fb	65c0b51c21cf4b61ba47270937d711fb/1
block-v1:MITProfessionalX+SysEngxB1+3T2016+type@html+block@b49197b682be4eeb8ac6b52a435b8b75	b49197b682be4eeb8ac6b52a435b8b75	MITProfessionalX+SysEngxB1+3T2016	html	NA	NA	475	2	4	9eacda62cafd4592934b513fd9e254c3	bc954c1de7f04eea9665df94d4a19ff1	65c0b51c21cf4b61ba47270937d711fb	65c0b51c21cf4b61ba47270937d711fb	65c0b51c21cf4b61ba47270937d711fb/2
block-v1:MITProfessionalX+SysEngxB1+3T2016+type@vertical+block@965327648c694f17bbb5cce2bf0c3ffa	965327648c694f17bbb5cce2bf0c3ffa	MITProfessionalX+SysEngxB1+3T2016	vertical	Submit and Grade Peer Projects	NA	476	3	3	9eacda62cafd4592934b513fd9e254c3	bc954c1de7f04eea9665df94d4a19ff1	965327648c694f17bbb5cce2bf0c3ffa	bc954c1de7f04eea9665df94d4a19ff1	bc954c1de7f04eea9665df94d4a19ff1/3
block-v1:MITProfessionalX+SysEngxB1+3T2016+type@html+block@7705d83b1e71406781088d3a8894e685	7705d83b1e71406781088d3a8894e685	MITProfessionalX+SysEngxB1+3T2016	html	NA	NA	477	1	4	9eacda62cafd4592934b513fd9e254c3	bc954c1de7f04eea9665df94d4a19ff1	965327648c694f17bbb5cce2bf0c3ffa	965327648c694f17bbb5cce2bf0c3ffa	965327648c694f17bbb5cce2bf0c3ffa/1
block-v1:MITProfessionalX+SysEngxB1+3T2016+type@openassessment+block@1dc7cc7c49e3494788049d2338a4892d	1dc7cc7c49e3494788049d2338a4892d	MITProfessionalX+SysEngxB1+3T2016	openassessment	Project Assessment: Week 3	NA	478	2	4	9eacda62cafd4592934b513fd9e254c3	bc954c1de7f04eea9665df94d4a19ff1	965327648c694f17bbb5cce2bf0c3ffa	965327648c694f17bbb5cce2bf0c3ffa	965327648c694f17bbb5cce2bf0c3ffa/2
block-v1:MITProfessionalX+SysEngxB1+3T2016+type@sequential+block@85f8a064f43c45fc9a416c3e4e817175	85f8a064f43c45fc9a416c3e4e817175	MITProfessionalX+SysEngxB1+3T2016	sequential	Key Takeaways (2 min)	NA	479	7	2	9eacda62cafd4592934b513fd9e254c3	85f8a064f43c45fc9a416c3e4e817175	NA	9eacda62cafd4592934b513fd9e254c3	9eacda62cafd4592934b513fd9e254c3/7
block-v1:MITProfessionalX+SysEngxB1+3T2016+type@vertical+block@ff0a9ace8c3f4f57a2a264bbc6b696f0	ff0a9ace8c3f4f57a2a264bbc6b696f0	MITProfessionalX+SysEngxB1+3T2016	vertical	Key Takeaways	NA	480	1	3	9eacda62cafd4592934b513fd9e254c3	85f8a064f43c45fc9a416c3e4e817175	ff0a9ace8c3f4f57a2a264bbc6b696f0	85f8a064f43c45fc9a416c3e4e817175	85f8a064f43c45fc9a416c3e4e817175/1
block-v1:MITProfessionalX+SysEngxB1+3T2016+type@html+block@ae2bedb9622941f4bdf0f1f29e9982cc	ae2bedb9622941f4bdf0f1f29e9982cc	MITProfessionalX+SysEngxB1+3T2016	html	NA	NA	481	1	4	9eacda62cafd4592934b513fd9e254c3	85f8a064f43c45fc9a416c3e4e817175	ff0a9ace8c3f4f57a2a264bbc6b696f0	ff0a9ace8c3f4f57a2a264bbc6b696f0	ff0a9ace8c3f4f57a2a264bbc6b696f0/1
block-v1:MITProfessionalX+SysEngxB1+3T2016+type@html+block@db463d17eaa2479283c7be65e328600a	db463d17eaa2479283c7be65e328600a	MITProfessionalX+SysEngxB1+3T2016	html	NA	NA	482	2	4	9eacda62cafd4592934b513fd9e254c3	85f8a064f43c45fc9a416c3e4e817175	ff0a9ace8c3f4f57a2a264bbc6b696f0	ff0a9ace8c3f4f57a2a264bbc6b696f0	ff0a9ace8c3f4f57a2a264bbc6b696f0/2
block-v1:MITProfessionalX+SysEngxB1+3T2016+type@chapter+block@16ff74448fa34af2a1c080c99d4e844c	16ff74448fa34af2a1c080c99d4e844c	MITProfessionalX+SysEngxB1+3T2016	chapter	Week 4: Modeling with DSMs and Modularization (4-5 hours)	NA	483	6	1	16ff74448fa34af2a1c080c99d4e844c	NA	NA	course	course/6
block-v1:MITProfessionalX+SysEngxB1+3T2016+type@sequential+block@3abc57d455a842a9925a139c02801d6e	3abc57d455a842a9925a139c02801d6e	MITProfessionalX+SysEngxB1+3T2016	sequential	Key Ideas (1 min)	NA	484	1	2	16ff74448fa34af2a1c080c99d4e844c	3abc57d455a842a9925a139c02801d6e	NA	16ff74448fa34af2a1c080c99d4e844c	16ff74448fa34af2a1c080c99d4e844c/1
block-v1:MITProfessionalX+SysEngxB1+3T2016+type@vertical+block@c0174a5bf2ec4e5b91d3282da1e6c54a	c0174a5bf2ec4e5b91d3282da1e6c54a	MITProfessionalX+SysEngxB1+3T2016	vertical	Key Ideas	NA	485	1	3	16ff74448fa34af2a1c080c99d4e844c	3abc57d455a842a9925a139c02801d6e	c0174a5bf2ec4e5b91d3282da1e6c54a	3abc57d455a842a9925a139c02801d6e	3abc57d455a842a9925a139c02801d6e/1
block-v1:MITProfessionalX+SysEngxB1+3T2016+type@html+block@a0d0d3dd670f4fdaa2b5f133c1a84a14	a0d0d3dd670f4fdaa2b5f133c1a84a14	MITProfessionalX+SysEngxB1+3T2016	html	NA	NA	486	1	4	16ff74448fa34af2a1c080c99d4e844c	3abc57d455a842a9925a139c02801d6e	c0174a5bf2ec4e5b91d3282da1e6c54a	c0174a5bf2ec4e5b91d3282da1e6c54a	c0174a5bf2ec4e5b91d3282da1e6c54a/1
block-v1:MITProfessionalX+SysEngxB1+3T2016+type@video+block@df4a8a301e2f4e629b582fa59496f8f7	df4a8a301e2f4e629b582fa59496f8f7	MITProfessionalX+SysEngxB1+3T2016	video	Key Ideas	NA	487	2	4	16ff74448fa34af2a1c080c99d4e844c	3abc57d455a842a9925a139c02801d6e	c0174a5bf2ec4e5b91d3282da1e6c54a	c0174a5bf2ec4e5b91d3282da1e6c54a	c0174a5bf2ec4e5b91d3282da1e6c54a/2
block-v1:MITProfessionalX+SysEngxB1+3T2016+type@sequential+block@5a4543196a9a4c7bae6034b638064230	5a4543196a9a4c7bae6034b638064230	MITProfessionalX+SysEngxB1+3T2016	sequential	Design Structure Matrix Modeling (50 min)	NA	488	2	2	16ff74448fa34af2a1c080c99d4e844c	5a4543196a9a4c7bae6034b638064230	NA	16ff74448fa34af2a1c080c99d4e844c	16ff74448fa34af2a1c080c99d4e844c/2
block-v1:MITProfessionalX+SysEngxB1+3T2016+type@vertical+block@53c447f1078e4cec9b696c02a0b4da7d	53c447f1078e4cec9b696c02a0b4da7d	MITProfessionalX+SysEngxB1+3T2016	vertical	Introduction to DSM	NA	489	1	3	16ff74448fa34af2a1c080c99d4e844c	5a4543196a9a4c7bae6034b638064230	53c447f1078e4cec9b696c02a0b4da7d	5a4543196a9a4c7bae6034b638064230	5a4543196a9a4c7bae6034b638064230/1
block-v1:MITProfessionalX+SysEngxB1+3T2016+type@html+block@3eae09e016ff48e4b02832cff8f36c89	3eae09e016ff48e4b02832cff8f36c89	MITProfessionalX+SysEngxB1+3T2016	html	NA	NA	490	1	4	16ff74448fa34af2a1c080c99d4e844c	5a4543196a9a4c7bae6034b638064230	53c447f1078e4cec9b696c02a0b4da7d	53c447f1078e4cec9b696c02a0b4da7d	53c447f1078e4cec9b696c02a0b4da7d/1
block-v1:MITProfessionalX+SysEngxB1+3T2016+type@video+block@75268fbb4a4b489b902e33f7267528d0	75268fbb4a4b489b902e33f7267528d0	MITProfessionalX+SysEngxB1+3T2016	video	Design Structure Matrix	NA	491	2	4	16ff74448fa34af2a1c080c99d4e844c	5a4543196a9a4c7bae6034b638064230	53c447f1078e4cec9b696c02a0b4da7d	53c447f1078e4cec9b696c02a0b4da7d	53c447f1078e4cec9b696c02a0b4da7d/2
block-v1:MITProfessionalX+SysEngxB1+3T2016+type@html+block@5d9778b8e6214e309d2f0636e0c8f4ba	5d9778b8e6214e309d2f0636e0c8f4ba	MITProfessionalX+SysEngxB1+3T2016	html	NA	NA	492	3	4	16ff74448fa34af2a1c080c99d4e844c	5a4543196a9a4c7bae6034b638064230	53c447f1078e4cec9b696c02a0b4da7d	53c447f1078e4cec9b696c02a0b4da7d	53c447f1078e4cec9b696c02a0b4da7d/3
block-v1:MITProfessionalX+SysEngxB1+3T2016+type@html+block@8825c3a133f34ae1a1ea019f3ac00b24	8825c3a133f34ae1a1ea019f3ac00b24	MITProfessionalX+SysEngxB1+3T2016	html	NA	NA	493	4	4	16ff74448fa34af2a1c080c99d4e844c	5a4543196a9a4c7bae6034b638064230	53c447f1078e4cec9b696c02a0b4da7d	53c447f1078e4cec9b696c02a0b4da7d	53c447f1078e4cec9b696c02a0b4da7d/4
block-v1:MITProfessionalX+SysEngxB1+3T2016+type@html+block@7c0f976ef4154154aaf26d22e1f3b6c5	7c0f976ef4154154aaf26d22e1f3b6c5	MITProfessionalX+SysEngxB1+3T2016	html	NA	NA	494	5	4	16ff74448fa34af2a1c080c99d4e844c	5a4543196a9a4c7bae6034b638064230	53c447f1078e4cec9b696c02a0b4da7d	53c447f1078e4cec9b696c02a0b4da7d	53c447f1078e4cec9b696c02a0b4da7d/5
block-v1:MITProfessionalX+SysEngxB1+3T2016+type@html+block@97992856c7194a6d8929111f68a85c50	97992856c7194a6d8929111f68a85c50	MITProfessionalX+SysEngxB1+3T2016	html	NA	NA	495	6	4	16ff74448fa34af2a1c080c99d4e844c	5a4543196a9a4c7bae6034b638064230	53c447f1078e4cec9b696c02a0b4da7d	53c447f1078e4cec9b696c02a0b4da7d	53c447f1078e4cec9b696c02a0b4da7d/6
block-v1:MITProfessionalX+SysEngxB1+3T2016+type@problem+block@a588752885ca46f7964b7ab44b0b0b52	a588752885ca46f7964b7ab44b0b0b52	MITProfessionalX+SysEngxB1+3T2016	problem	Question #1	>>The marks inside the DSM are used to highlight the interaction between components.<< (x) True ( ) False	496	7	4	16ff74448fa34af2a1c080c99d4e844c	5a4543196a9a4c7bae6034b638064230	53c447f1078e4cec9b696c02a0b4da7d	53c447f1078e4cec9b696c02a0b4da7d	53c447f1078e4cec9b696c02a0b4da7d/7
block-v1:MITProfessionalX+SysEngxB1+3T2016+type@problem+block@092c9d8de1774c43b34dafe4a4383245	092c9d8de1774c43b34dafe4a4383245	MITProfessionalX+SysEngxB1+3T2016	problem	Question #2	>>Using a DSM, you can identify logical groupings of components into subsystems or modules.<< (x) True ( ) False	497	8	4	16ff74448fa34af2a1c080c99d4e844c	5a4543196a9a4c7bae6034b638064230	53c447f1078e4cec9b696c02a0b4da7d	53c447f1078e4cec9b696c02a0b4da7d	53c447f1078e4cec9b696c02a0b4da7d/8
block-v1:MITProfessionalX+SysEngxB1+3T2016+type@problem+block@6a9cbc5057014f9eae37f63b4c116628	6a9cbc5057014f9eae37f63b4c116628	MITProfessionalX+SysEngxB1+3T2016	problem	Question #3	>>Process DSMs have more marks above the diagonal than below the diagonal in the DSM square matrix.<< ( ) True (x) False [explanation] Processes are genrally feed forward in nature (Represented by marks below the diagonal). Feedback processes that return some input back to an upstream task (Represented by marks above the diagonal) are rarer. Mainly Validation and verification tasks have a feedbac…	498	9	4	16ff74448fa34af2a1c080c99d4e844c	5a4543196a9a4c7bae6034b638064230	53c447f1078e4cec9b696c02a0b4da7d	53c447f1078e4cec9b696c02a0b4da7d	53c447f1078e4cec9b696c02a0b4da7d/9
block-v1:MITProfessionalX+SysEngxB1+3T2016+type@problem+block@a9416a22cdd74ea7bbef6be175111364	a9416a22cdd74ea7bbef6be175111364	MITProfessionalX+SysEngxB1+3T2016	problem	Question #4	>>Architectural DSMs are generally symmetric.<< (x) True ( ) False [explanation] DSMs are mostly symmetric. In product DSMs we represent interfaces or interactions between the components which are generally symmetric in nature. If one component has an interface with another, then vice versa is also true. Similariy organizational DSMs are also symmetric. There we represent interactions between peo…	499	10	4	16ff74448fa34af2a1c080c99d4e844c	5a4543196a9a4c7bae6034b638064230	53c447f1078e4cec9b696c02a0b4da7d	53c447f1078e4cec9b696c02a0b4da7d	53c447f1078e4cec9b696c02a0b4da7d/10
block-v1:MITProfessionalX+SysEngxB1+3T2016+type@problem+block@577cb991df984227891fc13f22c283a1	577cb991df984227891fc13f22c283a1	MITProfessionalX+SysEngxB1+3T2016	problem	Question #5	>>Process DSMs are generally asymmetric.<< (x) True ( ) False [explanation] Process DSMs are mostly asymmetric. Processes are mostly feed forward in nature, i.e. one process's output is required as input for another process, information in this case is not passed in the oppsoite direction. [explanation]	500	11	4	16ff74448fa34af2a1c080c99d4e844c	5a4543196a9a4c7bae6034b638064230	53c447f1078e4cec9b696c02a0b4da7d	53c447f1078e4cec9b696c02a0b4da7d	53c447f1078e4cec9b696c02a0b4da7d/11
block-v1:MITProfessionalX+SysEngxB1+3T2016+type@vertical+block@cf6b9e00b7d6425e968093e27315391c	cf6b9e00b7d6425e968093e27315391c	MITProfessionalX+SysEngxB1+3T2016	vertical	System Architecture DSM	NA	501	2	3	16ff74448fa34af2a1c080c99d4e844c	5a4543196a9a4c7bae6034b638064230	cf6b9e00b7d6425e968093e27315391c	5a4543196a9a4c7bae6034b638064230	5a4543196a9a4c7bae6034b638064230/2
block-v1:MITProfessionalX+SysEngxB1+3T2016+type@html+block@79d4500abe7e4319b5fdd832778b84d4	79d4500abe7e4319b5fdd832778b84d4	MITProfessionalX+SysEngxB1+3T2016	html	NA	NA	502	1	4	16ff74448fa34af2a1c080c99d4e844c	5a4543196a9a4c7bae6034b638064230	cf6b9e00b7d6425e968093e27315391c	cf6b9e00b7d6425e968093e27315391c	cf6b9e00b7d6425e968093e27315391c/1
block-v1:MITProfessionalX+SysEngxB1+3T2016+type@video+block@d02af84a02014786913297c4e8076b34	d02af84a02014786913297c4e8076b34	MITProfessionalX+SysEngxB1+3T2016	video	System Architecture DSM	NA	503	2	4	16ff74448fa34af2a1c080c99d4e844c	5a4543196a9a4c7bae6034b638064230	cf6b9e00b7d6425e968093e27315391c	cf6b9e00b7d6425e968093e27315391c	cf6b9e00b7d6425e968093e27315391c/2
block-v1:MITProfessionalX+SysEngxB1+3T2016+type@html+block@f4fc8daaa51a45d58800f9b222cc6128	f4fc8daaa51a45d58800f9b222cc6128	MITProfessionalX+SysEngxB1+3T2016	html	NA	NA	504	3	4	16ff74448fa34af2a1c080c99d4e844c	5a4543196a9a4c7bae6034b638064230	cf6b9e00b7d6425e968093e27315391c	cf6b9e00b7d6425e968093e27315391c	cf6b9e00b7d6425e968093e27315391c/3
block-v1:MITProfessionalX+SysEngxB1+3T2016+type@html+block@ab36398b71614ee9a1df5e8e4ef3e064	ab36398b71614ee9a1df5e8e4ef3e064	MITProfessionalX+SysEngxB1+3T2016	html	NA	NA	505	4	4	16ff74448fa34af2a1c080c99d4e844c	5a4543196a9a4c7bae6034b638064230	cf6b9e00b7d6425e968093e27315391c	cf6b9e00b7d6425e968093e27315391c	cf6b9e00b7d6425e968093e27315391c/4
block-v1:MITProfessionalX+SysEngxB1+3T2016+type@html+block@402e6029bda54d83b9f5e17cc40fb732	402e6029bda54d83b9f5e17cc40fb732	MITProfessionalX+SysEngxB1+3T2016	html	Discussion Prompt	NA	506	5	4	16ff74448fa34af2a1c080c99d4e844c	5a4543196a9a4c7bae6034b638064230	cf6b9e00b7d6425e968093e27315391c	cf6b9e00b7d6425e968093e27315391c	cf6b9e00b7d6425e968093e27315391c/5
block-v1:MITProfessionalX+SysEngxB1+3T2016+type@html+block@02f8eecabb244704b280de5a9e29007f	02f8eecabb244704b280de5a9e29007f	MITProfessionalX+SysEngxB1+3T2016	html	NA	NA	507	6	4	16ff74448fa34af2a1c080c99d4e844c	5a4543196a9a4c7bae6034b638064230	cf6b9e00b7d6425e968093e27315391c	cf6b9e00b7d6425e968093e27315391c	cf6b9e00b7d6425e968093e27315391c/6
block-v1:MITProfessionalX+SysEngxB1+3T2016+type@problem+block@87062705eda14211be227dce58d9848c	87062705eda14211be227dce58d9848c	MITProfessionalX+SysEngxB1+3T2016	problem	Question #1	>>Which of the following is true about a DSM? (Select all that apply.)<< [x] It's an N-squared matrix. [x] The rows and columns have the same values. [x] It serves to visualize relationships between different entities in a system. [x] A DSM allows one to run mathematical algorithms on the generated matrix.	508	7	4	16ff74448fa34af2a1c080c99d4e844c	5a4543196a9a4c7bae6034b638064230	cf6b9e00b7d6425e968093e27315391c	cf6b9e00b7d6425e968093e27315391c	cf6b9e00b7d6425e968093e27315391c/7
block-v1:MITProfessionalX+SysEngxB1+3T2016+type@problem+block@dc65f87a48964206b7fb38adf9f917cc	dc65f87a48964206b7fb38adf9f917cc	MITProfessionalX+SysEngxB1+3T2016	problem	Question #2	>>What insights can be gained from a DSM? (Select all that apply.)<< [x] How to group components into modules or subsystems. [x] Which subsystems or modules are most connected with other subsystems or modules. [x] How to structure a product team. [x] Which components or subsystems have the most interactions with others.	509	8	4	16ff74448fa34af2a1c080c99d4e844c	5a4543196a9a4c7bae6034b638064230	cf6b9e00b7d6425e968093e27315391c	cf6b9e00b7d6425e968093e27315391c	cf6b9e00b7d6425e968093e27315391c/8
block-v1:MITProfessionalX+SysEngxB1+3T2016+type@vertical+block@1a3de36e36ac433cbb0c7a4aa5a25595	1a3de36e36ac433cbb0c7a4aa5a25595	MITProfessionalX+SysEngxB1+3T2016	vertical	Example of System Architecture DSM	NA	510	3	3	16ff74448fa34af2a1c080c99d4e844c	5a4543196a9a4c7bae6034b638064230	1a3de36e36ac433cbb0c7a4aa5a25595	5a4543196a9a4c7bae6034b638064230	5a4543196a9a4c7bae6034b638064230/3
block-v1:MITProfessionalX+SysEngxB1+3T2016+type@html+block@5aa97c9f2817435c99a285e4968566ad	5aa97c9f2817435c99a285e4968566ad	MITProfessionalX+SysEngxB1+3T2016	html	NA	NA	511	1	4	16ff74448fa34af2a1c080c99d4e844c	5a4543196a9a4c7bae6034b638064230	1a3de36e36ac433cbb0c7a4aa5a25595	1a3de36e36ac433cbb0c7a4aa5a25595	1a3de36e36ac433cbb0c7a4aa5a25595/1
block-v1:MITProfessionalX+SysEngxB1+3T2016+type@video+block@43f16b6681b949759ad3d1b7eca153a8	43f16b6681b949759ad3d1b7eca153a8	MITProfessionalX+SysEngxB1+3T2016	video	DSM Example: Climate Control System	NA	512	2	4	16ff74448fa34af2a1c080c99d4e844c	5a4543196a9a4c7bae6034b638064230	1a3de36e36ac433cbb0c7a4aa5a25595	1a3de36e36ac433cbb0c7a4aa5a25595	1a3de36e36ac433cbb0c7a4aa5a25595/2
block-v1:MITProfessionalX+SysEngxB1+3T2016+type@html+block@31a6cb387202483da665d16c4b2cc864	31a6cb387202483da665d16c4b2cc864	MITProfessionalX+SysEngxB1+3T2016	html	NA	NA	513	3	4	16ff74448fa34af2a1c080c99d4e844c	5a4543196a9a4c7bae6034b638064230	1a3de36e36ac433cbb0c7a4aa5a25595	1a3de36e36ac433cbb0c7a4aa5a25595	1a3de36e36ac433cbb0c7a4aa5a25595/3
block-v1:MITProfessionalX+SysEngxB1+3T2016+type@html+block@ebc93ccf0c144a49aa2abf0280688bdd	ebc93ccf0c144a49aa2abf0280688bdd	MITProfessionalX+SysEngxB1+3T2016	html	NA	NA	514	4	4	16ff74448fa34af2a1c080c99d4e844c	5a4543196a9a4c7bae6034b638064230	1a3de36e36ac433cbb0c7a4aa5a25595	1a3de36e36ac433cbb0c7a4aa5a25595	1a3de36e36ac433cbb0c7a4aa5a25595/4
block-v1:MITProfessionalX+SysEngxB1+3T2016+type@vertical+block@516d3b36deac4e2eb1774fe974e0d583	516d3b36deac4e2eb1774fe974e0d583	MITProfessionalX+SysEngxB1+3T2016	vertical	Ungraded Activity	NA	515	4	3	16ff74448fa34af2a1c080c99d4e844c	5a4543196a9a4c7bae6034b638064230	516d3b36deac4e2eb1774fe974e0d583	5a4543196a9a4c7bae6034b638064230	5a4543196a9a4c7bae6034b638064230/4
block-v1:MITProfessionalX+SysEngxB1+3T2016+type@html+block@2b7eef69be464378aedfed59065fd95b	2b7eef69be464378aedfed59065fd95b	MITProfessionalX+SysEngxB1+3T2016	html	NA	NA	516	1	4	16ff74448fa34af2a1c080c99d4e844c	5a4543196a9a4c7bae6034b638064230	516d3b36deac4e2eb1774fe974e0d583	516d3b36deac4e2eb1774fe974e0d583	516d3b36deac4e2eb1774fe974e0d583/1
block-v1:MITProfessionalX+SysEngxB1+3T2016+type@html+block@e306ba6a9f5e49b1a42c5cece223b474	e306ba6a9f5e49b1a42c5cece223b474	MITProfessionalX+SysEngxB1+3T2016	html	Create a DSM from an OPM	NA	517	2	4	16ff74448fa34af2a1c080c99d4e844c	5a4543196a9a4c7bae6034b638064230	516d3b36deac4e2eb1774fe974e0d583	516d3b36deac4e2eb1774fe974e0d583	516d3b36deac4e2eb1774fe974e0d583/2
block-v1:MITProfessionalX+SysEngxB1+3T2016+type@problem+block@c671de26c3cc4cb18ba6d1d8b2d39bb1	c671de26c3cc4cb18ba6d1d8b2d39bb1	MITProfessionalX+SysEngxB1+3T2016	problem	Solution	<br/> >>Check the box below and click 'SHOW ANSWER' when you complete the activity.<< [x] I have completed the activity. [explanation] You can download a solution with this <a href="/static/DSM_UnGraded_Activity1_Solution.xlsm"> link </a>. [explanation]	518	3	4	16ff74448fa34af2a1c080c99d4e844c	5a4543196a9a4c7bae6034b638064230	516d3b36deac4e2eb1774fe974e0d583	516d3b36deac4e2eb1774fe974e0d583	516d3b36deac4e2eb1774fe974e0d583/3
block-v1:MITProfessionalX+SysEngxB1+3T2016+type@html+block@942b568213554bb992a7b1ebeb5c0f6f	942b568213554bb992a7b1ebeb5c0f6f	MITProfessionalX+SysEngxB1+3T2016	html	Raw HTML	NA	519	4	4	16ff74448fa34af2a1c080c99d4e844c	5a4543196a9a4c7bae6034b638064230	516d3b36deac4e2eb1774fe974e0d583	516d3b36deac4e2eb1774fe974e0d583	516d3b36deac4e2eb1774fe974e0d583/4
block-v1:MITProfessionalX+SysEngxB1+3T2016+type@html+block@95e0d66d647f4c879f29945642914111	95e0d66d647f4c879f29945642914111	MITProfessionalX+SysEngxB1+3T2016	html	Discussion Prompt	NA	520	5	4	16ff74448fa34af2a1c080c99d4e844c	5a4543196a9a4c7bae6034b638064230	516d3b36deac4e2eb1774fe974e0d583	516d3b36deac4e2eb1774fe974e0d583	516d3b36deac4e2eb1774fe974e0d583/5
block-v1:MITProfessionalX+SysEngxB1+3T2016+type@sequential+block@3b7a6f9578e548cc99fc266175701e85	3b7a6f9578e548cc99fc266175701e85	MITProfessionalX+SysEngxB1+3T2016	sequential	Architecting Process Flow (40 min)	NA	521	3	2	16ff74448fa34af2a1c080c99d4e844c	3b7a6f9578e548cc99fc266175701e85	NA	16ff74448fa34af2a1c080c99d4e844c	16ff74448fa34af2a1c080c99d4e844c/3
block-v1:MITProfessionalX+SysEngxB1+3T2016+type@vertical+block@d2d39d83c40e4bc3aec446ad40df6086	d2d39d83c40e4bc3aec446ad40df6086	MITProfessionalX+SysEngxB1+3T2016	vertical	Process Architecture DSMs	NA	522	1	3	16ff74448fa34af2a1c080c99d4e844c	3b7a6f9578e548cc99fc266175701e85	d2d39d83c40e4bc3aec446ad40df6086	3b7a6f9578e548cc99fc266175701e85	3b7a6f9578e548cc99fc266175701e85/1
block-v1:MITProfessionalX+SysEngxB1+3T2016+type@html+block@35633f3ff4b04a14a67a5b2bb80db044	35633f3ff4b04a14a67a5b2bb80db044	MITProfessionalX+SysEngxB1+3T2016	html	NA	NA	523	1	4	16ff74448fa34af2a1c080c99d4e844c	3b7a6f9578e548cc99fc266175701e85	d2d39d83c40e4bc3aec446ad40df6086	d2d39d83c40e4bc3aec446ad40df6086	d2d39d83c40e4bc3aec446ad40df6086/1
block-v1:MITProfessionalX+SysEngxB1+3T2016+type@video+block@3b9f1a2edc314a2dac303a07026d8d66	3b9f1a2edc314a2dac303a07026d8d66	MITProfessionalX+SysEngxB1+3T2016	video	Process Architecture DSMs	NA	524	2	4	16ff74448fa34af2a1c080c99d4e844c	3b7a6f9578e548cc99fc266175701e85	d2d39d83c40e4bc3aec446ad40df6086	d2d39d83c40e4bc3aec446ad40df6086	d2d39d83c40e4bc3aec446ad40df6086/2
block-v1:MITProfessionalX+SysEngxB1+3T2016+type@html+block@192998c1a250417c8b16f089947eb97b	192998c1a250417c8b16f089947eb97b	MITProfessionalX+SysEngxB1+3T2016	html	NA	NA	525	3	4	16ff74448fa34af2a1c080c99d4e844c	3b7a6f9578e548cc99fc266175701e85	d2d39d83c40e4bc3aec446ad40df6086	d2d39d83c40e4bc3aec446ad40df6086	d2d39d83c40e4bc3aec446ad40df6086/3
block-v1:MITProfessionalX+SysEngxB1+3T2016+type@html+block@af6cf264209b4bc18c06c3beebdf6c62	af6cf264209b4bc18c06c3beebdf6c62	MITProfessionalX+SysEngxB1+3T2016	html	NA	NA	526	4	4	16ff74448fa34af2a1c080c99d4e844c	3b7a6f9578e548cc99fc266175701e85	d2d39d83c40e4bc3aec446ad40df6086	d2d39d83c40e4bc3aec446ad40df6086	d2d39d83c40e4bc3aec446ad40df6086/4
block-v1:MITProfessionalX+SysEngxB1+3T2016+type@html+block@6c02cf67ba5f4195bb6b4b641d5ff2e0	6c02cf67ba5f4195bb6b4b641d5ff2e0	MITProfessionalX+SysEngxB1+3T2016	html	Question Diagram	NA	527	5	4	16ff74448fa34af2a1c080c99d4e844c	3b7a6f9578e548cc99fc266175701e85	d2d39d83c40e4bc3aec446ad40df6086	d2d39d83c40e4bc3aec446ad40df6086	d2d39d83c40e4bc3aec446ad40df6086/5
block-v1:MITProfessionalX+SysEngxB1+3T2016+type@problem+block@bc5e4adec116475ea8353846f521da3e	bc5e4adec116475ea8353846f521da3e	MITProfessionalX+SysEngxB1+3T2016	problem	Question #1	No upstream task or group of tasks is dependent upon downstream tasks. ( ) True (x) False [explanation] The yellow coupled group (Task 2, 3 and 4) requires input from the green coupled group (Task 5, 6 and 7). [explanation]	528	6	4	16ff74448fa34af2a1c080c99d4e844c	3b7a6f9578e548cc99fc266175701e85	d2d39d83c40e4bc3aec446ad40df6086	d2d39d83c40e4bc3aec446ad40df6086	d2d39d83c40e4bc3aec446ad40df6086/6
block-v1:MITProfessionalX+SysEngxB1+3T2016+type@problem+block@6ce8c751851e40949d94afc3efd9259a	6ce8c751851e40949d94afc3efd9259a	MITProfessionalX+SysEngxB1+3T2016	problem	Question #2	The Red Group (Task 8, 9) could be executed before or in parallel to the Green Group (Task 5, 6, 7). (x) True ( ) False [explanation] The red group doesnt need input from green group. Therefore technically, it can be executed parallel to green group or even before it. [explanation]	529	7	4	16ff74448fa34af2a1c080c99d4e844c	3b7a6f9578e548cc99fc266175701e85	d2d39d83c40e4bc3aec446ad40df6086	d2d39d83c40e4bc3aec446ad40df6086	d2d39d83c40e4bc3aec446ad40df6086/7
block-v1:MITProfessionalX+SysEngxB1+3T2016+type@problem+block@805ca265e57c4f57b731b07c86f9bbdd	805ca265e57c4f57b731b07c86f9bbdd	MITProfessionalX+SysEngxB1+3T2016	problem	Question #3	Task 2 and Task 3 are coupled tasks; both tasks are interdependent upon one another. (x) True ( ) False [explanation] From the diagram we can observe that both Tasks 2 and 3 need input from one another (X Mark along the rows for each of them). Therefore they are interdependent upon one another. [explanation]	530	8	4	16ff74448fa34af2a1c080c99d4e844c	3b7a6f9578e548cc99fc266175701e85	d2d39d83c40e4bc3aec446ad40df6086	d2d39d83c40e4bc3aec446ad40df6086	d2d39d83c40e4bc3aec446ad40df6086/8
block-v1:MITProfessionalX+SysEngxB1+3T2016+type@problem+block@dbf170f0a7e940a69763d25c9716ad83	dbf170f0a7e940a69763d25c9716ad83	MITProfessionalX+SysEngxB1+3T2016	problem	Question #4	The Yellow Group (Task 2, 3, 4) requires Task 1 to complete before starting its execution. (x) True ( ) False [explanation] Task 3 and 4 within the Yellow group require inputs from Task 1. Therefore, Yellow Group cannot start execution before Task 1. [explanation]	531	9	4	16ff74448fa34af2a1c080c99d4e844c	3b7a6f9578e548cc99fc266175701e85	d2d39d83c40e4bc3aec446ad40df6086	d2d39d83c40e4bc3aec446ad40df6086	d2d39d83c40e4bc3aec446ad40df6086/9
block-v1:MITProfessionalX+SysEngxB1+3T2016+type@vertical+block@2877bc01bf8c4a24bec24a6f8bf4f711	2877bc01bf8c4a24bec24a6f8bf4f711	MITProfessionalX+SysEngxB1+3T2016	vertical	Process Architecture DSM Example	NA	532	2	3	16ff74448fa34af2a1c080c99d4e844c	3b7a6f9578e548cc99fc266175701e85	2877bc01bf8c4a24bec24a6f8bf4f711	3b7a6f9578e548cc99fc266175701e85	3b7a6f9578e548cc99fc266175701e85/2
block-v1:MITProfessionalX+SysEngxB1+3T2016+type@html+block@cd0acecdfb574bc98e73f8cb786ea9ef	cd0acecdfb574bc98e73f8cb786ea9ef	MITProfessionalX+SysEngxB1+3T2016	html	NA	NA	533	1	4	16ff74448fa34af2a1c080c99d4e844c	3b7a6f9578e548cc99fc266175701e85	2877bc01bf8c4a24bec24a6f8bf4f711	2877bc01bf8c4a24bec24a6f8bf4f711	2877bc01bf8c4a24bec24a6f8bf4f711/1
block-v1:MITProfessionalX+SysEngxB1+3T2016+type@video+block@7586beefe9ea4ef1a1cc44fcdb21acee	7586beefe9ea4ef1a1cc44fcdb21acee	MITProfessionalX+SysEngxB1+3T2016	video	Video	NA	534	2	4	16ff74448fa34af2a1c080c99d4e844c	3b7a6f9578e548cc99fc266175701e85	2877bc01bf8c4a24bec24a6f8bf4f711	2877bc01bf8c4a24bec24a6f8bf4f711	2877bc01bf8c4a24bec24a6f8bf4f711/2
block-v1:MITProfessionalX+SysEngxB1+3T2016+type@html+block@12fd9e779c9b437881425be2b8d31c3a	12fd9e779c9b437881425be2b8d31c3a	MITProfessionalX+SysEngxB1+3T2016	html	NA	NA	535	3	4	16ff74448fa34af2a1c080c99d4e844c	3b7a6f9578e548cc99fc266175701e85	2877bc01bf8c4a24bec24a6f8bf4f711	2877bc01bf8c4a24bec24a6f8bf4f711	2877bc01bf8c4a24bec24a6f8bf4f711/3
block-v1:MITProfessionalX+SysEngxB1+3T2016+type@problem+block@7462e25894094000b8cd77bac6ec7ede	7462e25894094000b8cd77bac6ec7ede	MITProfessionalX+SysEngxB1+3T2016	problem	Question #1	>>Which of the following are true: (Select all that apply)<< [x] Any activity that lies above the diagonal in the process DSM is a feedback activity. [x] Any feedback activity that is not part of a logical group leads to unplanned iteration. [x] Any feedforward or feedback activities happening inside a logical group are part of planned iterations. [ ] Rearranging tasks/activities using the DSM al…	536	4	4	16ff74448fa34af2a1c080c99d4e844c	3b7a6f9578e548cc99fc266175701e85	2877bc01bf8c4a24bec24a6f8bf4f711	2877bc01bf8c4a24bec24a6f8bf4f711	2877bc01bf8c4a24bec24a6f8bf4f711/4
block-v1:MITProfessionalX+SysEngxB1+3T2016+type@problem+block@feaa61fa9416427a804956c58dd8830e	feaa61fa9416427a804956c58dd8830e	MITProfessionalX+SysEngxB1+3T2016	problem	Question #2	>>A process DSM can help you answer which of the following: (Select all that apply.)<< [x] The minimum total time required to complete a project. [x] Tasks that can be executed in parallel. [x] The order in which tasks should be executed. [x] Tasks that have to be performed together as a logical group because of their dependencies. [ ] The buffer time required for tasks. [explanation] Calculation…	537	5	4	16ff74448fa34af2a1c080c99d4e844c	3b7a6f9578e548cc99fc266175701e85	2877bc01bf8c4a24bec24a6f8bf4f711	2877bc01bf8c4a24bec24a6f8bf4f711	2877bc01bf8c4a24bec24a6f8bf4f711/5
block-v1:MITProfessionalX+SysEngxB1+3T2016+type@vertical+block@9ad2e5efcb7942f3b438a408bde7bfa9	9ad2e5efcb7942f3b438a408bde7bfa9	MITProfessionalX+SysEngxB1+3T2016	vertical	How to Create a Process Architecture DSM	NA	538	3	3	16ff74448fa34af2a1c080c99d4e844c	3b7a6f9578e548cc99fc266175701e85	9ad2e5efcb7942f3b438a408bde7bfa9	3b7a6f9578e548cc99fc266175701e85	3b7a6f9578e548cc99fc266175701e85/3
block-v1:MITProfessionalX+SysEngxB1+3T2016+type@video+block@e07538fd1fc84cce8ba0132fa5312061	e07538fd1fc84cce8ba0132fa5312061	MITProfessionalX+SysEngxB1+3T2016	video	Video	NA	539	1	4	16ff74448fa34af2a1c080c99d4e844c	3b7a6f9578e548cc99fc266175701e85	9ad2e5efcb7942f3b438a408bde7bfa9	9ad2e5efcb7942f3b438a408bde7bfa9	9ad2e5efcb7942f3b438a408bde7bfa9/1
block-v1:MITProfessionalX+SysEngxB1+3T2016+type@vertical+block@4b855af0d70b4fadb4c7677c99f963be	4b855af0d70b4fadb4c7677c99f963be	MITProfessionalX+SysEngxB1+3T2016	vertical	Ungraded Activity	NA	540	4	3	16ff74448fa34af2a1c080c99d4e844c	3b7a6f9578e548cc99fc266175701e85	4b855af0d70b4fadb4c7677c99f963be	3b7a6f9578e548cc99fc266175701e85	3b7a6f9578e548cc99fc266175701e85/4
block-v1:MITProfessionalX+SysEngxB1+3T2016+type@html+block@8cd37296cce2405587237fabacc1f368	8cd37296cce2405587237fabacc1f368	MITProfessionalX+SysEngxB1+3T2016	html	NA	NA	541	1	4	16ff74448fa34af2a1c080c99d4e844c	3b7a6f9578e548cc99fc266175701e85	4b855af0d70b4fadb4c7677c99f963be	4b855af0d70b4fadb4c7677c99f963be	4b855af0d70b4fadb4c7677c99f963be/1
block-v1:MITProfessionalX+SysEngxB1+3T2016+type@html+block@2d7c4c42b6ef44c2bb325215ba81713f	2d7c4c42b6ef44c2bb325215ba81713f	MITProfessionalX+SysEngxB1+3T2016	html	NA	NA	542	2	4	16ff74448fa34af2a1c080c99d4e844c	3b7a6f9578e548cc99fc266175701e85	4b855af0d70b4fadb4c7677c99f963be	4b855af0d70b4fadb4c7677c99f963be	4b855af0d70b4fadb4c7677c99f963be/2
block-v1:MITProfessionalX+SysEngxB1+3T2016+type@problem+block@75ae441bf0974354916cc1eef855ed13	75ae441bf0974354916cc1eef855ed13	MITProfessionalX+SysEngxB1+3T2016	problem	Solution	NA	543	3	4	16ff74448fa34af2a1c080c99d4e844c	3b7a6f9578e548cc99fc266175701e85	4b855af0d70b4fadb4c7677c99f963be	4b855af0d70b4fadb4c7677c99f963be	4b855af0d70b4fadb4c7677c99f963be/3
block-v1:MITProfessionalX+SysEngxB1+3T2016+type@sequential+block@1367597a71e54bd78f1d8772fad3550d	1367597a71e54bd78f1d8772fad3550d	MITProfessionalX+SysEngxB1+3T2016	sequential	Modularization, Two Down, One Up (30 min)	NA	544	4	2	16ff74448fa34af2a1c080c99d4e844c	1367597a71e54bd78f1d8772fad3550d	NA	16ff74448fa34af2a1c080c99d4e844c	16ff74448fa34af2a1c080c99d4e844c/4
block-v1:MITProfessionalX+SysEngxB1+3T2016+type@vertical+block@33b9532bb56d41389e5106ec247bee7a	33b9532bb56d41389e5106ec247bee7a	MITProfessionalX+SysEngxB1+3T2016	vertical	Principle Demonstration Two Down, One Up	NA	545	1	3	16ff74448fa34af2a1c080c99d4e844c	1367597a71e54bd78f1d8772fad3550d	33b9532bb56d41389e5106ec247bee7a	1367597a71e54bd78f1d8772fad3550d	1367597a71e54bd78f1d8772fad3550d/1
block-v1:MITProfessionalX+SysEngxB1+3T2016+type@html+block@2227b4bb52d84995a14500d721c38f98	2227b4bb52d84995a14500d721c38f98	MITProfessionalX+SysEngxB1+3T2016	html	NA	NA	546	1	4	16ff74448fa34af2a1c080c99d4e844c	1367597a71e54bd78f1d8772fad3550d	33b9532bb56d41389e5106ec247bee7a	33b9532bb56d41389e5106ec247bee7a	33b9532bb56d41389e5106ec247bee7a/1
block-v1:MITProfessionalX+SysEngxB1+3T2016+type@video+block@9b4609400a1b47e983015a13cb374c19	9b4609400a1b47e983015a13cb374c19	MITProfessionalX+SysEngxB1+3T2016	video	Decomposition and Two Down, One Up	NA	547	2	4	16ff74448fa34af2a1c080c99d4e844c	1367597a71e54bd78f1d8772fad3550d	33b9532bb56d41389e5106ec247bee7a	33b9532bb56d41389e5106ec247bee7a	33b9532bb56d41389e5106ec247bee7a/2
block-v1:MITProfessionalX+SysEngxB1+3T2016+type@html+block@4f40b7f3b80e4038b243cdded72346f0	4f40b7f3b80e4038b243cdded72346f0	MITProfessionalX+SysEngxB1+3T2016	html	NA	NA	548	3	4	16ff74448fa34af2a1c080c99d4e844c	1367597a71e54bd78f1d8772fad3550d	33b9532bb56d41389e5106ec247bee7a	33b9532bb56d41389e5106ec247bee7a	33b9532bb56d41389e5106ec247bee7a/3
block-v1:MITProfessionalX+SysEngxB1+3T2016+type@html+block@973aea5858174400b4d6f5e612f81090	973aea5858174400b4d6f5e612f81090	MITProfessionalX+SysEngxB1+3T2016	html	NA	NA	549	4	4	16ff74448fa34af2a1c080c99d4e844c	1367597a71e54bd78f1d8772fad3550d	33b9532bb56d41389e5106ec247bee7a	33b9532bb56d41389e5106ec247bee7a	33b9532bb56d41389e5106ec247bee7a/4
block-v1:MITProfessionalX+SysEngxB1+3T2016+type@html+block@789fa4bc90594136ab07f32008be6eb9	789fa4bc90594136ab07f32008be6eb9	MITProfessionalX+SysEngxB1+3T2016	html	NA	NA	550	5	4	16ff74448fa34af2a1c080c99d4e844c	1367597a71e54bd78f1d8772fad3550d	33b9532bb56d41389e5106ec247bee7a	33b9532bb56d41389e5106ec247bee7a	33b9532bb56d41389e5106ec247bee7a/5
block-v1:MITProfessionalX+SysEngxB1+3T2016+type@vertical+block@696b918f1bc74746bba00abbb0200998	696b918f1bc74746bba00abbb0200998	MITProfessionalX+SysEngxB1+3T2016	vertical	Case Study: Saturn V Launch Vehicle	NA	551	2	3	16ff74448fa34af2a1c080c99d4e844c	1367597a71e54bd78f1d8772fad3550d	696b918f1bc74746bba00abbb0200998	1367597a71e54bd78f1d8772fad3550d	1367597a71e54bd78f1d8772fad3550d/2
block-v1:MITProfessionalX+SysEngxB1+3T2016+type@html+block@5a89096b040a4abea31a7c4684271399	5a89096b040a4abea31a7c4684271399	MITProfessionalX+SysEngxB1+3T2016	html	NA	NA	552	1	4	16ff74448fa34af2a1c080c99d4e844c	1367597a71e54bd78f1d8772fad3550d	696b918f1bc74746bba00abbb0200998	696b918f1bc74746bba00abbb0200998	696b918f1bc74746bba00abbb0200998/1
block-v1:MITProfessionalX+SysEngxB1+3T2016+type@video+block@33e79dd2aedc420185e3bde0dfa75329	33e79dd2aedc420185e3bde0dfa75329	MITProfessionalX+SysEngxB1+3T2016	video	Case Study: Saturn V Launch Vehicle	NA	553	2	4	16ff74448fa34af2a1c080c99d4e844c	1367597a71e54bd78f1d8772fad3550d	696b918f1bc74746bba00abbb0200998	696b918f1bc74746bba00abbb0200998	696b918f1bc74746bba00abbb0200998/2
block-v1:MITProfessionalX+SysEngxB1+3T2016+type@html+block@db8d4522e7524c3cbc84fc02d2ecd1d3	db8d4522e7524c3cbc84fc02d2ecd1d3	MITProfessionalX+SysEngxB1+3T2016	html	NA	NA	554	3	4	16ff74448fa34af2a1c080c99d4e844c	1367597a71e54bd78f1d8772fad3550d	696b918f1bc74746bba00abbb0200998	696b918f1bc74746bba00abbb0200998	696b918f1bc74746bba00abbb0200998/3
block-v1:MITProfessionalX+SysEngxB1+3T2016+type@html+block@b60e463ec36f4e16b268d109bd355e57	b60e463ec36f4e16b268d109bd355e57	MITProfessionalX+SysEngxB1+3T2016	html	NA	NA	555	4	4	16ff74448fa34af2a1c080c99d4e844c	1367597a71e54bd78f1d8772fad3550d	696b918f1bc74746bba00abbb0200998	696b918f1bc74746bba00abbb0200998	696b918f1bc74746bba00abbb0200998/4
block-v1:MITProfessionalX+SysEngxB1+3T2016+type@html+block@41c991f47d744fcc927fae580f856885	41c991f47d744fcc927fae580f856885	MITProfessionalX+SysEngxB1+3T2016	html	Discussion Prompt	NA	556	5	4	16ff74448fa34af2a1c080c99d4e844c	1367597a71e54bd78f1d8772fad3550d	696b918f1bc74746bba00abbb0200998	696b918f1bc74746bba00abbb0200998	696b918f1bc74746bba00abbb0200998/5
block-v1:MITProfessionalX+SysEngxB1+3T2016+type@vertical+block@3895c9518c0348e1bd6067577ce56133	3895c9518c0348e1bd6067577ce56133	MITProfessionalX+SysEngxB1+3T2016	vertical	Ungraded Activity	NA	557	3	3	16ff74448fa34af2a1c080c99d4e844c	1367597a71e54bd78f1d8772fad3550d	3895c9518c0348e1bd6067577ce56133	1367597a71e54bd78f1d8772fad3550d	1367597a71e54bd78f1d8772fad3550d/3
block-v1:MITProfessionalX+SysEngxB1+3T2016+type@html+block@6201a286e76d4f72a7cbea4e91176488	6201a286e76d4f72a7cbea4e91176488	MITProfessionalX+SysEngxB1+3T2016	html	NA	NA	558	1	4	16ff74448fa34af2a1c080c99d4e844c	1367597a71e54bd78f1d8772fad3550d	3895c9518c0348e1bd6067577ce56133	3895c9518c0348e1bd6067577ce56133	3895c9518c0348e1bd6067577ce56133/1
block-v1:MITProfessionalX+SysEngxB1+3T2016+type@html+block@3660184eff884c5399fe7e84cf963428	3660184eff884c5399fe7e84cf963428	MITProfessionalX+SysEngxB1+3T2016	html	NA	NA	559	2	4	16ff74448fa34af2a1c080c99d4e844c	1367597a71e54bd78f1d8772fad3550d	3895c9518c0348e1bd6067577ce56133	3895c9518c0348e1bd6067577ce56133	3895c9518c0348e1bd6067577ce56133/2
block-v1:MITProfessionalX+SysEngxB1+3T2016+type@problem+block@56b9885798184d408d55dc8aac328c05	56b9885798184d408d55dc8aac328c05	MITProfessionalX+SysEngxB1+3T2016	problem	Solution	NA	560	3	4	16ff74448fa34af2a1c080c99d4e844c	1367597a71e54bd78f1d8772fad3550d	3895c9518c0348e1bd6067577ce56133	3895c9518c0348e1bd6067577ce56133	3895c9518c0348e1bd6067577ce56133/3
block-v1:MITProfessionalX+SysEngxB1+3T2016+type@sequential+block@10160ccc165748739a42602a1622fe36	10160ccc165748739a42602a1622fe36	MITProfessionalX+SysEngxB1+3T2016	sequential	Change Management (40 min)	NA	561	5	2	16ff74448fa34af2a1c080c99d4e844c	10160ccc165748739a42602a1622fe36	NA	16ff74448fa34af2a1c080c99d4e844c	16ff74448fa34af2a1c080c99d4e844c/5
block-v1:MITProfessionalX+SysEngxB1+3T2016+type@vertical+block@942d8d8ac35c48cc91a75af913bd97a7	942d8d8ac35c48cc91a75af913bd97a7	MITProfessionalX+SysEngxB1+3T2016	vertical	Change Propagation	NA	562	1	3	16ff74448fa34af2a1c080c99d4e844c	10160ccc165748739a42602a1622fe36	942d8d8ac35c48cc91a75af913bd97a7	10160ccc165748739a42602a1622fe36	10160ccc165748739a42602a1622fe36/1
block-v1:MITProfessionalX+SysEngxB1+3T2016+type@html+block@7e837bc00a2e41cdab2ac32f398c1556	7e837bc00a2e41cdab2ac32f398c1556	MITProfessionalX+SysEngxB1+3T2016	html	NA	NA	563	1	4	16ff74448fa34af2a1c080c99d4e844c	10160ccc165748739a42602a1622fe36	942d8d8ac35c48cc91a75af913bd97a7	942d8d8ac35c48cc91a75af913bd97a7	942d8d8ac35c48cc91a75af913bd97a7/1
block-v1:MITProfessionalX+SysEngxB1+3T2016+type@html+block@15c58923bbb14e04b9a3d3a8b711db27	15c58923bbb14e04b9a3d3a8b711db27	MITProfessionalX+SysEngxB1+3T2016	html	NA	NA	564	2	4	16ff74448fa34af2a1c080c99d4e844c	10160ccc165748739a42602a1622fe36	942d8d8ac35c48cc91a75af913bd97a7	942d8d8ac35c48cc91a75af913bd97a7	942d8d8ac35c48cc91a75af913bd97a7/2
block-v1:MITProfessionalX+SysEngxB1+3T2016+type@video+block@9dc95884e474485f95f01ea4a1c0fb36	9dc95884e474485f95f01ea4a1c0fb36	MITProfessionalX+SysEngxB1+3T2016	video		NA	565	3	4	16ff74448fa34af2a1c080c99d4e844c	10160ccc165748739a42602a1622fe36	942d8d8ac35c48cc91a75af913bd97a7	942d8d8ac35c48cc91a75af913bd97a7	942d8d8ac35c48cc91a75af913bd97a7/3
block-v1:MITProfessionalX+SysEngxB1+3T2016+type@html+block@b957bb0e14d94f9b94b6bedba357c9b0	b957bb0e14d94f9b94b6bedba357c9b0	MITProfessionalX+SysEngxB1+3T2016	html	NA	NA	566	4	4	16ff74448fa34af2a1c080c99d4e844c	10160ccc165748739a42602a1622fe36	942d8d8ac35c48cc91a75af913bd97a7	942d8d8ac35c48cc91a75af913bd97a7	942d8d8ac35c48cc91a75af913bd97a7/4
block-v1:MITProfessionalX+SysEngxB1+3T2016+type@html+block@2163933ebda04b1295225a7536e7be23	2163933ebda04b1295225a7536e7be23	MITProfessionalX+SysEngxB1+3T2016	html	NA	NA	567	5	4	16ff74448fa34af2a1c080c99d4e844c	10160ccc165748739a42602a1622fe36	942d8d8ac35c48cc91a75af913bd97a7	942d8d8ac35c48cc91a75af913bd97a7	942d8d8ac35c48cc91a75af913bd97a7/5
block-v1:MITProfessionalX+SysEngxB1+3T2016+type@html+block@306925ec36b64822aed4e594067f0c60	306925ec36b64822aed4e594067f0c60	MITProfessionalX+SysEngxB1+3T2016	html	Discussion Prompt	NA	568	6	4	16ff74448fa34af2a1c080c99d4e844c	10160ccc165748739a42602a1622fe36	942d8d8ac35c48cc91a75af913bd97a7	942d8d8ac35c48cc91a75af913bd97a7	942d8d8ac35c48cc91a75af913bd97a7/6
block-v1:MITProfessionalX+SysEngxB1+3T2016+type@html+block@af8f2d777be04812b5dd68556bad3c01	af8f2d777be04812b5dd68556bad3c01	MITProfessionalX+SysEngxB1+3T2016	html	NA	NA	569	7	4	16ff74448fa34af2a1c080c99d4e844c	10160ccc165748739a42602a1622fe36	942d8d8ac35c48cc91a75af913bd97a7	942d8d8ac35c48cc91a75af913bd97a7	942d8d8ac35c48cc91a75af913bd97a7/7
block-v1:MITProfessionalX+SysEngxB1+3T2016+type@problem+block@9c28c81a505a4dfcb609db2fe14e14bc	9c28c81a505a4dfcb609db2fe14e14bc	MITProfessionalX+SysEngxB1+3T2016	problem	Question #1	>>Which of the following statements is true: (Select all that apply)<< [x] Changes are almost never isolated. Changes to one component might drive changes in another. [ ] Architecture of the system does not influence the magnitude of change propagation within the system. [x] Changes made to the system are generally monitored to keep track of what, when, and how the change was made. [x] Changes ma…	570	8	4	16ff74448fa34af2a1c080c99d4e844c	10160ccc165748739a42602a1622fe36	942d8d8ac35c48cc91a75af913bd97a7	942d8d8ac35c48cc91a75af913bd97a7	942d8d8ac35c48cc91a75af913bd97a7/8
block-v1:MITProfessionalX+SysEngxB1+3T2016+type@vertical+block@d6626bdbcd8b44d280c36ab331507156	d6626bdbcd8b44d280c36ab331507156	MITProfessionalX+SysEngxB1+3T2016	vertical	Case Study: Off-Shore Oil and Gas System	NA	571	2	3	16ff74448fa34af2a1c080c99d4e844c	10160ccc165748739a42602a1622fe36	d6626bdbcd8b44d280c36ab331507156	10160ccc165748739a42602a1622fe36	10160ccc165748739a42602a1622fe36/2
block-v1:MITProfessionalX+SysEngxB1+3T2016+type@html+block@c5dd24cb7eb24baca89bbbedef759e2e	c5dd24cb7eb24baca89bbbedef759e2e	MITProfessionalX+SysEngxB1+3T2016	html	NA	NA	572	1	4	16ff74448fa34af2a1c080c99d4e844c	10160ccc165748739a42602a1622fe36	d6626bdbcd8b44d280c36ab331507156	d6626bdbcd8b44d280c36ab331507156	d6626bdbcd8b44d280c36ab331507156/1
block-v1:MITProfessionalX+SysEngxB1+3T2016+type@video+block@e39d042e35a6452795c63e5dced073a6	e39d042e35a6452795c63e5dced073a6	MITProfessionalX+SysEngxB1+3T2016	video	Case Study: Off-Shore Oil and Gas	NA	573	2	4	16ff74448fa34af2a1c080c99d4e844c	10160ccc165748739a42602a1622fe36	d6626bdbcd8b44d280c36ab331507156	d6626bdbcd8b44d280c36ab331507156	d6626bdbcd8b44d280c36ab331507156/2
block-v1:MITProfessionalX+SysEngxB1+3T2016+type@vertical+block@998d861414e340c5ae30533c7415df2d	998d861414e340c5ae30533c7415df2d	MITProfessionalX+SysEngxB1+3T2016	vertical	Ungraded Activity	NA	574	3	3	16ff74448fa34af2a1c080c99d4e844c	10160ccc165748739a42602a1622fe36	998d861414e340c5ae30533c7415df2d	10160ccc165748739a42602a1622fe36	10160ccc165748739a42602a1622fe36/3
block-v1:MITProfessionalX+SysEngxB1+3T2016+type@html+block@deaf49d8e80b4feab6d487e5c0786c6c	deaf49d8e80b4feab6d487e5c0786c6c	MITProfessionalX+SysEngxB1+3T2016	html	NA	NA	575	1	4	16ff74448fa34af2a1c080c99d4e844c	10160ccc165748739a42602a1622fe36	998d861414e340c5ae30533c7415df2d	998d861414e340c5ae30533c7415df2d	998d861414e340c5ae30533c7415df2d/1
block-v1:MITProfessionalX+SysEngxB1+3T2016+type@html+block@e3e41aaa1e9741a3a9bacbe0975eaeb8	e3e41aaa1e9741a3a9bacbe0975eaeb8	MITProfessionalX+SysEngxB1+3T2016	html	Question Diagram	NA	576	2	4	16ff74448fa34af2a1c080c99d4e844c	10160ccc165748739a42602a1622fe36	998d861414e340c5ae30533c7415df2d	998d861414e340c5ae30533c7415df2d	998d861414e340c5ae30533c7415df2d/2
block-v1:MITProfessionalX+SysEngxB1+3T2016+type@problem+block@04ae7e382c3d40e8be2e82e2bd179dcf	04ae7e382c3d40e8be2e82e2bd179dcf	MITProfessionalX+SysEngxB1+3T2016	problem	Question #1	>>CR 2 leads to which downstream changes? (Select all that apply.)<< [x] CR 4 [ ] CR 6 [ ] CR 8 [x] CR 9 [explanation] Looking down Column B we can see that CR 2 Leads to CR 4 and CR 9 (represented by the 'X' mark on the DSM). [explanation]	577	3	4	16ff74448fa34af2a1c080c99d4e844c	10160ccc165748739a42602a1622fe36	998d861414e340c5ae30533c7415df2d	998d861414e340c5ae30533c7415df2d	998d861414e340c5ae30533c7415df2d/3
block-v1:MITProfessionalX+SysEngxB1+3T2016+type@problem+block@fc5a6d5101224dbc964184ff76fa9994	fc5a6d5101224dbc964184ff76fa9994	MITProfessionalX+SysEngxB1+3T2016	problem	Question #2	>>How many change requests (CR) are not dependent on any other change requests in the system ? << ( ) 1 ( ) 2 (x) 3 ( ) 4 [explanation] The correct answer is 3. CR 1, CR 2, and CR 5 dont have any parent dependencies. This is obivous from the fact that the rows corrosponding to these change requests are empty. [explanation]	578	4	4	16ff74448fa34af2a1c080c99d4e844c	10160ccc165748739a42602a1622fe36	998d861414e340c5ae30533c7415df2d	998d861414e340c5ae30533c7415df2d	998d861414e340c5ae30533c7415df2d/4
block-v1:MITProfessionalX+SysEngxB1+3T2016+type@problem+block@fdb93f37ce644b72b427dc2e034ea6f1	fdb93f37ce644b72b427dc2e034ea6f1	MITProfessionalX+SysEngxB1+3T2016	problem	Question #3	>>How many change requests are caused by more than one other change request in the system?<< ( ) 1 (x) 2 ( ) 3 ( ) 4 [explanation] The answer is 2: CR 4 and CR 9 both have two parent dependencies. The rows corrospoding to these change request have two marks which represents that they are dependent upon two different change requests. [explanation]	579	5	4	16ff74448fa34af2a1c080c99d4e844c	10160ccc165748739a42602a1622fe36	998d861414e340c5ae30533c7415df2d	998d861414e340c5ae30533c7415df2d	998d861414e340c5ae30533c7415df2d/5
block-v1:MITProfessionalX+SysEngxB1+3T2016+type@html+block@bbf760e4a35b45ff8e77d56973ef1b24	bbf760e4a35b45ff8e77d56973ef1b24	MITProfessionalX+SysEngxB1+3T2016	html	Question Table	NA	580	6	4	16ff74448fa34af2a1c080c99d4e844c	10160ccc165748739a42602a1622fe36	998d861414e340c5ae30533c7415df2d	998d861414e340c5ae30533c7415df2d	998d861414e340c5ae30533c7415df2d/6
block-v1:MITProfessionalX+SysEngxB1+3T2016+type@problem+block@4bba49528bb943399c17015df1859552	4bba49528bb943399c17015df1859552	MITProfessionalX+SysEngxB1+3T2016	problem	Question #4	>>Which change request has caused the maximum cumulative efforts on the system? (In other words, has resulted in the maximum change requests downstream?) << (x) CR 1 ( ) CR 3 ( ) CR 6 ( ) CR 7 [explanation] CR 1 leads to CR 3 and CR 4. CR 4 in turn leads to CR 7 which in turn causes CR 9 which causes CR10. Therefore CR 1 leads to CR 3 , CR 4, CR 7, CR 9 and CR10. Hence it causes the most change p…	581	7	4	16ff74448fa34af2a1c080c99d4e844c	10160ccc165748739a42602a1622fe36	998d861414e340c5ae30533c7415df2d	998d861414e340c5ae30533c7415df2d	998d861414e340c5ae30533c7415df2d/7
block-v1:MITProfessionalX+SysEngxB1+3T2016+type@problem+block@e0c99e31ef284683bce9e1990750df39	e0c99e31ef284683bce9e1990750df39	MITProfessionalX+SysEngxB1+3T2016	problem	Question #5	>>What was the maximum cumulative effort required to completely address the change request identified in the previous question? << ( ) 10 d ( ) 8 d ( ) 11 d (x) 14 d [explanation] As explained in the previous question. CR 1 causes CR 3, CR 4 , CR 7 , CR 9 and CR 10. The efforts for these change requests are CR 1 = 1d, CR 3 = 2d, CR 4 = 1d, CR 7 = 5d, CR 9 = 2d , CR 10 = 3d. If we add them up then…	582	8	4	16ff74448fa34af2a1c080c99d4e844c	10160ccc165748739a42602a1622fe36	998d861414e340c5ae30533c7415df2d	998d861414e340c5ae30533c7415df2d	998d861414e340c5ae30533c7415df2d/8
block-v1:MITProfessionalX+SysEngxB1+3T2016+type@problem+block@9c5d0b599cbf4f27bab05b76d273eac7	9c5d0b599cbf4f27bab05b76d273eac7	MITProfessionalX+SysEngxB1+3T2016	problem	Question #6	>>Which engineer has had the most cumulative impact on the system? << ( ) Eng 1 (x) Eng 2 ( ) Eng 3 ( ) Eng 4 ( ) Eng 5 [explanation] Eng 2 causes CR 2 , CR 3 and CR 4. The total effort required to satisfy CR 2 , CR 3 and CR 4 and its child changes is 16d. Similarly if you compute the total impact for other engineers, it turns out to be less than 16d. Therefore Eng 2 has caused the maximum cumula…	583	9	4	16ff74448fa34af2a1c080c99d4e844c	10160ccc165748739a42602a1622fe36	998d861414e340c5ae30533c7415df2d	998d861414e340c5ae30533c7415df2d	998d861414e340c5ae30533c7415df2d/9
block-v1:MITProfessionalX+SysEngxB1+3T2016+type@sequential+block@b4cb7b879ba94088982415740b23f1aa	b4cb7b879ba94088982415740b23f1aa	MITProfessionalX+SysEngxB1+3T2016	sequential	Project (1.5 hrs)	NA	584	6	2	16ff74448fa34af2a1c080c99d4e844c	b4cb7b879ba94088982415740b23f1aa	NA	16ff74448fa34af2a1c080c99d4e844c	16ff74448fa34af2a1c080c99d4e844c/6
block-v1:MITProfessionalX+SysEngxB1+3T2016+type@vertical+block@b8e8d879ff9a47fdac4dfd76ba63b80d	b8e8d879ff9a47fdac4dfd76ba63b80d	MITProfessionalX+SysEngxB1+3T2016	vertical	Collaborate with Your Team	NA	585	1	3	16ff74448fa34af2a1c080c99d4e844c	b4cb7b879ba94088982415740b23f1aa	b8e8d879ff9a47fdac4dfd76ba63b80d	b4cb7b879ba94088982415740b23f1aa	b4cb7b879ba94088982415740b23f1aa/1
block-v1:MITProfessionalX+SysEngxB1+3T2016+type@html+block@b0b27f86d7594ad1ba9154f2c1afb419	b0b27f86d7594ad1ba9154f2c1afb419	MITProfessionalX+SysEngxB1+3T2016	html	NA	NA	586	1	4	16ff74448fa34af2a1c080c99d4e844c	b4cb7b879ba94088982415740b23f1aa	b8e8d879ff9a47fdac4dfd76ba63b80d	b8e8d879ff9a47fdac4dfd76ba63b80d	b8e8d879ff9a47fdac4dfd76ba63b80d/1
block-v1:MITProfessionalX+SysEngxB1+3T2016+type@html+block@3f7699511961453ab4a43085ac9f6c54	3f7699511961453ab4a43085ac9f6c54	MITProfessionalX+SysEngxB1+3T2016	html	NA	NA	587	2	4	16ff74448fa34af2a1c080c99d4e844c	b4cb7b879ba94088982415740b23f1aa	b8e8d879ff9a47fdac4dfd76ba63b80d	b8e8d879ff9a47fdac4dfd76ba63b80d	b8e8d879ff9a47fdac4dfd76ba63b80d/2
block-v1:MITProfessionalX+SysEngxB1+3T2016+type@vertical+block@b608533ed45a4103823b81e4300347c5	b608533ed45a4103823b81e4300347c5	MITProfessionalX+SysEngxB1+3T2016	vertical	Project Instructions	NA	588	2	3	16ff74448fa34af2a1c080c99d4e844c	b4cb7b879ba94088982415740b23f1aa	b608533ed45a4103823b81e4300347c5	b4cb7b879ba94088982415740b23f1aa	b4cb7b879ba94088982415740b23f1aa/2
block-v1:MITProfessionalX+SysEngxB1+3T2016+type@html+block@a5f691ca8bf6465dbc2c07badcb8b788	a5f691ca8bf6465dbc2c07badcb8b788	MITProfessionalX+SysEngxB1+3T2016	html	NA	NA	589	1	4	16ff74448fa34af2a1c080c99d4e844c	b4cb7b879ba94088982415740b23f1aa	b608533ed45a4103823b81e4300347c5	b608533ed45a4103823b81e4300347c5	b608533ed45a4103823b81e4300347c5/1
block-v1:MITProfessionalX+SysEngxB1+3T2016+type@html+block@c94ea33469ab41dabaeb0cb4eefc56ad	c94ea33469ab41dabaeb0cb4eefc56ad	MITProfessionalX+SysEngxB1+3T2016	html	NA	NA	590	2	4	16ff74448fa34af2a1c080c99d4e844c	b4cb7b879ba94088982415740b23f1aa	b608533ed45a4103823b81e4300347c5	b608533ed45a4103823b81e4300347c5	b608533ed45a4103823b81e4300347c5/2
block-v1:MITProfessionalX+SysEngxB1+3T2016+type@vertical+block@0ad36bc0985947d9b3e42ddcf2629c9b	0ad36bc0985947d9b3e42ddcf2629c9b	MITProfessionalX+SysEngxB1+3T2016	vertical	Submit and Grade Peer Projects	NA	591	3	3	16ff74448fa34af2a1c080c99d4e844c	b4cb7b879ba94088982415740b23f1aa	0ad36bc0985947d9b3e42ddcf2629c9b	b4cb7b879ba94088982415740b23f1aa	b4cb7b879ba94088982415740b23f1aa/3
block-v1:MITProfessionalX+SysEngxB1+3T2016+type@html+block@0a298e89d2fd4c22865efe524c051b7d	0a298e89d2fd4c22865efe524c051b7d	MITProfessionalX+SysEngxB1+3T2016	html	NA	NA	592	1	4	16ff74448fa34af2a1c080c99d4e844c	b4cb7b879ba94088982415740b23f1aa	0ad36bc0985947d9b3e42ddcf2629c9b	0ad36bc0985947d9b3e42ddcf2629c9b	0ad36bc0985947d9b3e42ddcf2629c9b/1
block-v1:MITProfessionalX+SysEngxB1+3T2016+type@openassessment+block@dc3955269fff47c185043efb35d381bc	dc3955269fff47c185043efb35d381bc	MITProfessionalX+SysEngxB1+3T2016	openassessment	Project Assessment: Week 4	NA	593	2	4	16ff74448fa34af2a1c080c99d4e844c	b4cb7b879ba94088982415740b23f1aa	0ad36bc0985947d9b3e42ddcf2629c9b	0ad36bc0985947d9b3e42ddcf2629c9b	0ad36bc0985947d9b3e42ddcf2629c9b/2
block-v1:MITProfessionalX+SysEngxB1+3T2016+type@sequential+block@c4f3fac486a24a16ba370a2f8a8c8f22	c4f3fac486a24a16ba370a2f8a8c8f22	MITProfessionalX+SysEngxB1+3T2016	sequential	Action Plan (20 min)	NA	594	7	2	16ff74448fa34af2a1c080c99d4e844c	c4f3fac486a24a16ba370a2f8a8c8f22	NA	16ff74448fa34af2a1c080c99d4e844c	16ff74448fa34af2a1c080c99d4e844c/7
block-v1:MITProfessionalX+SysEngxB1+3T2016+type@vertical+block@07dc45754107499db044fdbe9bf7a863	07dc45754107499db044fdbe9bf7a863	MITProfessionalX+SysEngxB1+3T2016	vertical	Action Plan	NA	595	1	3	16ff74448fa34af2a1c080c99d4e844c	c4f3fac486a24a16ba370a2f8a8c8f22	07dc45754107499db044fdbe9bf7a863	c4f3fac486a24a16ba370a2f8a8c8f22	c4f3fac486a24a16ba370a2f8a8c8f22/1
block-v1:MITProfessionalX+SysEngxB1+3T2016+type@html+block@1832e6412f4248a2a16fd454be297994	1832e6412f4248a2a16fd454be297994	MITProfessionalX+SysEngxB1+3T2016	html	NA	NA	596	1	4	16ff74448fa34af2a1c080c99d4e844c	c4f3fac486a24a16ba370a2f8a8c8f22	07dc45754107499db044fdbe9bf7a863	07dc45754107499db044fdbe9bf7a863	07dc45754107499db044fdbe9bf7a863/1
block-v1:MITProfessionalX+SysEngxB1+3T2016+type@html+block@90c5a7853d31417abd56dfd7d544b80f	90c5a7853d31417abd56dfd7d544b80f	MITProfessionalX+SysEngxB1+3T2016	html	NA	NA	597	2	4	16ff74448fa34af2a1c080c99d4e844c	c4f3fac486a24a16ba370a2f8a8c8f22	07dc45754107499db044fdbe9bf7a863	07dc45754107499db044fdbe9bf7a863	07dc45754107499db044fdbe9bf7a863/2
block-v1:MITProfessionalX+SysEngxB1+3T2016+type@problem+block@64455d7c71f14453aa034d13dd8a5d8e	64455d7c71f14453aa034d13dd8a5d8e	MITProfessionalX+SysEngxB1+3T2016	problem	Action Plan	<br/><hr/> [x] I completed my Week 4 Action Plan. [explanation] Going forward, try to revisit your goals every month to monitor progress. Update and/or revise your goals as necessary. The purpose of the Action Plan is to connect the teachings and learnings of the course to your day job and make the content actionable. [explanation]	598	3	4	16ff74448fa34af2a1c080c99d4e844c	c4f3fac486a24a16ba370a2f8a8c8f22	07dc45754107499db044fdbe9bf7a863	07dc45754107499db044fdbe9bf7a863	07dc45754107499db044fdbe9bf7a863/3
block-v1:MITProfessionalX+SysEngxB1+3T2016+type@sequential+block@2073478a23f442018e7b9502bd56d2f5	2073478a23f442018e7b9502bd56d2f5	MITProfessionalX+SysEngxB1+3T2016	sequential	Key Takeaways (2 min)	NA	599	8	2	16ff74448fa34af2a1c080c99d4e844c	2073478a23f442018e7b9502bd56d2f5	NA	16ff74448fa34af2a1c080c99d4e844c	16ff74448fa34af2a1c080c99d4e844c/8
block-v1:MITProfessionalX+SysEngxB1+3T2016+type@vertical+block@2b1e7d1f310e4636807294524486423d	2b1e7d1f310e4636807294524486423d	MITProfessionalX+SysEngxB1+3T2016	vertical	Key Takeaways	NA	600	1	3	16ff74448fa34af2a1c080c99d4e844c	2073478a23f442018e7b9502bd56d2f5	2b1e7d1f310e4636807294524486423d	2073478a23f442018e7b9502bd56d2f5	2073478a23f442018e7b9502bd56d2f5/1
block-v1:MITProfessionalX+SysEngxB1+3T2016+type@html+block@5957c067061e4ddc902bef8433ab1213	5957c067061e4ddc902bef8433ab1213	MITProfessionalX+SysEngxB1+3T2016	html	NA	NA	601	1	4	16ff74448fa34af2a1c080c99d4e844c	2073478a23f442018e7b9502bd56d2f5	2b1e7d1f310e4636807294524486423d	2b1e7d1f310e4636807294524486423d	2b1e7d1f310e4636807294524486423d/1
block-v1:MITProfessionalX+SysEngxB1+3T2016+type@html+block@003a48b7833a46feb5b56a684a115796	003a48b7833a46feb5b56a684a115796	MITProfessionalX+SysEngxB1+3T2016	html	NA	NA	602	2	4	16ff74448fa34af2a1c080c99d4e844c	2073478a23f442018e7b9502bd56d2f5	2b1e7d1f310e4636807294524486423d	2b1e7d1f310e4636807294524486423d	2b1e7d1f310e4636807294524486423d/2
block-v1:MITProfessionalX+SysEngxB1+3T2016+type@chapter+block@3a2a2222db67495e885f9d1ee9d903b4	3a2a2222db67495e885f9d1ee9d903b4	MITProfessionalX+SysEngxB1+3T2016	chapter	Week 5: System Architect (4-5 hrs)	NA	603	7	1	3a2a2222db67495e885f9d1ee9d903b4	NA	NA	course	course/7
block-v1:MITProfessionalX+SysEngxB1+3T2016+type@sequential+block@df3d1cef12ba41298523af74d276c965	df3d1cef12ba41298523af74d276c965	MITProfessionalX+SysEngxB1+3T2016	sequential	Key Ideas (3 min)	NA	604	1	2	3a2a2222db67495e885f9d1ee9d903b4	df3d1cef12ba41298523af74d276c965	NA	3a2a2222db67495e885f9d1ee9d903b4	3a2a2222db67495e885f9d1ee9d903b4/1
block-v1:MITProfessionalX+SysEngxB1+3T2016+type@vertical+block@09681661a0a7435aa15fa881b945e2f5	09681661a0a7435aa15fa881b945e2f5	MITProfessionalX+SysEngxB1+3T2016	vertical	Key Ideas	NA	605	1	3	3a2a2222db67495e885f9d1ee9d903b4	df3d1cef12ba41298523af74d276c965	09681661a0a7435aa15fa881b945e2f5	df3d1cef12ba41298523af74d276c965	df3d1cef12ba41298523af74d276c965/1
block-v1:MITProfessionalX+SysEngxB1+3T2016+type@html+block@d0b46c183fd246c9b01f6b9800ccb78a	d0b46c183fd246c9b01f6b9800ccb78a	MITProfessionalX+SysEngxB1+3T2016	html	NA	NA	606	1	4	3a2a2222db67495e885f9d1ee9d903b4	df3d1cef12ba41298523af74d276c965	09681661a0a7435aa15fa881b945e2f5	09681661a0a7435aa15fa881b945e2f5	09681661a0a7435aa15fa881b945e2f5/1
block-v1:MITProfessionalX+SysEngxB1+3T2016+type@video+block@b35f9394bf3c42cdabe44051b5f930a4	b35f9394bf3c42cdabe44051b5f930a4	MITProfessionalX+SysEngxB1+3T2016	video	Key Ideas	NA	607	2	4	3a2a2222db67495e885f9d1ee9d903b4	df3d1cef12ba41298523af74d276c965	09681661a0a7435aa15fa881b945e2f5	09681661a0a7435aa15fa881b945e2f5	09681661a0a7435aa15fa881b945e2f5/2
block-v1:MITProfessionalX+SysEngxB1+3T2016+type@html+block@dd39175a91e9450a954d98dba14c2697	dd39175a91e9450a954d98dba14c2697	MITProfessionalX+SysEngxB1+3T2016	html	NA	NA	608	3	4	3a2a2222db67495e885f9d1ee9d903b4	df3d1cef12ba41298523af74d276c965	09681661a0a7435aa15fa881b945e2f5	09681661a0a7435aa15fa881b945e2f5	09681661a0a7435aa15fa881b945e2f5/3
block-v1:MITProfessionalX+SysEngxB1+3T2016+type@sequential+block@c4f208733cd64bcdb1dce499f24d8c33	c4f208733cd64bcdb1dce499f24d8c33	MITProfessionalX+SysEngxB1+3T2016	sequential	Role of the Architect (40 min)	NA	609	2	2	3a2a2222db67495e885f9d1ee9d903b4	c4f208733cd64bcdb1dce499f24d8c33	NA	3a2a2222db67495e885f9d1ee9d903b4	3a2a2222db67495e885f9d1ee9d903b4/2
block-v1:MITProfessionalX+SysEngxB1+3T2016+type@vertical+block@852f147ee62146a39ef92d41f8a7b690	852f147ee62146a39ef92d41f8a7b690	MITProfessionalX+SysEngxB1+3T2016	vertical	What Is the Role of the Architect?	NA	610	1	3	3a2a2222db67495e885f9d1ee9d903b4	c4f208733cd64bcdb1dce499f24d8c33	852f147ee62146a39ef92d41f8a7b690	c4f208733cd64bcdb1dce499f24d8c33	c4f208733cd64bcdb1dce499f24d8c33/1
block-v1:MITProfessionalX+SysEngxB1+3T2016+type@html+block@6a6affdfdb084fb2a1f22b5d0f05695b	6a6affdfdb084fb2a1f22b5d0f05695b	MITProfessionalX+SysEngxB1+3T2016	html	NA	NA	611	1	4	3a2a2222db67495e885f9d1ee9d903b4	c4f208733cd64bcdb1dce499f24d8c33	852f147ee62146a39ef92d41f8a7b690	852f147ee62146a39ef92d41f8a7b690	852f147ee62146a39ef92d41f8a7b690/1
block-v1:MITProfessionalX+SysEngxB1+3T2016+type@html+block@e7ca9a668040413b9ace17f328aba802	e7ca9a668040413b9ace17f328aba802	MITProfessionalX+SysEngxB1+3T2016	html	Discussion Prompt	NA	612	2	4	3a2a2222db67495e885f9d1ee9d903b4	c4f208733cd64bcdb1dce499f24d8c33	852f147ee62146a39ef92d41f8a7b690	852f147ee62146a39ef92d41f8a7b690	852f147ee62146a39ef92d41f8a7b690/2
block-v1:MITProfessionalX+SysEngxB1+3T2016+type@vertical+block@e845b7a8dd1d40b182cadbadbe8919e0	e845b7a8dd1d40b182cadbadbe8919e0	MITProfessionalX+SysEngxB1+3T2016	vertical	Overview of the Role of the Architect	NA	613	2	3	3a2a2222db67495e885f9d1ee9d903b4	c4f208733cd64bcdb1dce499f24d8c33	e845b7a8dd1d40b182cadbadbe8919e0	c4f208733cd64bcdb1dce499f24d8c33	c4f208733cd64bcdb1dce499f24d8c33/2
block-v1:MITProfessionalX+SysEngxB1+3T2016+type@html+block@45c83aed04a949efb4542a124026d519	45c83aed04a949efb4542a124026d519	MITProfessionalX+SysEngxB1+3T2016	html	NA	NA	614	1	4	3a2a2222db67495e885f9d1ee9d903b4	c4f208733cd64bcdb1dce499f24d8c33	e845b7a8dd1d40b182cadbadbe8919e0	e845b7a8dd1d40b182cadbadbe8919e0	e845b7a8dd1d40b182cadbadbe8919e0/1
block-v1:MITProfessionalX+SysEngxB1+3T2016+type@video+block@ded66654263044d6a85b095d56c7714d	ded66654263044d6a85b095d56c7714d	MITProfessionalX+SysEngxB1+3T2016	video	The Role of the Architect: Overview	NA	615	2	4	3a2a2222db67495e885f9d1ee9d903b4	c4f208733cd64bcdb1dce499f24d8c33	e845b7a8dd1d40b182cadbadbe8919e0	e845b7a8dd1d40b182cadbadbe8919e0	e845b7a8dd1d40b182cadbadbe8919e0/2
block-v1:MITProfessionalX+SysEngxB1+3T2016+type@html+block@489262045ae4489a80c96a86bda4b20e	489262045ae4489a80c96a86bda4b20e	MITProfessionalX+SysEngxB1+3T2016	html	NA	NA	616	3	4	3a2a2222db67495e885f9d1ee9d903b4	c4f208733cd64bcdb1dce499f24d8c33	e845b7a8dd1d40b182cadbadbe8919e0	e845b7a8dd1d40b182cadbadbe8919e0	e845b7a8dd1d40b182cadbadbe8919e0/3
block-v1:MITProfessionalX+SysEngxB1+3T2016+type@html+block@b760221e376a463ab568d7b3b1c21cc9	b760221e376a463ab568d7b3b1c21cc9	MITProfessionalX+SysEngxB1+3T2016	html	NA	NA	617	4	4	3a2a2222db67495e885f9d1ee9d903b4	c4f208733cd64bcdb1dce499f24d8c33	e845b7a8dd1d40b182cadbadbe8919e0	e845b7a8dd1d40b182cadbadbe8919e0	e845b7a8dd1d40b182cadbadbe8919e0/4
block-v1:MITProfessionalX+SysEngxB1+3T2016+type@html+block@4baa72f8f3a24f0e9a471dd425173b7b	4baa72f8f3a24f0e9a471dd425173b7b	MITProfessionalX+SysEngxB1+3T2016	html	NA	NA	618	5	4	3a2a2222db67495e885f9d1ee9d903b4	c4f208733cd64bcdb1dce499f24d8c33	e845b7a8dd1d40b182cadbadbe8919e0	e845b7a8dd1d40b182cadbadbe8919e0	e845b7a8dd1d40b182cadbadbe8919e0/5
block-v1:MITProfessionalX+SysEngxB1+3T2016+type@problem+block@fe304c7dabc746bc9b2c914f8b5458f1	fe304c7dabc746bc9b2c914f8b5458f1	MITProfessionalX+SysEngxB1+3T2016	problem	Question #1	>>Which of the following are the key roles of the architect? (Select all that apply.)<< [x] Reducing ambiguity [ ] Developing specifications [x] Managing complexity [x] Employing creativity	619	6	4	3a2a2222db67495e885f9d1ee9d903b4	c4f208733cd64bcdb1dce499f24d8c33	e845b7a8dd1d40b182cadbadbe8919e0	e845b7a8dd1d40b182cadbadbe8919e0	e845b7a8dd1d40b182cadbadbe8919e0/6
block-v1:MITProfessionalX+SysEngxB1+3T2016+type@problem+block@613ea75406c74fb09329e845ea78fcde	613ea75406c74fb09329e845ea78fcde	MITProfessionalX+SysEngxB1+3T2016	problem	Question #2	>>Map the particular role of the architect to the point during the development cycle when that role is most important:<< Employing Creativity: [[Product Specification/ Requirements Gathering, (Initial Design), Product Development/ Manufacturing]] Reducing Ambiguity: [[(Product Specification/ Requirements Gathering), Initial Design, Product Development/ Manufacturing]] Managing Complexity: [[Produ…	620	7	4	3a2a2222db67495e885f9d1ee9d903b4	c4f208733cd64bcdb1dce499f24d8c33	e845b7a8dd1d40b182cadbadbe8919e0	e845b7a8dd1d40b182cadbadbe8919e0	e845b7a8dd1d40b182cadbadbe8919e0/7
block-v1:MITProfessionalX+SysEngxB1+3T2016+type@vertical+block@d99c32438908462abef0ef520401bff9	d99c32438908462abef0ef520401bff9	MITProfessionalX+SysEngxB1+3T2016	vertical	Reducing Ambiguity	NA	621	3	3	3a2a2222db67495e885f9d1ee9d903b4	c4f208733cd64bcdb1dce499f24d8c33	d99c32438908462abef0ef520401bff9	c4f208733cd64bcdb1dce499f24d8c33	c4f208733cd64bcdb1dce499f24d8c33/3
block-v1:MITProfessionalX+SysEngxB1+3T2016+type@html+block@78a4839579074ebe8cd577fe36e90901	78a4839579074ebe8cd577fe36e90901	MITProfessionalX+SysEngxB1+3T2016	html	NA	NA	622	1	4	3a2a2222db67495e885f9d1ee9d903b4	c4f208733cd64bcdb1dce499f24d8c33	d99c32438908462abef0ef520401bff9	d99c32438908462abef0ef520401bff9	d99c32438908462abef0ef520401bff9/1
block-v1:MITProfessionalX+SysEngxB1+3T2016+type@video+block@f3fd640fce754ac883f3d8061c51b970	f3fd640fce754ac883f3d8061c51b970	MITProfessionalX+SysEngxB1+3T2016	video	The Role of the Architect: Reducing Ambiguity	NA	623	2	4	3a2a2222db67495e885f9d1ee9d903b4	c4f208733cd64bcdb1dce499f24d8c33	d99c32438908462abef0ef520401bff9	d99c32438908462abef0ef520401bff9	d99c32438908462abef0ef520401bff9/2
block-v1:MITProfessionalX+SysEngxB1+3T2016+type@html+block@faf085b1f4ae46839f6b761512e37738	faf085b1f4ae46839f6b761512e37738	MITProfessionalX+SysEngxB1+3T2016	html	NA	NA	624	3	4	3a2a2222db67495e885f9d1ee9d903b4	c4f208733cd64bcdb1dce499f24d8c33	d99c32438908462abef0ef520401bff9	d99c32438908462abef0ef520401bff9	d99c32438908462abef0ef520401bff9/3
block-v1:MITProfessionalX+SysEngxB1+3T2016+type@html+block@18e4c4dc13c84911838aadcf85bded1b	18e4c4dc13c84911838aadcf85bded1b	MITProfessionalX+SysEngxB1+3T2016	html	NA	NA	625	4	4	3a2a2222db67495e885f9d1ee9d903b4	c4f208733cd64bcdb1dce499f24d8c33	d99c32438908462abef0ef520401bff9	d99c32438908462abef0ef520401bff9	d99c32438908462abef0ef520401bff9/4
block-v1:MITProfessionalX+SysEngxB1+3T2016+type@html+block@c8eb8dedc3ca42c8b2a78f2f03c34104	c8eb8dedc3ca42c8b2a78f2f03c34104	MITProfessionalX+SysEngxB1+3T2016	html	NA	NA	626	5	4	3a2a2222db67495e885f9d1ee9d903b4	c4f208733cd64bcdb1dce499f24d8c33	d99c32438908462abef0ef520401bff9	d99c32438908462abef0ef520401bff9	d99c32438908462abef0ef520401bff9/5
block-v1:MITProfessionalX+SysEngxB1+3T2016+type@html+block@c1aa169198fb4319b37741794b90cd0d	c1aa169198fb4319b37741794b90cd0d	MITProfessionalX+SysEngxB1+3T2016	html	Discussion Prompt	NA	627	6	4	3a2a2222db67495e885f9d1ee9d903b4	c4f208733cd64bcdb1dce499f24d8c33	d99c32438908462abef0ef520401bff9	d99c32438908462abef0ef520401bff9	d99c32438908462abef0ef520401bff9/6
block-v1:MITProfessionalX+SysEngxB1+3T2016+type@html+block@067510d7017d48ed96552642d5c0d216	067510d7017d48ed96552642d5c0d216	MITProfessionalX+SysEngxB1+3T2016	html	NA	NA	628	7	4	3a2a2222db67495e885f9d1ee9d903b4	c4f208733cd64bcdb1dce499f24d8c33	d99c32438908462abef0ef520401bff9	d99c32438908462abef0ef520401bff9	d99c32438908462abef0ef520401bff9/7
block-v1:MITProfessionalX+SysEngxB1+3T2016+type@problem+block@c04ad67468bb4d5c9fdd5710d3b6054c	c04ad67468bb4d5c9fdd5710d3b6054c	MITProfessionalX+SysEngxB1+3T2016	problem	Question #1	Identify the type of ambiguity below: >>Make a smooth cover for the iPhone.<< [[Uncertain/Unknown, (Fuzzy), Conflicting]]	629	8	4	3a2a2222db67495e885f9d1ee9d903b4	c4f208733cd64bcdb1dce499f24d8c33	d99c32438908462abef0ef520401bff9	d99c32438908462abef0ef520401bff9	d99c32438908462abef0ef520401bff9/8
block-v1:MITProfessionalX+SysEngxB1+3T2016+type@problem+block@2f66b35527ef4c7d836fe8a1cff3b619	2f66b35527ef4c7d836fe8a1cff3b619	MITProfessionalX+SysEngxB1+3T2016	problem	Question #2	Identify the type of ambiguity below: >>Make sure you meet your quarterly goals.<< [[(Uncertain/Unknown), Fuzzy, Conflicting]]	630	9	4	3a2a2222db67495e885f9d1ee9d903b4	c4f208733cd64bcdb1dce499f24d8c33	d99c32438908462abef0ef520401bff9	d99c32438908462abef0ef520401bff9	d99c32438908462abef0ef520401bff9/9
block-v1:MITProfessionalX+SysEngxB1+3T2016+type@problem+block@71b9f41c0a0b43b8bd37fae35f85184f	71b9f41c0a0b43b8bd37fae35f85184f	MITProfessionalX+SysEngxB1+3T2016	problem	Question #3	Identify the type of ambiguity below: >>He will win the match.<< [[(Uncertain/Unknown), Fuzzy, Conflicting]]	631	10	4	3a2a2222db67495e885f9d1ee9d903b4	c4f208733cd64bcdb1dce499f24d8c33	d99c32438908462abef0ef520401bff9	d99c32438908462abef0ef520401bff9	d99c32438908462abef0ef520401bff9/10
block-v1:MITProfessionalX+SysEngxB1+3T2016+type@problem+block@25c56908bedb4cbe9c2a9123b54b3603	25c56908bedb4cbe9c2a9123b54b3603	MITProfessionalX+SysEngxB1+3T2016	problem	Question #4	Identify the type of ambiguity below: >>The car should have a five-liter engine and should have a mileage of 50 mpg.<< [[Uncertain/Unknown, Fuzzy, (Conflicting)]]	632	11	4	3a2a2222db67495e885f9d1ee9d903b4	c4f208733cd64bcdb1dce499f24d8c33	d99c32438908462abef0ef520401bff9	d99c32438908462abef0ef520401bff9	d99c32438908462abef0ef520401bff9/11
block-v1:MITProfessionalX+SysEngxB1+3T2016+type@problem+block@5918e41ab81e45b9ac6cdb03b5496a43	5918e41ab81e45b9ac6cdb03b5496a43	MITProfessionalX+SysEngxB1+3T2016	problem	Question #5	Identify the type of ambiguity below: >>The phone should have a good battery life.<< [[Uncertain/Unknown, (Fuzzy), Conflicting]]	633	12	4	3a2a2222db67495e885f9d1ee9d903b4	c4f208733cd64bcdb1dce499f24d8c33	d99c32438908462abef0ef520401bff9	d99c32438908462abef0ef520401bff9	d99c32438908462abef0ef520401bff9/12
block-v1:MITProfessionalX+SysEngxB1+3T2016+type@vertical+block@bb82cdf5f8f146178682238d4aae4df6	bb82cdf5f8f146178682238d4aae4df6	MITProfessionalX+SysEngxB1+3T2016	vertical	Managing Complexity	NA	634	4	3	3a2a2222db67495e885f9d1ee9d903b4	c4f208733cd64bcdb1dce499f24d8c33	bb82cdf5f8f146178682238d4aae4df6	c4f208733cd64bcdb1dce499f24d8c33	c4f208733cd64bcdb1dce499f24d8c33/4
block-v1:MITProfessionalX+SysEngxB1+3T2016+type@html+block@a652a732b0f54425baa3f98c280c2069	a652a732b0f54425baa3f98c280c2069	MITProfessionalX+SysEngxB1+3T2016	html	NA	NA	635	1	4	3a2a2222db67495e885f9d1ee9d903b4	c4f208733cd64bcdb1dce499f24d8c33	bb82cdf5f8f146178682238d4aae4df6	bb82cdf5f8f146178682238d4aae4df6	bb82cdf5f8f146178682238d4aae4df6/1
block-v1:MITProfessionalX+SysEngxB1+3T2016+type@video+block@e9d23f4a054e4997a3e05f859f4a88e5	e9d23f4a054e4997a3e05f859f4a88e5	MITProfessionalX+SysEngxB1+3T2016	video	The Role of the Architect: Managing Complexity	NA	636	2	4	3a2a2222db67495e885f9d1ee9d903b4	c4f208733cd64bcdb1dce499f24d8c33	bb82cdf5f8f146178682238d4aae4df6	bb82cdf5f8f146178682238d4aae4df6	bb82cdf5f8f146178682238d4aae4df6/2
block-v1:MITProfessionalX+SysEngxB1+3T2016+type@html+block@a59cf06aeb754ecaa9db73f2504cd7cd	a59cf06aeb754ecaa9db73f2504cd7cd	MITProfessionalX+SysEngxB1+3T2016	html	NA	NA	637	3	4	3a2a2222db67495e885f9d1ee9d903b4	c4f208733cd64bcdb1dce499f24d8c33	bb82cdf5f8f146178682238d4aae4df6	bb82cdf5f8f146178682238d4aae4df6	bb82cdf5f8f146178682238d4aae4df6/3
block-v1:MITProfessionalX+SysEngxB1+3T2016+type@html+block@39c5e0a22ced4e2bb2c96ab41c6c608c	39c5e0a22ced4e2bb2c96ab41c6c608c	MITProfessionalX+SysEngxB1+3T2016	html	NA	NA	638	4	4	3a2a2222db67495e885f9d1ee9d903b4	c4f208733cd64bcdb1dce499f24d8c33	bb82cdf5f8f146178682238d4aae4df6	bb82cdf5f8f146178682238d4aae4df6	bb82cdf5f8f146178682238d4aae4df6/4
block-v1:MITProfessionalX+SysEngxB1+3T2016+type@problem+block@02549c4c8a604b109397f9e7ffa652ae	02549c4c8a604b109397f9e7ffa652ae	MITProfessionalX+SysEngxB1+3T2016	problem	Question #1	>>Of the options given below, which is more complex?<< ( ) Front-wheel drive (x) All-wheel drive >>Of the options given below, which is more complex?<< ( ) Manual gearbox (x) Automatic gearbox [explanation] Both front-wheel drive and the manual gearbox present a less complex design. Think about the number of interrelated components and interfaces. [explanation]	639	5	4	3a2a2222db67495e885f9d1ee9d903b4	c4f208733cd64bcdb1dce499f24d8c33	bb82cdf5f8f146178682238d4aae4df6	bb82cdf5f8f146178682238d4aae4df6	bb82cdf5f8f146178682238d4aae4df6/5
block-v1:MITProfessionalX+SysEngxB1+3T2016+type@problem+block@8ac751e8ad1946cfa2cf3993ecfa7995	8ac751e8ad1946cfa2cf3993ecfa7995	MITProfessionalX+SysEngxB1+3T2016	problem	Question #2	>>Of the options given below, which is more complicated?<< (x) Manual gearbox ( ) Automatic gearbox >>Of the options given below, which is more complicated?<< (x) Analog airplane cockpit ( ) Modern large-screen airplane cockpit [explanation] The low ease of use presented by the external interfaces in both the manual gearbox and the analog airplane cockpit, make these systems more complicated. Thi…	640	6	4	3a2a2222db67495e885f9d1ee9d903b4	c4f208733cd64bcdb1dce499f24d8c33	bb82cdf5f8f146178682238d4aae4df6	bb82cdf5f8f146178682238d4aae4df6	bb82cdf5f8f146178682238d4aae4df6/6
block-v1:MITProfessionalX+SysEngxB1+3T2016+type@vertical+block@4ab8f1e899ce4ad0885e8897c6491a84	4ab8f1e899ce4ad0885e8897c6491a84	MITProfessionalX+SysEngxB1+3T2016	vertical	Ungraded Activity	NA	641	5	3	3a2a2222db67495e885f9d1ee9d903b4	c4f208733cd64bcdb1dce499f24d8c33	4ab8f1e899ce4ad0885e8897c6491a84	c4f208733cd64bcdb1dce499f24d8c33	c4f208733cd64bcdb1dce499f24d8c33/5
block-v1:MITProfessionalX+SysEngxB1+3T2016+type@html+block@b226fa2347664cd381321823091151bc	b226fa2347664cd381321823091151bc	MITProfessionalX+SysEngxB1+3T2016	html	NA	NA	642	1	4	3a2a2222db67495e885f9d1ee9d903b4	c4f208733cd64bcdb1dce499f24d8c33	4ab8f1e899ce4ad0885e8897c6491a84	4ab8f1e899ce4ad0885e8897c6491a84	4ab8f1e899ce4ad0885e8897c6491a84/1
block-v1:MITProfessionalX+SysEngxB1+3T2016+type@problem+block@0fa6ccd2427b45de9d6f6c775dd9bac8	0fa6ccd2427b45de9d6f6c775dd9bac8	MITProfessionalX+SysEngxB1+3T2016	problem	Question #1	>>Imagine that you are a system architect at General Motors. The company has decided to introduce a new vehicle to its line up, and you are tasked with helping design and build the vehicle. Right now, you are faced with a dilemma: Whether to design the vehicle as a front-wheel drive or a rear-wheel drive. Some questions appear below. Which of these would help you make the decision? (Select all th…	643	2	4	3a2a2222db67495e885f9d1ee9d903b4	c4f208733cd64bcdb1dce499f24d8c33	4ab8f1e899ce4ad0885e8897c6491a84	4ab8f1e899ce4ad0885e8897c6491a84	4ab8f1e899ce4ad0885e8897c6491a84/2
block-v1:MITProfessionalX+SysEngxB1+3T2016+type@problem+block@725f1995467140ad8cb603eb0ff17000	725f1995467140ad8cb603eb0ff17000	MITProfessionalX+SysEngxB1+3T2016	problem	Question #2	>>As an architect, you are concerned about the complexity of the system, and you want to manage it at the desired level. What are some of the steps that you can take to help achieve this? (Select all that apply.)<< [x] Organize development teams so that cross-collaboration between the teams is easier. [ ] Bring in more suppliers to help offload more development load. [ ] Have bigger-sized teams, …	644	3	4	3a2a2222db67495e885f9d1ee9d903b4	c4f208733cd64bcdb1dce499f24d8c33	4ab8f1e899ce4ad0885e8897c6491a84	4ab8f1e899ce4ad0885e8897c6491a84	4ab8f1e899ce4ad0885e8897c6491a84/3
block-v1:MITProfessionalX+SysEngxB1+3T2016+type@sequential+block@ff79135a616d4f35a63d115caa2d3ed4	ff79135a616d4f35a63d115caa2d3ed4	MITProfessionalX+SysEngxB1+3T2016	sequential	Deliverables of the Architect (10 min)	NA	645	3	2	3a2a2222db67495e885f9d1ee9d903b4	ff79135a616d4f35a63d115caa2d3ed4	NA	3a2a2222db67495e885f9d1ee9d903b4	3a2a2222db67495e885f9d1ee9d903b4/3
block-v1:MITProfessionalX+SysEngxB1+3T2016+type@vertical+block@66635d9eabdb46c3902ce01bdd67c0f5	66635d9eabdb46c3902ce01bdd67c0f5	MITProfessionalX+SysEngxB1+3T2016	vertical	The Architect's List	NA	646	1	3	3a2a2222db67495e885f9d1ee9d903b4	ff79135a616d4f35a63d115caa2d3ed4	66635d9eabdb46c3902ce01bdd67c0f5	ff79135a616d4f35a63d115caa2d3ed4	ff79135a616d4f35a63d115caa2d3ed4/1
block-v1:MITProfessionalX+SysEngxB1+3T2016+type@html+block@e8bc96f257f54b278d6642c4f3a680d3	e8bc96f257f54b278d6642c4f3a680d3	MITProfessionalX+SysEngxB1+3T2016	html	NA	NA	647	1	4	3a2a2222db67495e885f9d1ee9d903b4	ff79135a616d4f35a63d115caa2d3ed4	66635d9eabdb46c3902ce01bdd67c0f5	66635d9eabdb46c3902ce01bdd67c0f5	66635d9eabdb46c3902ce01bdd67c0f5/1
block-v1:MITProfessionalX+SysEngxB1+3T2016+type@video+block@3fe063bb66704af98530eedbb2072b48	3fe063bb66704af98530eedbb2072b48	MITProfessionalX+SysEngxB1+3T2016	video	Deliverables of the Architect	NA	648	2	4	3a2a2222db67495e885f9d1ee9d903b4	ff79135a616d4f35a63d115caa2d3ed4	66635d9eabdb46c3902ce01bdd67c0f5	66635d9eabdb46c3902ce01bdd67c0f5	66635d9eabdb46c3902ce01bdd67c0f5/2
block-v1:MITProfessionalX+SysEngxB1+3T2016+type@html+block@99e0d8fb676b4aa490377ad4e7fc5247	99e0d8fb676b4aa490377ad4e7fc5247	MITProfessionalX+SysEngxB1+3T2016	html	NA	NA	649	3	4	3a2a2222db67495e885f9d1ee9d903b4	ff79135a616d4f35a63d115caa2d3ed4	66635d9eabdb46c3902ce01bdd67c0f5	66635d9eabdb46c3902ce01bdd67c0f5	66635d9eabdb46c3902ce01bdd67c0f5/3
block-v1:MITProfessionalX+SysEngxB1+3T2016+type@html+block@752af52d45fe4f13a35006f654627372	752af52d45fe4f13a35006f654627372	MITProfessionalX+SysEngxB1+3T2016	html	NA	NA	650	4	4	3a2a2222db67495e885f9d1ee9d903b4	ff79135a616d4f35a63d115caa2d3ed4	66635d9eabdb46c3902ce01bdd67c0f5	66635d9eabdb46c3902ce01bdd67c0f5	66635d9eabdb46c3902ce01bdd67c0f5/4
block-v1:MITProfessionalX+SysEngxB1+3T2016+type@html+block@33f5caeec8e0481d8bfbe78536476c4b	33f5caeec8e0481d8bfbe78536476c4b	MITProfessionalX+SysEngxB1+3T2016	html	NA	NA	651	5	4	3a2a2222db67495e885f9d1ee9d903b4	ff79135a616d4f35a63d115caa2d3ed4	66635d9eabdb46c3902ce01bdd67c0f5	66635d9eabdb46c3902ce01bdd67c0f5	66635d9eabdb46c3902ce01bdd67c0f5/5
block-v1:MITProfessionalX+SysEngxB1+3T2016+type@problem+block@335c27f5e2a7431cbe419743978fa55b	335c27f5e2a7431cbe419743978fa55b	MITProfessionalX+SysEngxB1+3T2016	problem	Question #1	>>Which of the following is considered to be a deliverable of an architect? (Select all that apply.) << [x] An OPM diagram that lists and decomposes the form of a system into subsystems and components. [ ] A detailed organizational structure to help develop the system under consideration. [x] A list of the system's stakeholders and their most pressing needs. [x] A DSM detailing the breakdown of p…	652	6	4	3a2a2222db67495e885f9d1ee9d903b4	ff79135a616d4f35a63d115caa2d3ed4	66635d9eabdb46c3902ce01bdd67c0f5	66635d9eabdb46c3902ce01bdd67c0f5	66635d9eabdb46c3902ce01bdd67c0f5/6
block-v1:MITProfessionalX+SysEngxB1+3T2016+type@sequential+block@3feb04e2380345b7ad8a0c6349b49db0	3feb04e2380345b7ad8a0c6349b49db0	MITProfessionalX+SysEngxB1+3T2016	sequential	Architecture Frameworks (30 min)	NA	653	4	2	3a2a2222db67495e885f9d1ee9d903b4	3feb04e2380345b7ad8a0c6349b49db0	NA	3a2a2222db67495e885f9d1ee9d903b4	3a2a2222db67495e885f9d1ee9d903b4/4
block-v1:MITProfessionalX+SysEngxB1+3T2016+type@vertical+block@113b49b3ca404fc788e5d09b5cfbda9c	113b49b3ca404fc788e5d09b5cfbda9c	MITProfessionalX+SysEngxB1+3T2016	vertical	Overview of Frameworks	NA	654	1	3	3a2a2222db67495e885f9d1ee9d903b4	3feb04e2380345b7ad8a0c6349b49db0	113b49b3ca404fc788e5d09b5cfbda9c	3feb04e2380345b7ad8a0c6349b49db0	3feb04e2380345b7ad8a0c6349b49db0/1
block-v1:MITProfessionalX+SysEngxB1+3T2016+type@html+block@3170048d19b24da488b1ef6107e3812b	3170048d19b24da488b1ef6107e3812b	MITProfessionalX+SysEngxB1+3T2016	html	NA	NA	655	1	4	3a2a2222db67495e885f9d1ee9d903b4	3feb04e2380345b7ad8a0c6349b49db0	113b49b3ca404fc788e5d09b5cfbda9c	113b49b3ca404fc788e5d09b5cfbda9c	113b49b3ca404fc788e5d09b5cfbda9c/1
block-v1:MITProfessionalX+SysEngxB1+3T2016+type@html+block@143041f9ec92417f86e6c186be3d5116	143041f9ec92417f86e6c186be3d5116	MITProfessionalX+SysEngxB1+3T2016	html	NA	NA	656	2	4	3a2a2222db67495e885f9d1ee9d903b4	3feb04e2380345b7ad8a0c6349b49db0	113b49b3ca404fc788e5d09b5cfbda9c	113b49b3ca404fc788e5d09b5cfbda9c	113b49b3ca404fc788e5d09b5cfbda9c/2
block-v1:MITProfessionalX+SysEngxB1+3T2016+type@video+block@7208fe2885ef487da3cf7816de3ab0d2	7208fe2885ef487da3cf7816de3ab0d2	MITProfessionalX+SysEngxB1+3T2016	video	Video	NA	657	3	4	3a2a2222db67495e885f9d1ee9d903b4	3feb04e2380345b7ad8a0c6349b49db0	113b49b3ca404fc788e5d09b5cfbda9c	113b49b3ca404fc788e5d09b5cfbda9c	113b49b3ca404fc788e5d09b5cfbda9c/3
block-v1:MITProfessionalX+SysEngxB1+3T2016+type@html+block@2582feee067b4754af570f30cdb0eee3	2582feee067b4754af570f30cdb0eee3	MITProfessionalX+SysEngxB1+3T2016	html	NA	NA	658	4	4	3a2a2222db67495e885f9d1ee9d903b4	3feb04e2380345b7ad8a0c6349b49db0	113b49b3ca404fc788e5d09b5cfbda9c	113b49b3ca404fc788e5d09b5cfbda9c	113b49b3ca404fc788e5d09b5cfbda9c/4
block-v1:MITProfessionalX+SysEngxB1+3T2016+type@vertical+block@502d350d1dac433ba5b69f790f039bcb	502d350d1dac433ba5b69f790f039bcb	MITProfessionalX+SysEngxB1+3T2016	vertical	The Zachman Framework	NA	659	2	3	3a2a2222db67495e885f9d1ee9d903b4	3feb04e2380345b7ad8a0c6349b49db0	502d350d1dac433ba5b69f790f039bcb	3feb04e2380345b7ad8a0c6349b49db0	3feb04e2380345b7ad8a0c6349b49db0/2
block-v1:MITProfessionalX+SysEngxB1+3T2016+type@html+block@a2ab88aa91db4657baefdf37a1706c3b	a2ab88aa91db4657baefdf37a1706c3b	MITProfessionalX+SysEngxB1+3T2016	html	NA	NA	660	1	4	3a2a2222db67495e885f9d1ee9d903b4	3feb04e2380345b7ad8a0c6349b49db0	502d350d1dac433ba5b69f790f039bcb	502d350d1dac433ba5b69f790f039bcb	502d350d1dac433ba5b69f790f039bcb/1
block-v1:MITProfessionalX+SysEngxB1+3T2016+type@html+block@d981d9e74c5c4e1b9b8f912650c64533	d981d9e74c5c4e1b9b8f912650c64533	MITProfessionalX+SysEngxB1+3T2016	html	The Zachman Framework	NA	661	2	4	3a2a2222db67495e885f9d1ee9d903b4	3feb04e2380345b7ad8a0c6349b49db0	502d350d1dac433ba5b69f790f039bcb	502d350d1dac433ba5b69f790f039bcb	502d350d1dac433ba5b69f790f039bcb/2
block-v1:MITProfessionalX+SysEngxB1+3T2016+type@html+block@4984aadceafd454c8ad1925ae8ebbfcd	4984aadceafd454c8ad1925ae8ebbfcd	MITProfessionalX+SysEngxB1+3T2016	html	NA	NA	662	3	4	3a2a2222db67495e885f9d1ee9d903b4	3feb04e2380345b7ad8a0c6349b49db0	502d350d1dac433ba5b69f790f039bcb	502d350d1dac433ba5b69f790f039bcb	502d350d1dac433ba5b69f790f039bcb/3
block-v1:MITProfessionalX+SysEngxB1+3T2016+type@problem+block@2b261cef219f4b5fa695c172fa7177ff	2b261cef219f4b5fa695c172fa7177ff	MITProfessionalX+SysEngxB1+3T2016	problem	Question #1	>>In the Zachman 6x6 matrix, which perspective depicts emergence?<< ( ) Executive (x) Enterprise ( ) Architect	663	4	4	3a2a2222db67495e885f9d1ee9d903b4	3feb04e2380345b7ad8a0c6349b49db0	502d350d1dac433ba5b69f790f039bcb	502d350d1dac433ba5b69f790f039bcb	502d350d1dac433ba5b69f790f039bcb/4
block-v1:MITProfessionalX+SysEngxB1+3T2016+type@problem+block@c2112326bca946e1ab5de892add92397	c2112326bca946e1ab5de892add92397	MITProfessionalX+SysEngxB1+3T2016	problem	Question #2	>>Which cell of the matrix pertains to a functional decomposition of the enterprise?<< ( ) Process definition ( ) Process configuration ( ) Process instantiation (x) Process representation	664	5	4	3a2a2222db67495e885f9d1ee9d903b4	3feb04e2380345b7ad8a0c6349b49db0	502d350d1dac433ba5b69f790f039bcb	502d350d1dac433ba5b69f790f039bcb	502d350d1dac433ba5b69f790f039bcb/5
block-v1:MITProfessionalX+SysEngxB1+3T2016+type@problem+block@7c79be486143401ab2afbcadc5780b46	7c79be486143401ab2afbcadc5780b46	MITProfessionalX+SysEngxB1+3T2016	problem	Question #3	>>The Zachman framework is defined as:<< (x) An ontology or classification of the enterprise ( ) A step by step guide to create an enterprise architecture ( ) A set of principles, tools, and practices which can be used to create an enterprise architecture	665	6	4	3a2a2222db67495e885f9d1ee9d903b4	3feb04e2380345b7ad8a0c6349b49db0	502d350d1dac433ba5b69f790f039bcb	502d350d1dac433ba5b69f790f039bcb	502d350d1dac433ba5b69f790f039bcb/6
block-v1:MITProfessionalX+SysEngxB1+3T2016+type@vertical+block@46e8d6ae04c24b40b62efc70bba944fc	46e8d6ae04c24b40b62efc70bba944fc	MITProfessionalX+SysEngxB1+3T2016	vertical	Department of Defense Architecture Framework	NA	666	3	3	3a2a2222db67495e885f9d1ee9d903b4	3feb04e2380345b7ad8a0c6349b49db0	46e8d6ae04c24b40b62efc70bba944fc	3feb04e2380345b7ad8a0c6349b49db0	3feb04e2380345b7ad8a0c6349b49db0/3
block-v1:MITProfessionalX+SysEngxB1+3T2016+type@html+block@3de5c143f8b04a2098cc3142c90040b9	3de5c143f8b04a2098cc3142c90040b9	MITProfessionalX+SysEngxB1+3T2016	html	NA	NA	667	1	4	3a2a2222db67495e885f9d1ee9d903b4	3feb04e2380345b7ad8a0c6349b49db0	46e8d6ae04c24b40b62efc70bba944fc	46e8d6ae04c24b40b62efc70bba944fc	46e8d6ae04c24b40b62efc70bba944fc/1
block-v1:MITProfessionalX+SysEngxB1+3T2016+type@html+block@9ce40dbeb9d0409bb10760fafbc50fb4	9ce40dbeb9d0409bb10760fafbc50fb4	MITProfessionalX+SysEngxB1+3T2016	html	NA	NA	668	2	4	3a2a2222db67495e885f9d1ee9d903b4	3feb04e2380345b7ad8a0c6349b49db0	46e8d6ae04c24b40b62efc70bba944fc	46e8d6ae04c24b40b62efc70bba944fc	46e8d6ae04c24b40b62efc70bba944fc/2
block-v1:MITProfessionalX+SysEngxB1+3T2016+type@problem+block@45cc58632f884748a0bcb61abaf3819a	45cc58632f884748a0bcb61abaf3819a	MITProfessionalX+SysEngxB1+3T2016	problem	Question #1	>>DoDAF was designed to ensure what 'ilitie' in the DoD systems?<< ( ) Reliability ( ) Quality (x) Interoperability	669	3	4	3a2a2222db67495e885f9d1ee9d903b4	3feb04e2380345b7ad8a0c6349b49db0	46e8d6ae04c24b40b62efc70bba944fc	46e8d6ae04c24b40b62efc70bba944fc	46e8d6ae04c24b40b62efc70bba944fc/3
block-v1:MITProfessionalX+SysEngxB1+3T2016+type@problem+block@a6db793021954e2da9096c778c24711c	a6db793021954e2da9096c778c24711c	MITProfessionalX+SysEngxB1+3T2016	problem	Question #2	>>DoDAF focuses on providing key information in an understandable way to whom?<< ( ) Executive stakeholders (x) Stakeholder groups within the enterprise ( ) Decision making managers and executives	670	4	4	3a2a2222db67495e885f9d1ee9d903b4	3feb04e2380345b7ad8a0c6349b49db0	46e8d6ae04c24b40b62efc70bba944fc	46e8d6ae04c24b40b62efc70bba944fc	46e8d6ae04c24b40b62efc70bba944fc/4
block-v1:MITProfessionalX+SysEngxB1+3T2016+type@problem+block@b7364da0732b4c2783a94720f2596459	b7364da0732b4c2783a94720f2596459	MITProfessionalX+SysEngxB1+3T2016	problem	Question #3	>>The framework describes eight viewpoints. Which one relates to dependency relationships between organizations and projects?<< ( ) Systems viewpoint ( ) Operational viewpoint (x) Project viewpoint	671	5	4	3a2a2222db67495e885f9d1ee9d903b4	3feb04e2380345b7ad8a0c6349b49db0	46e8d6ae04c24b40b62efc70bba944fc	46e8d6ae04c24b40b62efc70bba944fc	46e8d6ae04c24b40b62efc70bba944fc/5
block-v1:MITProfessionalX+SysEngxB1+3T2016+type@vertical+block@1c5df8a7f9b04d1db966e02d5d647cdc	1c5df8a7f9b04d1db966e02d5d647cdc	MITProfessionalX+SysEngxB1+3T2016	vertical	The Open Group Architectural Framework	NA	672	4	3	3a2a2222db67495e885f9d1ee9d903b4	3feb04e2380345b7ad8a0c6349b49db0	1c5df8a7f9b04d1db966e02d5d647cdc	3feb04e2380345b7ad8a0c6349b49db0	3feb04e2380345b7ad8a0c6349b49db0/4
block-v1:MITProfessionalX+SysEngxB1+3T2016+type@html+block@72b251b48eb84e269c19f0b71c99a85e	72b251b48eb84e269c19f0b71c99a85e	MITProfessionalX+SysEngxB1+3T2016	html	NA	NA	673	1	4	3a2a2222db67495e885f9d1ee9d903b4	3feb04e2380345b7ad8a0c6349b49db0	1c5df8a7f9b04d1db966e02d5d647cdc	1c5df8a7f9b04d1db966e02d5d647cdc	1c5df8a7f9b04d1db966e02d5d647cdc/1
block-v1:MITProfessionalX+SysEngxB1+3T2016+type@html+block@b1d66d9111ec45c19f0bf424d6813286	b1d66d9111ec45c19f0bf424d6813286	MITProfessionalX+SysEngxB1+3T2016	html	NA	NA	674	2	4	3a2a2222db67495e885f9d1ee9d903b4	3feb04e2380345b7ad8a0c6349b49db0	1c5df8a7f9b04d1db966e02d5d647cdc	1c5df8a7f9b04d1db966e02d5d647cdc	1c5df8a7f9b04d1db966e02d5d647cdc/2
block-v1:MITProfessionalX+SysEngxB1+3T2016+type@html+block@dac0965e92f446939878d317c097e276	dac0965e92f446939878d317c097e276	MITProfessionalX+SysEngxB1+3T2016	html	NA	NA	675	3	4	3a2a2222db67495e885f9d1ee9d903b4	3feb04e2380345b7ad8a0c6349b49db0	1c5df8a7f9b04d1db966e02d5d647cdc	1c5df8a7f9b04d1db966e02d5d647cdc	1c5df8a7f9b04d1db966e02d5d647cdc/3
block-v1:MITProfessionalX+SysEngxB1+3T2016+type@problem+block@f474279d68b746e9b2caf9a294d8296a	f474279d68b746e9b2caf9a294d8296a	MITProfessionalX+SysEngxB1+3T2016	problem	Question #1	>>TOGAF provides a repeatable step-by-step process for developing architectures.<< (x) True ( ) False	676	4	4	3a2a2222db67495e885f9d1ee9d903b4	3feb04e2380345b7ad8a0c6349b49db0	1c5df8a7f9b04d1db966e02d5d647cdc	1c5df8a7f9b04d1db966e02d5d647cdc	1c5df8a7f9b04d1db966e02d5d647cdc/4
block-v1:MITProfessionalX+SysEngxB1+3T2016+type@problem+block@0f2ad7c405124ee0bbd513f134c34bdb	0f2ad7c405124ee0bbd513f134c34bdb	MITProfessionalX+SysEngxB1+3T2016	problem	Question #2	>>TOGAF covers the development of four types of architectures. Which of the following is not covered?<< ( ) Data architecture ( ) Business architecture (x) Solution architecture ( ) Application architecture	677	5	4	3a2a2222db67495e885f9d1ee9d903b4	3feb04e2380345b7ad8a0c6349b49db0	1c5df8a7f9b04d1db966e02d5d647cdc	1c5df8a7f9b04d1db966e02d5d647cdc	1c5df8a7f9b04d1db966e02d5d647cdc/5
block-v1:MITProfessionalX+SysEngxB1+3T2016+type@problem+block@32b2f8a566664cd6889f697b8643fe0c	32b2f8a566664cd6889f697b8643fe0c	MITProfessionalX+SysEngxB1+3T2016	problem	Question #3	>>As an architect, in which phase within the ADM would a solution concept diagram be developed?<< (x) Phase A - Architecture vision ( ) Phase B - Business architecture ( ) Phase E - Opportunities and solutions	678	6	4	3a2a2222db67495e885f9d1ee9d903b4	3feb04e2380345b7ad8a0c6349b49db0	1c5df8a7f9b04d1db966e02d5d647cdc	1c5df8a7f9b04d1db966e02d5d647cdc	1c5df8a7f9b04d1db966e02d5d647cdc/6
block-v1:MITProfessionalX+SysEngxB1+3T2016+type@vertical+block@079e627ca30f4899858cdcdd4574b553	079e627ca30f4899858cdcdd4574b553	MITProfessionalX+SysEngxB1+3T2016	vertical	Additional Resources	NA	679	5	3	3a2a2222db67495e885f9d1ee9d903b4	3feb04e2380345b7ad8a0c6349b49db0	079e627ca30f4899858cdcdd4574b553	3feb04e2380345b7ad8a0c6349b49db0	3feb04e2380345b7ad8a0c6349b49db0/5
block-v1:MITProfessionalX+SysEngxB1+3T2016+type@html+block@5dcd6035fe6a4c0bba261aab9dda4ada	5dcd6035fe6a4c0bba261aab9dda4ada	MITProfessionalX+SysEngxB1+3T2016	html	NA	NA	680	1	4	3a2a2222db67495e885f9d1ee9d903b4	3feb04e2380345b7ad8a0c6349b49db0	079e627ca30f4899858cdcdd4574b553	079e627ca30f4899858cdcdd4574b553	079e627ca30f4899858cdcdd4574b553/1
block-v1:MITProfessionalX+SysEngxB1+3T2016+type@html+block@bd57a17567b143cb9ab8a4ab3a9469dc	bd57a17567b143cb9ab8a4ab3a9469dc	MITProfessionalX+SysEngxB1+3T2016	html	NA	NA	681	2	4	3a2a2222db67495e885f9d1ee9d903b4	3feb04e2380345b7ad8a0c6349b49db0	079e627ca30f4899858cdcdd4574b553	079e627ca30f4899858cdcdd4574b553	079e627ca30f4899858cdcdd4574b553/2
block-v1:MITProfessionalX+SysEngxB1+3T2016+type@vertical+block@0ebdfcd49fc54d35b1af1952a7c135bd	0ebdfcd49fc54d35b1af1952a7c135bd	MITProfessionalX+SysEngxB1+3T2016	vertical	What's Your Experience With Architecture Frameworks?	NA	682	6	3	3a2a2222db67495e885f9d1ee9d903b4	3feb04e2380345b7ad8a0c6349b49db0	0ebdfcd49fc54d35b1af1952a7c135bd	3feb04e2380345b7ad8a0c6349b49db0	3feb04e2380345b7ad8a0c6349b49db0/6
block-v1:MITProfessionalX+SysEngxB1+3T2016+type@html+block@af3cdcec26d6470fbee4d5029e91c7a6	af3cdcec26d6470fbee4d5029e91c7a6	MITProfessionalX+SysEngxB1+3T2016	html	NA	NA	683	1	4	3a2a2222db67495e885f9d1ee9d903b4	3feb04e2380345b7ad8a0c6349b49db0	0ebdfcd49fc54d35b1af1952a7c135bd	0ebdfcd49fc54d35b1af1952a7c135bd	0ebdfcd49fc54d35b1af1952a7c135bd/1
block-v1:MITProfessionalX+SysEngxB1+3T2016+type@html+block@9c2897bc169548e7b6216f448f059aa4	9c2897bc169548e7b6216f448f059aa4	MITProfessionalX+SysEngxB1+3T2016	html	NA	NA	684	2	4	3a2a2222db67495e885f9d1ee9d903b4	3feb04e2380345b7ad8a0c6349b49db0	0ebdfcd49fc54d35b1af1952a7c135bd	0ebdfcd49fc54d35b1af1952a7c135bd	0ebdfcd49fc54d35b1af1952a7c135bd/2
block-v1:MITProfessionalX+SysEngxB1+3T2016+type@html+block@f6899c654a8544ef994d46602d9af4d9	f6899c654a8544ef994d46602d9af4d9	MITProfessionalX+SysEngxB1+3T2016	html	NA	NA	685	3	4	3a2a2222db67495e885f9d1ee9d903b4	3feb04e2380345b7ad8a0c6349b49db0	0ebdfcd49fc54d35b1af1952a7c135bd	0ebdfcd49fc54d35b1af1952a7c135bd	0ebdfcd49fc54d35b1af1952a7c135bd/3
block-v1:MITProfessionalX+SysEngxB1+3T2016+type@word_cloud+block@04bb5287cdd14da6a465fc3a48ad42d5	04bb5287cdd14da6a465fc3a48ad42d5	MITProfessionalX+SysEngxB1+3T2016	word_cloud	Architectural Frameworks Word Cloud	NA	686	4	4	3a2a2222db67495e885f9d1ee9d903b4	3feb04e2380345b7ad8a0c6349b49db0	0ebdfcd49fc54d35b1af1952a7c135bd	0ebdfcd49fc54d35b1af1952a7c135bd	0ebdfcd49fc54d35b1af1952a7c135bd/4
block-v1:MITProfessionalX+SysEngxB1+3T2016+type@html+block@145ebc0bc74f4dee89abb216b10d441f	145ebc0bc74f4dee89abb216b10d441f	MITProfessionalX+SysEngxB1+3T2016	html	NA	NA	687	5	4	3a2a2222db67495e885f9d1ee9d903b4	3feb04e2380345b7ad8a0c6349b49db0	0ebdfcd49fc54d35b1af1952a7c135bd	0ebdfcd49fc54d35b1af1952a7c135bd	0ebdfcd49fc54d35b1af1952a7c135bd/5
block-v1:MITProfessionalX+SysEngxB1+3T2016+type@html+block@6872c1ef6a1a4e858a517866eddc229e	6872c1ef6a1a4e858a517866eddc229e	MITProfessionalX+SysEngxB1+3T2016	html	NA	NA	688	6	4	3a2a2222db67495e885f9d1ee9d903b4	3feb04e2380345b7ad8a0c6349b49db0	0ebdfcd49fc54d35b1af1952a7c135bd	0ebdfcd49fc54d35b1af1952a7c135bd	0ebdfcd49fc54d35b1af1952a7c135bd/6
block-v1:MITProfessionalX+SysEngxB1+3T2016+type@sequential+block@3ce2ea77ae54430884a312f2b050bde8	3ce2ea77ae54430884a312f2b050bde8	MITProfessionalX+SysEngxB1+3T2016	sequential	Graded Activity (15 min)	NA	689	5	2	3a2a2222db67495e885f9d1ee9d903b4	3ce2ea77ae54430884a312f2b050bde8	NA	3a2a2222db67495e885f9d1ee9d903b4	3a2a2222db67495e885f9d1ee9d903b4/5
block-v1:MITProfessionalX+SysEngxB1+3T2016+type@vertical+block@abc647c5fcf547a9a766addead73e589	abc647c5fcf547a9a766addead73e589	MITProfessionalX+SysEngxB1+3T2016	vertical	Graded Activity	NA	690	1	3	3a2a2222db67495e885f9d1ee9d903b4	3ce2ea77ae54430884a312f2b050bde8	abc647c5fcf547a9a766addead73e589	3ce2ea77ae54430884a312f2b050bde8	3ce2ea77ae54430884a312f2b050bde8/1
block-v1:MITProfessionalX+SysEngxB1+3T2016+type@html+block@e0cfc314d6b242ca8ecd620334cbf089	e0cfc314d6b242ca8ecd620334cbf089	MITProfessionalX+SysEngxB1+3T2016	html	NA	NA	691	1	4	3a2a2222db67495e885f9d1ee9d903b4	3ce2ea77ae54430884a312f2b050bde8	abc647c5fcf547a9a766addead73e589	abc647c5fcf547a9a766addead73e589	abc647c5fcf547a9a766addead73e589/1
block-v1:MITProfessionalX+SysEngxB1+3T2016+type@problem+block@76a2966a053e424d9eb1daa9f5637f1f	76a2966a053e424d9eb1daa9f5637f1f	MITProfessionalX+SysEngxB1+3T2016	problem	Question #1	<br/><hr/> >>As a system architect, you are required to reduce ambiguity from upstream influences. What tasks might this include? (Select all that apply.)<< [x] Interpreting competitive marketing analysis [x] Listening to users, beneficiaries, customers, or their representatives [ ] Defining system interface standards [x] Interpreting regulatory and pre-regulatory influences [ ] Performing life c…	692	2	4	3a2a2222db67495e885f9d1ee9d903b4	3ce2ea77ae54430884a312f2b050bde8	abc647c5fcf547a9a766addead73e589	abc647c5fcf547a9a766addead73e589	abc647c5fcf547a9a766addead73e589/2
block-v1:MITProfessionalX+SysEngxB1+3T2016+type@problem+block@71ff5ae02a0d45caac8785d975799a9b	71ff5ae02a0d45caac8785d975799a9b	MITProfessionalX+SysEngxB1+3T2016	problem	Question #2	<br/><hr/> >>One of the architecture frameworks focuses on providing a step-by-step process, where every step has a set of inputs, outputs, and objectives. When creating an enterprise architecture from the ground up, which architecture framework provides the most complete and guided methodology?<< (x) TOGAF ( ) Zachman ( ) DODAF ( ) None of the above [explanation] Explanation: The core of TOGAF i…	693	3	4	3a2a2222db67495e885f9d1ee9d903b4	3ce2ea77ae54430884a312f2b050bde8	abc647c5fcf547a9a766addead73e589	abc647c5fcf547a9a766addead73e589	abc647c5fcf547a9a766addead73e589/3
block-v1:MITProfessionalX+SysEngxB1+3T2016+type@problem+block@a749efd1ca3841f788e149ee86009582	a749efd1ca3841f788e149ee86009582	MITProfessionalX+SysEngxB1+3T2016	problem	Question #3	<br/><hr/> >>Which architecture framework places the greatest emphasis on a taxonomy of descriptions and representations that classify the enterprise architecture?<< ( ) TOGAF (x) Zachman ( ) DODAF ( ) None of the above [explanation] The Zachman architecture framework, as described by its creator is an ontology. Zachman�s main goal is to provide a clear classification and to indicate the relation…	694	4	4	3a2a2222db67495e885f9d1ee9d903b4	3ce2ea77ae54430884a312f2b050bde8	abc647c5fcf547a9a766addead73e589	abc647c5fcf547a9a766addead73e589	abc647c5fcf547a9a766addead73e589/4
block-v1:MITProfessionalX+SysEngxB1+3T2016+type@problem+block@36141997dae54179a1741da349321dde	36141997dae54179a1741da349321dde	MITProfessionalX+SysEngxB1+3T2016	problem	Question #4	<br/><hr/> >>Of the three architecture frameworks, which one focuses on providing guidance to the architect and architecture team in order to successfully develop models that will convey the correct information to the different stakeholders?<< ( ) TOGAF ( ) Zachman (x) DODAF [explanation] This is the main focus of DODAF. In addition to helping create different viewpoints, the framework remains ge…	695	5	4	3a2a2222db67495e885f9d1ee9d903b4	3ce2ea77ae54430884a312f2b050bde8	abc647c5fcf547a9a766addead73e589	abc647c5fcf547a9a766addead73e589	abc647c5fcf547a9a766addead73e589/5
block-v1:MITProfessionalX+SysEngxB1+3T2016+type@problem+block@391d14fc2eb1491f94f5a6c8f9358956	391d14fc2eb1491f94f5a6c8f9358956	MITProfessionalX+SysEngxB1+3T2016	problem	Question #5	<br/><hr/> >>In general, there is no correct framework for every system. However, there are two frameworks that, when well understood, can complement each other very well. One framework helps create the enterprise architecture and the other provides help in building a relevant set of reference models and diagrams. Which set of two meets this description?<< ( ) TOGAF � Zachman (x) TOGAF � DODAF ( …	696	6	4	3a2a2222db67495e885f9d1ee9d903b4	3ce2ea77ae54430884a312f2b050bde8	abc647c5fcf547a9a766addead73e589	abc647c5fcf547a9a766addead73e589	abc647c5fcf547a9a766addead73e589/6
block-v1:MITProfessionalX+SysEngxB1+3T2016+type@sequential+block@5082f5ef9a914b3c95986f594743a64f	5082f5ef9a914b3c95986f594743a64f	MITProfessionalX+SysEngxB1+3T2016	sequential	Project (1.5 hrs)	NA	697	6	2	3a2a2222db67495e885f9d1ee9d903b4	5082f5ef9a914b3c95986f594743a64f	NA	3a2a2222db67495e885f9d1ee9d903b4	3a2a2222db67495e885f9d1ee9d903b4/6
block-v1:MITProfessionalX+SysEngxB1+3T2016+type@vertical+block@350984ce96af42d983423859aad1a177	350984ce96af42d983423859aad1a177	MITProfessionalX+SysEngxB1+3T2016	vertical	Collaborate with Your Team	NA	698	1	3	3a2a2222db67495e885f9d1ee9d903b4	5082f5ef9a914b3c95986f594743a64f	350984ce96af42d983423859aad1a177	5082f5ef9a914b3c95986f594743a64f	5082f5ef9a914b3c95986f594743a64f/1
block-v1:MITProfessionalX+SysEngxB1+3T2016+type@html+block@1eec323c6b0b48dbb4bf664e853fe3fe	1eec323c6b0b48dbb4bf664e853fe3fe	MITProfessionalX+SysEngxB1+3T2016	html	NA	NA	699	1	4	3a2a2222db67495e885f9d1ee9d903b4	5082f5ef9a914b3c95986f594743a64f	350984ce96af42d983423859aad1a177	350984ce96af42d983423859aad1a177	350984ce96af42d983423859aad1a177/1
block-v1:MITProfessionalX+SysEngxB1+3T2016+type@html+block@b52253ff5b454fbf86055b8e881ec679	b52253ff5b454fbf86055b8e881ec679	MITProfessionalX+SysEngxB1+3T2016	html	NA	NA	700	2	4	3a2a2222db67495e885f9d1ee9d903b4	5082f5ef9a914b3c95986f594743a64f	350984ce96af42d983423859aad1a177	350984ce96af42d983423859aad1a177	350984ce96af42d983423859aad1a177/2
block-v1:MITProfessionalX+SysEngxB1+3T2016+type@vertical+block@f5ae13f49bc54167b2718eadb8f080f3	f5ae13f49bc54167b2718eadb8f080f3	MITProfessionalX+SysEngxB1+3T2016	vertical	Project Instructions	NA	701	2	3	3a2a2222db67495e885f9d1ee9d903b4	5082f5ef9a914b3c95986f594743a64f	f5ae13f49bc54167b2718eadb8f080f3	5082f5ef9a914b3c95986f594743a64f	5082f5ef9a914b3c95986f594743a64f/2
block-v1:MITProfessionalX+SysEngxB1+3T2016+type@html+block@594a4d23b7734e9f88a738c9ee3fc1d4	594a4d23b7734e9f88a738c9ee3fc1d4	MITProfessionalX+SysEngxB1+3T2016	html	NA	NA	702	1	4	3a2a2222db67495e885f9d1ee9d903b4	5082f5ef9a914b3c95986f594743a64f	f5ae13f49bc54167b2718eadb8f080f3	f5ae13f49bc54167b2718eadb8f080f3	f5ae13f49bc54167b2718eadb8f080f3/1
block-v1:MITProfessionalX+SysEngxB1+3T2016+type@html+block@5672ac589fb44a2e8905d3e0500b962a	5672ac589fb44a2e8905d3e0500b962a	MITProfessionalX+SysEngxB1+3T2016	html	NA	NA	703	2	4	3a2a2222db67495e885f9d1ee9d903b4	5082f5ef9a914b3c95986f594743a64f	f5ae13f49bc54167b2718eadb8f080f3	f5ae13f49bc54167b2718eadb8f080f3	f5ae13f49bc54167b2718eadb8f080f3/2
block-v1:MITProfessionalX+SysEngxB1+3T2016+type@vertical+block@9d9d64843afc45ea9546c1df6939f8ba	9d9d64843afc45ea9546c1df6939f8ba	MITProfessionalX+SysEngxB1+3T2016	vertical	Submit and Grade Peer Projects	NA	704	3	3	3a2a2222db67495e885f9d1ee9d903b4	5082f5ef9a914b3c95986f594743a64f	9d9d64843afc45ea9546c1df6939f8ba	5082f5ef9a914b3c95986f594743a64f	5082f5ef9a914b3c95986f594743a64f/3
block-v1:MITProfessionalX+SysEngxB1+3T2016+type@html+block@8acd427dcd3441a89ebacf4de2c88f4f	8acd427dcd3441a89ebacf4de2c88f4f	MITProfessionalX+SysEngxB1+3T2016	html	NA	NA	705	1	4	3a2a2222db67495e885f9d1ee9d903b4	5082f5ef9a914b3c95986f594743a64f	9d9d64843afc45ea9546c1df6939f8ba	9d9d64843afc45ea9546c1df6939f8ba	9d9d64843afc45ea9546c1df6939f8ba/1
block-v1:MITProfessionalX+SysEngxB1+3T2016+type@openassessment+block@24bd8c8de3274930b26d1e6aacccd487	24bd8c8de3274930b26d1e6aacccd487	MITProfessionalX+SysEngxB1+3T2016	openassessment	Project Assessment: Week 5	NA	706	2	4	3a2a2222db67495e885f9d1ee9d903b4	5082f5ef9a914b3c95986f594743a64f	9d9d64843afc45ea9546c1df6939f8ba	9d9d64843afc45ea9546c1df6939f8ba	9d9d64843afc45ea9546c1df6939f8ba/2
block-v1:MITProfessionalX+SysEngxB1+3T2016+type@sequential+block@03a3841a0f684ecd93995d985355da91	03a3841a0f684ecd93995d985355da91	MITProfessionalX+SysEngxB1+3T2016	sequential	Key Takeaways (2 min)	NA	707	7	2	3a2a2222db67495e885f9d1ee9d903b4	03a3841a0f684ecd93995d985355da91	NA	3a2a2222db67495e885f9d1ee9d903b4	3a2a2222db67495e885f9d1ee9d903b4/7
block-v1:MITProfessionalX+SysEngxB1+3T2016+type@vertical+block@5f627ce500764bf6b23017cd1fb90f3b	5f627ce500764bf6b23017cd1fb90f3b	MITProfessionalX+SysEngxB1+3T2016	vertical	Key Takeaways	NA	708	1	3	3a2a2222db67495e885f9d1ee9d903b4	03a3841a0f684ecd93995d985355da91	5f627ce500764bf6b23017cd1fb90f3b	03a3841a0f684ecd93995d985355da91	03a3841a0f684ecd93995d985355da91/1
block-v1:MITProfessionalX+SysEngxB1+3T2016+type@html+block@8eca056ff7de4da98c118575a357da08	8eca056ff7de4da98c118575a357da08	MITProfessionalX+SysEngxB1+3T2016	html	NA	NA	709	1	4	3a2a2222db67495e885f9d1ee9d903b4	03a3841a0f684ecd93995d985355da91	5f627ce500764bf6b23017cd1fb90f3b	5f627ce500764bf6b23017cd1fb90f3b	5f627ce500764bf6b23017cd1fb90f3b/1
block-v1:MITProfessionalX+SysEngxB1+3T2016+type@html+block@8f058e2af10d408197104771438517d5	8f058e2af10d408197104771438517d5	MITProfessionalX+SysEngxB1+3T2016	html	NA	NA	710	2	4	3a2a2222db67495e885f9d1ee9d903b4	03a3841a0f684ecd93995d985355da91	5f627ce500764bf6b23017cd1fb90f3b	5f627ce500764bf6b23017cd1fb90f3b	5f627ce500764bf6b23017cd1fb90f3b/2
block-v1:MITProfessionalX+SysEngxB1+3T2016+type@sequential+block@0cb330fde25b45e2800e1d2c770edfcf	0cb330fde25b45e2800e1d2c770edfcf	MITProfessionalX+SysEngxB1+3T2016	sequential	Course Wrap Up (3 min)	NA	711	8	2	3a2a2222db67495e885f9d1ee9d903b4	0cb330fde25b45e2800e1d2c770edfcf	NA	3a2a2222db67495e885f9d1ee9d903b4	3a2a2222db67495e885f9d1ee9d903b4/8
block-v1:MITProfessionalX+SysEngxB1+3T2016+type@vertical+block@91ca9c0a63ec450c8b1925d24e3af94b	91ca9c0a63ec450c8b1925d24e3af94b	MITProfessionalX+SysEngxB1+3T2016	vertical	Course Wrap Up	NA	712	1	3	3a2a2222db67495e885f9d1ee9d903b4	0cb330fde25b45e2800e1d2c770edfcf	91ca9c0a63ec450c8b1925d24e3af94b	0cb330fde25b45e2800e1d2c770edfcf	0cb330fde25b45e2800e1d2c770edfcf/1
block-v1:MITProfessionalX+SysEngxB1+3T2016+type@html+block@b10ef0006eb04b7682bf4c597004cf8e	b10ef0006eb04b7682bf4c597004cf8e	MITProfessionalX+SysEngxB1+3T2016	html	NA	NA	713	1	4	3a2a2222db67495e885f9d1ee9d903b4	0cb330fde25b45e2800e1d2c770edfcf	91ca9c0a63ec450c8b1925d24e3af94b	91ca9c0a63ec450c8b1925d24e3af94b	91ca9c0a63ec450c8b1925d24e3af94b/1
block-v1:MITProfessionalX+SysEngxB1+3T2016+type@video+block@19a8186db8ef4f8fb1259a97b7a2b159	19a8186db8ef4f8fb1259a97b7a2b159	MITProfessionalX+SysEngxB1+3T2016	video	Course Wrap Up	NA	714	2	4	3a2a2222db67495e885f9d1ee9d903b4	0cb330fde25b45e2800e1d2c770edfcf	91ca9c0a63ec450c8b1925d24e3af94b	91ca9c0a63ec450c8b1925d24e3af94b	91ca9c0a63ec450c8b1925d24e3af94b/2
block-v1:MITProfessionalX+SysEngxB1+3T2016+type@sequential+block@654660e78e8649cf9540986ade83673f	654660e78e8649cf9540986ade83673f	MITProfessionalX+SysEngxB1+3T2016	sequential	Exit Survey	NA	715	9	2	3a2a2222db67495e885f9d1ee9d903b4	654660e78e8649cf9540986ade83673f	NA	3a2a2222db67495e885f9d1ee9d903b4	3a2a2222db67495e885f9d1ee9d903b4/9
block-v1:MITProfessionalX+SysEngxB1+3T2016+type@vertical+block@61cfbf32ab3642078ddcb342bfc3a8e4	61cfbf32ab3642078ddcb342bfc3a8e4	MITProfessionalX+SysEngxB1+3T2016	vertical	Exit Survey	NA	716	1	3	3a2a2222db67495e885f9d1ee9d903b4	654660e78e8649cf9540986ade83673f	61cfbf32ab3642078ddcb342bfc3a8e4	654660e78e8649cf9540986ade83673f	654660e78e8649cf9540986ade83673f/1
block-v1:MITProfessionalX+SysEngxB1+3T2016+type@html+block@52d824cacb824b9e8f26daa4a41dde1e	52d824cacb824b9e8f26daa4a41dde1e	MITProfessionalX+SysEngxB1+3T2016	html	IFrame Tool	NA	717	1	4	3a2a2222db67495e885f9d1ee9d903b4	654660e78e8649cf9540986ade83673f	61cfbf32ab3642078ddcb342bfc3a8e4	61cfbf32ab3642078ddcb342bfc3a8e4	61cfbf32ab3642078ddcb342bfc3a8e4/1
block-v1:MITProfessionalX+SysEngxB1+3T2016+type@chapter+block@5fc6f037a8e94588891e30a64945b9cb	5fc6f037a8e94588891e30a64945b9cb	MITProfessionalX+SysEngxB1+3T2016	chapter	Post-Assessment (15 min--required)	NA	718	8	1	5fc6f037a8e94588891e30a64945b9cb	NA	NA	course	course/8
block-v1:MITProfessionalX+SysEngxB1+3T2016+type@sequential+block@986f137dcdc5491e88b372278d89f50c	986f137dcdc5491e88b372278d89f50c	MITProfessionalX+SysEngxB1+3T2016	sequential	Post-Assessment	NA	719	1	2	5fc6f037a8e94588891e30a64945b9cb	986f137dcdc5491e88b372278d89f50c	NA	5fc6f037a8e94588891e30a64945b9cb	5fc6f037a8e94588891e30a64945b9cb/1
block-v1:MITProfessionalX+SysEngxB1+3T2016+type@vertical+block@35cc5ac5e8e7409ba91de50d389609fe	35cc5ac5e8e7409ba91de50d389609fe	MITProfessionalX+SysEngxB1+3T2016	vertical	Post-Assessment	NA	720	1	3	5fc6f037a8e94588891e30a64945b9cb	986f137dcdc5491e88b372278d89f50c	35cc5ac5e8e7409ba91de50d389609fe	986f137dcdc5491e88b372278d89f50c	986f137dcdc5491e88b372278d89f50c/1
block-v1:MITProfessionalX+SysEngxB1+3T2016+type@html+block@321cd4f8daef4981a420829d8ba5b4a8	321cd4f8daef4981a420829d8ba5b4a8	MITProfessionalX+SysEngxB1+3T2016	html	NA	NA	721	1	4	5fc6f037a8e94588891e30a64945b9cb	986f137dcdc5491e88b372278d89f50c	35cc5ac5e8e7409ba91de50d389609fe	35cc5ac5e8e7409ba91de50d389609fe	35cc5ac5e8e7409ba91de50d389609fe/1
block-v1:MITProfessionalX+SysEngxB1+3T2016+type@html+block@cb6cf67d2b4a46929648e996d1b976a6	cb6cf67d2b4a46929648e996d1b976a6	MITProfessionalX+SysEngxB1+3T2016	html	NA	NA	722	2	4	5fc6f037a8e94588891e30a64945b9cb	986f137dcdc5491e88b372278d89f50c	35cc5ac5e8e7409ba91de50d389609fe	35cc5ac5e8e7409ba91de50d389609fe	35cc5ac5e8e7409ba91de50d389609fe/2
block-v1:MITProfessionalX+SysEngxB1+3T2016+type@problem+block@910fae8940ef4bd4a6d7987c2752e7bc	910fae8940ef4bd4a6d7987c2752e7bc	MITProfessionalX+SysEngxB1+3T2016	problem	Question #1	>>A construction crew has just stumbled upon a World War II bunker that was used to develop a secret device. The device includes mechanical relays and pressure gauges, but it�s not immediately clear what it was intended to do. You must determine the emergent behavior of this device. What can you safely conclude about your task? << (x) Predicting emergence could begin by summing the functions of t…	723	3	4	5fc6f037a8e94588891e30a64945b9cb	986f137dcdc5491e88b372278d89f50c	35cc5ac5e8e7409ba91de50d389609fe	35cc5ac5e8e7409ba91de50d389609fe	35cc5ac5e8e7409ba91de50d389609fe/3
block-v1:MITProfessionalX+SysEngxB1+3T2016+type@problem+block@a3e41b5b2ce849e4b020cc2a12aed401	a3e41b5b2ce849e4b020cc2a12aed401	MITProfessionalX+SysEngxB1+3T2016	problem	Question #2	NA	724	4	4	5fc6f037a8e94588891e30a64945b9cb	986f137dcdc5491e88b372278d89f50c	35cc5ac5e8e7409ba91de50d389609fe	35cc5ac5e8e7409ba91de50d389609fe	35cc5ac5e8e7409ba91de50d389609fe/4
block-v1:MITProfessionalX+SysEngxB1+3T2016+type@problem+block@bd43adbc36c04c3cb1699b0579b3eb07	bd43adbc36c04c3cb1699b0579b3eb07	MITProfessionalX+SysEngxB1+3T2016	problem	Question #3	NA	725	5	4	5fc6f037a8e94588891e30a64945b9cb	986f137dcdc5491e88b372278d89f50c	35cc5ac5e8e7409ba91de50d389609fe	35cc5ac5e8e7409ba91de50d389609fe	35cc5ac5e8e7409ba91de50d389609fe/5
block-v1:MITProfessionalX+SysEngxB1+3T2016+type@problem+block@47e3a8dd48f24d5e84fd37ea201f62fc	47e3a8dd48f24d5e84fd37ea201f62fc	MITProfessionalX+SysEngxB1+3T2016	problem	Question #4	>>Your organization manufactures amusement park rides. Recently, the number of people complaining of dizziness and ear problems after riding one of your roller coasters has increased significanlty. As Safety Engineer, you must determine a design modification that will prevent future problems. What might be a good solution-neutral statement to make? << (x) Reducing the symptoms for riders. (x) Red…	726	6	4	5fc6f037a8e94588891e30a64945b9cb	986f137dcdc5491e88b372278d89f50c	35cc5ac5e8e7409ba91de50d389609fe	35cc5ac5e8e7409ba91de50d389609fe	35cc5ac5e8e7409ba91de50d389609fe/6
block-v1:MITProfessionalX+SysEngxB1+3T2016+type@problem+block@020b245cfed54f41af99fd4d3df06ac2	020b245cfed54f41af99fd4d3df06ac2	MITProfessionalX+SysEngxB1+3T2016	problem	Question #5	NA	727	7	4	5fc6f037a8e94588891e30a64945b9cb	986f137dcdc5491e88b372278d89f50c	35cc5ac5e8e7409ba91de50d389609fe	35cc5ac5e8e7409ba91de50d389609fe	35cc5ac5e8e7409ba91de50d389609fe/7
block-v1:MITProfessionalX+SysEngxB1+3T2016+type@html+block@e7d9065793c0437ea2bf5dd9a8d42aed	e7d9065793c0437ea2bf5dd9a8d42aed	MITProfessionalX+SysEngxB1+3T2016	html	Question # 6 image	NA	728	8	4	5fc6f037a8e94588891e30a64945b9cb	986f137dcdc5491e88b372278d89f50c	35cc5ac5e8e7409ba91de50d389609fe	35cc5ac5e8e7409ba91de50d389609fe	35cc5ac5e8e7409ba91de50d389609fe/8
block-v1:MITProfessionalX+SysEngxB1+3T2016+type@problem+block@2c947d8881f54499b1b934dcffa4abd2	2c947d8881f54499b1b934dcffa4abd2	MITProfessionalX+SysEngxB1+3T2016	problem	Question #6	NA	729	9	4	5fc6f037a8e94588891e30a64945b9cb	986f137dcdc5491e88b372278d89f50c	35cc5ac5e8e7409ba91de50d389609fe	35cc5ac5e8e7409ba91de50d389609fe	35cc5ac5e8e7409ba91de50d389609fe/9
block-v1:MITProfessionalX+SysEngxB1+3T2016+type@html+block@97d5eb4b45434c5bbba89344ed8acb02	97d5eb4b45434c5bbba89344ed8acb02	MITProfessionalX+SysEngxB1+3T2016	html	NA	NA	730	10	4	5fc6f037a8e94588891e30a64945b9cb	986f137dcdc5491e88b372278d89f50c	35cc5ac5e8e7409ba91de50d389609fe	35cc5ac5e8e7409ba91de50d389609fe	35cc5ac5e8e7409ba91de50d389609fe/10
block-v1:MITProfessionalX+SysEngxB1+3T2016+type@problem+block@f9ac778bd1c7431580d3a29c66fc86ad	f9ac778bd1c7431580d3a29c66fc86ad	MITProfessionalX+SysEngxB1+3T2016	problem	Question #7	NA	731	11	4	5fc6f037a8e94588891e30a64945b9cb	986f137dcdc5491e88b372278d89f50c	35cc5ac5e8e7409ba91de50d389609fe	35cc5ac5e8e7409ba91de50d389609fe	35cc5ac5e8e7409ba91de50d389609fe/11
block-v1:MITProfessionalX+SysEngxB1+3T2016+type@problem+block@0273e24c469140dbabdfaee495acc254	0273e24c469140dbabdfaee495acc254	MITProfessionalX+SysEngxB1+3T2016	problem	Question #8	NA	732	12	4	5fc6f037a8e94588891e30a64945b9cb	986f137dcdc5491e88b372278d89f50c	35cc5ac5e8e7409ba91de50d389609fe	35cc5ac5e8e7409ba91de50d389609fe	35cc5ac5e8e7409ba91de50d389609fe/12
block-v1:MITProfessionalX+SysEngxB1+3T2016+type@problem+block@2b63efd2327a49ec9101e0aeecec507d	2b63efd2327a49ec9101e0aeecec507d	MITProfessionalX+SysEngxB1+3T2016	problem	Question #9	NA	733	13	4	5fc6f037a8e94588891e30a64945b9cb	986f137dcdc5491e88b372278d89f50c	35cc5ac5e8e7409ba91de50d389609fe	35cc5ac5e8e7409ba91de50d389609fe	35cc5ac5e8e7409ba91de50d389609fe/13
block-v1:MITProfessionalX+SysEngxB1+3T2016+type@problem+block@1441f0949a1c4886b9a989a777b011e7	1441f0949a1c4886b9a989a777b011e7	MITProfessionalX+SysEngxB1+3T2016	problem	Question #10	>>A motorcycle manufacturer wants to introduce what will be the largest and most powerful motorcycle they offer. They want you to design a 120 cubic inch engine that achieves the best fuel economy of their entire product line. Which type of ambiguity does this represent?<< (x) Fuzziness. (x) Uncertainty. (x) Conflicting information.	734	14	4	5fc6f037a8e94588891e30a64945b9cb	986f137dcdc5491e88b372278d89f50c	35cc5ac5e8e7409ba91de50d389609fe	35cc5ac5e8e7409ba91de50d389609fe	35cc5ac5e8e7409ba91de50d389609fe/14
block-v1:MITProfessionalX+SysEngxB1+3T2016+type@html+block@6f18f19f45824a069bca5851bc710209	6f18f19f45824a069bca5851bc710209	MITProfessionalX+SysEngxB1+3T2016	html	NA	NA	735	15	4	5fc6f037a8e94588891e30a64945b9cb	986f137dcdc5491e88b372278d89f50c	35cc5ac5e8e7409ba91de50d389609fe	35cc5ac5e8e7409ba91de50d389609fe	35cc5ac5e8e7409ba91de50d389609fe/15
