# Supplementary material for: Visualizing learner engagement, performance, and trajectories to evaluate and optimize online course design
Source: PLoS One. 2019 May 6;14(5):e0215964. doi: 10.1371/journal.pone.0215964 (PMC6502341; doi:10.1371/journal.pone.0215964)
Supplement: S1 Dataset — Dataset includes five files that were generated by the data processing pipeline based on course and student data from the MITxPro course, Architecture of Complex Systems, Fall 2016. (ZIP) [file pone.0215964.s003.zip › dataB.json]

{
  "directed": [true],
  "name": [SAMPLE_Student],
  "vertices": [
    {
      "name": "74ac8efc3d764027b5e1250e91447312",
      "courseID": "MITProfessionalX+SysEngxB1+3T2016",
      "module.type": "html",
      "L2": "5664bd173cd441d092a7dd7337b311b7",
      "L2label": "Pre-Assessment",
      "L1": "29cf9e4cb86d4ed0802f432bd65440c9",
      "L1label": "Pre-Assessment (15 min--required)",
      "order": 5,
      "unq_stu": 1,
      "sessions": 2,
      "days": 2,
      "events": 6,
      "totalTime": 3.3,
      "progress_i": 0,
      "recurse_i": 6,
      "forward_o": 3,
      "backward_o": 3,
      "sl": 3
    },
    {
      "name": "b6e8671646bc43a082d388743a950773",
      "courseID": "MITProfessionalX+SysEngxB1+3T2016",
      "module.type": "html",
      "L2": "5664bd173cd441d092a7dd7337b311b7",
      "L2label": "Pre-Assessment",
      "L1": "29cf9e4cb86d4ed0802f432bd65440c9",
      "L1label": "Pre-Assessment (15 min--required)",
      "order": 6,
      "unq_stu": 0,
      "sessions": 0,
      "days": 0,
      "events": 0,
      "totalTime": 0,
      "progress_i": 0,
      "recurse_i": 0,
      "forward_o": 0,
      "backward_o": 0,
      "sl": 0
    },
    {
      "name": "1a8e179d17324618a8595df0f45daf1e",
      "courseID": "MITProfessionalX+SysEngxB1+3T2016",
      "module.type": "problem",
      "desc": "Question #1",
      "L2": "5664bd173cd441d092a7dd7337b311b7",
      "L2label": "Pre-Assessment",
      "L1": "29cf9e4cb86d4ed0802f432bd65440c9",
      "L1label": "Pre-Assessment (15 min--required)",
      "order": 7,
      "unq_stu": 1,
      "sessions": 1,
      "days": 1,
      "events": 1,
      "totalTime": 0.1333,
      "progress_i": 1,
      "recurse_i": 0,
      "forward_o": 1,
      "backward_o": 0,
      "sl": 0,
      "attempts": 1,
      "max.grade": 1
    },
    {
      "name": "e6c26dfc22fa402e90d8331751374b98",
      "courseID": "MITProfessionalX+SysEngxB1+3T2016",
      "module.type": "problem",
      "desc": "Question #2",
      "L2": "5664bd173cd441d092a7dd7337b311b7",
      "L2label": "Pre-Assessment",
      "L1": "29cf9e4cb86d4ed0802f432bd65440c9",
      "L1label": "Pre-Assessment (15 min--required)",
      "order": 8,
      "unq_stu": 1,
      "sessions": 1,
      "days": 1,
      "events": 1,
      "totalTime": 0.2167,
      "progress_i": 1,
      "recurse_i": 0,
      "forward_o": 1,
      "backward_o": 0,
      "sl": 0,
      "attempts": 1,
      "max.grade": 1
    },
    {
      "name": "6a14c3aae9ea436fa7db56487f1bd46d",
      "courseID": "MITProfessionalX+SysEngxB1+3T2016",
      "module.type": "problem",
      "desc": "Question #3",
      "L2": "5664bd173cd441d092a7dd7337b311b7",
      "L2label": "Pre-Assessment",
      "L1": "29cf9e4cb86d4ed0802f432bd65440c9",
      "L1label": "Pre-Assessment (15 min--required)",
      "order": 9,
      "unq_stu": 1,
      "sessions": 1,
      "days": 1,
      "events": 1,
      "totalTime": 0.1333,
      "progress_i": 1,
      "recurse_i": 0,
      "forward_o": 1,
      "backward_o": 0,
      "sl": 0,
      "attempts": 1,
      "max.grade": 1
    },
    {
      "name": "86b82f161d2641d7822e8265066ee474",
      "courseID": "MITProfessionalX+SysEngxB1+3T2016",
      "module.type": "problem",
      "desc": "Question #4",
      "L2": "5664bd173cd441d092a7dd7337b311b7",
      "L2label": "Pre-Assessment",
      "L1": "29cf9e4cb86d4ed0802f432bd65440c9",
      "L1label": "Pre-Assessment (15 min--required)",
      "order": 10,
      "unq_stu": 1,
      "sessions": 1,
      "days": 1,
      "events": 1,
      "totalTime": 0.1333,
      "progress_i": 1,
      "recurse_i": 0,
      "forward_o": 1,
      "backward_o": 0,
      "sl": 0,
      "attempts": 1,
      "max.grade": 1
    },
    {
      "name": "aa12167942ea4134ac65d4152096f3fb",
      "courseID": "MITProfessionalX+SysEngxB1+3T2016",
      "module.type": "problem",
      "desc": "Question #5",
      "L2": "5664bd173cd441d092a7dd7337b311b7",
      "L2label": "Pre-Assessment",
      "L1": "29cf9e4cb86d4ed0802f432bd65440c9",
      "L1label": "Pre-Assessment (15 min--required)",
      "order": 11,
      "unq_stu": 1,
      "sessions": 1,
      "days": 1,
      "events": 1,
      "totalTime": 1.1,
      "progress_i": 1,
      "recurse_i": 0,
      "forward_o": 1,
      "backward_o": 0,
      "sl": 0,
      "attempts": 1,
      "max.grade": 1
    },
    {
      "name": "639891547dc44f0e9dfad1e39cfe932a",
      "courseID": "MITProfessionalX+SysEngxB1+3T2016",
      "module.type": "html",
      "L2": "5664bd173cd441d092a7dd7337b311b7",
      "L2label": "Pre-Assessment",
      "L1": "29cf9e4cb86d4ed0802f432bd65440c9",
      "L1label": "Pre-Assessment (15 min--required)",
      "order": 12,
      "unq_stu": 0,
      "sessions": 0,
      "days": 0,
      "events": 0,
      "totalTime": 0,
      "progress_i": 0,
      "recurse_i": 0,
      "forward_o": 0,
      "backward_o": 0,
      "sl": 0
    },
    {
      "name": "2571a6cec52749ed8ccd46087d46b561",
      "courseID": "MITProfessionalX+SysEngxB1+3T2016",
      "module.type": "problem",
      "desc": "Question #6",
      "L2": "5664bd173cd441d092a7dd7337b311b7",
      "L2label": "Pre-Assessment",
      "L1": "29cf9e4cb86d4ed0802f432bd65440c9",
      "L1label": "Pre-Assessment (15 min--required)",
      "order": 13,
      "unq_stu": 1,
      "sessions": 1,
      "days": 1,
      "events": 1,
      "totalTime": 0.5,
      "progress_i": 1,
      "recurse_i": 0,
      "forward_o": 1,
      "backward_o": 0,
      "sl": 0,
      "attempts": 1,
      "max.grade": 1
    },
    {
      "name": "aa3c32639e374f6184b04d23432240f4",
      "courseID": "MITProfessionalX+SysEngxB1+3T2016",
      "module.type": "html",
      "L2": "5664bd173cd441d092a7dd7337b311b7",
      "L2label": "Pre-Assessment",
      "L1": "29cf9e4cb86d4ed0802f432bd65440c9",
      "L1label": "Pre-Assessment (15 min--required)",
      "order": 14,
      "unq_stu": 0,
      "sessions": 0,
      "days": 0,
      "events": 0,
      "totalTime": 0,
      "progress_i": 0,
      "recurse_i": 0,
      "forward_o": 0,
      "backward_o": 0,
      "sl": 0
    },
    {
      "name": "cc4d9b10594a45d2b0ed7a4a7fdebf18",
      "courseID": "MITProfessionalX+SysEngxB1+3T2016",
      "module.type": "problem",
      "desc": "Question #7",
      "L2": "5664bd173cd441d092a7dd7337b311b7",
      "L2label": "Pre-Assessment",
      "L1": "29cf9e4cb86d4ed0802f432bd65440c9",
      "L1label": "Pre-Assessment (15 min--required)",
      "order": 15,
      "unq_stu": 1,
      "sessions": 1,
      "days": 1,
      "events": 1,
      "totalTime": 0.15,
      "progress_i": 1,
      "recurse_i": 0,
      "forward_o": 1,
      "backward_o": 0,
      "sl": 0,
      "attempts": 1,
      "max.grade": 1
    },
    {
      "name": "82901b331caa4f9fb799228bd4995b9a",
      "courseID": "MITProfessionalX+SysEngxB1+3T2016",
      "module.type": "problem",
      "desc": "Question #8",
      "L2": "5664bd173cd441d092a7dd7337b311b7",
      "L2label": "Pre-Assessment",
      "L1": "29cf9e4cb86d4ed0802f432bd65440c9",
      "L1label": "Pre-Assessment (15 min--required)",
      "order": 16,
      "unq_stu": 1,
      "sessions": 1,
      "days": 1,
      "events": 1,
      "totalTime": 0.0667,
      "progress_i": 1,
      "recurse_i": 0,
      "forward_o": 1,
      "backward_o": 0,
      "sl": 0,
      "attempts": 1,
      "max.grade": 1
    },
    {
      "name": "6fa6f0a0801441f9ba875cc084947c1d",
      "courseID": "MITProfessionalX+SysEngxB1+3T2016",
      "module.type": "problem",
      "desc": "Question #9",
      "L2": "5664bd173cd441d092a7dd7337b311b7",
      "L2label": "Pre-Assessment",
      "L1": "29cf9e4cb86d4ed0802f432bd65440c9",
      "L1label": "Pre-Assessment (15 min--required)",
      "order": 17,
      "unq_stu": 1,
      "sessions": 1,
      "days": 1,
      "events": 1,
      "totalTime": 0.1,
      "progress_i": 1,
      "recurse_i": 0,
      "forward_o": 1,
      "backward_o": 0,
      "sl": 0,
      "attempts": 1,
      "max.grade": 1
    },
    {
      "name": "fc43a64830d54a198fd3bfa6248bac7b",
      "courseID": "MITProfessionalX+SysEngxB1+3T2016",
      "module.type": "problem",
      "desc": "Question #10",
      "L2": "5664bd173cd441d092a7dd7337b311b7",
      "L2label": "Pre-Assessment",
      "L1": "29cf9e4cb86d4ed0802f432bd65440c9",
      "L1label": "Pre-Assessment (15 min--required)",
      "order": 18,
      "unq_stu": 1,
      "sessions": 1,
      "days": 1,
      "events": 1,
      "totalTime": 0.2667,
      "progress_i": 1,
      "recurse_i": 0,
      "forward_o": 0,
      "backward_o": 1,
      "sl": 0,
      "attempts": 1,
      "max.grade": 1
    },
    {
      "name": "63371e362f52456b9676ccc240cbe391",
      "courseID": "MITProfessionalX+SysEngxB1+3T2016",
      "module.type": "html",
      "L2": "5664bd173cd441d092a7dd7337b311b7",
      "L2label": "Pre-Assessment",
      "L1": "29cf9e4cb86d4ed0802f432bd65440c9",
      "L1label": "Pre-Assessment (15 min--required)",
      "order": 19,
      "unq_stu": 0,
      "sessions": 0,
      "days": 0,
      "events": 0,
      "totalTime": 0,
      "progress_i": 0,
      "recurse_i": 0,
      "forward_o": 0,
      "backward_o": 0,
      "sl": 0
    },
    {
      "name": "ffb131d47a33435684f3ffd7bd80959d",
      "courseID": "MITProfessionalX+SysEngxB1+3T2016",
      "module.type": "video",
      "desc": "Video",
      "L2": "34beb3cd4f2e4f8fb022bbb608c02284",
      "L2label": "Welcome (3 min)",
      "L1": "396ce4f65de344c38d297d8afe6bef9b",
      "L1label": "Get Started (25 min)",
      "order": 23,
      "unq_stu": 1,
      "sessions": 2,
      "days": 2,
      "events": 7,
      "totalTime": 5.7667,
      "progress_i": 1,
      "recurse_i": 5,
      "forward_o": 1,
      "backward_o": 6,
      "sl": 5,
      "plays": 2,
      "play_time": 2.3167,
      "pauses": 2,
      "pause_time": 0.8667
    },
    {
      "name": "d21968673e924dbabc6ad3c96564d491",
      "courseID": "MITProfessionalX+SysEngxB1+3T2016",
      "module.type": "html",
      "desc": "The Value of System Architecture",
      "L2": "34beb3cd4f2e4f8fb022bbb608c02284",
      "L2label": "Welcome (3 min)",
      "L1": "396ce4f65de344c38d297d8afe6bef9b",
      "L1label": "Get Started (25 min)",
      "order": 25,
      "unq_stu": 0,
      "sessions": 0,
      "days": 0,
      "events": 0,
      "totalTime": 0,
      "progress_i": 0,
      "recurse_i": 0,
      "forward_o": 0,
      "backward_o": 0,
      "sl": 0
    },
    {
      "name": "8c15ba17ee9a44e19835f2d860dcf497",
      "courseID": "MITProfessionalX+SysEngxB1+3T2016",
      "module.type": "html",
      "L2": "72abd9ef279c4b2fab9c72f1591c5279",
      "L2label": "Course Schedule (3 min)",
      "L1": "396ce4f65de344c38d297d8afe6bef9b",
      "L1label": "Get Started (25 min)",
      "order": 28,
      "unq_stu": 1,
      "sessions": 3,
      "days": 3,
      "events": 4,
      "totalTime": 4.0167,
      "progress_i": 2,
      "recurse_i": 2,
      "forward_o": 2,
      "backward_o": 2,
      "sl": 1
    },
    {
      "name": "3b18b315fa644bfa8fdf8e51237f55d6",
      "courseID": "MITProfessionalX+SysEngxB1+3T2016",
      "module.type": "html",
      "L2": "72abd9ef279c4b2fab9c72f1591c5279",
      "L2label": "Course Schedule (3 min)",
      "L1": "396ce4f65de344c38d297d8afe6bef9b",
      "L1label": "Get Started (25 min)",
      "order": 29,
      "unq_stu": 0,
      "sessions": 0,
      "days": 0,
      "events": 0,
      "totalTime": 0,
      "progress_i": 0,
      "recurse_i": 0,
      "forward_o": 0,
      "backward_o": 0,
      "sl": 0
    },
    {
      "name": "f078dba67ca54993ba5721ea153690b5",
      "courseID": "MITProfessionalX+SysEngxB1+3T2016",
      "module.type": "html",
      "L2": "72abd9ef279c4b2fab9c72f1591c5279",
      "L2label": "Course Schedule (3 min)",
      "L1": "396ce4f65de344c38d297d8afe6bef9b",
      "L1label": "Get Started (25 min)",
      "order": 30,
      "unq_stu": 0,
      "sessions": 0,
      "days": 0,
      "events": 0,
      "totalTime": 0,
      "progress_i": 0,
      "recurse_i": 0,
      "forward_o": 0,
      "backward_o": 0,
      "sl": 0
    },
    {
      "name": "bc22f00aef3f4f80b9b93519f203b33d",
      "courseID": "MITProfessionalX+SysEngxB1+3T2016",
      "module.type": "html",
      "L2": "72abd9ef279c4b2fab9c72f1591c5279",
      "L2label": "Course Schedule (3 min)",
      "L1": "396ce4f65de344c38d297d8afe6bef9b",
      "L1label": "Get Started (25 min)",
      "order": 31,
      "unq_stu": 0,
      "sessions": 0,
      "days": 0,
      "events": 0,
      "totalTime": 0,
      "progress_i": 0,
      "recurse_i": 0,
      "forward_o": 0,
      "backward_o": 0,
      "sl": 0
    },
    {
      "name": "5388e3e2233d42e99aa7b063074b665c",
      "courseID": "MITProfessionalX+SysEngxB1+3T2016",
      "module.type": "html",
      "L2": "72abd9ef279c4b2fab9c72f1591c5279",
      "L2label": "Course Schedule (3 min)",
      "L1": "396ce4f65de344c38d297d8afe6bef9b",
      "L1label": "Get Started (25 min)",
      "order": 33,
      "unq_stu": 1,
      "sessions": 1,
      "days": 1,
      "events": 1,
      "totalTime": 3.3,
      "progress_i": 1,
      "recurse_i": 0,
      "forward_o": 1,
      "backward_o": 0,
      "sl": 0
    },
    {
      "name": "499ba5f3182f44b9958d29e26403667e",
      "courseID": "MITProfessionalX+SysEngxB1+3T2016",
      "module.type": "html",
      "desc": "Program Structure",
      "L2": "72abd9ef279c4b2fab9c72f1591c5279",
      "L2label": "Course Schedule (3 min)",
      "L1": "396ce4f65de344c38d297d8afe6bef9b",
      "L1label": "Get Started (25 min)",
      "order": 35,
      "unq_stu": 0,
      "sessions": 0,
      "days": 0,
      "events": 0,
      "totalTime": 0,
      "progress_i": 0,
      "recurse_i": 0,
      "forward_o": 0,
      "backward_o": 0,
      "sl": 0
    },
    {
      "name": "9530c4880cf64191b915ac73a3a3b476",
      "courseID": "MITProfessionalX+SysEngxB1+3T2016",
      "module.type": "html",
      "L2": "055506a2a4524dc2b1632b81b21cc811",
      "L2label": "Course Collaboration Tools (5 min)",
      "L1": "396ce4f65de344c38d297d8afe6bef9b",
      "L1label": "Get Started (25 min)",
      "order": 38,
      "unq_stu": 1,
      "sessions": 1,
      "days": 1,
      "events": 2,
      "totalTime": 0.1,
      "progress_i": 1,
      "recurse_i": 1,
      "forward_o": 1,
      "backward_o": 1,
      "sl": 1
    },
    {
      "name": "f6989e13709447e0bf768f944ccc6113",
      "courseID": "MITProfessionalX+SysEngxB1+3T2016",
      "module.type": "html",
      "L2": "055506a2a4524dc2b1632b81b21cc811",
      "L2label": "Course Collaboration Tools (5 min)",
      "L1": "396ce4f65de344c38d297d8afe6bef9b",
      "L1label": "Get Started (25 min)",
      "order": 39,
      "unq_stu": 0,
      "sessions": 0,
      "days": 0,
      "events": 0,
      "totalTime": 0,
      "progress_i": 0,
      "recurse_i": 0,
      "forward_o": 0,
      "backward_o": 0,
      "sl": 0
    },
    {
      "name": "35a59bc21a06412d997abf23ad95364a",
      "courseID": "MITProfessionalX+SysEngxB1+3T2016",
      "module.type": "video",
      "desc": "Piazza Tutorial Video",
      "L2": "055506a2a4524dc2b1632b81b21cc811",
      "L2label": "Course Collaboration Tools (5 min)",
      "L1": "396ce4f65de344c38d297d8afe6bef9b",
      "L1label": "Get Started (25 min)",
      "order": 40,
      "unq_stu": 0,
      "sessions": 0,
      "days": 0,
      "events": 0,
      "totalTime": 0,
      "progress_i": 0,
      "recurse_i": 0,
      "forward_o": 0,
      "backward_o": 0,
      "sl": 0
    },
    {
      "name": "71d0572a2aa646faa5e738db7de0b541",
      "courseID": "MITProfessionalX+SysEngxB1+3T2016",
      "module.type": "html",
      "L2": "055506a2a4524dc2b1632b81b21cc811",
      "L2label": "Course Collaboration Tools (5 min)",
      "L1": "396ce4f65de344c38d297d8afe6bef9b",
      "L1label": "Get Started (25 min)",
      "order": 41,
      "unq_stu": 0,
      "sessions": 0,
      "days": 0,
      "events": 0,
      "totalTime": 0,
      "progress_i": 0,
      "recurse_i": 0,
      "forward_o": 0,
      "backward_o": 0,
      "sl": 0
    },
    {
      "name": "46c9b6c4559b4541a025b139182abaef",
      "courseID": "MITProfessionalX+SysEngxB1+3T2016",
      "module.type": "html",
      "L2": "055506a2a4524dc2b1632b81b21cc811",
      "L2label": "Course Collaboration Tools (5 min)",
      "L1": "396ce4f65de344c38d297d8afe6bef9b",
      "L1label": "Get Started (25 min)",
      "order": 42,
      "unq_stu": 0,
      "sessions": 0,
      "days": 0,
      "events": 0,
      "totalTime": 0,
      "progress_i": 0,
      "recurse_i": 0,
      "forward_o": 0,
      "backward_o": 0,
      "sl": 0
    },
    {
      "name": "548db293a7174a9eab09f02063165a2a",
      "courseID": "MITProfessionalX+SysEngxB1+3T2016",
      "module.type": "html",
      "L2": "055506a2a4524dc2b1632b81b21cc811",
      "L2label": "Course Collaboration Tools (5 min)",
      "L1": "396ce4f65de344c38d297d8afe6bef9b",
      "L1label": "Get Started (25 min)",
      "order": 44,
      "unq_stu": 0,
      "sessions": 0,
      "days": 0,
      "events": 0,
      "totalTime": 0,
      "progress_i": 0,
      "recurse_i": 0,
      "forward_o": 0,
      "backward_o": 0,
      "sl": 0
    },
    {
      "name": "cb2bb769568d49bea380e1ab069a353c",
      "courseID": "MITProfessionalX+SysEngxB1+3T2016",
      "module.type": "html",
      "L2": "c6d24af81e0f4a519dccbd1950e6c55d",
      "L2label": "Who's in the Course? (2 min)",
      "L1": "396ce4f65de344c38d297d8afe6bef9b",
      "L1label": "Get Started (25 min)",
      "order": 47,
      "unq_stu": 1,
      "sessions": 1,
      "days": 1,
      "events": 1,
      "totalTime": 0.0167,
      "progress_i": 1,
      "recurse_i": 0,
      "forward_o": 1,
      "backward_o": 0,
      "sl": 0
    },
    {
      "name": "642509f27e614c0e8569b4ed5262ba1b",
      "courseID": "MITProfessionalX+SysEngxB1+3T2016",
      "module.type": "html",
      "desc": "IFrame Tool",
      "L2": "c6d24af81e0f4a519dccbd1950e6c55d",
      "L2label": "Who's in the Course? (2 min)",
      "L1": "396ce4f65de344c38d297d8afe6bef9b",
      "L1label": "Get Started (25 min)",
      "order": 48,
      "unq_stu": 0,
      "sessions": 0,
      "days": 0,
      "events": 0,
      "totalTime": 0,
      "progress_i": 0,
      "recurse_i": 0,
      "forward_o": 0,
      "backward_o": 0,
      "sl": 0
    },
    {
      "name": "f747c52ea3a94b85bf554cf16145166f",
      "courseID": "MITProfessionalX+SysEngxB1+3T2016",
      "module.type": "html",
      "L2": "d17cb798a714497c90059baf4946f9dc",
      "L2label": "Who's Teaching This Course? (4 min)",
      "L1": "396ce4f65de344c38d297d8afe6bef9b",
      "L1label": "Get Started (25 min)",
      "order": 51,
      "unq_stu": 1,
      "sessions": 1,
      "days": 1,
      "events": 2,
      "totalTime": 0.2,
      "progress_i": 1,
      "recurse_i": 1,
      "forward_o": 1,
      "backward_o": 1,
      "sl": 1
    },
    {
      "name": "edc6c1b4c9074554bb40adc649db3e11",
      "courseID": "MITProfessionalX+SysEngxB1+3T2016",
      "module.type": "html",
      "L2": "d17cb798a714497c90059baf4946f9dc",
      "L2label": "Who's Teaching This Course? (4 min)",
      "L1": "396ce4f65de344c38d297d8afe6bef9b",
      "L1label": "Get Started (25 min)",
      "order": 52,
      "unq_stu": 0,
      "sessions": 0,
      "days": 0,
      "events": 0,
      "totalTime": 0,
      "progress_i": 0,
      "recurse_i": 0,
      "forward_o": 0,
      "backward_o": 0,
      "sl": 0
    },
    {
      "name": "247773d951b34edb8541ac847d84e26b",
      "courseID": "MITProfessionalX+SysEngxB1+3T2016",
      "module.type": "html",
      "L2": "d17cb798a714497c90059baf4946f9dc",
      "L2label": "Who's Teaching This Course? (4 min)",
      "L1": "396ce4f65de344c38d297d8afe6bef9b",
      "L1label": "Get Started (25 min)",
      "order": 53,
      "unq_stu": 0,
      "sessions": 0,
      "days": 0,
      "events": 0,
      "totalTime": 0,
      "progress_i": 0,
      "recurse_i": 0,
      "forward_o": 0,
      "backward_o": 0,
      "sl": 0
    },
    {
      "name": "6705932fcb634fc5ba44d33ceb21d678",
      "courseID": "MITProfessionalX+SysEngxB1+3T2016",
      "module.type": "html",
      "L2": "d17cb798a714497c90059baf4946f9dc",
      "L2label": "Who's Teaching This Course? (4 min)",
      "L1": "396ce4f65de344c38d297d8afe6bef9b",
      "L1label": "Get Started (25 min)",
      "order": 54,
      "unq_stu": 0,
      "sessions": 0,
      "days": 0,
      "events": 0,
      "totalTime": 0,
      "progress_i": 0,
      "recurse_i": 0,
      "forward_o": 0,
      "backward_o": 0,
      "sl": 0
    },
    {
      "name": "b5d2b1c93c084f1b9349599ecbb79e44",
      "courseID": "MITProfessionalX+SysEngxB1+3T2016",
      "module.type": "html",
      "L2": "d17cb798a714497c90059baf4946f9dc",
      "L2label": "Who's Teaching This Course? (4 min)",
      "L1": "396ce4f65de344c38d297d8afe6bef9b",
      "L1label": "Get Started (25 min)",
      "order": 55,
      "unq_stu": 0,
      "sessions": 0,
      "days": 0,
      "events": 0,
      "totalTime": 0,
      "progress_i": 0,
      "recurse_i": 0,
      "forward_o": 0,
      "backward_o": 0,
      "sl": 0
    },
    {
      "name": "e673460d01c64845b71c086ed11432d3",
      "courseID": "MITProfessionalX+SysEngxB1+3T2016",
      "module.type": "html",
      "desc": "Text",
      "L2": "d17cb798a714497c90059baf4946f9dc",
      "L2label": "Who's Teaching This Course? (4 min)",
      "L1": "396ce4f65de344c38d297d8afe6bef9b",
      "L1label": "Get Started (25 min)",
      "order": 57,
      "unq_stu": 1,
      "sessions": 1,
      "days": 1,
      "events": 1,
      "totalTime": 0.4,
      "progress_i": 1,
      "recurse_i": 0,
      "forward_o": 1,
      "backward_o": 0,
      "sl": 0
    },
    {
      "name": "24715f0661e844e0b5dcb9b1b20df3b4",
      "courseID": "MITProfessionalX+SysEngxB1+3T2016",
      "module.type": "html",
      "L2": "d17cb798a714497c90059baf4946f9dc",
      "L2label": "Who's Teaching This Course? (4 min)",
      "L1": "396ce4f65de344c38d297d8afe6bef9b",
      "L1label": "Get Started (25 min)",
      "order": 58,
      "unq_stu": 0,
      "sessions": 0,
      "days": 0,
      "events": 0,
      "totalTime": 0,
      "progress_i": 0,
      "recurse_i": 0,
      "forward_o": 0,
      "backward_o": 0,
      "sl": 0
    },
    {
      "name": "cf5adb44f502474397c783368016b294",
      "courseID": "MITProfessionalX+SysEngxB1+3T2016",
      "module.type": "html",
      "desc": "Text",
      "L2": "d17cb798a714497c90059baf4946f9dc",
      "L2label": "Who's Teaching This Course? (4 min)",
      "L1": "396ce4f65de344c38d297d8afe6bef9b",
      "L1label": "Get Started (25 min)",
      "order": 60,
      "unq_stu": 1,
      "sessions": 1,
      "days": 1,
      "events": 1,
      "totalTime": 1.0833,
      "progress_i": 1,
      "recurse_i": 0,
      "forward_o": 1,
      "backward_o": 0,
      "sl": 0
    },
    {
      "name": "73328a32ac224e0e8680d52a02cd2816",
      "courseID": "MITProfessionalX+SysEngxB1+3T2016",
      "module.type": "html",
      "L2": "d17cb798a714497c90059baf4946f9dc",
      "L2label": "Who's Teaching This Course? (4 min)",
      "L1": "396ce4f65de344c38d297d8afe6bef9b",
      "L1label": "Get Started (25 min)",
      "order": 61,
      "unq_stu": 0,
      "sessions": 0,
      "days": 0,
      "events": 0,
      "totalTime": 0,
      "progress_i": 0,
      "recurse_i": 0,
      "forward_o": 0,
      "backward_o": 0,
      "sl": 0
    },
    {
      "name": "e0b716b04a2a4bb288ff9a4bda495a06",
      "courseID": "MITProfessionalX+SysEngxB1+3T2016",
      "module.type": "html",
      "L2": "d17cb798a714497c90059baf4946f9dc",
      "L2label": "Who's Teaching This Course? (4 min)",
      "L1": "396ce4f65de344c38d297d8afe6bef9b",
      "L1label": "Get Started (25 min)",
      "order": 62,
      "unq_stu": 0,
      "sessions": 0,
      "days": 0,
      "events": 0,
      "totalTime": 0,
      "progress_i": 0,
      "recurse_i": 0,
      "forward_o": 0,
      "backward_o": 0,
      "sl": 0
    },
    {
      "name": "69d512d260244907841e481f4a7cecc4",
      "courseID": "MITProfessionalX+SysEngxB1+3T2016",
      "module.type": "html",
      "L2": "d17cb798a714497c90059baf4946f9dc",
      "L2label": "Who's Teaching This Course? (4 min)",
      "L1": "396ce4f65de344c38d297d8afe6bef9b",
      "L1label": "Get Started (25 min)",
      "order": 64,
      "unq_stu": 0,
      "sessions": 0,
      "days": 0,
      "events": 0,
      "totalTime": 0,
      "progress_i": 0,
      "recurse_i": 0,
      "forward_o": 0,
      "backward_o": 0,
      "sl": 0
    },
    {
      "name": "ed85aa406fb54266ab80efbc3963d58e",
      "courseID": "MITProfessionalX+SysEngxB1+3T2016",
      "module.type": "html",
      "L2": "d17cb798a714497c90059baf4946f9dc",
      "L2label": "Who's Teaching This Course? (4 min)",
      "L1": "396ce4f65de344c38d297d8afe6bef9b",
      "L1label": "Get Started (25 min)",
      "order": 65,
      "unq_stu": 0,
      "sessions": 0,
      "days": 0,
      "events": 0,
      "totalTime": 0,
      "progress_i": 0,
      "recurse_i": 0,
      "forward_o": 0,
      "backward_o": 0,
      "sl": 0
    },
    {
      "name": "baec7057a11549a3824fc5aa2bbf6a8a",
      "courseID": "MITProfessionalX+SysEngxB1+3T2016",
      "module.type": "html",
      "L2": "d17cb798a714497c90059baf4946f9dc",
      "L2label": "Who's Teaching This Course? (4 min)",
      "L1": "396ce4f65de344c38d297d8afe6bef9b",
      "L1label": "Get Started (25 min)",
      "order": 66,
      "unq_stu": 0,
      "sessions": 0,
      "days": 0,
      "events": 0,
      "totalTime": 0,
      "progress_i": 0,
      "recurse_i": 0,
      "forward_o": 0,
      "backward_o": 0,
      "sl": 0
    },
    {
      "name": "8dc950a6c3bd4b7495722a4ff695b854",
      "courseID": "MITProfessionalX+SysEngxB1+3T2016",
      "module.type": "html",
      "L2": "d17cb798a714497c90059baf4946f9dc",
      "L2label": "Who's Teaching This Course? (4 min)",
      "L1": "396ce4f65de344c38d297d8afe6bef9b",
      "L1label": "Get Started (25 min)",
      "order": 67,
      "unq_stu": 0,
      "sessions": 0,
      "days": 0,
      "events": 0,
      "totalTime": 0,
      "progress_i": 0,
      "recurse_i": 0,
      "forward_o": 0,
      "backward_o": 0,
      "sl": 0
    },
    {
      "name": "79aaacbcd216482eb28dd6ae4d8d7510",
      "courseID": "MITProfessionalX+SysEngxB1+3T2016",
      "module.type": "html",
      "L2": "d17cb798a714497c90059baf4946f9dc",
      "L2label": "Who's Teaching This Course? (4 min)",
      "L1": "396ce4f65de344c38d297d8afe6bef9b",
      "L1label": "Get Started (25 min)",
      "order": 68,
      "unq_stu": 0,
      "sessions": 0,
      "days": 0,
      "events": 0,
      "totalTime": 0,
      "progress_i": 0,
      "recurse_i": 0,
      "forward_o": 0,
      "backward_o": 0,
      "sl": 0
    },
    {
      "name": "3ef697ff58ec41c884d4ab3ccd123993",
      "courseID": "MITProfessionalX+SysEngxB1+3T2016",
      "module.type": "html",
      "L2": "d17cb798a714497c90059baf4946f9dc",
      "L2label": "Who's Teaching This Course? (4 min)",
      "L1": "396ce4f65de344c38d297d8afe6bef9b",
      "L1label": "Get Started (25 min)",
      "order": 69,
      "unq_stu": 0,
      "sessions": 0,
      "days": 0,
      "events": 0,
      "totalTime": 0,
      "progress_i": 0,
      "recurse_i": 0,
      "forward_o": 0,
      "backward_o": 0,
      "sl": 0
    },
    {
      "name": "0ab9580b81a84f168cfb324a29f3be32",
      "courseID": "MITProfessionalX+SysEngxB1+3T2016",
      "module.type": "html",
      "L2": "d17cb798a714497c90059baf4946f9dc",
      "L2label": "Who's Teaching This Course? (4 min)",
      "L1": "396ce4f65de344c38d297d8afe6bef9b",
      "L1label": "Get Started (25 min)",
      "order": 70,
      "unq_stu": 0,
      "sessions": 0,
      "days": 0,
      "events": 0,
      "totalTime": 0,
      "progress_i": 0,
      "recurse_i": 0,
      "forward_o": 0,
      "backward_o": 0,
      "sl": 0
    },
    {
      "name": "8e96422a1dbc466480e5c3b3e7df5816",
      "courseID": "MITProfessionalX+SysEngxB1+3T2016",
      "module.type": "html",
      "L2": "d17cb798a714497c90059baf4946f9dc",
      "L2label": "Who's Teaching This Course? (4 min)",
      "L1": "396ce4f65de344c38d297d8afe6bef9b",
      "L1label": "Get Started (25 min)",
      "order": 71,
      "unq_stu": 0,
      "sessions": 0,
      "days": 0,
      "events": 0,
      "totalTime": 0,
      "progress_i": 0,
      "recurse_i": 0,
      "forward_o": 0,
      "backward_o": 0,
      "sl": 0
    },
    {
      "name": "35b388f8553d4f2f846b81c34e450aab",
      "courseID": "MITProfessionalX+SysEngxB1+3T2016",
      "module.type": "html",
      "L2": "d17cb798a714497c90059baf4946f9dc",
      "L2label": "Who's Teaching This Course? (4 min)",
      "L1": "396ce4f65de344c38d297d8afe6bef9b",
      "L1label": "Get Started (25 min)",
      "order": 72,
      "unq_stu": 0,
      "sessions": 0,
      "days": 0,
      "events": 0,
      "totalTime": 0,
      "progress_i": 0,
      "recurse_i": 0,
      "forward_o": 0,
      "backward_o": 0,
      "sl": 0
    },
    {
      "name": "08bf007254b34be69d40a73df30e0588",
      "courseID": "MITProfessionalX+SysEngxB1+3T2016",
      "module.type": "html",
      "L2": "d17cb798a714497c90059baf4946f9dc",
      "L2label": "Who's Teaching This Course? (4 min)",
      "L1": "396ce4f65de344c38d297d8afe6bef9b",
      "L1label": "Get Started (25 min)",
      "order": 73,
      "unq_stu": 0,
      "sessions": 0,
      "days": 0,
      "events": 0,
      "totalTime": 0,
      "progress_i": 0,
      "recurse_i": 0,
      "forward_o": 0,
      "backward_o": 0,
      "sl": 0
    },
    {
      "name": "4cb2e50a6da14c37afbe6813cdc28eed",
      "courseID": "MITProfessionalX+SysEngxB1+3T2016",
      "module.type": "html",
      "L2": "d17cb798a714497c90059baf4946f9dc",
      "L2label": "Who's Teaching This Course? (4 min)",
      "L1": "396ce4f65de344c38d297d8afe6bef9b",
      "L1label": "Get Started (25 min)",
      "order": 74,
      "unq_stu": 0,
      "sessions": 0,
      "days": 0,
      "events": 0,
      "totalTime": 0,
      "progress_i": 0,
      "recurse_i": 0,
      "forward_o": 0,
      "backward_o": 0,
      "sl": 0
    },
    {
      "name": "d7b545cd92374ae0a12e5009311aec1d",
      "courseID": "MITProfessionalX+SysEngxB1+3T2016",
      "module.type": "html",
      "L2": "d17cb798a714497c90059baf4946f9dc",
      "L2label": "Who's Teaching This Course? (4 min)",
      "L1": "396ce4f65de344c38d297d8afe6bef9b",
      "L1label": "Get Started (25 min)",
      "order": 75,
      "unq_stu": 0,
      "sessions": 0,
      "days": 0,
      "events": 0,
      "totalTime": 0,
      "progress_i": 0,
      "recurse_i": 0,
      "forward_o": 0,
      "backward_o": 0,
      "sl": 0
    },
    {
      "name": "ae34876bcf4d4e9ab711cf5585101869",
      "courseID": "MITProfessionalX+SysEngxB1+3T2016",
      "module.type": "html",
      "L2": "d17cb798a714497c90059baf4946f9dc",
      "L2label": "Who's Teaching This Course? (4 min)",
      "L1": "396ce4f65de344c38d297d8afe6bef9b",
      "L1label": "Get Started (25 min)",
      "order": 76,
      "unq_stu": 0,
      "sessions": 0,
      "days": 0,
      "events": 0,
      "totalTime": 0,
      "progress_i": 0,
      "recurse_i": 0,
      "forward_o": 0,
      "backward_o": 0,
      "sl": 0
    },
    {
      "name": "4118fbbe69d7481d8df44c908561d740",
      "courseID": "MITProfessionalX+SysEngxB1+3T2016",
      "module.type": "html",
      "L2": "d17cb798a714497c90059baf4946f9dc",
      "L2label": "Who's Teaching This Course? (4 min)",
      "L1": "396ce4f65de344c38d297d8afe6bef9b",
      "L1label": "Get Started (25 min)",
      "order": 77,
      "unq_stu": 0,
      "sessions": 0,
      "days": 0,
      "events": 0,
      "totalTime": 0,
      "progress_i": 0,
      "recurse_i": 0,
      "forward_o": 0,
      "backward_o": 0,
      "sl": 0
    },
    {
      "name": "6a9697bd6118441d929108687dab12be",
      "courseID": "MITProfessionalX+SysEngxB1+3T2016",
      "module.type": "html",
      "desc": "Grading and Completion Criteria",
      "L2": "5b94eaccb20c43fc8a52371b10c2b7dd",
      "L2label": "Grading and Completion Criteria (1 min)",
      "L1": "396ce4f65de344c38d297d8afe6bef9b",
      "L1label": "Get Started (25 min)",
      "order": 80,
      "unq_stu": 1,
      "sessions": 1,
      "days": 1,
      "events": 1,
      "totalTime": 0.0167,
      "progress_i": 1,
      "recurse_i": 0,
      "forward_o": 1,
      "backward_o": 0,
      "sl": 0
    },
    {
      "name": "4ee75e85ac6a44c294240df26289083d",
      "courseID": "MITProfessionalX+SysEngxB1+3T2016",
      "module.type": "html",
      "desc": "Raw HTML",
      "L2": "5b94eaccb20c43fc8a52371b10c2b7dd",
      "L2label": "Grading and Completion Criteria (1 min)",
      "L1": "396ce4f65de344c38d297d8afe6bef9b",
      "L1label": "Get Started (25 min)",
      "order": 81,
      "unq_stu": 0,
      "sessions": 0,
      "days": 0,
      "events": 0,
      "totalTime": 0,
      "progress_i": 0,
      "recurse_i": 0,
      "forward_o": 0,
      "backward_o": 0,
      "sl": 0
    },
    {
      "name": "9c62aeae4a844b3d832f60b160b7ac22",
      "courseID": "MITProfessionalX+SysEngxB1+3T2016",
      "module.type": "html",
      "desc": "Certificate Information and CEUs",
      "L2": "53524161a81c499f87c38750ddf002b0",
      "L2label": "Certificate Information and CEUs (1 min)",
      "L1": "396ce4f65de344c38d297d8afe6bef9b",
      "L1label": "Get Started (25 min)",
      "order": 84,
      "unq_stu": 1,
      "sessions": 1,
      "days": 1,
      "events": 1,
      "totalTime": 0.0167,
      "progress_i": 1,
      "recurse_i": 0,
      "forward_o": 1,
      "backward_o": 0,
      "sl": 0
    },
    {
      "name": "fc3b113b1f334930aba0b7ba6447861f",
      "courseID": "MITProfessionalX+SysEngxB1+3T2016",
      "module.type": "html",
      "desc": "Learning Objectives",
      "L2": "35ce61f4f19f41189f3dfb0520cb094f",
      "L2label": "Learning Objectives and Pedagogy (2 min)",
      "L1": "396ce4f65de344c38d297d8afe6bef9b",
      "L1label": "Get Started (25 min)",
      "order": 87,
      "unq_stu": 1,
      "sessions": 1,
      "days": 1,
      "events": 2,
      "totalTime": 0.7333,
      "progress_i": 1,
      "recurse_i": 1,
      "forward_o": 1,
      "backward_o": 1,
      "sl": 1
    },
    {
      "name": "f08924d1cf084fd4ab01bcdd18e789b8",
      "courseID": "MITProfessionalX+SysEngxB1+3T2016",
      "module.type": "html",
      "desc": "Pedagogy",
      "L2": "35ce61f4f19f41189f3dfb0520cb094f",
      "L2label": "Learning Objectives and Pedagogy (2 min)",
      "L1": "396ce4f65de344c38d297d8afe6bef9b",
      "L1label": "Get Started (25 min)",
      "order": 89,
      "unq_stu": 0,
      "sessions": 0,
      "days": 0,
      "events": 0,
      "totalTime": 0,
      "progress_i": 0,
      "recurse_i": 0,
      "forward_o": 0,
      "backward_o": 0,
      "sl": 0
    },
    {
      "name": "7997eab918974a3d9e52ac7539e85f19",
      "courseID": "MITProfessionalX+SysEngxB1+3T2016",
      "module.type": "html",
      "desc": "Networking Sites",
      "L2": "8b936c4387f442c1a555a577163bfe06",
      "L2label": "Social Media Groups (1 min)",
      "L1": "396ce4f65de344c38d297d8afe6bef9b",
      "L1label": "Get Started (25 min)",
      "order": 92,
      "unq_stu": 1,
      "sessions": 1,
      "days": 1,
      "events": 1,
      "totalTime": 0.0167,
      "progress_i": 1,
      "recurse_i": 0,
      "forward_o": 1,
      "backward_o": 0,
      "sl": 0
    },
    {
      "name": "24b30c55447b498e8e5b18e70d9e2c91",
      "courseID": "MITProfessionalX+SysEngxB1+3T2016",
      "module.type": "html",
      "L2": "8b936c4387f442c1a555a577163bfe06",
      "L2label": "Social Media Groups (1 min)",
      "L1": "396ce4f65de344c38d297d8afe6bef9b",
      "L1label": "Get Started (25 min)",
      "order": 93,
      "unq_stu": 0,
      "sessions": 0,
      "days": 0,
      "events": 0,
      "totalTime": 0,
      "progress_i": 0,
      "recurse_i": 0,
      "forward_o": 0,
      "backward_o": 0,
      "sl": 0
    },
    {
      "name": "af2b2bdccb184d5196dde1d08a4437c7",
      "courseID": "MITProfessionalX+SysEngxB1+3T2016",
      "module.type": "html",
      "L2": "8b936c4387f442c1a555a577163bfe06",
      "L2label": "Social Media Groups (1 min)",
      "L1": "396ce4f65de344c38d297d8afe6bef9b",
      "L1label": "Get Started (25 min)",
      "order": 94,
      "unq_stu": 0,
      "sessions": 0,
      "days": 0,
      "events": 0,
      "totalTime": 0,
      "progress_i": 0,
      "recurse_i": 0,
      "forward_o": 0,
      "backward_o": 0,
      "sl": 0
    },
    {
      "name": "e882b1be70fb4de4944cbfa417e00cd1",
      "courseID": "MITProfessionalX+SysEngxB1+3T2016",
      "module.type": "html",
      "L2": "e018b2ac27de4c62bdef100636a8d43b",
      "L2label": "Key Ideas (4 min)",
      "L1": "19d52da9bee046a28e8c0a883773e86a",
      "L1label": "Week 1: Systems Thinking (3.5 hrs)",
      "order": 98,
      "unq_stu": 1,
      "sessions": 3,
      "days": 3,
      "events": 4,
      "totalTime": 0.0833,
      "progress_i": 1,
      "recurse_i": 3,
      "forward_o": 4,
      "backward_o": 0,
      "sl": 0
    },
    {
      "name": "39fcfd9aa1c849d6823480a2504e68b1",
      "courseID": "MITProfessionalX+SysEngxB1+3T2016",
      "module.type": "video",
      "desc": "Key Ideas",
      "L2": "e018b2ac27de4c62bdef100636a8d43b",
      "L2label": "Key Ideas (4 min)",
      "L1": "19d52da9bee046a28e8c0a883773e86a",
      "L1label": "Week 1: Systems Thinking (3.5 hrs)",
      "order": 99,
      "unq_stu": 1,
      "sessions": 1,
      "days": 1,
      "events": 3,
      "totalTime": 4.2,
      "progress_i": 1,
      "recurse_i": 2,
      "forward_o": 1,
      "backward_o": 2,
      "sl": 2,
      "plays": 1,
      "play_time": 4,
      "pauses": 1,
      "pause_time": 0
    },
    {
      "name": "a5073a45c3cb439fb0e0ec49e0a5571e",
      "courseID": "MITProfessionalX+SysEngxB1+3T2016",
      "module.type": "html",
      "L2": "e7b845bc16ef4ba08f88485983373996",
      "L2label": "Opening Activity (15 min)",
      "L1": "19d52da9bee046a28e8c0a883773e86a",
      "L1label": "Week 1: Systems Thinking (3.5 hrs)",
      "order": 102,
      "unq_stu": 1,
      "sessions": 5,
      "days": 4,
      "events": 10,
      "totalTime": 40.9,
      "progress_i": 4,
      "recurse_i": 6,
      "forward_o": 6,
      "backward_o": 4,
      "sl": 3
    },
    {
      "name": "154968f52aa746f4987684a4034ef5de",
      "courseID": "MITProfessionalX+SysEngxB1+3T2016",
      "module.type": "video",
      "desc": "Opening Exercise Introduction",
      "L2": "e7b845bc16ef4ba08f88485983373996",
      "L2label": "Opening Activity (15 min)",
      "L1": "19d52da9bee046a28e8c0a883773e86a",
      "L1label": "Week 1: Systems Thinking (3.5 hrs)",
      "order": 103,
      "unq_stu": 1,
      "sessions": 1,
      "days": 1,
      "events": 3,
      "totalTime": 1.85,
      "progress_i": 1,
      "recurse_i": 2,
      "forward_o": 0,
      "backward_o": 3,
      "sl": 2,
      "plays": 1,
      "play_time": 1.3833,
      "pauses": 1,
      "pause_time": 0.4667
    },
    {
      "name": "de1a44dc83a4498ab66408bd2629da76",
      "courseID": "MITProfessionalX+SysEngxB1+3T2016",
      "module.type": "html",
      "desc": "Step 1: Identify External Interfaces",
      "L2": "e7b845bc16ef4ba08f88485983373996",
      "L2label": "Opening Activity (15 min)",
      "L1": "19d52da9bee046a28e8c0a883773e86a",
      "L1label": "Week 1: Systems Thinking (3.5 hrs)",
      "order": 105,
      "unq_stu": 1,
      "sessions": 3,
      "days": 3,
      "events": 3,
      "totalTime": 3.6333,
      "progress_i": 3,
      "recurse_i": 0,
      "forward_o": 3,
      "backward_o": 0,
      "sl": 0
    },
    {
      "name": "242e40119ef24db5ba00e9c399bf85dc",
      "courseID": "MITProfessionalX+SysEngxB1+3T2016",
      "module.type": "html",
      "desc": "Labelled Diagram",
      "L2": "e7b845bc16ef4ba08f88485983373996",
      "L2label": "Opening Activity (15 min)",
      "L1": "19d52da9bee046a28e8c0a883773e86a",
      "L1label": "Week 1: Systems Thinking (3.5 hrs)",
      "order": 107,
      "unq_stu": 1,
      "sessions": 3,
      "days": 3,
      "events": 3,
      "totalTime": 3.9,
      "progress_i": 3,
      "recurse_i": 0,
      "forward_o": 3,
      "backward_o": 0,
      "sl": 0
    },
    {
      "name": "aaff9f14dcb7438db43e83140ec943e2",
      "courseID": "MITProfessionalX+SysEngxB1+3T2016",
      "module.type": "html",
      "L2": "e7b845bc16ef4ba08f88485983373996",
      "L2label": "Opening Activity (15 min)",
      "L1": "19d52da9bee046a28e8c0a883773e86a",
      "L1label": "Week 1: Systems Thinking (3.5 hrs)",
      "order": 108,
      "unq_stu": 0,
      "sessions": 0,
      "days": 0,
      "events": 0,
      "totalTime": 0,
      "progress_i": 0,
      "recurse_i": 0,
      "forward_o": 0,
      "backward_o": 0,
      "sl": 0
    },
    {
      "name": "55547c56573a4e219d7651782f1abaca",
      "courseID": "MITProfessionalX+SysEngxB1+3T2016",
      "module.type": "html",
      "desc": "Poll",
      "L2": "e7b845bc16ef4ba08f88485983373996",
      "L2label": "Opening Activity (15 min)",
      "L1": "19d52da9bee046a28e8c0a883773e86a",
      "L1label": "Week 1: Systems Thinking (3.5 hrs)",
      "order": 109,
      "unq_stu": 0,
      "sessions": 0,
      "days": 0,
      "events": 0,
      "totalTime": 0,
      "progress_i": 0,
      "recurse_i": 0,
      "forward_o": 0,
      "backward_o": 0,
      "sl": 0
    },
    {
      "name": "8a9d5789ec3b4628b475753b393de372",
      "courseID": "MITProfessionalX+SysEngxB1+3T2016",
      "module.type": "html",
      "desc": "Poll Results",
      "L2": "e7b845bc16ef4ba08f88485983373996",
      "L2label": "Opening Activity (15 min)",
      "L1": "19d52da9bee046a28e8c0a883773e86a",
      "L1label": "Week 1: Systems Thinking (3.5 hrs)",
      "order": 110,
      "unq_stu": 0,
      "sessions": 0,
      "days": 0,
      "events": 0,
      "totalTime": 0,
      "progress_i": 0,
      "recurse_i": 0,
      "forward_o": 0,
      "backward_o": 0,
      "sl": 0
    },
    {
      "name": "a25e01e84174489980af741167956c62",
      "courseID": "MITProfessionalX+SysEngxB1+3T2016",
      "module.type": "html",
      "desc": "Step 3: Choose Design Decisions",
      "L2": "e7b845bc16ef4ba08f88485983373996",
      "L2label": "Opening Activity (15 min)",
      "L1": "19d52da9bee046a28e8c0a883773e86a",
      "L1label": "Week 1: Systems Thinking (3.5 hrs)",
      "order": 112,
      "unq_stu": 1,
      "sessions": 3,
      "days": 3,
      "events": 3,
      "totalTime": 5.0333,
      "progress_i": 3,
      "recurse_i": 0,
      "forward_o": 3,
      "backward_o": 0,
      "sl": 0
    },
    {
      "name": "a0de8fbca0b549c58ef1d5e5e9c0c58d",
      "courseID": "MITProfessionalX+SysEngxB1+3T2016",
      "module.type": "html",
      "desc": "Poll",
      "L2": "e7b845bc16ef4ba08f88485983373996",
      "L2label": "Opening Activity (15 min)",
      "L1": "19d52da9bee046a28e8c0a883773e86a",
      "L1label": "Week 1: Systems Thinking (3.5 hrs)",
      "order": 113,
      "unq_stu": 0,
      "sessions": 0,
      "days": 0,
      "events": 0,
      "totalTime": 0,
      "progress_i": 0,
      "recurse_i": 0,
      "forward_o": 0,
      "backward_o": 0,
      "sl": 0
    },
    {
      "name": "7b5f251e51224e119f39391d69025fd8",
      "courseID": "MITProfessionalX+SysEngxB1+3T2016",
      "module.type": "html",
      "desc": "Ste 4: Make Architectural Decisions",
      "L2": "e7b845bc16ef4ba08f88485983373996",
      "L2label": "Opening Activity (15 min)",
      "L1": "19d52da9bee046a28e8c0a883773e86a",
      "L1label": "Week 1: Systems Thinking (3.5 hrs)",
      "order": 115,
      "unq_stu": 1,
      "sessions": 3,
      "days": 3,
      "events": 3,
      "totalTime": 0.05,
      "progress_i": 3,
      "recurse_i": 0,
      "forward_o": 3,
      "backward_o": 0,
      "sl": 0
    },
    {
      "name": "a2a85108e90b481a877cd51e43192622",
      "courseID": "MITProfessionalX+SysEngxB1+3T2016",
      "module.type": "html",
      "desc": "Poll",
      "L2": "e7b845bc16ef4ba08f88485983373996",
      "L2label": "Opening Activity (15 min)",
      "L1": "19d52da9bee046a28e8c0a883773e86a",
      "L1label": "Week 1: Systems Thinking (3.5 hrs)",
      "order": 116,
      "unq_stu": 0,
      "sessions": 0,
      "days": 0,
      "events": 0,
      "totalTime": 0,
      "progress_i": 0,
      "recurse_i": 0,
      "forward_o": 0,
      "backward_o": 0,
      "sl": 0
    },
    {
      "name": "81bcb3daf10540d49d6f6b2b58a06de8",
      "courseID": "MITProfessionalX+SysEngxB1+3T2016",
      "module.type": "html",
      "L2": "e7b845bc16ef4ba08f88485983373996",
      "L2label": "Opening Activity (15 min)",
      "L1": "19d52da9bee046a28e8c0a883773e86a",
      "L1label": "Week 1: Systems Thinking (3.5 hrs)",
      "order": 118,
      "unq_stu": 1,
      "sessions": 1,
      "days": 1,
      "events": 1,
      "totalTime": 0.0167,
      "progress_i": 1,
      "recurse_i": 0,
      "forward_o": 0,
      "backward_o": 1,
      "sl": 0
    },
    {
      "name": "7e8571ae740f409fbb52035bfc99ab1d",
      "courseID": "MITProfessionalX+SysEngxB1+3T2016",
      "module.type": "html",
      "L2": "e7b845bc16ef4ba08f88485983373996",
      "L2label": "Opening Activity (15 min)",
      "L1": "19d52da9bee046a28e8c0a883773e86a",
      "L1label": "Week 1: Systems Thinking (3.5 hrs)",
      "order": 119,
      "unq_stu": 0,
      "sessions": 0,
      "days": 0,
      "events": 0,
      "totalTime": 0,
      "progress_i": 0,
      "recurse_i": 0,
      "forward_o": 0,
      "backward_o": 0,
      "sl": 0
    },
    {
      "name": "97728a9681f24e31b2ee8a4d920d8a28",
      "courseID": "MITProfessionalX+SysEngxB1+3T2016",
      "module.type": "html",
      "L2": "e7b845bc16ef4ba08f88485983373996",
      "L2label": "Opening Activity (15 min)",
      "L1": "19d52da9bee046a28e8c0a883773e86a",
      "L1label": "Week 1: Systems Thinking (3.5 hrs)",
      "order": 120,
      "unq_stu": 0,
      "sessions": 0,
      "days": 0,
      "events": 0,
      "totalTime": 0,
      "progress_i": 0,
      "recurse_i": 0,
      "forward_o": 0,
      "backward_o": 0,
      "sl": 0
    },
    {
      "name": "255d3556e74e4e91ab63d46a4a5bd941",
      "courseID": "MITProfessionalX+SysEngxB1+3T2016",
      "module.type": "html",
      "L2": "e7b845bc16ef4ba08f88485983373996",
      "L2label": "Opening Activity (15 min)",
      "L1": "19d52da9bee046a28e8c0a883773e86a",
      "L1label": "Week 1: Systems Thinking (3.5 hrs)",
      "order": 121,
      "unq_stu": 0,
      "sessions": 0,
      "days": 0,
      "events": 0,
      "totalTime": 0,
      "progress_i": 0,
      "recurse_i": 0,
      "forward_o": 0,
      "backward_o": 0,
      "sl": 0
    },
    {
      "name": "6b9244e996f64f59ba3b27d11ad0edcc",
      "courseID": "MITProfessionalX+SysEngxB1+3T2016",
      "module.type": "video",
      "desc": "Activity Wrap Up",
      "L2": "e7b845bc16ef4ba08f88485983373996",
      "L2label": "Opening Activity (15 min)",
      "L1": "19d52da9bee046a28e8c0a883773e86a",
      "L1label": "Week 1: Systems Thinking (3.5 hrs)",
      "order": 122,
      "unq_stu": 1,
      "sessions": 1,
      "days": 1,
      "events": 3,
      "totalTime": 3.2833,
      "progress_i": 1,
      "recurse_i": 2,
      "forward_o": 1,
      "backward_o": 2,
      "sl": 2,
      "plays": 1,
      "play_time": 2,
      "pauses": 1,
      "pause_time": 1.2833
    },
    {
      "name": "e6c33c6328d84fd89b3505745f0f4bb8",
      "courseID": "MITProfessionalX+SysEngxB1+3T2016",
      "module.type": "html",
      "desc": "Concluding Remarks",
      "L2": "e7b845bc16ef4ba08f88485983373996",
      "L2label": "Opening Activity (15 min)",
      "L1": "19d52da9bee046a28e8c0a883773e86a",
      "L1label": "Week 1: Systems Thinking (3.5 hrs)",
      "order": 123,
      "unq_stu": 0,
      "sessions": 0,
      "days": 0,
      "events": 0,
      "totalTime": 0,
      "progress_i": 0,
      "recurse_i": 0,
      "forward_o": 0,
      "backward_o": 0,
      "sl": 0
    },
    {
      "name": "840a910549fe4f33a71e595d1bc4f48a",
      "courseID": "MITProfessionalX+SysEngxB1+3T2016",
      "module.type": "html",
      "L2": "d68e7fd578df4f4cbab5dd41e23382f1",
      "L2label": "Defining Systems Thinking (15 min)",
      "L1": "19d52da9bee046a28e8c0a883773e86a",
      "L1label": "Week 1: Systems Thinking (3.5 hrs)",
      "order": 126,
      "unq_stu": 1,
      "sessions": 4,
      "days": 3,
      "events": 7,
      "totalTime": 51.75,
      "progress_i": 2,
      "recurse_i": 5,
      "forward_o": 4,
      "backward_o": 3,
      "sl": 3
    },
    {
      "name": "4d6a66d91f6748b5867c25560d12d638",
      "courseID": "MITProfessionalX+SysEngxB1+3T2016",
      "module.type": "html",
      "desc": "Poll",
      "L2": "d68e7fd578df4f4cbab5dd41e23382f1",
      "L2label": "Defining Systems Thinking (15 min)",
      "L1": "19d52da9bee046a28e8c0a883773e86a",
      "L1label": "Week 1: Systems Thinking (3.5 hrs)",
      "order": 127,
      "unq_stu": 0,
      "sessions": 0,
      "days": 0,
      "events": 0,
      "totalTime": 0,
      "progress_i": 0,
      "recurse_i": 0,
      "forward_o": 0,
      "backward_o": 0,
      "sl": 0
    },
    {
      "name": "7695df97812f408a97e397de41436365",
      "courseID": "MITProfessionalX+SysEngxB1+3T2016",
      "module.type": "html",
      "desc": "Share Your Definition",
      "L2": "d68e7fd578df4f4cbab5dd41e23382f1",
      "L2label": "Defining Systems Thinking (15 min)",
      "L1": "19d52da9bee046a28e8c0a883773e86a",
      "L1label": "Week 1: Systems Thinking (3.5 hrs)",
      "order": 128,
      "unq_stu": 0,
      "sessions": 0,
      "days": 0,
      "events": 0,
      "totalTime": 0,
      "progress_i": 0,
      "recurse_i": 0,
      "forward_o": 0,
      "backward_o": 0,
      "sl": 0
    },
    {
      "name": "259886e966964088a9bc75009982e29d",
      "courseID": "MITProfessionalX+SysEngxB1+3T2016",
      "module.type": "html",
      "L2": "d68e7fd578df4f4cbab5dd41e23382f1",
      "L2label": "Defining Systems Thinking (15 min)",
      "L1": "19d52da9bee046a28e8c0a883773e86a",
      "L1label": "Week 1: Systems Thinking (3.5 hrs)",
      "order": 130,
      "unq_stu": 0,
      "sessions": 0,
      "days": 0,
      "events": 0,
      "totalTime": 0,
      "progress_i": 0,
      "recurse_i": 0,
      "forward_o": 0,
      "backward_o": 0,
      "sl": 0
    },
    {
      "name": "3fee9afa5820484385138b2d8aa09e53",
      "courseID": "MITProfessionalX+SysEngxB1+3T2016",
      "module.type": "video",
      "desc": "What Is Systems Thinking?",
      "L2": "d68e7fd578df4f4cbab5dd41e23382f1",
      "L2label": "Defining Systems Thinking (15 min)",
      "L1": "19d52da9bee046a28e8c0a883773e86a",
      "L1label": "Week 1: Systems Thinking (3.5 hrs)",
      "order": 131,
      "unq_stu": 1,
      "sessions": 1,
      "days": 1,
      "events": 12,
      "totalTime": 10.2833,
      "progress_i": 2,
      "recurse_i": 10,
      "forward_o": 2,
      "backward_o": 10,
      "sl": 10,
      "plays": 5,
      "play_time": 6.2833,
      "pauses": 5,
      "pause_time": 1.1833,
      "seeks": 1,
      "seek_time": 0.0667
    },
    {
      "name": "2067a743a98d4ee69dea713d14b1614a",
      "courseID": "MITProfessionalX+SysEngxB1+3T2016",
      "module.type": "html",
      "desc": "Definitions and Keywords",
      "L2": "d68e7fd578df4f4cbab5dd41e23382f1",
      "L2label": "Defining Systems Thinking (15 min)",
      "L1": "19d52da9bee046a28e8c0a883773e86a",
      "L1label": "Week 1: Systems Thinking (3.5 hrs)",
      "order": 132,
      "unq_stu": 0,
      "sessions": 0,
      "days": 0,
      "events": 0,
      "totalTime": 0,
      "progress_i": 0,
      "recurse_i": 0,
      "forward_o": 0,
      "backward_o": 0,
      "sl": 0
    },
    {
      "name": "386dad2529e7493688b90223d6630276",
      "courseID": "MITProfessionalX+SysEngxB1+3T2016",
      "module.type": "html",
      "L2": "d68e7fd578df4f4cbab5dd41e23382f1",
      "L2label": "Defining Systems Thinking (15 min)",
      "L1": "19d52da9bee046a28e8c0a883773e86a",
      "L1label": "Week 1: Systems Thinking (3.5 hrs)",
      "order": 133,
      "unq_stu": 0,
      "sessions": 0,
      "days": 0,
      "events": 0,
      "totalTime": 0,
      "progress_i": 0,
      "recurse_i": 0,
      "forward_o": 0,
      "backward_o": 0,
      "sl": 0
    },
    {
      "name": "a8232b9abf824f13a41604d13c314f40",
      "courseID": "MITProfessionalX+SysEngxB1+3T2016",
      "module.type": "problem",
      "desc": "Question #1",
      "L2": "d68e7fd578df4f4cbab5dd41e23382f1",
      "L2label": "Defining Systems Thinking (15 min)",
      "L1": "19d52da9bee046a28e8c0a883773e86a",
      "L1label": "Week 1: Systems Thinking (3.5 hrs)",
      "order": 134,
      "unq_stu": 1,
      "sessions": 2,
      "days": 2,
      "events": 3,
      "totalTime": 1.0667,
      "progress_i": 2,
      "recurse_i": 1,
      "forward_o": 2,
      "backward_o": 1,
      "sl": 1
    },
    {
      "name": "6a7535c6c6014abfa310e2b496c44b46",
      "courseID": "MITProfessionalX+SysEngxB1+3T2016",
      "module.type": "problem",
      "desc": "Question #2",
      "L2": "d68e7fd578df4f4cbab5dd41e23382f1",
      "L2label": "Defining Systems Thinking (15 min)",
      "L1": "19d52da9bee046a28e8c0a883773e86a",
      "L1label": "Week 1: Systems Thinking (3.5 hrs)",
      "order": 135,
      "unq_stu": 1,
      "sessions": 2,
      "days": 2,
      "events": 4,
      "totalTime": 1.5,
      "progress_i": 2,
      "recurse_i": 2,
      "forward_o": 2,
      "backward_o": 2,
      "sl": 2
    },
    {
      "name": "6f25165a045e4699879b6555edb9b46d",
      "courseID": "MITProfessionalX+SysEngxB1+3T2016",
      "module.type": "problem",
      "desc": "Question #3",
      "L2": "d68e7fd578df4f4cbab5dd41e23382f1",
      "L2label": "Defining Systems Thinking (15 min)",
      "L1": "19d52da9bee046a28e8c0a883773e86a",
      "L1label": "Week 1: Systems Thinking (3.5 hrs)",
      "order": 136,
      "unq_stu": 1,
      "sessions": 2,
      "days": 2,
      "events": 2,
      "totalTime": 1.7,
      "progress_i": 2,
      "recurse_i": 0,
      "forward_o": 2,
      "backward_o": 0,
      "sl": 0
    },
    {
      "name": "34f97c1b78ab460b8fca4915f925e146",
      "courseID": "MITProfessionalX+SysEngxB1+3T2016",
      "module.type": "html",
      "L2": "f87e7e6f094e49f38d2dd9196d5370fb",
      "L2label": "Systems and Emergence (20 min)",
      "L1": "19d52da9bee046a28e8c0a883773e86a",
      "L1label": "Week 1: Systems Thinking (3.5 hrs)",
      "order": 139,
      "unq_stu": 1,
      "sessions": 4,
      "days": 2,
      "events": 9,
      "totalTime": 13.7,
      "progress_i": 2,
      "recurse_i": 7,
      "forward_o": 7,
      "backward_o": 2,
      "sl": 2
    },
    {
      "name": "4d4c82ce9995483493e126c061dffc77",
      "courseID": "MITProfessionalX+SysEngxB1+3T2016",
      "module.type": "video",
      "desc": "Emergence Examples",
      "L2": "f87e7e6f094e49f38d2dd9196d5370fb",
      "L2label": "Systems and Emergence (20 min)",
      "L1": "19d52da9bee046a28e8c0a883773e86a",
      "L1label": "Week 1: Systems Thinking (3.5 hrs)",
      "order": 140,
      "unq_stu": 1,
      "sessions": 2,
      "days": 1,
      "events": 15,
      "totalTime": 14.9,
      "progress_i": 2,
      "recurse_i": 13,
      "forward_o": 2,
      "backward_o": 13,
      "sl": 12,
      "plays": 5,
      "play_time": 7.8833,
      "pauses": 5,
      "pause_time": 6.3333,
      "seeks": 3,
      "seek_time": 0.6667
    },
    {
      "name": "94a485f6eee14057ad43a2b9256e0e5d",
      "courseID": "MITProfessionalX+SysEngxB1+3T2016",
      "module.type": "html",
      "desc": "Definitions and Key Words",
      "L2": "f87e7e6f094e49f38d2dd9196d5370fb",
      "L2label": "Systems and Emergence (20 min)",
      "L1": "19d52da9bee046a28e8c0a883773e86a",
      "L1label": "Week 1: Systems Thinking (3.5 hrs)",
      "order": 141,
      "unq_stu": 0,
      "sessions": 0,
      "days": 0,
      "events": 0,
      "totalTime": 0,
      "progress_i": 0,
      "recurse_i": 0,
      "forward_o": 0,
      "backward_o": 0,
      "sl": 0
    },
    {
      "name": "f3370d882db44cd6baa56ec4f3ffe95d",
      "courseID": "MITProfessionalX+SysEngxB1+3T2016",
      "module.type": "html",
      "L2": "f87e7e6f094e49f38d2dd9196d5370fb",
      "L2label": "Systems and Emergence (20 min)",
      "L1": "19d52da9bee046a28e8c0a883773e86a",
      "L1label": "Week 1: Systems Thinking (3.5 hrs)",
      "order": 142,
      "unq_stu": 0,
      "sessions": 0,
      "days": 0,
      "events": 0,
      "totalTime": 0,
      "progress_i": 0,
      "recurse_i": 0,
      "forward_o": 0,
      "backward_o": 0,
      "sl": 0
    },
    {
      "name": "07cf32d5d5c34c5bbe749143b118c70f",
      "courseID": "MITProfessionalX+SysEngxB1+3T2016",
      "module.type": "problem",
      "desc": "Question #1",
      "L2": "f87e7e6f094e49f38d2dd9196d5370fb",
      "L2label": "Systems and Emergence (20 min)",
      "L1": "19d52da9bee046a28e8c0a883773e86a",
      "L1label": "Week 1: Systems Thinking (3.5 hrs)",
      "order": 143,
      "unq_stu": 1,
      "sessions": 1,
      "days": 1,
      "events": 2,
      "totalTime": 0.1,
      "progress_i": 1,
      "recurse_i": 1,
      "forward_o": 1,
      "backward_o": 1,
      "sl": 1
    },
    {
      "name": "8fdbf374ec1444f6b085dd7ab2f4934d",
      "courseID": "MITProfessionalX+SysEngxB1+3T2016",
      "module.type": "problem",
      "desc": "Question #2",
      "L2": "f87e7e6f094e49f38d2dd9196d5370fb",
      "L2label": "Systems and Emergence (20 min)",
      "L1": "19d52da9bee046a28e8c0a883773e86a",
      "L1label": "Week 1: Systems Thinking (3.5 hrs)",
      "order": 144,
      "unq_stu": 1,
      "sessions": 1,
      "days": 1,
      "events": 2,
      "totalTime": 1.0167,
      "progress_i": 1,
      "recurse_i": 1,
      "forward_o": 1,
      "backward_o": 1,
      "sl": 1,
      "attempts": 2,
      "max.grade": 1
    },
    {
      "name": "fca3fa9dc2ee41ae8fe2b6dec5e32f48",
      "courseID": "MITProfessionalX+SysEngxB1+3T2016",
      "module.type": "problem",
      "desc": "Question #3",
      "L2": "f87e7e6f094e49f38d2dd9196d5370fb",
      "L2label": "Systems and Emergence (20 min)",
      "L1": "19d52da9bee046a28e8c0a883773e86a",
      "L1label": "Week 1: Systems Thinking (3.5 hrs)",
      "order": 145,
      "unq_stu": 1,
      "sessions": 1,
      "days": 1,
      "events": 3,
      "totalTime": 0.6667,
      "progress_i": 1,
      "recurse_i": 2,
      "forward_o": 0,
      "backward_o": 3,
      "sl": 2,
      "attempts": 3,
      "max.grade": 1
    },
    {
      "name": "87898d649e254a82b3d69e018e2de495",
      "courseID": "MITProfessionalX+SysEngxB1+3T2016",
      "module.type": "html",
      "L2": "f87e7e6f094e49f38d2dd9196d5370fb",
      "L2label": "Systems and Emergence (20 min)",
      "L1": "19d52da9bee046a28e8c0a883773e86a",
      "L1label": "Week 1: Systems Thinking (3.5 hrs)",
      "order": 147,
      "unq_stu": 1,
      "sessions": 1,
      "days": 1,
      "events": 1,
      "totalTime": 0.0167,
      "progress_i": 1,
      "recurse_i": 0,
      "forward_o": 0,
      "backward_o": 1,
      "sl": 0
    },
    {
      "name": "4902df8434d04906bf098152903df315",
      "courseID": "MITProfessionalX+SysEngxB1+3T2016",
      "module.type": "html",
      "desc": "Emergence Activity",
      "L2": "f87e7e6f094e49f38d2dd9196d5370fb",
      "L2label": "Systems and Emergence (20 min)",
      "L1": "19d52da9bee046a28e8c0a883773e86a",
      "L1label": "Week 1: Systems Thinking (3.5 hrs)",
      "order": 148,
      "unq_stu": 0,
      "sessions": 0,
      "days": 0,
      "events": 0,
      "totalTime": 0,
      "progress_i": 0,
      "recurse_i": 0,
      "forward_o": 0,
      "backward_o": 0,
      "sl": 0
    },
    {
      "name": "dc0e8d2ab3914856bbb259514fb86f9b",
      "courseID": "MITProfessionalX+SysEngxB1+3T2016",
      "module.type": "html",
      "desc": "Circuit Board",
      "L2": "f87e7e6f094e49f38d2dd9196d5370fb",
      "L2label": "Systems and Emergence (20 min)",
      "L1": "19d52da9bee046a28e8c0a883773e86a",
      "L1label": "Week 1: Systems Thinking (3.5 hrs)",
      "order": 149,
      "unq_stu": 0,
      "sessions": 0,
      "days": 0,
      "events": 0,
      "totalTime": 0,
      "progress_i": 0,
      "recurse_i": 0,
      "forward_o": 0,
      "backward_o": 0,
      "sl": 0
    },
    {
      "name": "f1c7638454664a9cb18ec249f65c4a23",
      "courseID": "MITProfessionalX+SysEngxB1+3T2016",
      "module.type": "word_cloud",
      "desc": "Circuit Board Emergence Word Cloud",
      "L2": "f87e7e6f094e49f38d2dd9196d5370fb",
      "L2label": "Systems and Emergence (20 min)",
      "L1": "19d52da9bee046a28e8c0a883773e86a",
      "L1label": "Week 1: Systems Thinking (3.5 hrs)",
      "order": 150,
      "unq_stu": 0,
      "sessions": 0,
      "days": 0,
      "events": 0,
      "totalTime": 0,
      "progress_i": 0,
      "recurse_i": 0,
      "forward_o": 0,
      "backward_o": 0,
      "sl": 0
    },
    {
      "name": "9939babbe3be4da59e366d2d0cdff0f2",
      "courseID": "MITProfessionalX+SysEngxB1+3T2016",
      "module.type": "html",
      "desc": "Motorcycle",
      "L2": "f87e7e6f094e49f38d2dd9196d5370fb",
      "L2label": "Systems and Emergence (20 min)",
      "L1": "19d52da9bee046a28e8c0a883773e86a",
      "L1label": "Week 1: Systems Thinking (3.5 hrs)",
      "order": 151,
      "unq_stu": 0,
      "sessions": 0,
      "days": 0,
      "events": 0,
      "totalTime": 0,
      "progress_i": 0,
      "recurse_i": 0,
      "forward_o": 0,
      "backward_o": 0,
      "sl": 0
    },
    {
      "name": "ec4d15d4fd934d2ab2636c95f5185abe",
      "courseID": "MITProfessionalX+SysEngxB1+3T2016",
      "module.type": "word_cloud",
      "desc": "Motorcycle Emergence Word Cloud",
      "L2": "f87e7e6f094e49f38d2dd9196d5370fb",
      "L2label": "Systems and Emergence (20 min)",
      "L1": "19d52da9bee046a28e8c0a883773e86a",
      "L1label": "Week 1: Systems Thinking (3.5 hrs)",
      "order": 152,
      "unq_stu": 0,
      "sessions": 0,
      "days": 0,
      "events": 0,
      "totalTime": 0,
      "progress_i": 0,
      "recurse_i": 0,
      "forward_o": 0,
      "backward_o": 0,
      "sl": 0
    },
    {
      "name": "d4eec21fd3de45dc9f073f6e8eebdcdb",
      "courseID": "MITProfessionalX+SysEngxB1+3T2016",
      "module.type": "html",
      "desc": "Bees",
      "L2": "f87e7e6f094e49f38d2dd9196d5370fb",
      "L2label": "Systems and Emergence (20 min)",
      "L1": "19d52da9bee046a28e8c0a883773e86a",
      "L1label": "Week 1: Systems Thinking (3.5 hrs)",
      "order": 153,
      "unq_stu": 0,
      "sessions": 0,
      "days": 0,
      "events": 0,
      "totalTime": 0,
      "progress_i": 0,
      "recurse_i": 0,
      "forward_o": 0,
      "backward_o": 0,
      "sl": 0
    },
    {
      "name": "92483c527d3f44a6afd5ee22ddf02efd",
      "courseID": "MITProfessionalX+SysEngxB1+3T2016",
      "module.type": "word_cloud",
      "desc": "Bees Emergence Word Cloud",
      "L2": "f87e7e6f094e49f38d2dd9196d5370fb",
      "L2label": "Systems and Emergence (20 min)",
      "L1": "19d52da9bee046a28e8c0a883773e86a",
      "L1label": "Week 1: Systems Thinking (3.5 hrs)",
      "order": 154,
      "unq_stu": 0,
      "sessions": 0,
      "days": 0,
      "events": 0,
      "totalTime": 0,
      "progress_i": 0,
      "recurse_i": 0,
      "forward_o": 0,
      "backward_o": 0,
      "sl": 0
    },
    {
      "name": "ed03f8c0959945f186d6a89bd09ee826",
      "courseID": "MITProfessionalX+SysEngxB1+3T2016",
      "module.type": "html",
      "L2": "f87e7e6f094e49f38d2dd9196d5370fb",
      "L2label": "Systems and Emergence (20 min)",
      "L1": "19d52da9bee046a28e8c0a883773e86a",
      "L1label": "Week 1: Systems Thinking (3.5 hrs)",
      "order": 155,
      "unq_stu": 0,
      "sessions": 0,
      "days": 0,
      "events": 0,
      "totalTime": 0,
      "progress_i": 0,
      "recurse_i": 0,
      "forward_o": 0,
      "backward_o": 0,
      "sl": 0
    },
    {
      "name": "cfa22a7398b6404f957ff438f10e3002",
      "courseID": "MITProfessionalX+SysEngxB1+3T2016",
      "module.type": "html",
      "desc": "Discussion Prompt",
      "L2": "f87e7e6f094e49f38d2dd9196d5370fb",
      "L2label": "Systems and Emergence (20 min)",
      "L1": "19d52da9bee046a28e8c0a883773e86a",
      "L1label": "Week 1: Systems Thinking (3.5 hrs)",
      "order": 156,
      "unq_stu": 0,
      "sessions": 0,
      "days": 0,
      "events": 0,
      "totalTime": 0,
      "progress_i": 0,
      "recurse_i": 0,
      "forward_o": 0,
      "backward_o": 0,
      "sl": 0
    },
    {
      "name": "7f3f8d1f13564ceb9b24431a502d779a",
      "courseID": "MITProfessionalX+SysEngxB1+3T2016",
      "module.type": "html",
      "L2": "c0b1e995f6de4668817461370e59aa93",
      "L2label": "Four Tasks of Systems Thinking (30 min)",
      "L1": "19d52da9bee046a28e8c0a883773e86a",
      "L1label": "Week 1: Systems Thinking (3.5 hrs)",
      "order": 159,
      "unq_stu": 1,
      "sessions": 5,
      "days": 3,
      "events": 16,
      "totalTime": 9.5667,
      "progress_i": 6,
      "recurse_i": 10,
      "forward_o": 12,
      "backward_o": 4,
      "sl": 2
    },
    {
      "name": "c942db4eac104c26a7f8a160945ef2ab",
      "courseID": "MITProfessionalX+SysEngxB1+3T2016",
      "module.type": "video",
      "desc": "The Four Tasks of Systems Thinking",
      "L2": "c0b1e995f6de4668817461370e59aa93",
      "L2label": "Four Tasks of Systems Thinking (30 min)",
      "L1": "19d52da9bee046a28e8c0a883773e86a",
      "L1label": "Week 1: Systems Thinking (3.5 hrs)",
      "order": 160,
      "unq_stu": 1,
      "sessions": 2,
      "days": 1,
      "events": 20,
      "totalTime": 26.5167,
      "progress_i": 2,
      "recurse_i": 18,
      "forward_o": 1,
      "backward_o": 19,
      "sl": 17,
      "plays": 8,
      "play_time": 8.7667,
      "pauses": 8,
      "pause_time": 16.8333,
      "seeks": 2,
      "seek_time": 0.1
    },
    {
      "name": "1e59ee5588fe4da68593235ff831ae52",
      "courseID": "MITProfessionalX+SysEngxB1+3T2016",
      "module.type": "html",
      "desc": "Definitions and Keywords",
      "L2": "c0b1e995f6de4668817461370e59aa93",
      "L2label": "Four Tasks of Systems Thinking (30 min)",
      "L1": "19d52da9bee046a28e8c0a883773e86a",
      "L1label": "Week 1: Systems Thinking (3.5 hrs)",
      "order": 161,
      "unq_stu": 0,
      "sessions": 0,
      "days": 0,
      "events": 0,
      "totalTime": 0,
      "progress_i": 0,
      "recurse_i": 0,
      "forward_o": 0,
      "backward_o": 0,
      "sl": 0
    },
    {
      "name": "5b0458958a0b4002a381049184224400",
      "courseID": "MITProfessionalX+SysEngxB1+3T2016",
      "module.type": "html",
      "L2": "c0b1e995f6de4668817461370e59aa93",
      "L2label": "Four Tasks of Systems Thinking (30 min)",
      "L1": "19d52da9bee046a28e8c0a883773e86a",
      "L1label": "Week 1: Systems Thinking (3.5 hrs)",
      "order": 163,
      "unq_stu": 1,
      "sessions": 4,
      "days": 3,
      "events": 5,
      "totalTime": 2.0167,
      "progress_i": 3,
      "recurse_i": 2,
      "forward_o": 3,
      "backward_o": 2,
      "sl": 0
    },
    {
      "name": "571cc5a407bf4617a981e4ca46bda076",
      "courseID": "MITProfessionalX+SysEngxB1+3T2016",
      "module.type": "html",
      "desc": "Task 1: Identify the System, Form, and Function",
      "L2": "c0b1e995f6de4668817461370e59aa93",
      "L2label": "Four Tasks of Systems Thinking (30 min)",
      "L1": "19d52da9bee046a28e8c0a883773e86a",
      "L1label": "Week 1: Systems Thinking (3.5 hrs)",
      "order": 164,
      "unq_stu": 0,
      "sessions": 0,
      "days": 0,
      "events": 0,
      "totalTime": 0,
      "progress_i": 0,
      "recurse_i": 0,
      "forward_o": 0,
      "backward_o": 0,
      "sl": 0
    },
    {
      "name": "f270f12199164dfca72c5b292adc1ae4",
      "courseID": "MITProfessionalX+SysEngxB1+3T2016",
      "module.type": "html",
      "desc": "Task 2: Identify System Entities, Form, Function, System Boundary, and Context",
      "L2": "c0b1e995f6de4668817461370e59aa93",
      "L2label": "Four Tasks of Systems Thinking (30 min)",
      "L1": "19d52da9bee046a28e8c0a883773e86a",
      "L1label": "Week 1: Systems Thinking (3.5 hrs)",
      "order": 165,
      "unq_stu": 0,
      "sessions": 0,
      "days": 0,
      "events": 0,
      "totalTime": 0,
      "progress_i": 0,
      "recurse_i": 0,
      "forward_o": 0,
      "backward_o": 0,
      "sl": 0
    },
    {
      "name": "8aecb16262f045c491301a8595410df2",
      "courseID": "MITProfessionalX+SysEngxB1+3T2016",
      "module.type": "html",
      "L2": "c0b1e995f6de4668817461370e59aa93",
      "L2label": "Four Tasks of Systems Thinking (30 min)",
      "L1": "19d52da9bee046a28e8c0a883773e86a",
      "L1label": "Week 1: Systems Thinking (3.5 hrs)",
      "order": 166,
      "unq_stu": 0,
      "sessions": 0,
      "days": 0,
      "events": 0,
      "totalTime": 0,
      "progress_i": 0,
      "recurse_i": 0,
      "forward_o": 0,
      "backward_o": 0,
      "sl": 0
    },
    {
      "name": "cb503c8ae9384f86acd41ba2a297d3da",
      "courseID": "MITProfessionalX+SysEngxB1+3T2016",
      "module.type": "problem",
      "desc": "Question #1",
      "L2": "c0b1e995f6de4668817461370e59aa93",
      "L2label": "Four Tasks of Systems Thinking (30 min)",
      "L1": "19d52da9bee046a28e8c0a883773e86a",
      "L1label": "Week 1: Systems Thinking (3.5 hrs)",
      "order": 167,
      "unq_stu": 1,
      "sessions": 1,
      "days": 1,
      "events": 1,
      "totalTime": 0.7167,
      "progress_i": 1,
      "recurse_i": 0,
      "forward_o": 1,
      "backward_o": 0,
      "sl": 0,
      "attempts": 1,
      "max.grade": 1
    },
    {
      "name": "ec28bba018c84b32a1ea1d239c60beec",
      "courseID": "MITProfessionalX+SysEngxB1+3T2016",
      "module.type": "problem",
      "desc": "Question #2",
      "L2": "c0b1e995f6de4668817461370e59aa93",
      "L2label": "Four Tasks of Systems Thinking (30 min)",
      "L1": "19d52da9bee046a28e8c0a883773e86a",
      "L1label": "Week 1: Systems Thinking (3.5 hrs)",
      "order": 168,
      "unq_stu": 1,
      "sessions": 1,
      "days": 1,
      "events": 1,
      "totalTime": 0.1833,
      "progress_i": 1,
      "recurse_i": 0,
      "forward_o": 1,
      "backward_o": 0,
      "sl": 0,
      "attempts": 1,
      "max.grade": 1
    },
    {
      "name": "2ecfad658ac84f949a050953afff32d9",
      "courseID": "MITProfessionalX+SysEngxB1+3T2016",
      "module.type": "problem",
      "desc": "Question #3",
      "L2": "c0b1e995f6de4668817461370e59aa93",
      "L2label": "Four Tasks of Systems Thinking (30 min)",
      "L1": "19d52da9bee046a28e8c0a883773e86a",
      "L1label": "Week 1: Systems Thinking (3.5 hrs)",
      "order": 169,
      "unq_stu": 1,
      "sessions": 1,
      "days": 1,
      "events": 1,
      "totalTime": 0.15,
      "progress_i": 1,
      "recurse_i": 0,
      "forward_o": 0,
      "backward_o": 1,
      "sl": 0,
      "attempts": 1,
      "max.grade": 1
    },
    {
      "name": "e89f1391d2f54124ab0495968e109c28",
      "courseID": "MITProfessionalX+SysEngxB1+3T2016",
      "module.type": "html",
      "L2": "c0b1e995f6de4668817461370e59aa93",
      "L2label": "Four Tasks of Systems Thinking (30 min)",
      "L1": "19d52da9bee046a28e8c0a883773e86a",
      "L1label": "Week 1: Systems Thinking (3.5 hrs)",
      "order": 171,
      "unq_stu": 1,
      "sessions": 4,
      "days": 3,
      "events": 6,
      "totalTime": 7.9833,
      "progress_i": 4,
      "recurse_i": 2,
      "forward_o": 5,
      "backward_o": 1,
      "sl": 0
    },
    {
      "name": "b2dd3863e24e48a8ba4a40387056e154",
      "courseID": "MITProfessionalX+SysEngxB1+3T2016",
      "module.type": "video",
      "desc": "Identifying Relationships, Predicting Emergence",
      "L2": "c0b1e995f6de4668817461370e59aa93",
      "L2label": "Four Tasks of Systems Thinking (30 min)",
      "L1": "19d52da9bee046a28e8c0a883773e86a",
      "L1label": "Week 1: Systems Thinking (3.5 hrs)",
      "order": 172,
      "unq_stu": 1,
      "sessions": 2,
      "days": 1,
      "events": 9,
      "totalTime": 11.8167,
      "progress_i": 2,
      "recurse_i": 7,
      "forward_o": 1,
      "backward_o": 8,
      "sl": 6,
      "plays": 4,
      "play_time": 10.8333,
      "pauses": 3,
      "pause_time": 0.2667,
      "seeks": 1,
      "seek_time": 0.15
    },
    {
      "name": "a9f3c1ee9de24114acb5b1bb51f109a8",
      "courseID": "MITProfessionalX+SysEngxB1+3T2016",
      "module.type": "html",
      "desc": "Definitions and Keywords",
      "L2": "c0b1e995f6de4668817461370e59aa93",
      "L2label": "Four Tasks of Systems Thinking (30 min)",
      "L1": "19d52da9bee046a28e8c0a883773e86a",
      "L1label": "Week 1: Systems Thinking (3.5 hrs)",
      "order": 173,
      "unq_stu": 0,
      "sessions": 0,
      "days": 0,
      "events": 0,
      "totalTime": 0,
      "progress_i": 0,
      "recurse_i": 0,
      "forward_o": 0,
      "backward_o": 0,
      "sl": 0
    },
    {
      "name": "1a38fe26f1ce4dad8731cf309933934d",
      "courseID": "MITProfessionalX+SysEngxB1+3T2016",
      "module.type": "html",
      "L2": "c0b1e995f6de4668817461370e59aa93",
      "L2label": "Four Tasks of Systems Thinking (30 min)",
      "L1": "19d52da9bee046a28e8c0a883773e86a",
      "L1label": "Week 1: Systems Thinking (3.5 hrs)",
      "order": 175,
      "unq_stu": 1,
      "sessions": 5,
      "days": 3,
      "events": 6,
      "totalTime": 6.8833,
      "progress_i": 6,
      "recurse_i": 0,
      "forward_o": 4,
      "backward_o": 2,
      "sl": 0
    },
    {
      "name": "d823f33e493f43c3ad8243d80f5c8c04",
      "courseID": "MITProfessionalX+SysEngxB1+3T2016",
      "module.type": "html",
      "desc": "Task 3 : Identify Relationships Between Entities",
      "L2": "c0b1e995f6de4668817461370e59aa93",
      "L2label": "Four Tasks of Systems Thinking (30 min)",
      "L1": "19d52da9bee046a28e8c0a883773e86a",
      "L1label": "Week 1: Systems Thinking (3.5 hrs)",
      "order": 176,
      "unq_stu": 0,
      "sessions": 0,
      "days": 0,
      "events": 0,
      "totalTime": 0,
      "progress_i": 0,
      "recurse_i": 0,
      "forward_o": 0,
      "backward_o": 0,
      "sl": 0
    },
    {
      "name": "329a6a38d8ef47e09173dad48832a518",
      "courseID": "MITProfessionalX+SysEngxB1+3T2016",
      "module.type": "html",
      "desc": "Task 4: Predict Emergence",
      "L2": "c0b1e995f6de4668817461370e59aa93",
      "L2label": "Four Tasks of Systems Thinking (30 min)",
      "L1": "19d52da9bee046a28e8c0a883773e86a",
      "L1label": "Week 1: Systems Thinking (3.5 hrs)",
      "order": 177,
      "unq_stu": 0,
      "sessions": 0,
      "days": 0,
      "events": 0,
      "totalTime": 0,
      "progress_i": 0,
      "recurse_i": 0,
      "forward_o": 0,
      "backward_o": 0,
      "sl": 0
    },
    {
      "name": "2cd2942eb8484a5fb9b17b944ee29e01",
      "courseID": "MITProfessionalX+SysEngxB1+3T2016",
      "module.type": "html",
      "L2": "c0b1e995f6de4668817461370e59aa93",
      "L2label": "Four Tasks of Systems Thinking (30 min)",
      "L1": "19d52da9bee046a28e8c0a883773e86a",
      "L1label": "Week 1: Systems Thinking (3.5 hrs)",
      "order": 179,
      "unq_stu": 1,
      "sessions": 2,
      "days": 2,
      "events": 2,
      "totalTime": 0.0333,
      "progress_i": 2,
      "recurse_i": 0,
      "forward_o": 0,
      "backward_o": 2,
      "sl": 0
    },
    {
      "name": "679eed61f745413f9a7797567c4cbeaa",
      "courseID": "MITProfessionalX+SysEngxB1+3T2016",
      "module.type": "html",
      "desc": "Apply the Four Tasks of Systems Engineering",
      "L2": "c0b1e995f6de4668817461370e59aa93",
      "L2label": "Four Tasks of Systems Thinking (30 min)",
      "L1": "19d52da9bee046a28e8c0a883773e86a",
      "L1label": "Week 1: Systems Thinking (3.5 hrs)",
      "order": 180,
      "unq_stu": 0,
      "sessions": 0,
      "days": 0,
      "events": 0,
      "totalTime": 0,
      "progress_i": 0,
      "recurse_i": 0,
      "forward_o": 0,
      "backward_o": 0,
      "sl": 0
    },
    {
      "name": "dac5aab56ccf4fcaa90e555710cb21da",
      "courseID": "MITProfessionalX+SysEngxB1+3T2016",
      "module.type": "problem",
      "desc": "Question #1",
      "L2": "c0b1e995f6de4668817461370e59aa93",
      "L2label": "Four Tasks of Systems Thinking (30 min)",
      "L1": "19d52da9bee046a28e8c0a883773e86a",
      "L1label": "Week 1: Systems Thinking (3.5 hrs)",
      "order": 181,
      "unq_stu": 1,
      "sessions": 1,
      "days": 1,
      "events": 1,
      "totalTime": 4.4333,
      "progress_i": 1,
      "recurse_i": 0,
      "forward_o": 1,
      "backward_o": 0,
      "sl": 0,
      "attempts": 1,
      "max.grade": 1
    },
    {
      "name": "3715c81451634d3a8820b06e55e3ba49",
      "courseID": "MITProfessionalX+SysEngxB1+3T2016",
      "module.type": "drag-and-drop-v2",
      "L2": "c0b1e995f6de4668817461370e59aa93",
      "L2label": "Four Tasks of Systems Thinking (30 min)",
      "L1": "19d52da9bee046a28e8c0a883773e86a",
      "L1label": "Week 1: Systems Thinking (3.5 hrs)",
      "order": 182,
      "unq_stu": 0,
      "sessions": 0,
      "days": 0,
      "events": 0,
      "totalTime": 0,
      "progress_i": 0,
      "recurse_i": 0,
      "forward_o": 0,
      "backward_o": 0,
      "sl": 0
    },
    {
      "name": "ba2dbce14dcd48f295bf00a2210967f6",
      "courseID": "MITProfessionalX+SysEngxB1+3T2016",
      "module.type": "html",
      "desc": "Key Entity Table",
      "L2": "c0b1e995f6de4668817461370e59aa93",
      "L2label": "Four Tasks of Systems Thinking (30 min)",
      "L1": "19d52da9bee046a28e8c0a883773e86a",
      "L1label": "Week 1: Systems Thinking (3.5 hrs)",
      "order": 183,
      "unq_stu": 0,
      "sessions": 0,
      "days": 0,
      "events": 0,
      "totalTime": 0,
      "progress_i": 0,
      "recurse_i": 0,
      "forward_o": 0,
      "backward_o": 0,
      "sl": 0
    },
    {
      "name": "adc6867c6a804fa38040d82ac4caf5a1",
      "courseID": "MITProfessionalX+SysEngxB1+3T2016",
      "module.type": "problem",
      "desc": "Question #3",
      "L2": "c0b1e995f6de4668817461370e59aa93",
      "L2label": "Four Tasks of Systems Thinking (30 min)",
      "L1": "19d52da9bee046a28e8c0a883773e86a",
      "L1label": "Week 1: Systems Thinking (3.5 hrs)",
      "order": 184,
      "unq_stu": 1,
      "sessions": 1,
      "days": 1,
      "events": 1,
      "totalTime": 0.9167,
      "progress_i": 1,
      "recurse_i": 0,
      "forward_o": 1,
      "backward_o": 0,
      "sl": 0,
      "attempts": 1,
      "max.grade": 2
    },
    {
      "name": "d1c4082fdcfa48e5abcbbfb18f6e8b33",
      "courseID": "MITProfessionalX+SysEngxB1+3T2016",
      "module.type": "html",
      "L2": "d40ecf47d42245589307aa667a7af1c2",
      "L2label": "Architecture and Form (40 min)",
      "L1": "19d52da9bee046a28e8c0a883773e86a",
      "L1label": "Week 1: Systems Thinking (3.5 hrs)",
      "order": 187,
      "unq_stu": 1,
      "sessions": 10,
      "days": 7,
      "events": 17,
      "totalTime": 0.4,
      "progress_i": 7,
      "recurse_i": 10,
      "forward_o": 11,
      "backward_o": 6,
      "sl": 3
    },
    {
      "name": "73d032340e644158b0fe26c2c3fedccc",
      "courseID": "MITProfessionalX+SysEngxB1+3T2016",
      "module.type": "html",
      "desc": "What Does Architecture Mean to You?",
      "L2": "d40ecf47d42245589307aa667a7af1c2",
      "L2label": "Architecture and Form (40 min)",
      "L1": "19d52da9bee046a28e8c0a883773e86a",
      "L1label": "Week 1: Systems Thinking (3.5 hrs)",
      "order": 188,
      "unq_stu": 0,
      "sessions": 0,
      "days": 0,
      "events": 0,
      "totalTime": 0,
      "progress_i": 0,
      "recurse_i": 0,
      "forward_o": 0,
      "backward_o": 0,
      "sl": 0
    },
    {
      "name": "d33933250d0d4217987c8f3d78074d6f",
      "courseID": "MITProfessionalX+SysEngxB1+3T2016",
      "module.type": "html",
      "L2": "d40ecf47d42245589307aa667a7af1c2",
      "L2label": "Architecture and Form (40 min)",
      "L1": "19d52da9bee046a28e8c0a883773e86a",
      "L1label": "Week 1: Systems Thinking (3.5 hrs)",
      "order": 190,
      "unq_stu": 1,
      "sessions": 3,
      "days": 3,
      "events": 3,
      "totalTime": 0.0833,
      "progress_i": 1,
      "recurse_i": 2,
      "forward_o": 3,
      "backward_o": 0,
      "sl": 0
    },
    {
      "name": "8c04a700311c447aab8566750f105a76",
      "courseID": "MITProfessionalX+SysEngxB1+3T2016",
      "module.type": "html",
      "L2": "d40ecf47d42245589307aa667a7af1c2",
      "L2label": "Architecture and Form (40 min)",
      "L1": "19d52da9bee046a28e8c0a883773e86a",
      "L1label": "Week 1: Systems Thinking (3.5 hrs)",
      "order": 191,
      "unq_stu": 0,
      "sessions": 0,
      "days": 0,
      "events": 0,
      "totalTime": 0,
      "progress_i": 0,
      "recurse_i": 0,
      "forward_o": 0,
      "backward_o": 0,
      "sl": 0
    },
    {
      "name": "14d4034a1b7045f489954c63974dc4d4",
      "courseID": "MITProfessionalX+SysEngxB1+3T2016",
      "module.type": "video",
      "desc": "",
      "L2": "d40ecf47d42245589307aa667a7af1c2",
      "L2label": "Architecture and Form (40 min)",
      "L1": "19d52da9bee046a28e8c0a883773e86a",
      "L1label": "Week 1: Systems Thinking (3.5 hrs)",
      "order": 192,
      "unq_stu": 1,
      "sessions": 4,
      "days": 3,
      "events": 13,
      "totalTime": 10.6667,
      "progress_i": 3,
      "recurse_i": 10,
      "forward_o": 1,
      "backward_o": 12,
      "sl": 10,
      "plays": 5,
      "play_time": 7.5,
      "pauses": 5,
      "pause_time": 2.95,
      "seeks": 2,
      "seek_time": 0.2167
    },
    {
      "name": "0b5bfaabdb0045d6886f50033fc699c4",
      "courseID": "MITProfessionalX+SysEngxB1+3T2016",
      "module.type": "html",
      "desc": "Definitions and Keywords",
      "L2": "d40ecf47d42245589307aa667a7af1c2",
      "L2label": "Architecture and Form (40 min)",
      "L1": "19d52da9bee046a28e8c0a883773e86a",
      "L1label": "Week 1: Systems Thinking (3.5 hrs)",
      "order": 193,
      "unq_stu": 0,
      "sessions": 0,
      "days": 0,
      "events": 0,
      "totalTime": 0,
      "progress_i": 0,
      "recurse_i": 0,
      "forward_o": 0,
      "backward_o": 0,
      "sl": 0
    },
    {
      "name": "c1f6457af37f4d7fa9fa860dd486e013",
      "courseID": "MITProfessionalX+SysEngxB1+3T2016",
      "module.type": "html",
      "L2": "d40ecf47d42245589307aa667a7af1c2",
      "L2label": "Architecture and Form (40 min)",
      "L1": "19d52da9bee046a28e8c0a883773e86a",
      "L1label": "Week 1: Systems Thinking (3.5 hrs)",
      "order": 194,
      "unq_stu": 0,
      "sessions": 0,
      "days": 0,
      "events": 0,
      "totalTime": 0,
      "progress_i": 0,
      "recurse_i": 0,
      "forward_o": 0,
      "backward_o": 0,
      "sl": 0
    },
    {
      "name": "737d7da1325147f78c7fee4ff30fde4a",
      "courseID": "MITProfessionalX+SysEngxB1+3T2016",
      "module.type": "html",
      "desc": "Question Diagram",
      "L2": "d40ecf47d42245589307aa667a7af1c2",
      "L2label": "Architecture and Form (40 min)",
      "L1": "19d52da9bee046a28e8c0a883773e86a",
      "L1label": "Week 1: Systems Thinking (3.5 hrs)",
      "order": 195,
      "unq_stu": 0,
      "sessions": 0,
      "days": 0,
      "events": 0,
      "totalTime": 0,
      "progress_i": 0,
      "recurse_i": 0,
      "forward_o": 0,
      "backward_o": 0,
      "sl": 0
    },
    {
      "name": "c876f8d43a144883afaf4594689a814a",
      "courseID": "MITProfessionalX+SysEngxB1+3T2016",
      "module.type": "problem",
      "desc": "Question #1",
      "L2": "d40ecf47d42245589307aa667a7af1c2",
      "L2label": "Architecture and Form (40 min)",
      "L1": "19d52da9bee046a28e8c0a883773e86a",
      "L1label": "Week 1: Systems Thinking (3.5 hrs)",
      "order": 196,
      "unq_stu": 1,
      "sessions": 1,
      "days": 1,
      "events": 1,
      "totalTime": 0.55,
      "progress_i": 1,
      "recurse_i": 0,
      "forward_o": 1,
      "backward_o": 0,
      "sl": 0,
      "attempts": 1,
      "max.grade": 1
    },
    {
      "name": "fda3274aa61443fea1b71dd50524ffdf",
      "courseID": "MITProfessionalX+SysEngxB1+3T2016",
      "module.type": "problem",
      "desc": "Question #2",
      "L2": "d40ecf47d42245589307aa667a7af1c2",
      "L2label": "Architecture and Form (40 min)",
      "L1": "19d52da9bee046a28e8c0a883773e86a",
      "L1label": "Week 1: Systems Thinking (3.5 hrs)",
      "order": 197,
      "unq_stu": 1,
      "sessions": 1,
      "days": 1,
      "events": 1,
      "totalTime": 0.4,
      "progress_i": 1,
      "recurse_i": 0,
      "forward_o": 1,
      "backward_o": 0,
      "sl": 0,
      "attempts": 1,
      "max.grade": 1
    },
    {
      "name": "b43ffcb7540a4b3abc44429da0d0ff56",
      "courseID": "MITProfessionalX+SysEngxB1+3T2016",
      "module.type": "problem",
      "desc": "Question #3",
      "L2": "d40ecf47d42245589307aa667a7af1c2",
      "L2label": "Architecture and Form (40 min)",
      "L1": "19d52da9bee046a28e8c0a883773e86a",
      "L1label": "Week 1: Systems Thinking (3.5 hrs)",
      "order": 198,
      "unq_stu": 1,
      "sessions": 1,
      "days": 1,
      "events": 1,
      "totalTime": 0.15,
      "progress_i": 1,
      "recurse_i": 0,
      "forward_o": 1,
      "backward_o": 0,
      "sl": 0,
      "attempts": 1,
      "max.grade": 1
    },
    {
      "name": "f2486bf704df4553b4fea6c9048dedaf",
      "courseID": "MITProfessionalX+SysEngxB1+3T2016",
      "module.type": "problem",
      "desc": "Question #4",
      "L2": "d40ecf47d42245589307aa667a7af1c2",
      "L2label": "Architecture and Form (40 min)",
      "L1": "19d52da9bee046a28e8c0a883773e86a",
      "L1label": "Week 1: Systems Thinking (3.5 hrs)",
      "order": 199,
      "unq_stu": 1,
      "sessions": 1,
      "days": 1,
      "events": 1,
      "totalTime": 0.0833,
      "progress_i": 1,
      "recurse_i": 0,
      "forward_o": 0,
      "backward_o": 1,
      "sl": 0,
      "attempts": 1,
      "max.grade": 1
    },
    {
      "name": "612507e8e9b84791992e1b6a8b34587f",
      "courseID": "MITProfessionalX+SysEngxB1+3T2016",
      "module.type": "html",
      "L2": "d40ecf47d42245589307aa667a7af1c2",
      "L2label": "Architecture and Form (40 min)",
      "L1": "19d52da9bee046a28e8c0a883773e86a",
      "L1label": "Week 1: Systems Thinking (3.5 hrs)",
      "order": 201,
      "unq_stu": 1,
      "sessions": 3,
      "days": 3,
      "events": 4,
      "totalTime": 0.0667,
      "progress_i": 2,
      "recurse_i": 2,
      "forward_o": 4,
      "backward_o": 0,
      "sl": 0
    },
    {
      "name": "718c9a41b74b448fbdd6c3635dff925e",
      "courseID": "MITProfessionalX+SysEngxB1+3T2016",
      "module.type": "video",
      "desc": "What Is Form?",
      "L2": "d40ecf47d42245589307aa667a7af1c2",
      "L2label": "Architecture and Form (40 min)",
      "L1": "19d52da9bee046a28e8c0a883773e86a",
      "L1label": "Week 1: Systems Thinking (3.5 hrs)",
      "order": 202,
      "unq_stu": 1,
      "sessions": 1,
      "days": 1,
      "events": 9,
      "totalTime": 43.8167,
      "progress_i": 1,
      "recurse_i": 8,
      "forward_o": 0,
      "backward_o": 9,
      "sl": 8,
      "plays": 3,
      "play_time": 6.5667,
      "pauses": 3,
      "pause_time": 33.9667,
      "seeks": 1,
      "seek_time": 3.2833
    },
    {
      "name": "bb451765d1d149739e076366452a943d",
      "courseID": "MITProfessionalX+SysEngxB1+3T2016",
      "module.type": "html",
      "desc": "Definitions and Keywords",
      "L2": "d40ecf47d42245589307aa667a7af1c2",
      "L2label": "Architecture and Form (40 min)",
      "L1": "19d52da9bee046a28e8c0a883773e86a",
      "L1label": "Week 1: Systems Thinking (3.5 hrs)",
      "order": 203,
      "unq_stu": 0,
      "sessions": 0,
      "days": 0,
      "events": 0,
      "totalTime": 0,
      "progress_i": 0,
      "recurse_i": 0,
      "forward_o": 0,
      "backward_o": 0,
      "sl": 0
    },
    {
      "name": "322598722e6143329c23ed72182fd62b",
      "courseID": "MITProfessionalX+SysEngxB1+3T2016",
      "module.type": "html",
      "L2": "d40ecf47d42245589307aa667a7af1c2",
      "L2label": "Architecture and Form (40 min)",
      "L1": "19d52da9bee046a28e8c0a883773e86a",
      "L1label": "Week 1: Systems Thinking (3.5 hrs)",
      "order": 204,
      "unq_stu": 0,
      "sessions": 0,
      "days": 0,
      "events": 0,
      "totalTime": 0,
      "progress_i": 0,
      "recurse_i": 0,
      "forward_o": 0,
      "backward_o": 0,
      "sl": 0
    },
    {
      "name": "ceffa2fa12d14516a031a830ea521438",
      "courseID": "MITProfessionalX+SysEngxB1+3T2016",
      "module.type": "html",
      "L2": "d40ecf47d42245589307aa667a7af1c2",
      "L2label": "Architecture and Form (40 min)",
      "L1": "19d52da9bee046a28e8c0a883773e86a",
      "L1label": "Week 1: Systems Thinking (3.5 hrs)",
      "order": 205,
      "unq_stu": 0,
      "sessions": 0,
      "days": 0,
      "events": 0,
      "totalTime": 0,
      "progress_i": 0,
      "recurse_i": 0,
      "forward_o": 0,
      "backward_o": 0,
      "sl": 0
    },
    {
      "name": "97777b45c5e6469d92edcdbcc56918bf",
      "courseID": "MITProfessionalX+SysEngxB1+3T2016",
      "module.type": "html",
      "desc": "Raw HTML",
      "L2": "d40ecf47d42245589307aa667a7af1c2",
      "L2label": "Architecture and Form (40 min)",
      "L1": "19d52da9bee046a28e8c0a883773e86a",
      "L1label": "Week 1: Systems Thinking (3.5 hrs)",
      "order": 206,
      "unq_stu": 0,
      "sessions": 0,
      "days": 0,
      "events": 0,
      "totalTime": 0,
      "progress_i": 0,
      "recurse_i": 0,
      "forward_o": 0,
      "backward_o": 0,
      "sl": 0
    },
    {
      "name": "3d7d2c357ca64492a5b2b6b92cda9205",
      "courseID": "MITProfessionalX+SysEngxB1+3T2016",
      "module.type": "word_cloud",
      "desc": "Stop Sign Word Cloud",
      "L2": "d40ecf47d42245589307aa667a7af1c2",
      "L2label": "Architecture and Form (40 min)",
      "L1": "19d52da9bee046a28e8c0a883773e86a",
      "L1label": "Week 1: Systems Thinking (3.5 hrs)",
      "order": 207,
      "unq_stu": 0,
      "sessions": 0,
      "days": 0,
      "events": 0,
      "totalTime": 0,
      "progress_i": 0,
      "recurse_i": 0,
      "forward_o": 0,
      "backward_o": 0,
      "sl": 0
    },
    {
      "name": "d82f3e7bf41c4fc4ac0992e6f6166175",
      "courseID": "MITProfessionalX+SysEngxB1+3T2016",
      "module.type": "html",
      "desc": "Duplicate of 'Raw HTML'",
      "L2": "d40ecf47d42245589307aa667a7af1c2",
      "L2label": "Architecture and Form (40 min)",
      "L1": "19d52da9bee046a28e8c0a883773e86a",
      "L1label": "Week 1: Systems Thinking (3.5 hrs)",
      "order": 208,
      "unq_stu": 0,
      "sessions": 0,
      "days": 0,
      "events": 0,
      "totalTime": 0,
      "progress_i": 0,
      "recurse_i": 0,
      "forward_o": 0,
      "backward_o": 0,
      "sl": 0
    },
    {
      "name": "a5d97bdf3a4140199466298ba20407b6",
      "courseID": "MITProfessionalX+SysEngxB1+3T2016",
      "module.type": "word_cloud",
      "desc": "Notepad Word Cloud",
      "L2": "d40ecf47d42245589307aa667a7af1c2",
      "L2label": "Architecture and Form (40 min)",
      "L1": "19d52da9bee046a28e8c0a883773e86a",
      "L1label": "Week 1: Systems Thinking (3.5 hrs)",
      "order": 209,
      "unq_stu": 0,
      "sessions": 0,
      "days": 0,
      "events": 0,
      "totalTime": 0,
      "progress_i": 0,
      "recurse_i": 0,
      "forward_o": 0,
      "backward_o": 0,
      "sl": 0
    },
    {
      "name": "cf7f80f31fc6483abec1936dc2082127",
      "courseID": "MITProfessionalX+SysEngxB1+3T2016",
      "module.type": "html",
      "L2": "d40ecf47d42245589307aa667a7af1c2",
      "L2label": "Architecture and Form (40 min)",
      "L1": "19d52da9bee046a28e8c0a883773e86a",
      "L1label": "Week 1: Systems Thinking (3.5 hrs)",
      "order": 210,
      "unq_stu": 0,
      "sessions": 0,
      "days": 0,
      "events": 0,
      "totalTime": 0,
      "progress_i": 0,
      "recurse_i": 0,
      "forward_o": 0,
      "backward_o": 0,
      "sl": 0
    },
    {
      "name": "e90b99d332da429e9c9d3b63f8ef6197",
      "courseID": "MITProfessionalX+SysEngxB1+3T2016",
      "module.type": "html",
      "L2": "d40ecf47d42245589307aa667a7af1c2",
      "L2label": "Architecture and Form (40 min)",
      "L1": "19d52da9bee046a28e8c0a883773e86a",
      "L1label": "Week 1: Systems Thinking (3.5 hrs)",
      "order": 212,
      "unq_stu": 1,
      "sessions": 3,
      "days": 3,
      "events": 4,
      "totalTime": 0.0833,
      "progress_i": 2,
      "recurse_i": 2,
      "forward_o": 3,
      "backward_o": 1,
      "sl": 0
    },
    {
      "name": "0e62a7eafc0e4539864fec2049c0f7f4",
      "courseID": "MITProfessionalX+SysEngxB1+3T2016",
      "module.type": "html",
      "L2": "d40ecf47d42245589307aa667a7af1c2",
      "L2label": "Architecture and Form (40 min)",
      "L1": "19d52da9bee046a28e8c0a883773e86a",
      "L1label": "Week 1: Systems Thinking (3.5 hrs)",
      "order": 213,
      "unq_stu": 0,
      "sessions": 0,
      "days": 0,
      "events": 0,
      "totalTime": 0,
      "progress_i": 0,
      "recurse_i": 0,
      "forward_o": 0,
      "backward_o": 0,
      "sl": 0
    },
    {
      "name": "f9e237bfd2764158b118a9dac079e4f5",
      "courseID": "MITProfessionalX+SysEngxB1+3T2016",
      "module.type": "html",
      "desc": "Circuit Diagram",
      "L2": "d40ecf47d42245589307aa667a7af1c2",
      "L2label": "Architecture and Form (40 min)",
      "L1": "19d52da9bee046a28e8c0a883773e86a",
      "L1label": "Week 1: Systems Thinking (3.5 hrs)",
      "order": 214,
      "unq_stu": 0,
      "sessions": 0,
      "days": 0,
      "events": 0,
      "totalTime": 0,
      "progress_i": 0,
      "recurse_i": 0,
      "forward_o": 0,
      "backward_o": 0,
      "sl": 0
    },
    {
      "name": "4cacc150d55448bcada9d201180e45f7",
      "courseID": "MITProfessionalX+SysEngxB1+3T2016",
      "module.type": "html",
      "desc": "Discussion Prompt",
      "L2": "d40ecf47d42245589307aa667a7af1c2",
      "L2label": "Architecture and Form (40 min)",
      "L1": "19d52da9bee046a28e8c0a883773e86a",
      "L1label": "Week 1: Systems Thinking (3.5 hrs)",
      "order": 215,
      "unq_stu": 0,
      "sessions": 0,
      "days": 0,
      "events": 0,
      "totalTime": 0,
      "progress_i": 0,
      "recurse_i": 0,
      "forward_o": 0,
      "backward_o": 0,
      "sl": 0
    },
    {
      "name": "1de86b8ab690487bace367e6f250b886",
      "courseID": "MITProfessionalX+SysEngxB1+3T2016",
      "module.type": "html",
      "L2": "d40ecf47d42245589307aa667a7af1c2",
      "L2label": "Architecture and Form (40 min)",
      "L1": "19d52da9bee046a28e8c0a883773e86a",
      "L1label": "Week 1: Systems Thinking (3.5 hrs)",
      "order": 216,
      "unq_stu": 0,
      "sessions": 0,
      "days": 0,
      "events": 0,
      "totalTime": 0,
      "progress_i": 0,
      "recurse_i": 0,
      "forward_o": 0,
      "backward_o": 0,
      "sl": 0
    },
    {
      "name": "e242d37c870545b4835c9fef133c11c8",
      "courseID": "MITProfessionalX+SysEngxB1+3T2016",
      "module.type": "video",
      "desc": "Decomposing Form into Entities",
      "L2": "d40ecf47d42245589307aa667a7af1c2",
      "L2label": "Architecture and Form (40 min)",
      "L1": "19d52da9bee046a28e8c0a883773e86a",
      "L1label": "Week 1: Systems Thinking (3.5 hrs)",
      "order": 217,
      "unq_stu": 1,
      "sessions": 1,
      "days": 1,
      "events": 16,
      "totalTime": 8.2,
      "progress_i": 1,
      "recurse_i": 15,
      "forward_o": 0,
      "backward_o": 16,
      "sl": 15,
      "plays": 7,
      "play_time": 4.2,
      "pauses": 7,
      "pause_time": 3.4833,
      "seeks": 1,
      "seek_time": 0.1167
    },
    {
      "name": "439eaf10c96341d89bf3575490ba4976",
      "courseID": "MITProfessionalX+SysEngxB1+3T2016",
      "module.type": "html",
      "desc": "Definitions and Keywords",
      "L2": "d40ecf47d42245589307aa667a7af1c2",
      "L2label": "Architecture and Form (40 min)",
      "L1": "19d52da9bee046a28e8c0a883773e86a",
      "L1label": "Week 1: Systems Thinking (3.5 hrs)",
      "order": 218,
      "unq_stu": 0,
      "sessions": 0,
      "days": 0,
      "events": 0,
      "totalTime": 0,
      "progress_i": 0,
      "recurse_i": 0,
      "forward_o": 0,
      "backward_o": 0,
      "sl": 0
    },
    {
      "name": "9e38a7a86e964b9593890cf91c42ed92",
      "courseID": "MITProfessionalX+SysEngxB1+3T2016",
      "module.type": "html",
      "L2": "d40ecf47d42245589307aa667a7af1c2",
      "L2label": "Architecture and Form (40 min)",
      "L1": "19d52da9bee046a28e8c0a883773e86a",
      "L1label": "Week 1: Systems Thinking (3.5 hrs)",
      "order": 220,
      "unq_stu": 1,
      "sessions": 2,
      "days": 1,
      "events": 2,
      "totalTime": 0.1167,
      "progress_i": 2,
      "recurse_i": 0,
      "forward_o": 0,
      "backward_o": 2,
      "sl": 0
    },
    {
      "name": "39c98784f5b24f9ca7f76acd90120436",
      "courseID": "MITProfessionalX+SysEngxB1+3T2016",
      "module.type": "html",
      "L2": "d40ecf47d42245589307aa667a7af1c2",
      "L2label": "Architecture and Form (40 min)",
      "L1": "19d52da9bee046a28e8c0a883773e86a",
      "L1label": "Week 1: Systems Thinking (3.5 hrs)",
      "order": 221,
      "unq_stu": 0,
      "sessions": 0,
      "days": 0,
      "events": 0,
      "totalTime": 0,
      "progress_i": 0,
      "recurse_i": 0,
      "forward_o": 0,
      "backward_o": 0,
      "sl": 0
    },
    {
      "name": "ca91099547994cbfa0cd21fa4ce5aa89",
      "courseID": "MITProfessionalX+SysEngxB1+3T2016",
      "module.type": "video",
      "desc": "",
      "L2": "d40ecf47d42245589307aa667a7af1c2",
      "L2label": "Architecture and Form (40 min)",
      "L1": "19d52da9bee046a28e8c0a883773e86a",
      "L1label": "Week 1: Systems Thinking (3.5 hrs)",
      "order": 222,
      "unq_stu": 1,
      "sessions": 1,
      "days": 1,
      "events": 8,
      "totalTime": 29.6833,
      "progress_i": 1,
      "recurse_i": 7,
      "forward_o": 1,
      "backward_o": 7,
      "sl": 7,
      "plays": 3,
      "play_time": 5.2833,
      "pauses": 3,
      "pause_time": 24.3167,
      "seeks": 1,
      "seek_time": 0.0833
    },
    {
      "name": "ee863c0a0a5c4286a9e0ee84794a4271",
      "courseID": "MITProfessionalX+SysEngxB1+3T2016",
      "module.type": "html",
      "desc": "Definitions and Keywords",
      "L2": "d40ecf47d42245589307aa667a7af1c2",
      "L2label": "Architecture and Form (40 min)",
      "L1": "19d52da9bee046a28e8c0a883773e86a",
      "L1label": "Week 1: Systems Thinking (3.5 hrs)",
      "order": 223,
      "unq_stu": 0,
      "sessions": 0,
      "days": 0,
      "events": 0,
      "totalTime": 0,
      "progress_i": 0,
      "recurse_i": 0,
      "forward_o": 0,
      "backward_o": 0,
      "sl": 0
    },
    {
      "name": "ab2924eb2178451aae67621614eaab71",
      "courseID": "MITProfessionalX+SysEngxB1+3T2016",
      "module.type": "html",
      "L2": "d40ecf47d42245589307aa667a7af1c2",
      "L2label": "Architecture and Form (40 min)",
      "L1": "19d52da9bee046a28e8c0a883773e86a",
      "L1label": "Week 1: Systems Thinking (3.5 hrs)",
      "order": 224,
      "unq_stu": 0,
      "sessions": 0,
      "days": 0,
      "events": 0,
      "totalTime": 0,
      "progress_i": 0,
      "recurse_i": 0,
      "forward_o": 0,
      "backward_o": 0,
      "sl": 0
    },
    {
      "name": "626e5a12a84d449cb0ee450c4b2fa3f4",
      "courseID": "MITProfessionalX+SysEngxB1+3T2016",
      "module.type": "html",
      "L2": "d40ecf47d42245589307aa667a7af1c2",
      "L2label": "Architecture and Form (40 min)",
      "L1": "19d52da9bee046a28e8c0a883773e86a",
      "L1label": "Week 1: Systems Thinking (3.5 hrs)",
      "order": 225,
      "unq_stu": 0,
      "sessions": 0,
      "days": 0,
      "events": 0,
      "totalTime": 0,
      "progress_i": 0,
      "recurse_i": 0,
      "forward_o": 0,
      "backward_o": 0,
      "sl": 0
    },
    {
      "name": "938a67d6880a40b799ec29ae39097745",
      "courseID": "MITProfessionalX+SysEngxB1+3T2016",
      "module.type": "html",
      "L2": "d40ecf47d42245589307aa667a7af1c2",
      "L2label": "Architecture and Form (40 min)",
      "L1": "19d52da9bee046a28e8c0a883773e86a",
      "L1label": "Week 1: Systems Thinking (3.5 hrs)",
      "order": 226,
      "unq_stu": 0,
      "sessions": 0,
      "days": 0,
      "events": 0,
      "totalTime": 0,
      "progress_i": 0,
      "recurse_i": 0,
      "forward_o": 0,
      "backward_o": 0,
      "sl": 0
    },
    {
      "name": "132a47a128d84163b578f8eb7212615a",
      "courseID": "MITProfessionalX+SysEngxB1+3T2016",
      "module.type": "problem",
      "desc": "Question #1",
      "L2": "d40ecf47d42245589307aa667a7af1c2",
      "L2label": "Architecture and Form (40 min)",
      "L1": "19d52da9bee046a28e8c0a883773e86a",
      "L1label": "Week 1: Systems Thinking (3.5 hrs)",
      "order": 227,
      "unq_stu": 1,
      "sessions": 1,
      "days": 1,
      "events": 3,
      "totalTime": 3.55,
      "progress_i": 1,
      "recurse_i": 2,
      "forward_o": 1,
      "backward_o": 2,
      "sl": 2,
      "attempts": 3,
      "max.grade": 1
    },
    {
      "name": "9ebfbba2465e4105825dda535960401e",
      "courseID": "MITProfessionalX+SysEngxB1+3T2016",
      "module.type": "problem",
      "desc": "Question #2",
      "L2": "d40ecf47d42245589307aa667a7af1c2",
      "L2label": "Architecture and Form (40 min)",
      "L1": "19d52da9bee046a28e8c0a883773e86a",
      "L1label": "Week 1: Systems Thinking (3.5 hrs)",
      "order": 228,
      "unq_stu": 1,
      "sessions": 1,
      "days": 1,
      "events": 1,
      "totalTime": 0.1833,
      "progress_i": 1,
      "recurse_i": 0,
      "forward_o": 1,
      "backward_o": 0,
      "sl": 0,
      "attempts": 1,
      "max.grade": 1
    },
    {
      "name": "577dd73c85c749b0b0ae1fb2700be1eb",
      "courseID": "MITProfessionalX+SysEngxB1+3T2016",
      "module.type": "problem",
      "desc": "Question #3",
      "L2": "d40ecf47d42245589307aa667a7af1c2",
      "L2label": "Architecture and Form (40 min)",
      "L1": "19d52da9bee046a28e8c0a883773e86a",
      "L1label": "Week 1: Systems Thinking (3.5 hrs)",
      "order": 229,
      "unq_stu": 1,
      "sessions": 1,
      "days": 1,
      "events": 1,
      "totalTime": 0.4,
      "progress_i": 1,
      "recurse_i": 0,
      "forward_o": 1,
      "backward_o": 0,
      "sl": 0,
      "attempts": 1,
      "max.grade": 1
    },
    {
      "name": "165a6f94d97a4f6499a21a136070a550",
      "courseID": "MITProfessionalX+SysEngxB1+3T2016",
      "module.type": "problem",
      "desc": "Question #4",
      "L2": "d40ecf47d42245589307aa667a7af1c2",
      "L2label": "Architecture and Form (40 min)",
      "L1": "19d52da9bee046a28e8c0a883773e86a",
      "L1label": "Week 1: Systems Thinking (3.5 hrs)",
      "order": 230,
      "unq_stu": 1,
      "sessions": 1,
      "days": 1,
      "events": 1,
      "totalTime": 0.35,
      "progress_i": 1,
      "recurse_i": 0,
      "forward_o": 1,
      "backward_o": 0,
      "sl": 0,
      "attempts": 1,
      "max.grade": 1
    },
    {
      "name": "65aac4067bc348aa8eb1a9c628d5cf2b",
      "courseID": "MITProfessionalX+SysEngxB1+3T2016",
      "module.type": "html",
      "L2": "7ba152d4c5d14ad58334cd352cfb2751",
      "L2label": "Graded Activity (15 min)",
      "L1": "19d52da9bee046a28e8c0a883773e86a",
      "L1label": "Week 1: Systems Thinking (3.5 hrs)",
      "order": 233,
      "unq_stu": 1,
      "sessions": 4,
      "days": 4,
      "events": 4,
      "totalTime": 0.0667,
      "progress_i": 3,
      "recurse_i": 1,
      "forward_o": 3,
      "backward_o": 1,
      "sl": 0
    },
    {
      "name": "7f74f68e429142599d0637f16c652c15",
      "courseID": "MITProfessionalX+SysEngxB1+3T2016",
      "module.type": "problem",
      "desc": "Question #1",
      "L2": "7ba152d4c5d14ad58334cd352cfb2751",
      "L2label": "Graded Activity (15 min)",
      "L1": "19d52da9bee046a28e8c0a883773e86a",
      "L1label": "Week 1: Systems Thinking (3.5 hrs)",
      "order": 234,
      "unq_stu": 1,
      "sessions": 2,
      "days": 2,
      "events": 2,
      "totalTime": 0.1667,
      "progress_i": 1,
      "recurse_i": 1,
      "forward_o": 2,
      "backward_o": 0,
      "sl": 0
    },
    {
      "name": "a4a0fb2b7f034518845dc3ffead3854e",
      "courseID": "MITProfessionalX+SysEngxB1+3T2016",
      "module.type": "problem",
      "desc": "Question #2",
      "L2": "7ba152d4c5d14ad58334cd352cfb2751",
      "L2label": "Graded Activity (15 min)",
      "L1": "19d52da9bee046a28e8c0a883773e86a",
      "L1label": "Week 1: Systems Thinking (3.5 hrs)",
      "order": 235,
      "unq_stu": 1,
      "sessions": 2,
      "days": 2,
      "events": 2,
      "totalTime": 1.3,
      "progress_i": 1,
      "recurse_i": 1,
      "forward_o": 1,
      "backward_o": 1,
      "sl": 0
    },
    {
      "name": "7a31f7717ab74f73aba8a604ea72c6d9",
      "courseID": "MITProfessionalX+SysEngxB1+3T2016",
      "module.type": "problem",
      "desc": "Question #3",
      "L2": "7ba152d4c5d14ad58334cd352cfb2751",
      "L2label": "Graded Activity (15 min)",
      "L1": "19d52da9bee046a28e8c0a883773e86a",
      "L1label": "Week 1: Systems Thinking (3.5 hrs)",
      "order": 236,
      "unq_stu": 1,
      "sessions": 2,
      "days": 2,
      "events": 2,
      "totalTime": 0.9,
      "progress_i": 1,
      "recurse_i": 1,
      "forward_o": 1,
      "backward_o": 1,
      "sl": 0
    },
    {
      "name": "6c1c96f226344ad4883dcd5daca85621",
      "courseID": "MITProfessionalX+SysEngxB1+3T2016",
      "module.type": "problem",
      "desc": "Question #4",
      "L2": "7ba152d4c5d14ad58334cd352cfb2751",
      "L2label": "Graded Activity (15 min)",
      "L1": "19d52da9bee046a28e8c0a883773e86a",
      "L1label": "Week 1: Systems Thinking (3.5 hrs)",
      "order": 237,
      "unq_stu": 1,
      "sessions": 2,
      "days": 2,
      "events": 2,
      "totalTime": 0.25,
      "progress_i": 1,
      "recurse_i": 1,
      "forward_o": 1,
      "backward_o": 1,
      "sl": 0
    },
    {
      "name": "7136b6bba18c443b9a660a9d04a0ad22",
      "courseID": "MITProfessionalX+SysEngxB1+3T2016",
      "module.type": "problem",
      "desc": "Question #5",
      "L2": "7ba152d4c5d14ad58334cd352cfb2751",
      "L2label": "Graded Activity (15 min)",
      "L1": "19d52da9bee046a28e8c0a883773e86a",
      "L1label": "Week 1: Systems Thinking (3.5 hrs)",
      "order": 238,
      "unq_stu": 1,
      "sessions": 2,
      "days": 2,
      "events": 2,
      "totalTime": 1.1,
      "progress_i": 1,
      "recurse_i": 1,
      "forward_o": 1,
      "backward_o": 1,
      "sl": 0
    },
    {
      "name": "55fef98c8f784f63841315567980e0b1",
      "courseID": "MITProfessionalX+SysEngxB1+3T2016",
      "module.type": "problem",
      "desc": "Question #6",
      "L2": "7ba152d4c5d14ad58334cd352cfb2751",
      "L2label": "Graded Activity (15 min)",
      "L1": "19d52da9bee046a28e8c0a883773e86a",
      "L1label": "Week 1: Systems Thinking (3.5 hrs)",
      "order": 239,
      "unq_stu": 1,
      "sessions": 2,
      "days": 2,
      "events": 3,
      "totalTime": 0.5333,
      "progress_i": 1,
      "recurse_i": 2,
      "forward_o": 1,
      "backward_o": 2,
      "sl": 1
    },
    {
      "name": "095ae469ec8346ae9ebb3d7f1e8aaf7f",
      "courseID": "MITProfessionalX+SysEngxB1+3T2016",
      "module.type": "problem",
      "desc": "Question #7",
      "L2": "7ba152d4c5d14ad58334cd352cfb2751",
      "L2label": "Graded Activity (15 min)",
      "L1": "19d52da9bee046a28e8c0a883773e86a",
      "L1label": "Week 1: Systems Thinking (3.5 hrs)",
      "order": 240,
      "unq_stu": 1,
      "sessions": 2,
      "days": 2,
      "events": 2,
      "totalTime": 0.3167,
      "progress_i": 1,
      "recurse_i": 1,
      "forward_o": 1,
      "backward_o": 1,
      "sl": 0
    },
    {
      "name": "6da06feb06a2420ba23d64acec243e58",
      "courseID": "MITProfessionalX+SysEngxB1+3T2016",
      "module.type": "problem",
      "desc": "Question #8",
      "L2": "7ba152d4c5d14ad58334cd352cfb2751",
      "L2label": "Graded Activity (15 min)",
      "L1": "19d52da9bee046a28e8c0a883773e86a",
      "L1label": "Week 1: Systems Thinking (3.5 hrs)",
      "order": 241,
      "unq_stu": 1,
      "sessions": 2,
      "days": 2,
      "events": 2,
      "totalTime": 0.95,
      "progress_i": 1,
      "recurse_i": 1,
      "forward_o": 1,
      "backward_o": 1,
      "sl": 0
    },
    {
      "name": "baa192f8f93743ed9626f007022e864d",
      "courseID": "MITProfessionalX+SysEngxB1+3T2016",
      "module.type": "problem",
      "desc": "Question #9",
      "L2": "7ba152d4c5d14ad58334cd352cfb2751",
      "L2label": "Graded Activity (15 min)",
      "L1": "19d52da9bee046a28e8c0a883773e86a",
      "L1label": "Week 1: Systems Thinking (3.5 hrs)",
      "order": 242,
      "unq_stu": 1,
      "sessions": 2,
      "days": 2,
      "events": 3,
      "totalTime": 4.1667,
      "progress_i": 1,
      "recurse_i": 2,
      "forward_o": 1,
      "backward_o": 2,
      "sl": 1
    },
    {
      "name": "9002c82ba7d64faaa83fc8d14fc7aa3f",
      "courseID": "MITProfessionalX+SysEngxB1+3T2016",
      "module.type": "problem",
      "desc": "Question #10",
      "L2": "7ba152d4c5d14ad58334cd352cfb2751",
      "L2label": "Graded Activity (15 min)",
      "L1": "19d52da9bee046a28e8c0a883773e86a",
      "L1label": "Week 1: Systems Thinking (3.5 hrs)",
      "order": 243,
      "unq_stu": 1,
      "sessions": 2,
      "days": 2,
      "events": 3,
      "totalTime": 1.25,
      "progress_i": 1,
      "recurse_i": 2,
      "forward_o": 1,
      "backward_o": 2,
      "sl": 1
    },
    {
      "name": "5ce6b4b90df44c3391d05fa238a6c14b",
      "courseID": "MITProfessionalX+SysEngxB1+3T2016",
      "module.type": "problem",
      "desc": "Question #11",
      "L2": "7ba152d4c5d14ad58334cd352cfb2751",
      "L2label": "Graded Activity (15 min)",
      "L1": "19d52da9bee046a28e8c0a883773e86a",
      "L1label": "Week 1: Systems Thinking (3.5 hrs)",
      "order": 244,
      "unq_stu": 1,
      "sessions": 2,
      "days": 2,
      "events": 2,
      "totalTime": 0.4333,
      "progress_i": 2,
      "recurse_i": 0,
      "forward_o": 1,
      "backward_o": 1,
      "sl": 0
    },
    {
      "name": "0dcb125a677f45d1ad1b7d5eb8cc3d8f",
      "courseID": "MITProfessionalX+SysEngxB1+3T2016",
      "module.type": "html",
      "L2": "220343c71d17417e9d9a175739851566",
      "L2label": "Project (1-1.5 hrs)",
      "L1": "19d52da9bee046a28e8c0a883773e86a",
      "L1label": "Week 1: Systems Thinking (3.5 hrs)",
      "order": 247,
      "unq_stu": 1,
      "sessions": 20,
      "days": 15,
      "events": 34,
      "totalTime": 161.6,
      "progress_i": 9,
      "recurse_i": 25,
      "forward_o": 16,
      "backward_o": 18,
      "sl": 12
    },
    {
      "name": "27c05323f41d443e9ad5940d6113bffa",
      "courseID": "MITProfessionalX+SysEngxB1+3T2016",
      "module.type": "html",
      "L2": "220343c71d17417e9d9a175739851566",
      "L2label": "Project (1-1.5 hrs)",
      "L1": "19d52da9bee046a28e8c0a883773e86a",
      "L1label": "Week 1: Systems Thinking (3.5 hrs)",
      "order": 248,
      "unq_stu": 0,
      "sessions": 0,
      "days": 0,
      "events": 0,
      "totalTime": 0,
      "progress_i": 0,
      "recurse_i": 0,
      "forward_o": 0,
      "backward_o": 0,
      "sl": 0
    },
    {
      "name": "d1b5e55eeb214c8093e689cb3c4bbb75",
      "courseID": "MITProfessionalX+SysEngxB1+3T2016",
      "module.type": "html",
      "L2": "220343c71d17417e9d9a175739851566",
      "L2label": "Project (1-1.5 hrs)",
      "L1": "19d52da9bee046a28e8c0a883773e86a",
      "L1label": "Week 1: Systems Thinking (3.5 hrs)",
      "order": 249,
      "unq_stu": 0,
      "sessions": 0,
      "days": 0,
      "events": 0,
      "totalTime": 0,
      "progress_i": 0,
      "recurse_i": 0,
      "forward_o": 0,
      "backward_o": 0,
      "sl": 0
    },
    {
      "name": "f2659198591c4e6bbcc84e7fc4ecedc1",
      "courseID": "MITProfessionalX+SysEngxB1+3T2016",
      "module.type": "html",
      "L2": "220343c71d17417e9d9a175739851566",
      "L2label": "Project (1-1.5 hrs)",
      "L1": "19d52da9bee046a28e8c0a883773e86a",
      "L1label": "Week 1: Systems Thinking (3.5 hrs)",
      "order": 250,
      "unq_stu": 0,
      "sessions": 0,
      "days": 0,
      "events": 0,
      "totalTime": 0,
      "progress_i": 0,
      "recurse_i": 0,
      "forward_o": 0,
      "backward_o": 0,
      "sl": 0
    },
    {
      "name": "d659a1d9b5b641109e16f8c17a0c47f9",
      "courseID": "MITProfessionalX+SysEngxB1+3T2016",
      "module.type": "html",
      "L2": "220343c71d17417e9d9a175739851566",
      "L2label": "Project (1-1.5 hrs)",
      "L1": "19d52da9bee046a28e8c0a883773e86a",
      "L1label": "Week 1: Systems Thinking (3.5 hrs)",
      "order": 252,
      "unq_stu": 1,
      "sessions": 2,
      "days": 2,
      "events": 2,
      "totalTime": 0.4333,
      "progress_i": 1,
      "recurse_i": 1,
      "forward_o": 1,
      "backward_o": 1,
      "sl": 0
    },
    {
      "name": "03d06c1a6e5f499d877c658eefa60984",
      "courseID": "MITProfessionalX+SysEngxB1+3T2016",
      "module.type": "video",
      "desc": "Introduction to Course Project",
      "L2": "220343c71d17417e9d9a175739851566",
      "L2label": "Project (1-1.5 hrs)",
      "L1": "19d52da9bee046a28e8c0a883773e86a",
      "L1label": "Week 1: Systems Thinking (3.5 hrs)",
      "order": 253,
      "unq_stu": 1,
      "sessions": 2,
      "days": 1,
      "events": 6,
      "totalTime": 1.0833,
      "progress_i": 2,
      "recurse_i": 4,
      "forward_o": 0,
      "backward_o": 6,
      "sl": 4,
      "plays": 2,
      "play_time": 0.9833,
      "pauses": 2,
      "pause_time": 0.05
    },
    {
      "name": "e04a29bbcd514b16807e614e0fc59f65",
      "courseID": "MITProfessionalX+SysEngxB1+3T2016",
      "module.type": "html",
      "L2": "220343c71d17417e9d9a175739851566",
      "L2label": "Project (1-1.5 hrs)",
      "L1": "19d52da9bee046a28e8c0a883773e86a",
      "L1label": "Week 1: Systems Thinking (3.5 hrs)",
      "order": 255,
      "unq_stu": 1,
      "sessions": 2,
      "days": 2,
      "events": 2,
      "totalTime": 19.4833,
      "progress_i": 1,
      "recurse_i": 1,
      "forward_o": 0,
      "backward_o": 2,
      "sl": 0
    },
    {
      "name": "65c42121d8014b999895558d581031f9",
      "courseID": "MITProfessionalX+SysEngxB1+3T2016",
      "module.type": "html",
      "desc": "Instructions",
      "L2": "220343c71d17417e9d9a175739851566",
      "L2label": "Project (1-1.5 hrs)",
      "L1": "19d52da9bee046a28e8c0a883773e86a",
      "L1label": "Week 1: Systems Thinking (3.5 hrs)",
      "order": 256,
      "unq_stu": 0,
      "sessions": 0,
      "days": 0,
      "events": 0,
      "totalTime": 0,
      "progress_i": 0,
      "recurse_i": 0,
      "forward_o": 0,
      "backward_o": 0,
      "sl": 0
    },
    {
      "name": "1d576e2d43dc475fbd98dabaac79ad0e",
      "courseID": "MITProfessionalX+SysEngxB1+3T2016",
      "module.type": "html",
      "L2": "220343c71d17417e9d9a175739851566",
      "L2label": "Project (1-1.5 hrs)",
      "L1": "19d52da9bee046a28e8c0a883773e86a",
      "L1label": "Week 1: Systems Thinking (3.5 hrs)",
      "order": 258,
      "unq_stu": 1,
      "sessions": 1,
      "days": 1,
      "events": 1,
      "totalTime": 0.0833,
      "progress_i": 1,
      "recurse_i": 0,
      "forward_o": 0,
      "backward_o": 1,
      "sl": 0
    },
    {
      "name": "d28a4303d33f46189f8b7373063b4fcb",
      "courseID": "MITProfessionalX+SysEngxB1+3T2016",
      "module.type": "openassessment",
      "desc": "Project Assessment: Week 1",
      "L2": "220343c71d17417e9d9a175739851566",
      "L2label": "Project (1-1.5 hrs)",
      "L1": "19d52da9bee046a28e8c0a883773e86a",
      "L1label": "Week 1: Systems Thinking (3.5 hrs)",
      "order": 259,
      "unq_stu": 1,
      "sessions": 2,
      "days": 2,
      "events": 3,
      "totalTime": 3.1,
      "progress_i": 2,
      "recurse_i": 1,
      "forward_o": 1,
      "backward_o": 2,
      "sl": 1
    },
    {
      "name": "8301f1b1a59b4f608ed3afab0a9b2eb3",
      "courseID": "MITProfessionalX+SysEngxB1+3T2016",
      "module.type": "html",
      "L2": "e5bfdd6ea52c45dab88fc03e6379f469",
      "L2label": "Key Takeaways (2 min)",
      "L1": "19d52da9bee046a28e8c0a883773e86a",
      "L1label": "Week 1: Systems Thinking (3.5 hrs)",
      "order": 262,
      "unq_stu": 1,
      "sessions": 2,
      "days": 2,
      "events": 3,
      "totalTime": 12.85,
      "progress_i": 3,
      "recurse_i": 0,
      "forward_o": 2,
      "backward_o": 1,
      "sl": 0
    },
    {
      "name": "bd6322a6f3cd4e6d998751f14c79116d",
      "courseID": "MITProfessionalX+SysEngxB1+3T2016",
      "module.type": "html",
      "L2": "e5bfdd6ea52c45dab88fc03e6379f469",
      "L2label": "Key Takeaways (2 min)",
      "L1": "19d52da9bee046a28e8c0a883773e86a",
      "L1label": "Week 1: Systems Thinking (3.5 hrs)",
      "order": 263,
      "unq_stu": 0,
      "sessions": 0,
      "days": 0,
      "events": 0,
      "totalTime": 0,
      "progress_i": 0,
      "recurse_i": 0,
      "forward_o": 0,
      "backward_o": 0,
      "sl": 0
    },
    {
      "name": "f80bc5426ff84e1e9a3dae4d3655b738",
      "courseID": "MITProfessionalX+SysEngxB1+3T2016",
      "module.type": "html",
      "L2": "55f24215b5f947d0a3753c8c05cec3f2",
      "L2label": "Key Ideas (2 min)",
      "L1": "63fbc15b9b194b88bba0b1fa81cbb3fb",
      "L1label": "Week 2: Function and Emergence (4-5 hrs)",
      "order": 267,
      "unq_stu": 1,
      "sessions": 5,
      "days": 4,
      "events": 10,
      "totalTime": 0.4333,
      "progress_i": 3,
      "recurse_i": 7,
      "forward_o": 3,
      "backward_o": 7,
      "sl": 6
    },
    {
      "name": "4902b070072a457b9561d91155db7245",
      "courseID": "MITProfessionalX+SysEngxB1+3T2016",
      "module.type": "video",
      "desc": "Key Ideas",
      "L2": "55f24215b5f947d0a3753c8c05cec3f2",
      "L2label": "Key Ideas (2 min)",
      "L1": "63fbc15b9b194b88bba0b1fa81cbb3fb",
      "L1label": "Week 2: Function and Emergence (4-5 hrs)",
      "order": 268,
      "unq_stu": 1,
      "sessions": 2,
      "days": 2,
      "events": 4,
      "totalTime": 2.2667,
      "progress_i": 2,
      "recurse_i": 2,
      "forward_o": 2,
      "backward_o": 2,
      "sl": 2,
      "plays": 2,
      "play_time": 2.1833,
      "pauses": 1,
      "pause_time": 0
    },
    {
      "name": "9d8f766bd7d94388906724ecb757a2a0",
      "courseID": "MITProfessionalX+SysEngxB1+3T2016",
      "module.type": "html",
      "L2": "55f24215b5f947d0a3753c8c05cec3f2",
      "L2label": "Key Ideas (2 min)",
      "L1": "63fbc15b9b194b88bba0b1fa81cbb3fb",
      "L1label": "Week 2: Function and Emergence (4-5 hrs)",
      "order": 269,
      "unq_stu": 0,
      "sessions": 0,
      "days": 0,
      "events": 0,
      "totalTime": 0,
      "progress_i": 0,
      "recurse_i": 0,
      "forward_o": 0,
      "backward_o": 0,
      "sl": 0
    },
    {
      "name": "ae819cf4d7a442319b20dd75d93260e1",
      "courseID": "MITProfessionalX+SysEngxB1+3T2016",
      "module.type": "html",
      "L2": "ea29a745ecc84fcc9b65465cecddf068",
      "L2label": "Product System (10 min)",
      "L1": "63fbc15b9b194b88bba0b1fa81cbb3fb",
      "L1label": "Week 2: Function and Emergence (4-5 hrs)",
      "order": 272,
      "unq_stu": 1,
      "sessions": 6,
      "days": 5,
      "events": 7,
      "totalTime": 0.1833,
      "progress_i": 3,
      "recurse_i": 4,
      "forward_o": 7,
      "backward_o": 0,
      "sl": 0
    },
    {
      "name": "656068ef68eb402ea6cbcbc1a545e0af",
      "courseID": "MITProfessionalX+SysEngxB1+3T2016",
      "module.type": "video",
      "desc": "Whole Product System and System Boundary",
      "L2": "ea29a745ecc84fcc9b65465cecddf068",
      "L2label": "Product System (10 min)",
      "L1": "63fbc15b9b194b88bba0b1fa81cbb3fb",
      "L1label": "Week 2: Function and Emergence (4-5 hrs)",
      "order": 273,
      "unq_stu": 1,
      "sessions": 3,
      "days": 2,
      "events": 27,
      "totalTime": 24.2833,
      "progress_i": 3,
      "recurse_i": 24,
      "forward_o": 2,
      "backward_o": 25,
      "sl": 24,
      "plays": 9,
      "play_time": 6.3333,
      "pauses": 9,
      "pause_time": 11.1667,
      "seeks": 7,
      "seek_time": 6.7667
    },
    {
      "name": "63fc3043883f48e79ce8b997731e0aba",
      "courseID": "MITProfessionalX+SysEngxB1+3T2016",
      "module.type": "html",
      "L2": "ea29a745ecc84fcc9b65465cecddf068",
      "L2label": "Product System (10 min)",
      "L1": "63fbc15b9b194b88bba0b1fa81cbb3fb",
      "L1label": "Week 2: Function and Emergence (4-5 hrs)",
      "order": 274,
      "unq_stu": 0,
      "sessions": 0,
      "days": 0,
      "events": 0,
      "totalTime": 0,
      "progress_i": 0,
      "recurse_i": 0,
      "forward_o": 0,
      "backward_o": 0,
      "sl": 0
    },
    {
      "name": "6bc7e2fe6d1f497a850aa30c193b20fc",
      "courseID": "MITProfessionalX+SysEngxB1+3T2016",
      "module.type": "html",
      "L2": "ea29a745ecc84fcc9b65465cecddf068",
      "L2label": "Product System (10 min)",
      "L1": "63fbc15b9b194b88bba0b1fa81cbb3fb",
      "L1label": "Week 2: Function and Emergence (4-5 hrs)",
      "order": 275,
      "unq_stu": 0,
      "sessions": 0,
      "days": 0,
      "events": 0,
      "totalTime": 0,
      "progress_i": 0,
      "recurse_i": 0,
      "forward_o": 0,
      "backward_o": 0,
      "sl": 0
    },
    {
      "name": "f0dcc1c1218348c68b8fc43485e52696",
      "courseID": "MITProfessionalX+SysEngxB1+3T2016",
      "module.type": "html",
      "L2": "ea29a745ecc84fcc9b65465cecddf068",
      "L2label": "Product System (10 min)",
      "L1": "63fbc15b9b194b88bba0b1fa81cbb3fb",
      "L1label": "Week 2: Function and Emergence (4-5 hrs)",
      "order": 276,
      "unq_stu": 0,
      "sessions": 0,
      "days": 0,
      "events": 0,
      "totalTime": 0,
      "progress_i": 0,
      "recurse_i": 0,
      "forward_o": 0,
      "backward_o": 0,
      "sl": 0
    },
    {
      "name": "7b60d02e46af41a1a4b280c87529458c",
      "courseID": "MITProfessionalX+SysEngxB1+3T2016",
      "module.type": "problem",
      "desc": "Question #1",
      "L2": "ea29a745ecc84fcc9b65465cecddf068",
      "L2label": "Product System (10 min)",
      "L1": "63fbc15b9b194b88bba0b1fa81cbb3fb",
      "L1label": "Week 2: Function and Emergence (4-5 hrs)",
      "order": 277,
      "unq_stu": 1,
      "sessions": 2,
      "days": 2,
      "events": 2,
      "totalTime": 0.25,
      "progress_i": 2,
      "recurse_i": 0,
      "forward_o": 2,
      "backward_o": 0,
      "sl": 0
    },
    {
      "name": "62c394136e7b4f93a51b8f335980552c",
      "courseID": "MITProfessionalX+SysEngxB1+3T2016",
      "module.type": "problem",
      "desc": "Question #2",
      "L2": "ea29a745ecc84fcc9b65465cecddf068",
      "L2label": "Product System (10 min)",
      "L1": "63fbc15b9b194b88bba0b1fa81cbb3fb",
      "L1label": "Week 2: Function and Emergence (4-5 hrs)",
      "order": 278,
      "unq_stu": 1,
      "sessions": 2,
      "days": 2,
      "events": 3,
      "totalTime": 4.2333,
      "progress_i": 2,
      "recurse_i": 1,
      "forward_o": 1,
      "backward_o": 2,
      "sl": 1
    },
    {
      "name": "1a9a4835a66940fbbafcea5399778215",
      "courseID": "MITProfessionalX+SysEngxB1+3T2016",
      "module.type": "html",
      "L2": "95d2c586ba8a455b8777af052669005e",
      "L2label": "Function (15 min)",
      "L1": "63fbc15b9b194b88bba0b1fa81cbb3fb",
      "L1label": "Week 2: Function and Emergence (4-5 hrs)",
      "order": 281,
      "unq_stu": 1,
      "sessions": 4,
      "days": 5,
      "events": 10,
      "totalTime": 0.45,
      "progress_i": 4,
      "recurse_i": 6,
      "forward_o": 7,
      "backward_o": 3,
      "sl": 3
    },
    {
      "name": "1f5482bfef2540b3ab68f99c93add68b",
      "courseID": "MITProfessionalX+SysEngxB1+3T2016",
      "module.type": "video",
      "desc": "What is Function?",
      "L2": "95d2c586ba8a455b8777af052669005e",
      "L2label": "Function (15 min)",
      "L1": "63fbc15b9b194b88bba0b1fa81cbb3fb",
      "L1label": "Week 2: Function and Emergence (4-5 hrs)",
      "order": 282,
      "unq_stu": 1,
      "sessions": 2,
      "days": 2,
      "events": 4,
      "totalTime": 6.6,
      "progress_i": 1,
      "recurse_i": 3,
      "forward_o": 2,
      "backward_o": 2,
      "sl": 2,
      "plays": 2,
      "play_time": 4.8333,
      "pauses": 1,
      "pause_time": 0
    },
    {
      "name": "47af078655354df8b5d344434a7dd2f1",
      "courseID": "MITProfessionalX+SysEngxB1+3T2016",
      "module.type": "html",
      "L2": "95d2c586ba8a455b8777af052669005e",
      "L2label": "Function (15 min)",
      "L1": "63fbc15b9b194b88bba0b1fa81cbb3fb",
      "L1label": "Week 2: Function and Emergence (4-5 hrs)",
      "order": 283,
      "unq_stu": 0,
      "sessions": 0,
      "days": 0,
      "events": 0,
      "totalTime": 0,
      "progress_i": 0,
      "recurse_i": 0,
      "forward_o": 0,
      "backward_o": 0,
      "sl": 0
    },
    {
      "name": "246e1104f84443b58e30bf4b0d306506",
      "courseID": "MITProfessionalX+SysEngxB1+3T2016",
      "module.type": "html",
      "L2": "95d2c586ba8a455b8777af052669005e",
      "L2label": "Function (15 min)",
      "L1": "63fbc15b9b194b88bba0b1fa81cbb3fb",
      "L1label": "Week 2: Function and Emergence (4-5 hrs)",
      "order": 284,
      "unq_stu": 0,
      "sessions": 0,
      "days": 0,
      "events": 0,
      "totalTime": 0,
      "progress_i": 0,
      "recurse_i": 0,
      "forward_o": 0,
      "backward_o": 0,
      "sl": 0
    },
    {
      "name": "4ee24eee72fe464a939b1f8fa93e309a",
      "courseID": "MITProfessionalX+SysEngxB1+3T2016",
      "module.type": "problem",
      "desc": "Question #1",
      "L2": "95d2c586ba8a455b8777af052669005e",
      "L2label": "Function (15 min)",
      "L1": "63fbc15b9b194b88bba0b1fa81cbb3fb",
      "L1label": "Week 2: Function and Emergence (4-5 hrs)",
      "order": 285,
      "unq_stu": 1,
      "sessions": 1,
      "days": 1,
      "events": 2,
      "totalTime": 2.5333,
      "progress_i": 1,
      "recurse_i": 1,
      "forward_o": 2,
      "backward_o": 0,
      "sl": 0
    },
    {
      "name": "716ef3abf81d4b21a62cf3502607c5cf",
      "courseID": "MITProfessionalX+SysEngxB1+3T2016",
      "module.type": "problem",
      "desc": "Question #2",
      "L2": "95d2c586ba8a455b8777af052669005e",
      "L2label": "Function (15 min)",
      "L1": "63fbc15b9b194b88bba0b1fa81cbb3fb",
      "L1label": "Week 2: Function and Emergence (4-5 hrs)",
      "order": 286,
      "unq_stu": 1,
      "sessions": 1,
      "days": 1,
      "events": 2,
      "totalTime": 0.05,
      "progress_i": 1,
      "recurse_i": 1,
      "forward_o": 1,
      "backward_o": 1,
      "sl": 1
    },
    {
      "name": "7f1a148317774457aa56146869374c25",
      "courseID": "MITProfessionalX+SysEngxB1+3T2016",
      "module.type": "problem",
      "desc": "Question #3",
      "L2": "95d2c586ba8a455b8777af052669005e",
      "L2label": "Function (15 min)",
      "L1": "63fbc15b9b194b88bba0b1fa81cbb3fb",
      "L1label": "Week 2: Function and Emergence (4-5 hrs)",
      "order": 287,
      "unq_stu": 1,
      "sessions": 1,
      "days": 1,
      "events": 2,
      "totalTime": 0.0667,
      "progress_i": 1,
      "recurse_i": 1,
      "forward_o": 0,
      "backward_o": 2,
      "sl": 1
    },
    {
      "name": "3a83aae9cfb64b75acd2bb68e5bac388",
      "courseID": "MITProfessionalX+SysEngxB1+3T2016",
      "module.type": "html",
      "desc": "Question Diagram",
      "L2": "95d2c586ba8a455b8777af052669005e",
      "L2label": "Function (15 min)",
      "L1": "63fbc15b9b194b88bba0b1fa81cbb3fb",
      "L1label": "Week 2: Function and Emergence (4-5 hrs)",
      "order": 288,
      "unq_stu": 0,
      "sessions": 0,
      "days": 0,
      "events": 0,
      "totalTime": 0,
      "progress_i": 0,
      "recurse_i": 0,
      "forward_o": 0,
      "backward_o": 0,
      "sl": 0
    },
    {
      "name": "6db9d9e259e94242a2afa8044f503a52",
      "courseID": "MITProfessionalX+SysEngxB1+3T2016",
      "module.type": "problem",
      "desc": "Question #4",
      "L2": "95d2c586ba8a455b8777af052669005e",
      "L2label": "Function (15 min)",
      "L1": "63fbc15b9b194b88bba0b1fa81cbb3fb",
      "L1label": "Week 2: Function and Emergence (4-5 hrs)",
      "order": 289,
      "unq_stu": 1,
      "sessions": 1,
      "days": 2,
      "events": 2,
      "totalTime": 0.9,
      "progress_i": 1,
      "recurse_i": 1,
      "forward_o": 0,
      "backward_o": 2,
      "sl": 1,
      "attempts": 2,
      "max.grade": 3
    },
    {
      "name": "5b6bf5c7a2de4dc2bc049a3d1726311b",
      "courseID": "MITProfessionalX+SysEngxB1+3T2016",
      "module.type": "html",
      "L2": "95d2c586ba8a455b8777af052669005e",
      "L2label": "Function (15 min)",
      "L1": "63fbc15b9b194b88bba0b1fa81cbb3fb",
      "L1label": "Week 2: Function and Emergence (4-5 hrs)",
      "order": 291,
      "unq_stu": 1,
      "sessions": 1,
      "days": 1,
      "events": 2,
      "totalTime": 0.25,
      "progress_i": 0,
      "recurse_i": 2,
      "forward_o": 0,
      "backward_o": 2,
      "sl": 1
    },
    {
      "name": "aef55aea9b4541f7a0c84eec75a8fda9",
      "courseID": "MITProfessionalX+SysEngxB1+3T2016",
      "module.type": "html",
      "L2": "95d2c586ba8a455b8777af052669005e",
      "L2label": "Function (15 min)",
      "L1": "63fbc15b9b194b88bba0b1fa81cbb3fb",
      "L1label": "Week 2: Function and Emergence (4-5 hrs)",
      "order": 292,
      "unq_stu": 0,
      "sessions": 0,
      "days": 0,
      "events": 0,
      "totalTime": 0,
      "progress_i": 0,
      "recurse_i": 0,
      "forward_o": 0,
      "backward_o": 0,
      "sl": 0
    },
    {
      "name": "fcd1aadb869142f9b4d01ec5e7bec973",
      "courseID": "MITProfessionalX+SysEngxB1+3T2016",
      "module.type": "video",
      "desc": "",
      "L2": "95d2c586ba8a455b8777af052669005e",
      "L2label": "Function (15 min)",
      "L1": "63fbc15b9b194b88bba0b1fa81cbb3fb",
      "L1label": "Week 2: Function and Emergence (4-5 hrs)",
      "order": 293,
      "unq_stu": 1,
      "sessions": 3,
      "days": 3,
      "events": 63,
      "totalTime": 49.7667,
      "progress_i": 3,
      "recurse_i": 60,
      "forward_o": 1,
      "backward_o": 62,
      "sl": 60,
      "plays": 28,
      "play_time": 10.75,
      "pauses": 28,
      "pause_time": 33.6333,
      "seeks": 4,
      "seek_time": 0.4667
    },
    {
      "name": "e9b72240243a4fa5b41bb0985abb7dfe",
      "courseID": "MITProfessionalX+SysEngxB1+3T2016",
      "module.type": "html",
      "L2": "95d2c586ba8a455b8777af052669005e",
      "L2label": "Function (15 min)",
      "L1": "63fbc15b9b194b88bba0b1fa81cbb3fb",
      "L1label": "Week 2: Function and Emergence (4-5 hrs)",
      "order": 294,
      "unq_stu": 0,
      "sessions": 0,
      "days": 0,
      "events": 0,
      "totalTime": 0,
      "progress_i": 0,
      "recurse_i": 0,
      "forward_o": 0,
      "backward_o": 0,
      "sl": 0
    },
    {
      "name": "455de45eefdc42d1ae3d48497bb6af00",
      "courseID": "MITProfessionalX+SysEngxB1+3T2016",
      "module.type": "html",
      "L2": "95d2c586ba8a455b8777af052669005e",
      "L2label": "Function (15 min)",
      "L1": "63fbc15b9b194b88bba0b1fa81cbb3fb",
      "L1label": "Week 2: Function and Emergence (4-5 hrs)",
      "order": 295,
      "unq_stu": 0,
      "sessions": 0,
      "days": 0,
      "events": 0,
      "totalTime": 0,
      "progress_i": 0,
      "recurse_i": 0,
      "forward_o": 0,
      "backward_o": 0,
      "sl": 0
    },
    {
      "name": "7eabfa5511184f5fa73e6aef8030b5c4",
      "courseID": "MITProfessionalX+SysEngxB1+3T2016",
      "module.type": "drag-and-drop-v2",
      "L2": "95d2c586ba8a455b8777af052669005e",
      "L2label": "Function (15 min)",
      "L1": "63fbc15b9b194b88bba0b1fa81cbb3fb",
      "L1label": "Week 2: Function and Emergence (4-5 hrs)",
      "order": 296,
      "unq_stu": 0,
      "sessions": 0,
      "days": 0,
      "events": 0,
      "totalTime": 0,
      "progress_i": 0,
      "recurse_i": 0,
      "forward_o": 0,
      "backward_o": 0,
      "sl": 0
    },
    {
      "name": "50162634301a4f78a634e7e63e8ae1f0",
      "courseID": "MITProfessionalX+SysEngxB1+3T2016",
      "module.type": "problem",
      "desc": "Question #2",
      "L2": "95d2c586ba8a455b8777af052669005e",
      "L2label": "Function (15 min)",
      "L1": "63fbc15b9b194b88bba0b1fa81cbb3fb",
      "L1label": "Week 2: Function and Emergence (4-5 hrs)",
      "order": 297,
      "unq_stu": 1,
      "sessions": 1,
      "days": 1,
      "events": 2,
      "totalTime": 0.9,
      "progress_i": 1,
      "recurse_i": 1,
      "forward_o": 1,
      "backward_o": 1,
      "sl": 1,
      "attempts": 2,
      "max.grade": 1
    },
    {
      "name": "dca7bef943074e0aa9ae514c3e1eb6ed",
      "courseID": "MITProfessionalX+SysEngxB1+3T2016",
      "module.type": "problem",
      "desc": "Question #3",
      "L2": "95d2c586ba8a455b8777af052669005e",
      "L2label": "Function (15 min)",
      "L1": "63fbc15b9b194b88bba0b1fa81cbb3fb",
      "L1label": "Week 2: Function and Emergence (4-5 hrs)",
      "order": 298,
      "unq_stu": 1,
      "sessions": 1,
      "days": 1,
      "events": 1,
      "totalTime": 0.2333,
      "progress_i": 1,
      "recurse_i": 0,
      "forward_o": 1,
      "backward_o": 0,
      "sl": 0,
      "attempts": 1,
      "max.grade": 1
    },
    {
      "name": "fa056b71523e4a28bf74d19e9b64da85",
      "courseID": "MITProfessionalX+SysEngxB1+3T2016",
      "module.type": "problem",
      "desc": "Question #4",
      "L2": "95d2c586ba8a455b8777af052669005e",
      "L2label": "Function (15 min)",
      "L1": "63fbc15b9b194b88bba0b1fa81cbb3fb",
      "L1label": "Week 2: Function and Emergence (4-5 hrs)",
      "order": 299,
      "unq_stu": 1,
      "sessions": 1,
      "days": 1,
      "events": 1,
      "totalTime": 0.05,
      "progress_i": 1,
      "recurse_i": 0,
      "forward_o": 1,
      "backward_o": 0,
      "sl": 0,
      "attempts": 1,
      "max.grade": 1
    },
    {
      "name": "cb976551c0344e46b2f5943c569e8c2e",
      "courseID": "MITProfessionalX+SysEngxB1+3T2016",
      "module.type": "html",
      "L2": "b4f134e6c634446ebbd4789a2da82d61",
      "L2label": "Analyzing Function (40 min)",
      "L1": "63fbc15b9b194b88bba0b1fa81cbb3fb",
      "L1label": "Week 2: Function and Emergence (4-5 hrs)",
      "order": 302,
      "unq_stu": 1,
      "sessions": 6,
      "days": 4,
      "events": 15,
      "totalTime": 44.0833,
      "progress_i": 7,
      "recurse_i": 8,
      "forward_o": 11,
      "backward_o": 4,
      "sl": 3
    },
    {
      "name": "ba32ee50fb304f3880dcdfd9c488e7ad",
      "courseID": "MITProfessionalX+SysEngxB1+3T2016",
      "module.type": "video",
      "desc": "Functional Analysis",
      "L2": "b4f134e6c634446ebbd4789a2da82d61",
      "L2label": "Analyzing Function (40 min)",
      "L1": "63fbc15b9b194b88bba0b1fa81cbb3fb",
      "L1label": "Week 2: Function and Emergence (4-5 hrs)",
      "order": 303,
      "unq_stu": 1,
      "sessions": 2,
      "days": 2,
      "events": 15,
      "totalTime": 28.0667,
      "progress_i": 1,
      "recurse_i": 14,
      "forward_o": 1,
      "backward_o": 14,
      "sl": 13,
      "plays": 6,
      "play_time": 6,
      "pauses": 6,
      "pause_time": 3.2,
      "seeks": 1,
      "seek_time": 0.0333
    },
    {
      "name": "c09dc266403e4cbb95c826badcb7846d",
      "courseID": "MITProfessionalX+SysEngxB1+3T2016",
      "module.type": "html",
      "L2": "b4f134e6c634446ebbd4789a2da82d61",
      "L2label": "Analyzing Function (40 min)",
      "L1": "63fbc15b9b194b88bba0b1fa81cbb3fb",
      "L1label": "Week 2: Function and Emergence (4-5 hrs)",
      "order": 304,
      "unq_stu": 0,
      "sessions": 0,
      "days": 0,
      "events": 0,
      "totalTime": 0,
      "progress_i": 0,
      "recurse_i": 0,
      "forward_o": 0,
      "backward_o": 0,
      "sl": 0
    },
    {
      "name": "a0b149bff00447cd9aef27dcd257d9d8",
      "courseID": "MITProfessionalX+SysEngxB1+3T2016",
      "module.type": "html",
      "L2": "b4f134e6c634446ebbd4789a2da82d61",
      "L2label": "Analyzing Function (40 min)",
      "L1": "63fbc15b9b194b88bba0b1fa81cbb3fb",
      "L1label": "Week 2: Function and Emergence (4-5 hrs)",
      "order": 305,
      "unq_stu": 0,
      "sessions": 0,
      "days": 0,
      "events": 0,
      "totalTime": 0,
      "progress_i": 0,
      "recurse_i": 0,
      "forward_o": 0,
      "backward_o": 0,
      "sl": 0
    },
    {
      "name": "e7e909c4eef94b7693c60b6e6cf9c679",
      "courseID": "MITProfessionalX+SysEngxB1+3T2016",
      "module.type": "html",
      "L2": "b4f134e6c634446ebbd4789a2da82d61",
      "L2label": "Analyzing Function (40 min)",
      "L1": "63fbc15b9b194b88bba0b1fa81cbb3fb",
      "L1label": "Week 2: Function and Emergence (4-5 hrs)",
      "order": 306,
      "unq_stu": 0,
      "sessions": 0,
      "days": 0,
      "events": 0,
      "totalTime": 0,
      "progress_i": 0,
      "recurse_i": 0,
      "forward_o": 0,
      "backward_o": 0,
      "sl": 0
    },
    {
      "name": "faa342830c3f44fea47c83aa5787ed12",
      "courseID": "MITProfessionalX+SysEngxB1+3T2016",
      "module.type": "problem",
      "desc": "Question #1",
      "L2": "b4f134e6c634446ebbd4789a2da82d61",
      "L2label": "Analyzing Function (40 min)",
      "L1": "63fbc15b9b194b88bba0b1fa81cbb3fb",
      "L1label": "Week 2: Function and Emergence (4-5 hrs)",
      "order": 307,
      "unq_stu": 1,
      "sessions": 1,
      "days": 1,
      "events": 3,
      "totalTime": 1.75,
      "progress_i": 1,
      "recurse_i": 2,
      "forward_o": 1,
      "backward_o": 2,
      "sl": 2,
      "attempts": 3,
      "max.grade": 1
    },
    {
      "name": "d7112eb543734174b3fdf62c77c64b15",
      "courseID": "MITProfessionalX+SysEngxB1+3T2016",
      "module.type": "problem",
      "desc": "Question #2",
      "L2": "b4f134e6c634446ebbd4789a2da82d61",
      "L2label": "Analyzing Function (40 min)",
      "L1": "63fbc15b9b194b88bba0b1fa81cbb3fb",
      "L1label": "Week 2: Function and Emergence (4-5 hrs)",
      "order": 308,
      "unq_stu": 1,
      "sessions": 1,
      "days": 1,
      "events": 2,
      "totalTime": 0.3167,
      "progress_i": 1,
      "recurse_i": 1,
      "forward_o": 1,
      "backward_o": 1,
      "sl": 1
    },
    {
      "name": "2562dbfb8e5948b2a771c7388d36544a",
      "courseID": "MITProfessionalX+SysEngxB1+3T2016",
      "module.type": "problem",
      "desc": "Question #3",
      "L2": "b4f134e6c634446ebbd4789a2da82d61",
      "L2label": "Analyzing Function (40 min)",
      "L1": "63fbc15b9b194b88bba0b1fa81cbb3fb",
      "L1label": "Week 2: Function and Emergence (4-5 hrs)",
      "order": 309,
      "unq_stu": 1,
      "sessions": 1,
      "days": 1,
      "events": 1,
      "totalTime": 0.0667,
      "progress_i": 1,
      "recurse_i": 0,
      "forward_o": 0,
      "backward_o": 1,
      "sl": 0,
      "attempts": 1,
      "max.grade": 1
    },
    {
      "name": "b98ed83e7440476cb1c90b127a3f45bb",
      "courseID": "MITProfessionalX+SysEngxB1+3T2016",
      "module.type": "html",
      "L2": "b4f134e6c634446ebbd4789a2da82d61",
      "L2label": "Analyzing Function (40 min)",
      "L1": "63fbc15b9b194b88bba0b1fa81cbb3fb",
      "L1label": "Week 2: Function and Emergence (4-5 hrs)",
      "order": 311,
      "unq_stu": 1,
      "sessions": 3,
      "days": 3,
      "events": 6,
      "totalTime": 0.3667,
      "progress_i": 6,
      "recurse_i": 0,
      "forward_o": 4,
      "backward_o": 2,
      "sl": 0
    },
    {
      "name": "b37d54b9ee2346a4b9ea660825fc7498",
      "courseID": "MITProfessionalX+SysEngxB1+3T2016",
      "module.type": "html",
      "desc": "Text",
      "L2": "b4f134e6c634446ebbd4789a2da82d61",
      "L2label": "Analyzing Function (40 min)",
      "L1": "63fbc15b9b194b88bba0b1fa81cbb3fb",
      "L1label": "Week 2: Function and Emergence (4-5 hrs)",
      "order": 312,
      "unq_stu": 0,
      "sessions": 0,
      "days": 0,
      "events": 0,
      "totalTime": 0,
      "progress_i": 0,
      "recurse_i": 0,
      "forward_o": 0,
      "backward_o": 0,
      "sl": 0
    },
    {
      "name": "c33d8363e2c942c18e11b7c3188b10d6",
      "courseID": "MITProfessionalX+SysEngxB1+3T2016",
      "module.type": "word_cloud",
      "desc": "End Product of Functional Analysis",
      "L2": "b4f134e6c634446ebbd4789a2da82d61",
      "L2label": "Analyzing Function (40 min)",
      "L1": "63fbc15b9b194b88bba0b1fa81cbb3fb",
      "L1label": "Week 2: Function and Emergence (4-5 hrs)",
      "order": 313,
      "unq_stu": 0,
      "sessions": 0,
      "days": 0,
      "events": 0,
      "totalTime": 0,
      "progress_i": 0,
      "recurse_i": 0,
      "forward_o": 0,
      "backward_o": 0,
      "sl": 0
    },
    {
      "name": "09d75f2c3f0d4d728bdea5304a7112f7",
      "courseID": "MITProfessionalX+SysEngxB1+3T2016",
      "module.type": "word_cloud",
      "desc": "Tools of Functional Analysis",
      "L2": "b4f134e6c634446ebbd4789a2da82d61",
      "L2label": "Analyzing Function (40 min)",
      "L1": "63fbc15b9b194b88bba0b1fa81cbb3fb",
      "L1label": "Week 2: Function and Emergence (4-5 hrs)",
      "order": 314,
      "unq_stu": 0,
      "sessions": 0,
      "days": 0,
      "events": 0,
      "totalTime": 0,
      "progress_i": 0,
      "recurse_i": 0,
      "forward_o": 0,
      "backward_o": 0,
      "sl": 0
    },
    {
      "name": "09f29fa51a884a8ea7188901abcb158c",
      "courseID": "MITProfessionalX+SysEngxB1+3T2016",
      "module.type": "html",
      "L2": "b4f134e6c634446ebbd4789a2da82d61",
      "L2label": "Analyzing Function (40 min)",
      "L1": "63fbc15b9b194b88bba0b1fa81cbb3fb",
      "L1label": "Week 2: Function and Emergence (4-5 hrs)",
      "order": 315,
      "unq_stu": 0,
      "sessions": 0,
      "days": 0,
      "events": 0,
      "totalTime": 0,
      "progress_i": 0,
      "recurse_i": 0,
      "forward_o": 0,
      "backward_o": 0,
      "sl": 0
    },
    {
      "name": "19d54b7fd5a2474da7621af25c7f0f6d",
      "courseID": "MITProfessionalX+SysEngxB1+3T2016",
      "module.type": "html",
      "desc": "Discussion",
      "L2": "b4f134e6c634446ebbd4789a2da82d61",
      "L2label": "Analyzing Function (40 min)",
      "L1": "63fbc15b9b194b88bba0b1fa81cbb3fb",
      "L1label": "Week 2: Function and Emergence (4-5 hrs)",
      "order": 316,
      "unq_stu": 0,
      "sessions": 0,
      "days": 0,
      "events": 0,
      "totalTime": 0,
      "progress_i": 0,
      "recurse_i": 0,
      "forward_o": 0,
      "backward_o": 0,
      "sl": 0
    },
    {
      "name": "84c09f0928014703ad8bc9fc9febda28",
      "courseID": "MITProfessionalX+SysEngxB1+3T2016",
      "module.type": "html",
      "L2": "b4f134e6c634446ebbd4789a2da82d61",
      "L2label": "Analyzing Function (40 min)",
      "L1": "63fbc15b9b194b88bba0b1fa81cbb3fb",
      "L1label": "Week 2: Function and Emergence (4-5 hrs)",
      "order": 318,
      "unq_stu": 1,
      "sessions": 4,
      "days": 3,
      "events": 5,
      "totalTime": 8.3333,
      "progress_i": 3,
      "recurse_i": 2,
      "forward_o": 5,
      "backward_o": 0,
      "sl": 0
    },
    {
      "name": "3b79717222e440c1a9790d451480f300",
      "courseID": "MITProfessionalX+SysEngxB1+3T2016",
      "module.type": "video",
      "desc": "Framework of Function",
      "L2": "b4f134e6c634446ebbd4789a2da82d61",
      "L2label": "Analyzing Function (40 min)",
      "L1": "63fbc15b9b194b88bba0b1fa81cbb3fb",
      "L1label": "Week 2: Function and Emergence (4-5 hrs)",
      "order": 319,
      "unq_stu": 1,
      "sessions": 3,
      "days": 2,
      "events": 17,
      "totalTime": 29.6,
      "progress_i": 3,
      "recurse_i": 14,
      "forward_o": 1,
      "backward_o": 16,
      "sl": 14,
      "plays": 5,
      "play_time": 4.7,
      "pauses": 5,
      "pause_time": 23.2333,
      "seeks": 6,
      "seek_time": 1.6667
    },
    {
      "name": "16a9dfe0538b42298dea0f70b559aba4",
      "courseID": "MITProfessionalX+SysEngxB1+3T2016",
      "module.type": "html",
      "L2": "b4f134e6c634446ebbd4789a2da82d61",
      "L2label": "Analyzing Function (40 min)",
      "L1": "63fbc15b9b194b88bba0b1fa81cbb3fb",
      "L1label": "Week 2: Function and Emergence (4-5 hrs)",
      "order": 320,
      "unq_stu": 0,
      "sessions": 0,
      "days": 0,
      "events": 0,
      "totalTime": 0,
      "progress_i": 0,
      "recurse_i": 0,
      "forward_o": 0,
      "backward_o": 0,
      "sl": 0
    },
    {
      "name": "308161dd2adb41c580b98cb0f7bc1bfa",
      "courseID": "MITProfessionalX+SysEngxB1+3T2016",
      "module.type": "html",
      "L2": "b4f134e6c634446ebbd4789a2da82d61",
      "L2label": "Analyzing Function (40 min)",
      "L1": "63fbc15b9b194b88bba0b1fa81cbb3fb",
      "L1label": "Week 2: Function and Emergence (4-5 hrs)",
      "order": 321,
      "unq_stu": 0,
      "sessions": 0,
      "days": 0,
      "events": 0,
      "totalTime": 0,
      "progress_i": 0,
      "recurse_i": 0,
      "forward_o": 0,
      "backward_o": 0,
      "sl": 0
    },
    {
      "name": "31fa8b19813a40cfa03c91800ce6c1ca",
      "courseID": "MITProfessionalX+SysEngxB1+3T2016",
      "module.type": "html",
      "L2": "b4f134e6c634446ebbd4789a2da82d61",
      "L2label": "Analyzing Function (40 min)",
      "L1": "63fbc15b9b194b88bba0b1fa81cbb3fb",
      "L1label": "Week 2: Function and Emergence (4-5 hrs)",
      "order": 322,
      "unq_stu": 0,
      "sessions": 0,
      "days": 0,
      "events": 0,
      "totalTime": 0,
      "progress_i": 0,
      "recurse_i": 0,
      "forward_o": 0,
      "backward_o": 0,
      "sl": 0
    },
    {
      "name": "3e5de56dbabd4c3fac16ab53683b7a55",
      "courseID": "MITProfessionalX+SysEngxB1+3T2016",
      "module.type": "problem",
      "desc": "Question #1",
      "L2": "b4f134e6c634446ebbd4789a2da82d61",
      "L2label": "Analyzing Function (40 min)",
      "L1": "63fbc15b9b194b88bba0b1fa81cbb3fb",
      "L1label": "Week 2: Function and Emergence (4-5 hrs)",
      "order": 323,
      "unq_stu": 1,
      "sessions": 1,
      "days": 1,
      "events": 1,
      "totalTime": 2.1333,
      "progress_i": 1,
      "recurse_i": 0,
      "forward_o": 1,
      "backward_o": 0,
      "sl": 0,
      "attempts": 1,
      "max.grade": 1
    },
    {
      "name": "b43638a858614b0286436257ec1b7ec0",
      "courseID": "MITProfessionalX+SysEngxB1+3T2016",
      "module.type": "problem",
      "desc": "Question #2",
      "L2": "b4f134e6c634446ebbd4789a2da82d61",
      "L2label": "Analyzing Function (40 min)",
      "L1": "63fbc15b9b194b88bba0b1fa81cbb3fb",
      "L1label": "Week 2: Function and Emergence (4-5 hrs)",
      "order": 324,
      "unq_stu": 1,
      "sessions": 1,
      "days": 1,
      "events": 3,
      "totalTime": 5.25,
      "progress_i": 1,
      "recurse_i": 2,
      "forward_o": 1,
      "backward_o": 2,
      "sl": 2,
      "attempts": 3,
      "max.grade": 2
    },
    {
      "name": "e568ea24a489448cbb83ab241952a801",
      "courseID": "MITProfessionalX+SysEngxB1+3T2016",
      "module.type": "problem",
      "desc": "Question #3",
      "L2": "b4f134e6c634446ebbd4789a2da82d61",
      "L2label": "Analyzing Function (40 min)",
      "L1": "63fbc15b9b194b88bba0b1fa81cbb3fb",
      "L1label": "Week 2: Function and Emergence (4-5 hrs)",
      "order": 325,
      "unq_stu": 1,
      "sessions": 1,
      "days": 1,
      "events": 1,
      "totalTime": 0.1333,
      "progress_i": 1,
      "recurse_i": 0,
      "forward_o": 0,
      "backward_o": 1,
      "sl": 0,
      "attempts": 1,
      "max.grade": 1
    },
    {
      "name": "60d6076db17d4ddcb726506e2abea695",
      "courseID": "MITProfessionalX+SysEngxB1+3T2016",
      "module.type": "html",
      "L2": "b4f134e6c634446ebbd4789a2da82d61",
      "L2label": "Analyzing Function (40 min)",
      "L1": "63fbc15b9b194b88bba0b1fa81cbb3fb",
      "L1label": "Week 2: Function and Emergence (4-5 hrs)",
      "order": 327,
      "unq_stu": 1,
      "sessions": 4,
      "days": 3,
      "events": 4,
      "totalTime": 23.3333,
      "progress_i": 4,
      "recurse_i": 0,
      "forward_o": 3,
      "backward_o": 1,
      "sl": 0
    },
    {
      "name": "b036fcdf720e489caabab0c6def82189",
      "courseID": "MITProfessionalX+SysEngxB1+3T2016",
      "module.type": "html",
      "desc": "Functional Interactions and Architecture",
      "L2": "b4f134e6c634446ebbd4789a2da82d61",
      "L2label": "Analyzing Function (40 min)",
      "L1": "63fbc15b9b194b88bba0b1fa81cbb3fb",
      "L1label": "Week 2: Function and Emergence (4-5 hrs)",
      "order": 328,
      "unq_stu": 0,
      "sessions": 0,
      "days": 0,
      "events": 0,
      "totalTime": 0,
      "progress_i": 0,
      "recurse_i": 0,
      "forward_o": 0,
      "backward_o": 0,
      "sl": 0
    },
    {
      "name": "ac4ede8d1fbc4bc0bb4dbc91a1416c6f",
      "courseID": "MITProfessionalX+SysEngxB1+3T2016",
      "module.type": "html",
      "L2": "b4f134e6c634446ebbd4789a2da82d61",
      "L2label": "Analyzing Function (40 min)",
      "L1": "63fbc15b9b194b88bba0b1fa81cbb3fb",
      "L1label": "Week 2: Function and Emergence (4-5 hrs)",
      "order": 330,
      "unq_stu": 1,
      "sessions": 2,
      "days": 2,
      "events": 2,
      "totalTime": 0.0333,
      "progress_i": 2,
      "recurse_i": 0,
      "forward_o": 1,
      "backward_o": 1,
      "sl": 0
    },
    {
      "name": "761ed05ca44745c0bac3c36ffbea6a9d",
      "courseID": "MITProfessionalX+SysEngxB1+3T2016",
      "module.type": "drag-and-drop-v2",
      "L2": "b4f134e6c634446ebbd4789a2da82d61",
      "L2label": "Analyzing Function (40 min)",
      "L1": "63fbc15b9b194b88bba0b1fa81cbb3fb",
      "L1label": "Week 2: Function and Emergence (4-5 hrs)",
      "order": 331,
      "unq_stu": 0,
      "sessions": 0,
      "days": 0,
      "events": 0,
      "totalTime": 0,
      "progress_i": 0,
      "recurse_i": 0,
      "forward_o": 0,
      "backward_o": 0,
      "sl": 0
    },
    {
      "name": "2980f6f141c947c5861c2cde57befd3d",
      "courseID": "MITProfessionalX+SysEngxB1+3T2016",
      "module.type": "html",
      "L2": "33e5a8597fd544ac8be86a459d8b29ea",
      "L2label": "Architecture as Form to Function Mapping (10 min)",
      "L1": "63fbc15b9b194b88bba0b1fa81cbb3fb",
      "L1label": "Week 2: Function and Emergence (4-5 hrs)",
      "order": 334,
      "unq_stu": 1,
      "sessions": 4,
      "days": 4,
      "events": 6,
      "totalTime": 0.1333,
      "progress_i": 3,
      "recurse_i": 3,
      "forward_o": 4,
      "backward_o": 2,
      "sl": 1
    },
    {
      "name": "fa15d5ea8f5a4e4fb1792f08522ef699",
      "courseID": "MITProfessionalX+SysEngxB1+3T2016",
      "module.type": "video",
      "desc": "Architecture as a Mapping of Form to Function",
      "L2": "33e5a8597fd544ac8be86a459d8b29ea",
      "L2label": "Architecture as Form to Function Mapping (10 min)",
      "L1": "63fbc15b9b194b88bba0b1fa81cbb3fb",
      "L1label": "Week 2: Function and Emergence (4-5 hrs)",
      "order": 335,
      "unq_stu": 1,
      "sessions": 3,
      "days": 2,
      "events": 30,
      "totalTime": 73.4333,
      "progress_i": 2,
      "recurse_i": 28,
      "forward_o": 1,
      "backward_o": 29,
      "sl": 28,
      "plays": 12,
      "play_time": 6.3833,
      "pauses": 12,
      "pause_time": 65.9667,
      "seeks": 5,
      "seek_time": 1.0833
    },
    {
      "name": "900aa729694e408c95450ec3842a58dd",
      "courseID": "MITProfessionalX+SysEngxB1+3T2016",
      "module.type": "html",
      "L2": "33e5a8597fd544ac8be86a459d8b29ea",
      "L2label": "Architecture as Form to Function Mapping (10 min)",
      "L1": "63fbc15b9b194b88bba0b1fa81cbb3fb",
      "L1label": "Week 2: Function and Emergence (4-5 hrs)",
      "order": 336,
      "unq_stu": 0,
      "sessions": 0,
      "days": 0,
      "events": 0,
      "totalTime": 0,
      "progress_i": 0,
      "recurse_i": 0,
      "forward_o": 0,
      "backward_o": 0,
      "sl": 0
    },
    {
      "name": "8f9b023e231a4f63b8ef986cfe5435f6",
      "courseID": "MITProfessionalX+SysEngxB1+3T2016",
      "module.type": "html",
      "L2": "33e5a8597fd544ac8be86a459d8b29ea",
      "L2label": "Architecture as Form to Function Mapping (10 min)",
      "L1": "63fbc15b9b194b88bba0b1fa81cbb3fb",
      "L1label": "Week 2: Function and Emergence (4-5 hrs)",
      "order": 337,
      "unq_stu": 0,
      "sessions": 0,
      "days": 0,
      "events": 0,
      "totalTime": 0,
      "progress_i": 0,
      "recurse_i": 0,
      "forward_o": 0,
      "backward_o": 0,
      "sl": 0
    },
    {
      "name": "d203403ab1a64b6aaaa239fd74416444",
      "courseID": "MITProfessionalX+SysEngxB1+3T2016",
      "module.type": "html",
      "L2": "33e5a8597fd544ac8be86a459d8b29ea",
      "L2label": "Architecture as Form to Function Mapping (10 min)",
      "L1": "63fbc15b9b194b88bba0b1fa81cbb3fb",
      "L1label": "Week 2: Function and Emergence (4-5 hrs)",
      "order": 338,
      "unq_stu": 0,
      "sessions": 0,
      "days": 0,
      "events": 0,
      "totalTime": 0,
      "progress_i": 0,
      "recurse_i": 0,
      "forward_o": 0,
      "backward_o": 0,
      "sl": 0
    },
    {
      "name": "73add2e9d84a4794b789965c18e7ba06",
      "courseID": "MITProfessionalX+SysEngxB1+3T2016",
      "module.type": "problem",
      "desc": "Question #1",
      "L2": "33e5a8597fd544ac8be86a459d8b29ea",
      "L2label": "Architecture as Form to Function Mapping (10 min)",
      "L1": "63fbc15b9b194b88bba0b1fa81cbb3fb",
      "L1label": "Week 2: Function and Emergence (4-5 hrs)",
      "order": 339,
      "unq_stu": 1,
      "sessions": 1,
      "days": 1,
      "events": 1,
      "totalTime": 1.2167,
      "progress_i": 1,
      "recurse_i": 0,
      "forward_o": 1,
      "backward_o": 0,
      "sl": 0,
      "attempts": 1,
      "max.grade": 1
    },
    {
      "name": "178fe081e1bb487da0cfea6f63300e02",
      "courseID": "MITProfessionalX+SysEngxB1+3T2016",
      "module.type": "problem",
      "desc": "Question #2",
      "L2": "33e5a8597fd544ac8be86a459d8b29ea",
      "L2label": "Architecture as Form to Function Mapping (10 min)",
      "L1": "63fbc15b9b194b88bba0b1fa81cbb3fb",
      "L1label": "Week 2: Function and Emergence (4-5 hrs)",
      "order": 340,
      "unq_stu": 1,
      "sessions": 1,
      "days": 1,
      "events": 1,
      "totalTime": 0.0667,
      "progress_i": 1,
      "recurse_i": 0,
      "forward_o": 1,
      "backward_o": 0,
      "sl": 0,
      "attempts": 1,
      "max.grade": 1
    },
    {
      "name": "fb93f406208c494c92a7be71415decb2",
      "courseID": "MITProfessionalX+SysEngxB1+3T2016",
      "module.type": "html",
      "L2": "fcda6cbcf69d44b0a72a80dde15c0fa4",
      "L2label": "Documentation of Systems (20 min)",
      "L1": "63fbc15b9b194b88bba0b1fa81cbb3fb",
      "L1label": "Week 2: Function and Emergence (4-5 hrs)",
      "order": 343,
      "unq_stu": 1,
      "sessions": 3,
      "days": 3,
      "events": 8,
      "totalTime": 0.2167,
      "progress_i": 5,
      "recurse_i": 3,
      "forward_o": 4,
      "backward_o": 4,
      "sl": 1
    },
    {
      "name": "7e44d902224040df97525155619a3ceb",
      "courseID": "MITProfessionalX+SysEngxB1+3T2016",
      "module.type": "html",
      "L2": "fcda6cbcf69d44b0a72a80dde15c0fa4",
      "L2label": "Documentation of Systems (20 min)",
      "L1": "63fbc15b9b194b88bba0b1fa81cbb3fb",
      "L1label": "Week 2: Function and Emergence (4-5 hrs)",
      "order": 344,
      "unq_stu": 0,
      "sessions": 0,
      "days": 0,
      "events": 0,
      "totalTime": 0,
      "progress_i": 0,
      "recurse_i": 0,
      "forward_o": 0,
      "backward_o": 0,
      "sl": 0
    },
    {
      "name": "c7762e5226194167b95123d9cb495d27",
      "courseID": "MITProfessionalX+SysEngxB1+3T2016",
      "module.type": "video",
      "desc": "Video",
      "L2": "fcda6cbcf69d44b0a72a80dde15c0fa4",
      "L2label": "Documentation of Systems (20 min)",
      "L1": "63fbc15b9b194b88bba0b1fa81cbb3fb",
      "L1label": "Week 2: Function and Emergence (4-5 hrs)",
      "order": 345,
      "unq_stu": 1,
      "sessions": 1,
      "days": 1,
      "events": 19,
      "totalTime": 10.3333,
      "progress_i": 1,
      "recurse_i": 18,
      "forward_o": 2,
      "backward_o": 17,
      "sl": 17,
      "plays": 8,
      "play_time": 5.9333,
      "pauses": 8,
      "pause_time": 3.6833,
      "seeks": 1,
      "seek_time": 0.2667
    },
    {
      "name": "67a640b47a514f60b7b21a518cbaf81a",
      "courseID": "MITProfessionalX+SysEngxB1+3T2016",
      "module.type": "html",
      "L2": "fcda6cbcf69d44b0a72a80dde15c0fa4",
      "L2label": "Documentation of Systems (20 min)",
      "L1": "63fbc15b9b194b88bba0b1fa81cbb3fb",
      "L1label": "Week 2: Function and Emergence (4-5 hrs)",
      "order": 346,
      "unq_stu": 0,
      "sessions": 0,
      "days": 0,
      "events": 0,
      "totalTime": 0,
      "progress_i": 0,
      "recurse_i": 0,
      "forward_o": 0,
      "backward_o": 0,
      "sl": 0
    },
    {
      "name": "5e228cba3ea341a4b0a3150abe4faa68",
      "courseID": "MITProfessionalX+SysEngxB1+3T2016",
      "module.type": "problem",
      "desc": "Question #1",
      "L2": "fcda6cbcf69d44b0a72a80dde15c0fa4",
      "L2label": "Documentation of Systems (20 min)",
      "L1": "63fbc15b9b194b88bba0b1fa81cbb3fb",
      "L1label": "Week 2: Function and Emergence (4-5 hrs)",
      "order": 347,
      "unq_stu": 1,
      "sessions": 1,
      "days": 1,
      "events": 2,
      "totalTime": 1.7,
      "progress_i": 1,
      "recurse_i": 1,
      "forward_o": 1,
      "backward_o": 1,
      "sl": 1,
      "attempts": 2,
      "max.grade": 1
    },
    {
      "name": "1d372f8ebe4a4a59b544d3e974642869",
      "courseID": "MITProfessionalX+SysEngxB1+3T2016",
      "module.type": "problem",
      "desc": "Question #2",
      "L2": "fcda6cbcf69d44b0a72a80dde15c0fa4",
      "L2label": "Documentation of Systems (20 min)",
      "L1": "63fbc15b9b194b88bba0b1fa81cbb3fb",
      "L1label": "Week 2: Function and Emergence (4-5 hrs)",
      "order": 348,
      "unq_stu": 1,
      "sessions": 1,
      "days": 1,
      "events": 1,
      "totalTime": 0.85,
      "progress_i": 1,
      "recurse_i": 0,
      "forward_o": 0,
      "backward_o": 1,
      "sl": 0,
      "attempts": 1,
      "max.grade": 1
    },
    {
      "name": "dceab9f7837e46fbaa0a7d772963543a",
      "courseID": "MITProfessionalX+SysEngxB1+3T2016",
      "module.type": "problem",
      "desc": "Question #3",
      "L2": "fcda6cbcf69d44b0a72a80dde15c0fa4",
      "L2label": "Documentation of Systems (20 min)",
      "L1": "63fbc15b9b194b88bba0b1fa81cbb3fb",
      "L1label": "Week 2: Function and Emergence (4-5 hrs)",
      "order": 349,
      "unq_stu": 1,
      "sessions": 1,
      "days": 1,
      "events": 1,
      "totalTime": 0.1833,
      "progress_i": 1,
      "recurse_i": 0,
      "forward_o": 1,
      "backward_o": 0,
      "sl": 0,
      "attempts": 1,
      "max.grade": 1
    },
    {
      "name": "09469a4fa52b4811a061918558ab1fa2",
      "courseID": "MITProfessionalX+SysEngxB1+3T2016",
      "module.type": "problem",
      "desc": "Question #4",
      "L2": "fcda6cbcf69d44b0a72a80dde15c0fa4",
      "L2label": "Documentation of Systems (20 min)",
      "L1": "63fbc15b9b194b88bba0b1fa81cbb3fb",
      "L1label": "Week 2: Function and Emergence (4-5 hrs)",
      "order": 350,
      "unq_stu": 1,
      "sessions": 1,
      "days": 1,
      "events": 1,
      "totalTime": 0.0667,
      "progress_i": 1,
      "recurse_i": 0,
      "forward_o": 0,
      "backward_o": 1,
      "sl": 0,
      "attempts": 1,
      "max.grade": 1
    },
    {
      "name": "60fd0729563d40d0b41f6582223a0f55",
      "courseID": "MITProfessionalX+SysEngxB1+3T2016",
      "module.type": "html",
      "L2": "fcda6cbcf69d44b0a72a80dde15c0fa4",
      "L2label": "Documentation of Systems (20 min)",
      "L1": "63fbc15b9b194b88bba0b1fa81cbb3fb",
      "L1label": "Week 2: Function and Emergence (4-5 hrs)",
      "order": 352,
      "unq_stu": 1,
      "sessions": 2,
      "days": 2,
      "events": 2,
      "totalTime": 0.05,
      "progress_i": 1,
      "recurse_i": 1,
      "forward_o": 2,
      "backward_o": 0,
      "sl": 0
    },
    {
      "name": "26ef7e25046941a9ab719d9c8bd2ed84",
      "courseID": "MITProfessionalX+SysEngxB1+3T2016",
      "module.type": "video",
      "desc": "Examples of Documentation Languages",
      "L2": "fcda6cbcf69d44b0a72a80dde15c0fa4",
      "L2label": "Documentation of Systems (20 min)",
      "L1": "63fbc15b9b194b88bba0b1fa81cbb3fb",
      "L1label": "Week 2: Function and Emergence (4-5 hrs)",
      "order": 353,
      "unq_stu": 1,
      "sessions": 1,
      "days": 1,
      "events": 20,
      "totalTime": 15.9667,
      "progress_i": 1,
      "recurse_i": 19,
      "forward_o": 0,
      "backward_o": 20,
      "sl": 19,
      "plays": 9,
      "play_time": 3.6167,
      "pauses": 9,
      "pause_time": 12.0167,
      "seeks": 1,
      "seek_time": 0.3333
    },
    {
      "name": "ed25b7d07bf44e5fa4dfe076a3bd9794",
      "courseID": "MITProfessionalX+SysEngxB1+3T2016",
      "module.type": "html",
      "L2": "fcda6cbcf69d44b0a72a80dde15c0fa4",
      "L2label": "Documentation of Systems (20 min)",
      "L1": "63fbc15b9b194b88bba0b1fa81cbb3fb",
      "L1label": "Week 2: Function and Emergence (4-5 hrs)",
      "order": 354,
      "unq_stu": 0,
      "sessions": 0,
      "days": 0,
      "events": 0,
      "totalTime": 0,
      "progress_i": 0,
      "recurse_i": 0,
      "forward_o": 0,
      "backward_o": 0,
      "sl": 0
    },
    {
      "name": "6826d1f67f134a1595dfc8ea6a9027bb",
      "courseID": "MITProfessionalX+SysEngxB1+3T2016",
      "module.type": "html",
      "L2": "fcda6cbcf69d44b0a72a80dde15c0fa4",
      "L2label": "Documentation of Systems (20 min)",
      "L1": "63fbc15b9b194b88bba0b1fa81cbb3fb",
      "L1label": "Week 2: Function and Emergence (4-5 hrs)",
      "order": 356,
      "unq_stu": 1,
      "sessions": 2,
      "days": 2,
      "events": 2,
      "totalTime": 1.8167,
      "progress_i": 1,
      "recurse_i": 1,
      "forward_o": 2,
      "backward_o": 0,
      "sl": 0
    },
    {
      "name": "da396049c8ea417e9b3db474815eab4f",
      "courseID": "MITProfessionalX+SysEngxB1+3T2016",
      "module.type": "video",
      "desc": "Failure Modes of Documentation",
      "L2": "fcda6cbcf69d44b0a72a80dde15c0fa4",
      "L2label": "Documentation of Systems (20 min)",
      "L1": "63fbc15b9b194b88bba0b1fa81cbb3fb",
      "L1label": "Week 2: Function and Emergence (4-5 hrs)",
      "order": 357,
      "unq_stu": 1,
      "sessions": 1,
      "days": 1,
      "events": 11,
      "totalTime": 4.0333,
      "progress_i": 1,
      "recurse_i": 10,
      "forward_o": 0,
      "backward_o": 11,
      "sl": 10,
      "plays": 5,
      "play_time": 1.8333,
      "pauses": 5,
      "pause_time": 2.1,
      "seeks": 1,
      "seek_time": 0.1
    },
    {
      "name": "1a54964bf6534e60b1dd9519538d28c6",
      "courseID": "MITProfessionalX+SysEngxB1+3T2016",
      "module.type": "html",
      "L2": "fcda6cbcf69d44b0a72a80dde15c0fa4",
      "L2label": "Documentation of Systems (20 min)",
      "L1": "63fbc15b9b194b88bba0b1fa81cbb3fb",
      "L1label": "Week 2: Function and Emergence (4-5 hrs)",
      "order": 358,
      "unq_stu": 0,
      "sessions": 0,
      "days": 0,
      "events": 0,
      "totalTime": 0,
      "progress_i": 0,
      "recurse_i": 0,
      "forward_o": 0,
      "backward_o": 0,
      "sl": 0
    },
    {
      "name": "f05da190b76c457c88fea653a86da30a",
      "courseID": "MITProfessionalX+SysEngxB1+3T2016",
      "module.type": "html",
      "L2": "fcda6cbcf69d44b0a72a80dde15c0fa4",
      "L2label": "Documentation of Systems (20 min)",
      "L1": "63fbc15b9b194b88bba0b1fa81cbb3fb",
      "L1label": "Week 2: Function and Emergence (4-5 hrs)",
      "order": 359,
      "unq_stu": 0,
      "sessions": 0,
      "days": 0,
      "events": 0,
      "totalTime": 0,
      "progress_i": 0,
      "recurse_i": 0,
      "forward_o": 0,
      "backward_o": 0,
      "sl": 0
    },
    {
      "name": "f10206e782934ff3ba9c9f0a869efde3",
      "courseID": "MITProfessionalX+SysEngxB1+3T2016",
      "module.type": "problem",
      "desc": "Question #1",
      "L2": "fcda6cbcf69d44b0a72a80dde15c0fa4",
      "L2label": "Documentation of Systems (20 min)",
      "L1": "63fbc15b9b194b88bba0b1fa81cbb3fb",
      "L1label": "Week 2: Function and Emergence (4-5 hrs)",
      "order": 360,
      "unq_stu": 1,
      "sessions": 1,
      "days": 1,
      "events": 3,
      "totalTime": 0.7833,
      "progress_i": 1,
      "recurse_i": 2,
      "forward_o": 1,
      "backward_o": 2,
      "sl": 2,
      "attempts": 3,
      "max.grade": 1
    },
    {
      "name": "f9e71850f1d44c1cbf995141e735707b",
      "courseID": "MITProfessionalX+SysEngxB1+3T2016",
      "module.type": "problem",
      "desc": "Question #2",
      "L2": "fcda6cbcf69d44b0a72a80dde15c0fa4",
      "L2label": "Documentation of Systems (20 min)",
      "L1": "63fbc15b9b194b88bba0b1fa81cbb3fb",
      "L1label": "Week 2: Function and Emergence (4-5 hrs)",
      "order": 361,
      "unq_stu": 1,
      "sessions": 1,
      "days": 1,
      "events": 1,
      "totalTime": 0.1667,
      "progress_i": 1,
      "recurse_i": 0,
      "forward_o": 0,
      "backward_o": 1,
      "sl": 0,
      "attempts": 1,
      "max.grade": 1
    },
    {
      "name": "cdb608a2e55c40cb819fb00a2927ae70",
      "courseID": "MITProfessionalX+SysEngxB1+3T2016",
      "module.type": "html",
      "L2": "fcda6cbcf69d44b0a72a80dde15c0fa4",
      "L2label": "Documentation of Systems (20 min)",
      "L1": "63fbc15b9b194b88bba0b1fa81cbb3fb",
      "L1label": "Week 2: Function and Emergence (4-5 hrs)",
      "order": 363,
      "unq_stu": 1,
      "sessions": 2,
      "days": 2,
      "events": 2,
      "totalTime": 0.0333,
      "progress_i": 2,
      "recurse_i": 0,
      "forward_o": 2,
      "backward_o": 0,
      "sl": 0
    },
    {
      "name": "6c2413ad9ef940828ccf2e3d29ae2eb3",
      "courseID": "MITProfessionalX+SysEngxB1+3T2016",
      "module.type": "html",
      "L2": "fcda6cbcf69d44b0a72a80dde15c0fa4",
      "L2label": "Documentation of Systems (20 min)",
      "L1": "63fbc15b9b194b88bba0b1fa81cbb3fb",
      "L1label": "Week 2: Function and Emergence (4-5 hrs)",
      "order": 364,
      "unq_stu": 0,
      "sessions": 0,
      "days": 0,
      "events": 0,
      "totalTime": 0,
      "progress_i": 0,
      "recurse_i": 0,
      "forward_o": 0,
      "backward_o": 0,
      "sl": 0
    },
    {
      "name": "bbdc9e6765bf434587deb7aed3027f2b",
      "courseID": "MITProfessionalX+SysEngxB1+3T2016",
      "module.type": "video",
      "desc": "Reflections on Architectural Representations",
      "L2": "fcda6cbcf69d44b0a72a80dde15c0fa4",
      "L2label": "Documentation of Systems (20 min)",
      "L1": "63fbc15b9b194b88bba0b1fa81cbb3fb",
      "L1label": "Week 2: Function and Emergence (4-5 hrs)",
      "order": 366,
      "unq_stu": 1,
      "sessions": 1,
      "days": 1,
      "events": 5,
      "totalTime": 4.2,
      "progress_i": 1,
      "recurse_i": 4,
      "forward_o": 1,
      "backward_o": 4,
      "sl": 4,
      "plays": 2,
      "play_time": 2.9333,
      "pauses": 2,
      "pause_time": 1
    },
    {
      "name": "87f997acfd46435180652910ac29f52d",
      "courseID": "MITProfessionalX+SysEngxB1+3T2016",
      "module.type": "html",
      "L2": "6f33fec9c81f4fad8679cf09531e9580",
      "L2label": "Graded Activity (15 min)",
      "L1": "63fbc15b9b194b88bba0b1fa81cbb3fb",
      "L1label": "Week 2: Function and Emergence (4-5 hrs)",
      "order": 369,
      "unq_stu": 1,
      "sessions": 3,
      "days": 3,
      "events": 3,
      "totalTime": 0.05,
      "progress_i": 2,
      "recurse_i": 1,
      "forward_o": 3,
      "backward_o": 0,
      "sl": 0
    },
    {
      "name": "7368da740bfc4688bb2f54a5a02e6ffa",
      "courseID": "MITProfessionalX+SysEngxB1+3T2016",
      "module.type": "drag-and-drop-v2",
      "L2": "6f33fec9c81f4fad8679cf09531e9580",
      "L2label": "Graded Activity (15 min)",
      "L1": "63fbc15b9b194b88bba0b1fa81cbb3fb",
      "L1label": "Week 2: Function and Emergence (4-5 hrs)",
      "order": 370,
      "unq_stu": 0,
      "sessions": 0,
      "days": 0,
      "events": 0,
      "totalTime": 0,
      "progress_i": 0,
      "recurse_i": 0,
      "forward_o": 0,
      "backward_o": 0,
      "sl": 0
    },
    {
      "name": "5df5aea202094831af0e6a4f58df17c4",
      "courseID": "MITProfessionalX+SysEngxB1+3T2016",
      "module.type": "drag-and-drop-v2",
      "L2": "6f33fec9c81f4fad8679cf09531e9580",
      "L2label": "Graded Activity (15 min)",
      "L1": "63fbc15b9b194b88bba0b1fa81cbb3fb",
      "L1label": "Week 2: Function and Emergence (4-5 hrs)",
      "order": 371,
      "unq_stu": 0,
      "sessions": 0,
      "days": 0,
      "events": 0,
      "totalTime": 0,
      "progress_i": 0,
      "recurse_i": 0,
      "forward_o": 0,
      "backward_o": 0,
      "sl": 0
    },
    {
      "name": "9065fc7ace3e461facda58fd5c471646",
      "courseID": "MITProfessionalX+SysEngxB1+3T2016",
      "module.type": "html",
      "L2": "3b6556dc02c74d6a94b57f3ae275ae1e",
      "L2label": "Project (1.5 hrs)",
      "L1": "63fbc15b9b194b88bba0b1fa81cbb3fb",
      "L1label": "Week 2: Function and Emergence (4-5 hrs)",
      "order": 374,
      "unq_stu": 1,
      "sessions": 7,
      "days": 7,
      "events": 12,
      "totalTime": 2.95,
      "progress_i": 7,
      "recurse_i": 5,
      "forward_o": 5,
      "backward_o": 7,
      "sl": 4
    },
    {
      "name": "5d5e235f7b004befac5c3096911eb358",
      "courseID": "MITProfessionalX+SysEngxB1+3T2016",
      "module.type": "html",
      "L2": "3b6556dc02c74d6a94b57f3ae275ae1e",
      "L2label": "Project (1.5 hrs)",
      "L1": "63fbc15b9b194b88bba0b1fa81cbb3fb",
      "L1label": "Week 2: Function and Emergence (4-5 hrs)",
      "order": 375,
      "unq_stu": 0,
      "sessions": 0,
      "days": 0,
      "events": 0,
      "totalTime": 0,
      "progress_i": 0,
      "recurse_i": 0,
      "forward_o": 0,
      "backward_o": 0,
      "sl": 0
    },
    {
      "name": "737ded609316447ea2d2936e1ac1b800",
      "courseID": "MITProfessionalX+SysEngxB1+3T2016",
      "module.type": "html",
      "L2": "3b6556dc02c74d6a94b57f3ae275ae1e",
      "L2label": "Project (1.5 hrs)",
      "L1": "63fbc15b9b194b88bba0b1fa81cbb3fb",
      "L1label": "Week 2: Function and Emergence (4-5 hrs)",
      "order": 376,
      "unq_stu": 0,
      "sessions": 0,
      "days": 0,
      "events": 0,
      "totalTime": 0,
      "progress_i": 0,
      "recurse_i": 0,
      "forward_o": 0,
      "backward_o": 0,
      "sl": 0
    },
    {
      "name": "71e5233e809a486b80b10eb696b5af20",
      "courseID": "MITProfessionalX+SysEngxB1+3T2016",
      "module.type": "html",
      "L2": "3b6556dc02c74d6a94b57f3ae275ae1e",
      "L2label": "Project (1.5 hrs)",
      "L1": "63fbc15b9b194b88bba0b1fa81cbb3fb",
      "L1label": "Week 2: Function and Emergence (4-5 hrs)",
      "order": 378,
      "unq_stu": 1,
      "sessions": 2,
      "days": 2,
      "events": 2,
      "totalTime": 6.2833,
      "progress_i": 2,
      "recurse_i": 0,
      "forward_o": 2,
      "backward_o": 0,
      "sl": 0
    },
    {
      "name": "56e0c6d27025457ab2fc4c0618fbe03e",
      "courseID": "MITProfessionalX+SysEngxB1+3T2016",
      "module.type": "html",
      "desc": "Instructions",
      "L2": "3b6556dc02c74d6a94b57f3ae275ae1e",
      "L2label": "Project (1.5 hrs)",
      "L1": "63fbc15b9b194b88bba0b1fa81cbb3fb",
      "L1label": "Week 2: Function and Emergence (4-5 hrs)",
      "order": 379,
      "unq_stu": 0,
      "sessions": 0,
      "days": 0,
      "events": 0,
      "totalTime": 0,
      "progress_i": 0,
      "recurse_i": 0,
      "forward_o": 0,
      "backward_o": 0,
      "sl": 0
    },
    {
      "name": "cd767a7b0f9d41bf85ceb37d8a2eec82",
      "courseID": "MITProfessionalX+SysEngxB1+3T2016",
      "module.type": "html",
      "L2": "3b6556dc02c74d6a94b57f3ae275ae1e",
      "L2label": "Project (1.5 hrs)",
      "L1": "63fbc15b9b194b88bba0b1fa81cbb3fb",
      "L1label": "Week 2: Function and Emergence (4-5 hrs)",
      "order": 381,
      "unq_stu": 0,
      "sessions": 0,
      "days": 0,
      "events": 0,
      "totalTime": 0,
      "progress_i": 0,
      "recurse_i": 0,
      "forward_o": 0,
      "backward_o": 0,
      "sl": 0
    },
    {
      "name": "53bdf3d948d947cd913f8d652d3520af",
      "courseID": "MITProfessionalX+SysEngxB1+3T2016",
      "module.type": "openassessment",
      "desc": "Project Assessment: Week 2",
      "L2": "3b6556dc02c74d6a94b57f3ae275ae1e",
      "L2label": "Project (1.5 hrs)",
      "L1": "63fbc15b9b194b88bba0b1fa81cbb3fb",
      "L1label": "Week 2: Function and Emergence (4-5 hrs)",
      "order": 382,
      "unq_stu": 1,
      "sessions": 2,
      "days": 2,
      "events": 3,
      "totalTime": 4.85,
      "progress_i": 2,
      "recurse_i": 1,
      "forward_o": 1,
      "backward_o": 2,
      "sl": 1
    },
    {
      "name": "227b5cb49eb84438b64be62b77e4bc81",
      "courseID": "MITProfessionalX+SysEngxB1+3T2016",
      "module.type": "html",
      "L2": "285b1bd66df34dc0aa50842b006ba74b",
      "L2label": "Action Plan (20 min)",
      "L1": "63fbc15b9b194b88bba0b1fa81cbb3fb",
      "L1label": "Week 2: Function and Emergence (4-5 hrs)",
      "order": 385,
      "unq_stu": 1,
      "sessions": 4,
      "days": 4,
      "events": 7,
      "totalTime": 22.9167,
      "progress_i": 3,
      "recurse_i": 4,
      "forward_o": 2,
      "backward_o": 5,
      "sl": 3
    },
    {
      "name": "bfbf039b627a45f49062c26022725bc1",
      "courseID": "MITProfessionalX+SysEngxB1+3T2016",
      "module.type": "html",
      "L2": "285b1bd66df34dc0aa50842b006ba74b",
      "L2label": "Action Plan (20 min)",
      "L1": "63fbc15b9b194b88bba0b1fa81cbb3fb",
      "L1label": "Week 2: Function and Emergence (4-5 hrs)",
      "order": 386,
      "unq_stu": 0,
      "sessions": 0,
      "days": 0,
      "events": 0,
      "totalTime": 0,
      "progress_i": 0,
      "recurse_i": 0,
      "forward_o": 0,
      "backward_o": 0,
      "sl": 0
    },
    {
      "name": "b69a8377142443bb86e368a58436a173",
      "courseID": "MITProfessionalX+SysEngxB1+3T2016",
      "module.type": "problem",
      "desc": "Action Plan",
      "L2": "285b1bd66df34dc0aa50842b006ba74b",
      "L2label": "Action Plan (20 min)",
      "L1": "63fbc15b9b194b88bba0b1fa81cbb3fb",
      "L1label": "Week 2: Function and Emergence (4-5 hrs)",
      "order": 387,
      "unq_stu": 1,
      "sessions": 1,
      "days": 1,
      "events": 1,
      "totalTime": 0.1333,
      "progress_i": 1,
      "recurse_i": 0,
      "forward_o": 1,
      "backward_o": 0,
      "sl": 0,
      "attempts": 1,
      "max.grade": 1
    },
    {
      "name": "d9033c4c0aa7403099a9388ce4f2c4c3",
      "courseID": "MITProfessionalX+SysEngxB1+3T2016",
      "module.type": "html",
      "L2": "fec8d6a9faae46bab88e4249c781d01e",
      "L2label": "Key Takeaways (2 min)",
      "L1": "63fbc15b9b194b88bba0b1fa81cbb3fb",
      "L1label": "Week 2: Function and Emergence (4-5 hrs)",
      "order": 390,
      "unq_stu": 1,
      "sessions": 2,
      "days": 2,
      "events": 3,
      "totalTime": 0.05,
      "progress_i": 3,
      "recurse_i": 0,
      "forward_o": 1,
      "backward_o": 2,
      "sl": 0
    },
    {
      "name": "d68d70e0179f45049d3533bc37a23b78",
      "courseID": "MITProfessionalX+SysEngxB1+3T2016",
      "module.type": "html",
      "L2": "fec8d6a9faae46bab88e4249c781d01e",
      "L2label": "Key Takeaways (2 min)",
      "L1": "63fbc15b9b194b88bba0b1fa81cbb3fb",
      "L1label": "Week 2: Function and Emergence (4-5 hrs)",
      "order": 391,
      "unq_stu": 0,
      "sessions": 0,
      "days": 0,
      "events": 0,
      "totalTime": 0,
      "progress_i": 0,
      "recurse_i": 0,
      "forward_o": 0,
      "backward_o": 0,
      "sl": 0
    },
    {
      "name": "d96db65f330945598e8d97ebf159fcb3",
      "courseID": "MITProfessionalX+SysEngxB1+3T2016",
      "module.type": "html",
      "L2": "982737c1e94d4c7b82e30d43a38e1da4",
      "L2label": "Key Ideas (3 min)",
      "L1": "9eacda62cafd4592934b513fd9e254c3",
      "L1label": "Week 3: System Architecture (4-5 hrs)",
      "order": 395,
      "unq_stu": 1,
      "sessions": 5,
      "days": 5,
      "events": 6,
      "totalTime": 0.2,
      "progress_i": 4,
      "recurse_i": 2,
      "forward_o": 4,
      "backward_o": 2,
      "sl": 1
    },
    {
      "name": "87fe9b543716422f932202fc550a404b",
      "courseID": "MITProfessionalX+SysEngxB1+3T2016",
      "module.type": "video",
      "desc": "Key Ideas",
      "L2": "982737c1e94d4c7b82e30d43a38e1da4",
      "L2label": "Key Ideas (3 min)",
      "L1": "9eacda62cafd4592934b513fd9e254c3",
      "L1label": "Week 3: System Architecture (4-5 hrs)",
      "order": 396,
      "unq_stu": 1,
      "sessions": 1,
      "days": 1,
      "events": 3,
      "totalTime": 6.3,
      "progress_i": 1,
      "recurse_i": 2,
      "forward_o": 1,
      "backward_o": 2,
      "sl": 2,
      "plays": 1,
      "play_time": 2.55,
      "pauses": 1,
      "pause_time": 3.75
    },
    {
      "name": "34c036ca57024184b25134d8cdaed1db",
      "courseID": "MITProfessionalX+SysEngxB1+3T2016",
      "module.type": "html",
      "L2": "982737c1e94d4c7b82e30d43a38e1da4",
      "L2label": "Key Ideas (3 min)",
      "L1": "9eacda62cafd4592934b513fd9e254c3",
      "L1label": "Week 3: System Architecture (4-5 hrs)",
      "order": 397,
      "unq_stu": 0,
      "sessions": 0,
      "days": 0,
      "events": 0,
      "totalTime": 0,
      "progress_i": 0,
      "recurse_i": 0,
      "forward_o": 0,
      "backward_o": 0,
      "sl": 0
    },
    {
      "name": "119d631726f94a0186328b55f4ff5f5c",
      "courseID": "MITProfessionalX+SysEngxB1+3T2016",
      "module.type": "html",
      "desc": "Discussion Prompt",
      "L2": "982737c1e94d4c7b82e30d43a38e1da4",
      "L2label": "Key Ideas (3 min)",
      "L1": "9eacda62cafd4592934b513fd9e254c3",
      "L1label": "Week 3: System Architecture (4-5 hrs)",
      "order": 398,
      "unq_stu": 0,
      "sessions": 0,
      "days": 0,
      "events": 0,
      "totalTime": 0,
      "progress_i": 0,
      "recurse_i": 0,
      "forward_o": 0,
      "backward_o": 0,
      "sl": 0
    },
    {
      "name": "5638a8776e3f45008a3b6942bfa50e56",
      "courseID": "MITProfessionalX+SysEngxB1+3T2016",
      "module.type": "html",
      "L2": "fc1c5fad9cc6436c8a9d6966bcde7a2b",
      "L2label": "Concept (30 min)",
      "L1": "9eacda62cafd4592934b513fd9e254c3",
      "L1label": "Week 3: System Architecture (4-5 hrs)",
      "order": 401,
      "unq_stu": 1,
      "sessions": 9,
      "days": 6,
      "events": 15,
      "totalTime": 0.7333,
      "progress_i": 3,
      "recurse_i": 12,
      "forward_o": 14,
      "backward_o": 1,
      "sl": 1
    },
    {
      "name": "6acf1f8fcdf545048ac8e29dd94d19e2",
      "courseID": "MITProfessionalX+SysEngxB1+3T2016",
      "module.type": "html",
      "desc": "Identifying the Solution-Neutral Function",
      "L2": "fc1c5fad9cc6436c8a9d6966bcde7a2b",
      "L2label": "Concept (30 min)",
      "L1": "9eacda62cafd4592934b513fd9e254c3",
      "L1label": "Week 3: System Architecture (4-5 hrs)",
      "order": 402,
      "unq_stu": 0,
      "sessions": 0,
      "days": 0,
      "events": 0,
      "totalTime": 0,
      "progress_i": 0,
      "recurse_i": 0,
      "forward_o": 0,
      "backward_o": 0,
      "sl": 0
    },
    {
      "name": "b30056516da2490bbed71b36ec20e1af",
      "courseID": "MITProfessionalX+SysEngxB1+3T2016",
      "module.type": "video",
      "desc": "Video",
      "L2": "fc1c5fad9cc6436c8a9d6966bcde7a2b",
      "L2label": "Concept (30 min)",
      "L1": "9eacda62cafd4592934b513fd9e254c3",
      "L1label": "Week 3: System Architecture (4-5 hrs)",
      "order": 403,
      "unq_stu": 1,
      "sessions": 2,
      "days": 2,
      "events": 4,
      "totalTime": 8.45,
      "progress_i": 2,
      "recurse_i": 2,
      "forward_o": 2,
      "backward_o": 2,
      "sl": 2,
      "plays": 2,
      "play_time": 4.85,
      "pauses": 1,
      "pause_time": 0
    },
    {
      "name": "1bd7fdb6feb94a3995f8df5e70d71399",
      "courseID": "MITProfessionalX+SysEngxB1+3T2016",
      "module.type": "html",
      "desc": "Definitions and Keywords",
      "L2": "fc1c5fad9cc6436c8a9d6966bcde7a2b",
      "L2label": "Concept (30 min)",
      "L1": "9eacda62cafd4592934b513fd9e254c3",
      "L1label": "Week 3: System Architecture (4-5 hrs)",
      "order": 404,
      "unq_stu": 0,
      "sessions": 0,
      "days": 0,
      "events": 0,
      "totalTime": 0,
      "progress_i": 0,
      "recurse_i": 0,
      "forward_o": 0,
      "backward_o": 0,
      "sl": 0
    },
    {
      "name": "544c99a9c02c4a8c84414e5038cc9dbf",
      "courseID": "MITProfessionalX+SysEngxB1+3T2016",
      "module.type": "html",
      "L2": "fc1c5fad9cc6436c8a9d6966bcde7a2b",
      "L2label": "Concept (30 min)",
      "L1": "9eacda62cafd4592934b513fd9e254c3",
      "L1label": "Week 3: System Architecture (4-5 hrs)",
      "order": 405,
      "unq_stu": 0,
      "sessions": 0,
      "days": 0,
      "events": 0,
      "totalTime": 0,
      "progress_i": 0,
      "recurse_i": 0,
      "forward_o": 0,
      "backward_o": 0,
      "sl": 0
    },
    {
      "name": "07137397a1ae4bcd93161931c47f2106",
      "courseID": "MITProfessionalX+SysEngxB1+3T2016",
      "module.type": "problem",
      "desc": "Question #1",
      "L2": "fc1c5fad9cc6436c8a9d6966bcde7a2b",
      "L2label": "Concept (30 min)",
      "L1": "9eacda62cafd4592934b513fd9e254c3",
      "L1label": "Week 3: System Architecture (4-5 hrs)",
      "order": 406,
      "unq_stu": 1,
      "sessions": 1,
      "days": 1,
      "events": 1,
      "totalTime": 0.7833,
      "progress_i": 1,
      "recurse_i": 0,
      "forward_o": 1,
      "backward_o": 0,
      "sl": 0,
      "attempts": 1,
      "max.grade": 1
    },
    {
      "name": "66cc9bb3c0f142a1a456270e43076777",
      "courseID": "MITProfessionalX+SysEngxB1+3T2016",
      "module.type": "problem",
      "desc": "Question #2",
      "L2": "fc1c5fad9cc6436c8a9d6966bcde7a2b",
      "L2label": "Concept (30 min)",
      "L1": "9eacda62cafd4592934b513fd9e254c3",
      "L1label": "Week 3: System Architecture (4-5 hrs)",
      "order": 407,
      "unq_stu": 1,
      "sessions": 1,
      "days": 1,
      "events": 1,
      "totalTime": 1.7333,
      "progress_i": 1,
      "recurse_i": 0,
      "forward_o": 0,
      "backward_o": 1,
      "sl": 0,
      "attempts": 1,
      "max.grade": 1
    },
    {
      "name": "ad5ecdc269b14e88bb0a67c3549c4f96",
      "courseID": "MITProfessionalX+SysEngxB1+3T2016",
      "module.type": "drag-and-drop-v2",
      "L2": "fc1c5fad9cc6436c8a9d6966bcde7a2b",
      "L2label": "Concept (30 min)",
      "L1": "9eacda62cafd4592934b513fd9e254c3",
      "L1label": "Week 3: System Architecture (4-5 hrs)",
      "order": 408,
      "unq_stu": 0,
      "sessions": 0,
      "days": 0,
      "events": 0,
      "totalTime": 0,
      "progress_i": 0,
      "recurse_i": 0,
      "forward_o": 0,
      "backward_o": 0,
      "sl": 0
    },
    {
      "name": "812a275e572d49e48e86960d07b12db1",
      "courseID": "MITProfessionalX+SysEngxB1+3T2016",
      "module.type": "html",
      "L2": "fc1c5fad9cc6436c8a9d6966bcde7a2b",
      "L2label": "Concept (30 min)",
      "L1": "9eacda62cafd4592934b513fd9e254c3",
      "L1label": "Week 3: System Architecture (4-5 hrs)",
      "order": 410,
      "unq_stu": 1,
      "sessions": 6,
      "days": 5,
      "events": 7,
      "totalTime": 53.3833,
      "progress_i": 4,
      "recurse_i": 3,
      "forward_o": 6,
      "backward_o": 1,
      "sl": 0
    },
    {
      "name": "f7f6b996a20b4083bffe379e1a882cc7",
      "courseID": "MITProfessionalX+SysEngxB1+3T2016",
      "module.type": "video",
      "desc": "Concept",
      "L2": "fc1c5fad9cc6436c8a9d6966bcde7a2b",
      "L2label": "Concept (30 min)",
      "L1": "9eacda62cafd4592934b513fd9e254c3",
      "L1label": "Week 3: System Architecture (4-5 hrs)",
      "order": 411,
      "unq_stu": 1,
      "sessions": 3,
      "days": 2,
      "events": 50,
      "totalTime": 53.0667,
      "progress_i": 3,
      "recurse_i": 47,
      "forward_o": 1,
      "backward_o": 49,
      "sl": 45,
      "plays": 19,
      "play_time": 21.6833,
      "pauses": 17,
      "pause_time": 7.2333,
      "seeks": 10,
      "seek_time": 4
    },
    {
      "name": "c32f7bb3939748b0b5601d4594f17f52",
      "courseID": "MITProfessionalX+SysEngxB1+3T2016",
      "module.type": "html",
      "desc": "Definition of Concept",
      "L2": "fc1c5fad9cc6436c8a9d6966bcde7a2b",
      "L2label": "Concept (30 min)",
      "L1": "9eacda62cafd4592934b513fd9e254c3",
      "L1label": "Week 3: System Architecture (4-5 hrs)",
      "order": 412,
      "unq_stu": 0,
      "sessions": 0,
      "days": 0,
      "events": 0,
      "totalTime": 0,
      "progress_i": 0,
      "recurse_i": 0,
      "forward_o": 0,
      "backward_o": 0,
      "sl": 0
    },
    {
      "name": "f6dee8a24a6b49c39909cc5b5bc279f4",
      "courseID": "MITProfessionalX+SysEngxB1+3T2016",
      "module.type": "html",
      "L2": "fc1c5fad9cc6436c8a9d6966bcde7a2b",
      "L2label": "Concept (30 min)",
      "L1": "9eacda62cafd4592934b513fd9e254c3",
      "L1label": "Week 3: System Architecture (4-5 hrs)",
      "order": 413,
      "unq_stu": 0,
      "sessions": 0,
      "days": 0,
      "events": 0,
      "totalTime": 0,
      "progress_i": 0,
      "recurse_i": 0,
      "forward_o": 0,
      "backward_o": 0,
      "sl": 0
    },
    {
      "name": "b1b89d1074644088b8e78b7ec9bd38cb",
      "courseID": "MITProfessionalX+SysEngxB1+3T2016",
      "module.type": "html",
      "L2": "fc1c5fad9cc6436c8a9d6966bcde7a2b",
      "L2label": "Concept (30 min)",
      "L1": "9eacda62cafd4592934b513fd9e254c3",
      "L1label": "Week 3: System Architecture (4-5 hrs)",
      "order": 414,
      "unq_stu": 0,
      "sessions": 0,
      "days": 0,
      "events": 0,
      "totalTime": 0,
      "progress_i": 0,
      "recurse_i": 0,
      "forward_o": 0,
      "backward_o": 0,
      "sl": 0
    },
    {
      "name": "13bb045f4c0842979e38dcc2146c9e7f",
      "courseID": "MITProfessionalX+SysEngxB1+3T2016",
      "module.type": "problem",
      "desc": "Question #1",
      "L2": "fc1c5fad9cc6436c8a9d6966bcde7a2b",
      "L2label": "Concept (30 min)",
      "L1": "9eacda62cafd4592934b513fd9e254c3",
      "L1label": "Week 3: System Architecture (4-5 hrs)",
      "order": 415,
      "unq_stu": 1,
      "sessions": 1,
      "days": 1,
      "events": 2,
      "totalTime": 1.4667,
      "progress_i": 1,
      "recurse_i": 1,
      "forward_o": 1,
      "backward_o": 1,
      "sl": 1,
      "attempts": 2,
      "max.grade": 1
    },
    {
      "name": "ee8e9b3722bf4077a8c6eff7bf88f757",
      "courseID": "MITProfessionalX+SysEngxB1+3T2016",
      "module.type": "problem",
      "desc": "Question #2",
      "L2": "fc1c5fad9cc6436c8a9d6966bcde7a2b",
      "L2label": "Concept (30 min)",
      "L1": "9eacda62cafd4592934b513fd9e254c3",
      "L1label": "Week 3: System Architecture (4-5 hrs)",
      "order": 416,
      "unq_stu": 1,
      "sessions": 1,
      "days": 1,
      "events": 1,
      "totalTime": 0.3,
      "progress_i": 1,
      "recurse_i": 0,
      "forward_o": 0,
      "backward_o": 1,
      "sl": 0,
      "attempts": 1,
      "max.grade": 1
    },
    {
      "name": "fde50326c10142d8be7fa82ddba6acdd",
      "courseID": "MITProfessionalX+SysEngxB1+3T2016",
      "module.type": "html",
      "L2": "fc1c5fad9cc6436c8a9d6966bcde7a2b",
      "L2label": "Concept (30 min)",
      "L1": "9eacda62cafd4592934b513fd9e254c3",
      "L1label": "Week 3: System Architecture (4-5 hrs)",
      "order": 418,
      "unq_stu": 1,
      "sessions": 6,
      "days": 5,
      "events": 8,
      "totalTime": 3.5,
      "progress_i": 4,
      "recurse_i": 4,
      "forward_o": 4,
      "backward_o": 4,
      "sl": 0
    },
    {
      "name": "bff18d8714d942ac9cdd0c13e7556c0d",
      "courseID": "MITProfessionalX+SysEngxB1+3T2016",
      "module.type": "html",
      "desc": "Framework of Developing Concepts",
      "L2": "fc1c5fad9cc6436c8a9d6966bcde7a2b",
      "L2label": "Concept (30 min)",
      "L1": "9eacda62cafd4592934b513fd9e254c3",
      "L1label": "Week 3: System Architecture (4-5 hrs)",
      "order": 419,
      "unq_stu": 0,
      "sessions": 0,
      "days": 0,
      "events": 0,
      "totalTime": 0,
      "progress_i": 0,
      "recurse_i": 0,
      "forward_o": 0,
      "backward_o": 0,
      "sl": 0
    },
    {
      "name": "7a608024e71b44a0945a8e584d28982c",
      "courseID": "MITProfessionalX+SysEngxB1+3T2016",
      "module.type": "html",
      "L2": "fc1c5fad9cc6436c8a9d6966bcde7a2b",
      "L2label": "Concept (30 min)",
      "L1": "9eacda62cafd4592934b513fd9e254c3",
      "L1label": "Week 3: System Architecture (4-5 hrs)",
      "order": 421,
      "unq_stu": 1,
      "sessions": 4,
      "days": 3,
      "events": 5,
      "totalTime": 14.5167,
      "progress_i": 3,
      "recurse_i": 2,
      "forward_o": 0,
      "backward_o": 5,
      "sl": 1
    },
    {
      "name": "165d9bf3aca74494af4a1b0bbce44abe",
      "courseID": "MITProfessionalX+SysEngxB1+3T2016",
      "module.type": "html",
      "desc": "Question Diagram",
      "L2": "fc1c5fad9cc6436c8a9d6966bcde7a2b",
      "L2label": "Concept (30 min)",
      "L1": "9eacda62cafd4592934b513fd9e254c3",
      "L1label": "Week 3: System Architecture (4-5 hrs)",
      "order": 422,
      "unq_stu": 0,
      "sessions": 0,
      "days": 0,
      "events": 0,
      "totalTime": 0,
      "progress_i": 0,
      "recurse_i": 0,
      "forward_o": 0,
      "backward_o": 0,
      "sl": 0
    },
    {
      "name": "c4ec8c0e6a9e4fed88f6d895619ef31b",
      "courseID": "MITProfessionalX+SysEngxB1+3T2016",
      "module.type": "problem",
      "desc": "Question #1",
      "L2": "fc1c5fad9cc6436c8a9d6966bcde7a2b",
      "L2label": "Concept (30 min)",
      "L1": "9eacda62cafd4592934b513fd9e254c3",
      "L1label": "Week 3: System Architecture (4-5 hrs)",
      "order": 423,
      "unq_stu": 1,
      "sessions": 3,
      "days": 3,
      "events": 6,
      "totalTime": 2.5667,
      "progress_i": 3,
      "recurse_i": 3,
      "forward_o": 2,
      "backward_o": 4,
      "sl": 3
    },
    {
      "name": "afc29e2817324817a96657485e23ebae",
      "courseID": "MITProfessionalX+SysEngxB1+3T2016",
      "module.type": "html",
      "desc": "Activity 2",
      "L2": "fc1c5fad9cc6436c8a9d6966bcde7a2b",
      "L2label": "Concept (30 min)",
      "L1": "9eacda62cafd4592934b513fd9e254c3",
      "L1label": "Week 3: System Architecture (4-5 hrs)",
      "order": 424,
      "unq_stu": 0,
      "sessions": 0,
      "days": 0,
      "events": 0,
      "totalTime": 0,
      "progress_i": 0,
      "recurse_i": 0,
      "forward_o": 0,
      "backward_o": 0,
      "sl": 0
    },
    {
      "name": "2fadf2b01b97459bb4a32a4f74466328",
      "courseID": "MITProfessionalX+SysEngxB1+3T2016",
      "module.type": "problem",
      "desc": "Question #2",
      "L2": "fc1c5fad9cc6436c8a9d6966bcde7a2b",
      "L2label": "Concept (30 min)",
      "L1": "9eacda62cafd4592934b513fd9e254c3",
      "L1label": "Week 3: System Architecture (4-5 hrs)",
      "order": 425,
      "unq_stu": 1,
      "sessions": 1,
      "days": 1,
      "events": 1,
      "totalTime": 0.3167,
      "progress_i": 1,
      "recurse_i": 0,
      "forward_o": 1,
      "backward_o": 0,
      "sl": 0,
      "attempts": 1,
      "max.grade": 1
    },
    {
      "name": "db11a65641a44b7ebe9143d8dd8a5d91",
      "courseID": "MITProfessionalX+SysEngxB1+3T2016",
      "module.type": "problem",
      "desc": "Question #3",
      "L2": "fc1c5fad9cc6436c8a9d6966bcde7a2b",
      "L2label": "Concept (30 min)",
      "L1": "9eacda62cafd4592934b513fd9e254c3",
      "L1label": "Week 3: System Architecture (4-5 hrs)",
      "order": 426,
      "unq_stu": 1,
      "sessions": 1,
      "days": 1,
      "events": 1,
      "totalTime": 0.5167,
      "progress_i": 1,
      "recurse_i": 0,
      "forward_o": 1,
      "backward_o": 0,
      "sl": 0,
      "attempts": 1,
      "max.grade": 1
    },
    {
      "name": "40b8e43e1adf454da0e18eba308bd616",
      "courseID": "MITProfessionalX+SysEngxB1+3T2016",
      "module.type": "problem",
      "desc": "Question #4",
      "L2": "fc1c5fad9cc6436c8a9d6966bcde7a2b",
      "L2label": "Concept (30 min)",
      "L1": "9eacda62cafd4592934b513fd9e254c3",
      "L1label": "Week 3: System Architecture (4-5 hrs)",
      "order": 427,
      "unq_stu": 1,
      "sessions": 1,
      "days": 1,
      "events": 1,
      "totalTime": 0.0667,
      "progress_i": 1,
      "recurse_i": 0,
      "forward_o": 1,
      "backward_o": 0,
      "sl": 0,
      "attempts": 1,
      "max.grade": 1
    },
    {
      "name": "4220489d339c459f8aad2230c7622527",
      "courseID": "MITProfessionalX+SysEngxB1+3T2016",
      "module.type": "html",
      "L2": "074a451b976f43f8ad8130ac0ca39f54",
      "L2label": "Architecture and Concept (15 min)",
      "L1": "9eacda62cafd4592934b513fd9e254c3",
      "L1label": "Week 3: System Architecture (4-5 hrs)",
      "order": 430,
      "unq_stu": 1,
      "sessions": 4,
      "days": 3,
      "events": 7,
      "totalTime": 0.2833,
      "progress_i": 3,
      "recurse_i": 4,
      "forward_o": 5,
      "backward_o": 2,
      "sl": 1
    },
    {
      "name": "1fbb224afdd64488b331b8e3543e8a5e",
      "courseID": "MITProfessionalX+SysEngxB1+3T2016",
      "module.type": "video",
      "desc": "Concept and Architecture",
      "L2": "074a451b976f43f8ad8130ac0ca39f54",
      "L2label": "Architecture and Concept (15 min)",
      "L1": "9eacda62cafd4592934b513fd9e254c3",
      "L1label": "Week 3: System Architecture (4-5 hrs)",
      "order": 431,
      "unq_stu": 1,
      "sessions": 2,
      "days": 1,
      "events": 13,
      "totalTime": 87.9,
      "progress_i": 2,
      "recurse_i": 11,
      "forward_o": 1,
      "backward_o": 12,
      "sl": 11,
      "plays": 5,
      "play_time": 6.9833,
      "pauses": 4,
      "pause_time": 18.1833,
      "seeks": 2,
      "seek_time": 3.1
    },
    {
      "name": "99991f1700414cee8cd96b888c60dd0d",
      "courseID": "MITProfessionalX+SysEngxB1+3T2016",
      "module.type": "html",
      "desc": "Keywords and Definition",
      "L2": "074a451b976f43f8ad8130ac0ca39f54",
      "L2label": "Architecture and Concept (15 min)",
      "L1": "9eacda62cafd4592934b513fd9e254c3",
      "L1label": "Week 3: System Architecture (4-5 hrs)",
      "order": 432,
      "unq_stu": 0,
      "sessions": 0,
      "days": 0,
      "events": 0,
      "totalTime": 0,
      "progress_i": 0,
      "recurse_i": 0,
      "forward_o": 0,
      "backward_o": 0,
      "sl": 0
    },
    {
      "name": "20d5521786f34384bed0d011f03e76d2",
      "courseID": "MITProfessionalX+SysEngxB1+3T2016",
      "module.type": "html",
      "L2": "074a451b976f43f8ad8130ac0ca39f54",
      "L2label": "Architecture and Concept (15 min)",
      "L1": "9eacda62cafd4592934b513fd9e254c3",
      "L1label": "Week 3: System Architecture (4-5 hrs)",
      "order": 433,
      "unq_stu": 0,
      "sessions": 0,
      "days": 0,
      "events": 0,
      "totalTime": 0,
      "progress_i": 0,
      "recurse_i": 0,
      "forward_o": 0,
      "backward_o": 0,
      "sl": 0
    },
    {
      "name": "c90a6d6f14f34b06a5cfcf9ec13f962a",
      "courseID": "MITProfessionalX+SysEngxB1+3T2016",
      "module.type": "html",
      "desc": "Discussion",
      "L2": "074a451b976f43f8ad8130ac0ca39f54",
      "L2label": "Architecture and Concept (15 min)",
      "L1": "9eacda62cafd4592934b513fd9e254c3",
      "L1label": "Week 3: System Architecture (4-5 hrs)",
      "order": 434,
      "unq_stu": 0,
      "sessions": 0,
      "days": 0,
      "events": 0,
      "totalTime": 0,
      "progress_i": 0,
      "recurse_i": 0,
      "forward_o": 0,
      "backward_o": 0,
      "sl": 0
    },
    {
      "name": "0fc89536c389409da3dd7c3b1b070e58",
      "courseID": "MITProfessionalX+SysEngxB1+3T2016",
      "module.type": "html",
      "L2": "074a451b976f43f8ad8130ac0ca39f54",
      "L2label": "Architecture and Concept (15 min)",
      "L1": "9eacda62cafd4592934b513fd9e254c3",
      "L1label": "Week 3: System Architecture (4-5 hrs)",
      "order": 435,
      "unq_stu": 0,
      "sessions": 0,
      "days": 0,
      "events": 0,
      "totalTime": 0,
      "progress_i": 0,
      "recurse_i": 0,
      "forward_o": 0,
      "backward_o": 0,
      "sl": 0
    },
    {
      "name": "0cfdf160219545d3ae02a78bacb6787c",
      "courseID": "MITProfessionalX+SysEngxB1+3T2016",
      "module.type": "html",
      "L2": "074a451b976f43f8ad8130ac0ca39f54",
      "L2label": "Architecture and Concept (15 min)",
      "L1": "9eacda62cafd4592934b513fd9e254c3",
      "L1label": "Week 3: System Architecture (4-5 hrs)",
      "order": 436,
      "unq_stu": 0,
      "sessions": 0,
      "days": 0,
      "events": 0,
      "totalTime": 0,
      "progress_i": 0,
      "recurse_i": 0,
      "forward_o": 0,
      "backward_o": 0,
      "sl": 0
    },
    {
      "name": "cec8d507231442409413cc4eab0dd655",
      "courseID": "MITProfessionalX+SysEngxB1+3T2016",
      "module.type": "html",
      "L2": "074a451b976f43f8ad8130ac0ca39f54",
      "L2label": "Architecture and Concept (15 min)",
      "L1": "9eacda62cafd4592934b513fd9e254c3",
      "L1label": "Week 3: System Architecture (4-5 hrs)",
      "order": 437,
      "unq_stu": 0,
      "sessions": 0,
      "days": 0,
      "events": 0,
      "totalTime": 0,
      "progress_i": 0,
      "recurse_i": 0,
      "forward_o": 0,
      "backward_o": 0,
      "sl": 0
    },
    {
      "name": "f3b49616fcdd465a93018b4614263be9",
      "courseID": "MITProfessionalX+SysEngxB1+3T2016",
      "module.type": "problem",
      "desc": "Question #1",
      "L2": "074a451b976f43f8ad8130ac0ca39f54",
      "L2label": "Architecture and Concept (15 min)",
      "L1": "9eacda62cafd4592934b513fd9e254c3",
      "L1label": "Week 3: System Architecture (4-5 hrs)",
      "order": 438,
      "unq_stu": 1,
      "sessions": 2,
      "days": 2,
      "events": 7,
      "totalTime": 5.0833,
      "progress_i": 4,
      "recurse_i": 3,
      "forward_o": 3,
      "backward_o": 4,
      "sl": 3
    },
    {
      "name": "4237e4c532964ae78f1246ac424aaeb1",
      "courseID": "MITProfessionalX+SysEngxB1+3T2016",
      "module.type": "html",
      "L2": "ad655358c57944f6bdcc3e6b07bfba48",
      "L2label": "System Architectural Decisions (30 min)",
      "L1": "9eacda62cafd4592934b513fd9e254c3",
      "L1label": "Week 3: System Architecture (4-5 hrs)",
      "order": 441,
      "unq_stu": 1,
      "sessions": 4,
      "days": 4,
      "events": 8,
      "totalTime": 2.75,
      "progress_i": 4,
      "recurse_i": 4,
      "forward_o": 5,
      "backward_o": 3,
      "sl": 1
    },
    {
      "name": "bb315ae0dfb14c71a15689feac53b8b8",
      "courseID": "MITProfessionalX+SysEngxB1+3T2016",
      "module.type": "html",
      "desc": "Architectural Decisions",
      "L2": "ad655358c57944f6bdcc3e6b07bfba48",
      "L2label": "System Architectural Decisions (30 min)",
      "L1": "9eacda62cafd4592934b513fd9e254c3",
      "L1label": "Week 3: System Architecture (4-5 hrs)",
      "order": 442,
      "unq_stu": 0,
      "sessions": 0,
      "days": 0,
      "events": 0,
      "totalTime": 0,
      "progress_i": 0,
      "recurse_i": 0,
      "forward_o": 0,
      "backward_o": 0,
      "sl": 0
    },
    {
      "name": "57d781bdda3140d49c7ee4fadff09919",
      "courseID": "MITProfessionalX+SysEngxB1+3T2016",
      "module.type": "video",
      "desc": "Video",
      "L2": "ad655358c57944f6bdcc3e6b07bfba48",
      "L2label": "System Architectural Decisions (30 min)",
      "L1": "9eacda62cafd4592934b513fd9e254c3",
      "L1label": "Week 3: System Architecture (4-5 hrs)",
      "order": 443,
      "unq_stu": 1,
      "sessions": 2,
      "days": 2,
      "events": 19,
      "totalTime": 83.7167,
      "progress_i": 1,
      "recurse_i": 18,
      "forward_o": 3,
      "backward_o": 16,
      "sl": 15,
      "plays": 7,
      "play_time": 4.4167,
      "pauses": 7,
      "pause_time": 78.15,
      "seeks": 4,
      "seek_time": 1.15
    },
    {
      "name": "3301372eb4974e619d535d3af1f6c0f6",
      "courseID": "MITProfessionalX+SysEngxB1+3T2016",
      "module.type": "html",
      "L2": "ad655358c57944f6bdcc3e6b07bfba48",
      "L2label": "System Architectural Decisions (30 min)",
      "L1": "9eacda62cafd4592934b513fd9e254c3",
      "L1label": "Week 3: System Architecture (4-5 hrs)",
      "order": 444,
      "unq_stu": 0,
      "sessions": 0,
      "days": 0,
      "events": 0,
      "totalTime": 0,
      "progress_i": 0,
      "recurse_i": 0,
      "forward_o": 0,
      "backward_o": 0,
      "sl": 0
    },
    {
      "name": "f8462a188b544afca241b88c10d5d07b",
      "courseID": "MITProfessionalX+SysEngxB1+3T2016",
      "module.type": "html",
      "L2": "ad655358c57944f6bdcc3e6b07bfba48",
      "L2label": "System Architectural Decisions (30 min)",
      "L1": "9eacda62cafd4592934b513fd9e254c3",
      "L1label": "Week 3: System Architecture (4-5 hrs)",
      "order": 445,
      "unq_stu": 0,
      "sessions": 0,
      "days": 0,
      "events": 0,
      "totalTime": 0,
      "progress_i": 0,
      "recurse_i": 0,
      "forward_o": 0,
      "backward_o": 0,
      "sl": 0
    },
    {
      "name": "50bf7fc0de9740c0988b7bc5f886a20f",
      "courseID": "MITProfessionalX+SysEngxB1+3T2016",
      "module.type": "problem",
      "desc": "Question #1",
      "L2": "ad655358c57944f6bdcc3e6b07bfba48",
      "L2label": "System Architectural Decisions (30 min)",
      "L1": "9eacda62cafd4592934b513fd9e254c3",
      "L1label": "Week 3: System Architecture (4-5 hrs)",
      "order": 446,
      "unq_stu": 1,
      "sessions": 1,
      "days": 1,
      "events": 1,
      "totalTime": 0.85,
      "progress_i": 1,
      "recurse_i": 0,
      "forward_o": 0,
      "backward_o": 1,
      "sl": 0,
      "attempts": 1,
      "max.grade": 1
    },
    {
      "name": "7635d4438595400fa0fd754fef9fc454",
      "courseID": "MITProfessionalX+SysEngxB1+3T2016",
      "module.type": "problem",
      "desc": "Question #2",
      "L2": "ad655358c57944f6bdcc3e6b07bfba48",
      "L2label": "System Architectural Decisions (30 min)",
      "L1": "9eacda62cafd4592934b513fd9e254c3",
      "L1label": "Week 3: System Architecture (4-5 hrs)",
      "order": 447,
      "unq_stu": 1,
      "sessions": 3,
      "days": 3,
      "events": 7,
      "totalTime": 33.2833,
      "progress_i": 3,
      "recurse_i": 4,
      "forward_o": 1,
      "backward_o": 6,
      "sl": 3
    },
    {
      "name": "5f290b09c6774e6fb783b1691cdded89",
      "courseID": "MITProfessionalX+SysEngxB1+3T2016",
      "module.type": "html",
      "L2": "ad655358c57944f6bdcc3e6b07bfba48",
      "L2label": "System Architectural Decisions (30 min)",
      "L1": "9eacda62cafd4592934b513fd9e254c3",
      "L1label": "Week 3: System Architecture (4-5 hrs)",
      "order": 449,
      "unq_stu": 1,
      "sessions": 2,
      "days": 2,
      "events": 3,
      "totalTime": 0.0333,
      "progress_i": 3,
      "recurse_i": 0,
      "forward_o": 2,
      "backward_o": 1,
      "sl": 0
    },
    {
      "name": "55b432d81ea74046bc953aad5a33f4bb",
      "courseID": "MITProfessionalX+SysEngxB1+3T2016",
      "module.type": "ubcpi",
      "L2": "ad655358c57944f6bdcc3e6b07bfba48",
      "L2label": "System Architectural Decisions (30 min)",
      "L1": "9eacda62cafd4592934b513fd9e254c3",
      "L1label": "Week 3: System Architecture (4-5 hrs)",
      "order": 450,
      "unq_stu": 0,
      "sessions": 0,
      "days": 0,
      "events": 0,
      "totalTime": 0,
      "progress_i": 0,
      "recurse_i": 0,
      "forward_o": 0,
      "backward_o": 0,
      "sl": 0
    },
    {
      "name": "6aebf2df97af40d5969278b932970da6",
      "courseID": "MITProfessionalX+SysEngxB1+3T2016",
      "module.type": "html",
      "L2": "ad655358c57944f6bdcc3e6b07bfba48",
      "L2label": "System Architectural Decisions (30 min)",
      "L1": "9eacda62cafd4592934b513fd9e254c3",
      "L1label": "Week 3: System Architecture (4-5 hrs)",
      "order": 452,
      "unq_stu": 1,
      "sessions": 1,
      "days": 1,
      "events": 1,
      "totalTime": 0.0167,
      "progress_i": 1,
      "recurse_i": 0,
      "forward_o": 0,
      "backward_o": 1,
      "sl": 0
    },
    {
      "name": "06064832a69944c599f1cf615a2acae3",
      "courseID": "MITProfessionalX+SysEngxB1+3T2016",
      "module.type": "video",
      "desc": "Case Study: The Apollo Mission",
      "L2": "ad655358c57944f6bdcc3e6b07bfba48",
      "L2label": "System Architectural Decisions (30 min)",
      "L1": "9eacda62cafd4592934b513fd9e254c3",
      "L1label": "Week 3: System Architecture (4-5 hrs)",
      "order": 453,
      "unq_stu": 1,
      "sessions": 1,
      "days": 1,
      "events": 8,
      "totalTime": 6.6667,
      "progress_i": 1,
      "recurse_i": 7,
      "forward_o": 0,
      "backward_o": 8,
      "sl": 7,
      "plays": 2,
      "play_time": 4.8833,
      "pauses": 2,
      "pause_time": 0.0667,
      "seeks": 3,
      "seek_time": 1.7
    },
    {
      "name": "00d9bbe25cbc46fbb04e661adb668a72",
      "courseID": "MITProfessionalX+SysEngxB1+3T2016",
      "module.type": "html",
      "L2": "ad655358c57944f6bdcc3e6b07bfba48",
      "L2label": "System Architectural Decisions (30 min)",
      "L1": "9eacda62cafd4592934b513fd9e254c3",
      "L1label": "Week 3: System Architecture (4-5 hrs)",
      "order": 454,
      "unq_stu": 0,
      "sessions": 0,
      "days": 0,
      "events": 0,
      "totalTime": 0,
      "progress_i": 0,
      "recurse_i": 0,
      "forward_o": 0,
      "backward_o": 0,
      "sl": 0
    },
    {
      "name": "09f5b598d7ba49d0816265b9cc2ed13a",
      "courseID": "MITProfessionalX+SysEngxB1+3T2016",
      "module.type": "html",
      "L2": "ad655358c57944f6bdcc3e6b07bfba48",
      "L2label": "System Architectural Decisions (30 min)",
      "L1": "9eacda62cafd4592934b513fd9e254c3",
      "L1label": "Week 3: System Architecture (4-5 hrs)",
      "order": 455,
      "unq_stu": 0,
      "sessions": 0,
      "days": 0,
      "events": 0,
      "totalTime": 0,
      "progress_i": 0,
      "recurse_i": 0,
      "forward_o": 0,
      "backward_o": 0,
      "sl": 0
    },
    {
      "name": "51838e421206465fac7979749047c583",
      "courseID": "MITProfessionalX+SysEngxB1+3T2016",
      "module.type": "html",
      "L2": "ad655358c57944f6bdcc3e6b07bfba48",
      "L2label": "System Architectural Decisions (30 min)",
      "L1": "9eacda62cafd4592934b513fd9e254c3",
      "L1label": "Week 3: System Architecture (4-5 hrs)",
      "order": 456,
      "unq_stu": 0,
      "sessions": 0,
      "days": 0,
      "events": 0,
      "totalTime": 0,
      "progress_i": 0,
      "recurse_i": 0,
      "forward_o": 0,
      "backward_o": 0,
      "sl": 0
    },
    {
      "name": "d1db4e72c5e640d7a5456ddf881dd9af",
      "courseID": "MITProfessionalX+SysEngxB1+3T2016",
      "module.type": "html",
      "desc": "Discussion",
      "L2": "ad655358c57944f6bdcc3e6b07bfba48",
      "L2label": "System Architectural Decisions (30 min)",
      "L1": "9eacda62cafd4592934b513fd9e254c3",
      "L1label": "Week 3: System Architecture (4-5 hrs)",
      "order": 457,
      "unq_stu": 0,
      "sessions": 0,
      "days": 0,
      "events": 0,
      "totalTime": 0,
      "progress_i": 0,
      "recurse_i": 0,
      "forward_o": 0,
      "backward_o": 0,
      "sl": 0
    },
    {
      "name": "60affe78d1444e429158af83a8748fc7",
      "courseID": "MITProfessionalX+SysEngxB1+3T2016",
      "module.type": "html",
      "L2": "4a4c6009dd3c48a289d6a742fd40821b",
      "L2label": "Graded Activity (15 min)",
      "L1": "9eacda62cafd4592934b513fd9e254c3",
      "L1label": "Week 3: System Architecture (4-5 hrs)",
      "order": 460,
      "unq_stu": 1,
      "sessions": 2,
      "days": 2,
      "events": 2,
      "totalTime": 0.0333,
      "progress_i": 2,
      "recurse_i": 0,
      "forward_o": 2,
      "backward_o": 0,
      "sl": 0
    },
    {
      "name": "eb47cfca2be740559a58555a5e53a865",
      "courseID": "MITProfessionalX+SysEngxB1+3T2016",
      "module.type": "html",
      "desc": "Problem Diagram",
      "L2": "4a4c6009dd3c48a289d6a742fd40821b",
      "L2label": "Graded Activity (15 min)",
      "L1": "9eacda62cafd4592934b513fd9e254c3",
      "L1label": "Week 3: System Architecture (4-5 hrs)",
      "order": 461,
      "unq_stu": 0,
      "sessions": 0,
      "days": 0,
      "events": 0,
      "totalTime": 0,
      "progress_i": 0,
      "recurse_i": 0,
      "forward_o": 0,
      "backward_o": 0,
      "sl": 0
    },
    {
      "name": "3e43da38d18a412da7aa838d3088e5a3",
      "courseID": "MITProfessionalX+SysEngxB1+3T2016",
      "module.type": "problem",
      "desc": "Question #1",
      "L2": "4a4c6009dd3c48a289d6a742fd40821b",
      "L2label": "Graded Activity (15 min)",
      "L1": "9eacda62cafd4592934b513fd9e254c3",
      "L1label": "Week 3: System Architecture (4-5 hrs)",
      "order": 462,
      "unq_stu": 1,
      "sessions": 1,
      "days": 1,
      "events": 3,
      "totalTime": 11.5833,
      "progress_i": 1,
      "recurse_i": 2,
      "forward_o": 1,
      "backward_o": 2,
      "sl": 2
    },
    {
      "name": "05facb69e793499490f1cf36d13ef5bf",
      "courseID": "MITProfessionalX+SysEngxB1+3T2016",
      "module.type": "drag-and-drop-v2",
      "L2": "4a4c6009dd3c48a289d6a742fd40821b",
      "L2label": "Graded Activity (15 min)",
      "L1": "9eacda62cafd4592934b513fd9e254c3",
      "L1label": "Week 3: System Architecture (4-5 hrs)",
      "order": 463,
      "unq_stu": 0,
      "sessions": 0,
      "days": 0,
      "events": 0,
      "totalTime": 0,
      "progress_i": 0,
      "recurse_i": 0,
      "forward_o": 0,
      "backward_o": 0,
      "sl": 0
    },
    {
      "name": "de0ebdd0736b43a3877c965b89062e51",
      "courseID": "MITProfessionalX+SysEngxB1+3T2016",
      "module.type": "problem",
      "desc": "Question #3",
      "L2": "4a4c6009dd3c48a289d6a742fd40821b",
      "L2label": "Graded Activity (15 min)",
      "L1": "9eacda62cafd4592934b513fd9e254c3",
      "L1label": "Week 3: System Architecture (4-5 hrs)",
      "order": 464,
      "unq_stu": 1,
      "sessions": 1,
      "days": 1,
      "events": 1,
      "totalTime": 2.0167,
      "progress_i": 1,
      "recurse_i": 0,
      "forward_o": 1,
      "backward_o": 0,
      "sl": 0,
      "attempts": 1,
      "max.grade": 1
    },
    {
      "name": "ef36ad51537145c78529fcf9972bbe20",
      "courseID": "MITProfessionalX+SysEngxB1+3T2016",
      "module.type": "html",
      "desc": "Question Diagram",
      "L2": "4a4c6009dd3c48a289d6a742fd40821b",
      "L2label": "Graded Activity (15 min)",
      "L1": "9eacda62cafd4592934b513fd9e254c3",
      "L1label": "Week 3: System Architecture (4-5 hrs)",
      "order": 465,
      "unq_stu": 0,
      "sessions": 0,
      "days": 0,
      "events": 0,
      "totalTime": 0,
      "progress_i": 0,
      "recurse_i": 0,
      "forward_o": 0,
      "backward_o": 0,
      "sl": 0
    },
    {
      "name": "4424c222bcfb41db9e66970ab9ae9580",
      "courseID": "MITProfessionalX+SysEngxB1+3T2016",
      "module.type": "problem",
      "desc": "Question #4",
      "L2": "4a4c6009dd3c48a289d6a742fd40821b",
      "L2label": "Graded Activity (15 min)",
      "L1": "9eacda62cafd4592934b513fd9e254c3",
      "L1label": "Week 3: System Architecture (4-5 hrs)",
      "order": 466,
      "unq_stu": 1,
      "sessions": 1,
      "days": 1,
      "events": 1,
      "totalTime": 5.5,
      "progress_i": 1,
      "recurse_i": 0,
      "forward_o": 1,
      "backward_o": 0,
      "sl": 0,
      "attempts": 1,
      "max.grade": 1
    },
    {
      "name": "cbbf9086a80f43358a75aca5e2782446",
      "courseID": "MITProfessionalX+SysEngxB1+3T2016",
      "module.type": "html",
      "desc": "Question Diagram",
      "L2": "4a4c6009dd3c48a289d6a742fd40821b",
      "L2label": "Graded Activity (15 min)",
      "L1": "9eacda62cafd4592934b513fd9e254c3",
      "L1label": "Week 3: System Architecture (4-5 hrs)",
      "order": 467,
      "unq_stu": 0,
      "sessions": 0,
      "days": 0,
      "events": 0,
      "totalTime": 0,
      "progress_i": 0,
      "recurse_i": 0,
      "forward_o": 0,
      "backward_o": 0,
      "sl": 0
    },
    {
      "name": "19ea1a021ebd4be6920e711f9dad06c7",
      "courseID": "MITProfessionalX+SysEngxB1+3T2016",
      "module.type": "problem",
      "desc": "Question #5",
      "L2": "4a4c6009dd3c48a289d6a742fd40821b",
      "L2label": "Graded Activity (15 min)",
      "L1": "9eacda62cafd4592934b513fd9e254c3",
      "L1label": "Week 3: System Architecture (4-5 hrs)",
      "order": 468,
      "unq_stu": 1,
      "sessions": 1,
      "days": 1,
      "events": 1,
      "totalTime": 0.3,
      "progress_i": 1,
      "recurse_i": 0,
      "forward_o": 1,
      "backward_o": 0,
      "sl": 0,
      "attempts": 1,
      "max.grade": 1
    },
    {
      "name": "d528aa6e7a564da393a97b784c4dbd1e",
      "courseID": "MITProfessionalX+SysEngxB1+3T2016",
      "module.type": "html",
      "L2": "bc954c1de7f04eea9665df94d4a19ff1",
      "L2label": "Project (1.5 hrs)",
      "L1": "9eacda62cafd4592934b513fd9e254c3",
      "L1label": "Week 3: System Architecture (4-5 hrs)",
      "order": 471,
      "unq_stu": 1,
      "sessions": 9,
      "days": 7,
      "events": 13,
      "totalTime": 2.55,
      "progress_i": 6,
      "recurse_i": 7,
      "forward_o": 6,
      "backward_o": 7,
      "sl": 3
    },
    {
      "name": "c9bf08c362814932ad7b9af8ef5d9d97",
      "courseID": "MITProfessionalX+SysEngxB1+3T2016",
      "module.type": "html",
      "L2": "bc954c1de7f04eea9665df94d4a19ff1",
      "L2label": "Project (1.5 hrs)",
      "L1": "9eacda62cafd4592934b513fd9e254c3",
      "L1label": "Week 3: System Architecture (4-5 hrs)",
      "order": 472,
      "unq_stu": 0,
      "sessions": 0,
      "days": 0,
      "events": 0,
      "totalTime": 0,
      "progress_i": 0,
      "recurse_i": 0,
      "forward_o": 0,
      "backward_o": 0,
      "sl": 0
    },
    {
      "name": "14a71be1ff184dea97740de0a22fef7d",
      "courseID": "MITProfessionalX+SysEngxB1+3T2016",
      "module.type": "html",
      "L2": "bc954c1de7f04eea9665df94d4a19ff1",
      "L2label": "Project (1.5 hrs)",
      "L1": "9eacda62cafd4592934b513fd9e254c3",
      "L1label": "Week 3: System Architecture (4-5 hrs)",
      "order": 474,
      "unq_stu": 1,
      "sessions": 2,
      "days": 2,
      "events": 2,
      "totalTime": 42.5333,
      "progress_i": 2,
      "recurse_i": 0,
      "forward_o": 2,
      "backward_o": 0,
      "sl": 0
    },
    {
      "name": "b49197b682be4eeb8ac6b52a435b8b75",
      "courseID": "MITProfessionalX+SysEngxB1+3T2016",
      "module.type": "html",
      "L2": "bc954c1de7f04eea9665df94d4a19ff1",
      "L2label": "Project (1.5 hrs)",
      "L1": "9eacda62cafd4592934b513fd9e254c3",
      "L1label": "Week 3: System Architecture (4-5 hrs)",
      "order": 475,
      "unq_stu": 0,
      "sessions": 0,
      "days": 0,
      "events": 0,
      "totalTime": 0,
      "progress_i": 0,
      "recurse_i": 0,
      "forward_o": 0,
      "backward_o": 0,
      "sl": 0
    },
    {
      "name": "7705d83b1e71406781088d3a8894e685",
      "courseID": "MITProfessionalX+SysEngxB1+3T2016",
      "module.type": "html",
      "L2": "bc954c1de7f04eea9665df94d4a19ff1",
      "L2label": "Project (1.5 hrs)",
      "L1": "9eacda62cafd4592934b513fd9e254c3",
      "L1label": "Week 3: System Architecture (4-5 hrs)",
      "order": 477,
      "unq_stu": 0,
      "sessions": 0,
      "days": 0,
      "events": 0,
      "totalTime": 0,
      "progress_i": 0,
      "recurse_i": 0,
      "forward_o": 0,
      "backward_o": 0,
      "sl": 0
    },
    {
      "name": "1dc7cc7c49e3494788049d2338a4892d",
      "courseID": "MITProfessionalX+SysEngxB1+3T2016",
      "module.type": "openassessment",
      "desc": "Project Assessment: Week 3",
      "L2": "bc954c1de7f04eea9665df94d4a19ff1",
      "L2label": "Project (1.5 hrs)",
      "L1": "9eacda62cafd4592934b513fd9e254c3",
      "L1label": "Week 3: System Architecture (4-5 hrs)",
      "order": 478,
      "unq_stu": 1,
      "sessions": 4,
      "days": 2,
      "events": 15,
      "totalTime": 121.85,
      "progress_i": 4,
      "recurse_i": 11,
      "forward_o": 3,
      "backward_o": 12,
      "sl": 11
    },
    {
      "name": "ae2bedb9622941f4bdf0f1f29e9982cc",
      "courseID": "MITProfessionalX+SysEngxB1+3T2016",
      "module.type": "html",
      "L2": "85f8a064f43c45fc9a416c3e4e817175",
      "L2label": "Key Takeaways (2 min)",
      "L1": "9eacda62cafd4592934b513fd9e254c3",
      "L1label": "Week 3: System Architecture (4-5 hrs)",
      "order": 481,
      "unq_stu": 1,
      "sessions": 4,
      "days": 3,
      "events": 4,
      "totalTime": 0.0667,
      "progress_i": 4,
      "recurse_i": 0,
      "forward_o": 3,
      "backward_o": 1,
      "sl": 0
    },
    {
      "name": "db463d17eaa2479283c7be65e328600a",
      "courseID": "MITProfessionalX+SysEngxB1+3T2016",
      "module.type": "html",
      "L2": "85f8a064f43c45fc9a416c3e4e817175",
      "L2label": "Key Takeaways (2 min)",
      "L1": "9eacda62cafd4592934b513fd9e254c3",
      "L1label": "Week 3: System Architecture (4-5 hrs)",
      "order": 482,
      "unq_stu": 0,
      "sessions": 0,
      "days": 0,
      "events": 0,
      "totalTime": 0,
      "progress_i": 0,
      "recurse_i": 0,
      "forward_o": 0,
      "backward_o": 0,
      "sl": 0
    },
    {
      "name": "a0d0d3dd670f4fdaa2b5f133c1a84a14",
      "courseID": "MITProfessionalX+SysEngxB1+3T2016",
      "module.type": "html",
      "L2": "3abc57d455a842a9925a139c02801d6e",
      "L2label": "Key Ideas (1 min)",
      "L1": "16ff74448fa34af2a1c080c99d4e844c",
      "L1label": "Week 4: Modeling with DSMs and Modularization (4-5 hours)",
      "order": 486,
      "unq_stu": 1,
      "sessions": 3,
      "days": 3,
      "events": 4,
      "totalTime": 0.1333,
      "progress_i": 3,
      "recurse_i": 1,
      "forward_o": 4,
      "backward_o": 0,
      "sl": 0
    },
    {
      "name": "df4a8a301e2f4e629b582fa59496f8f7",
      "courseID": "MITProfessionalX+SysEngxB1+3T2016",
      "module.type": "video",
      "desc": "Key Ideas",
      "L2": "3abc57d455a842a9925a139c02801d6e",
      "L2label": "Key Ideas (1 min)",
      "L1": "16ff74448fa34af2a1c080c99d4e844c",
      "L1label": "Week 4: Modeling with DSMs and Modularization (4-5 hours)",
      "order": 487,
      "unq_stu": 1,
      "sessions": 1,
      "days": 1,
      "events": 6,
      "totalTime": 12.2833,
      "progress_i": 2,
      "recurse_i": 4,
      "forward_o": 1,
      "backward_o": 5,
      "sl": 4,
      "plays": 4,
      "play_time": 5.4167,
      "pauses": 2,
      "pause_time": 6.8667
    },
    {
      "name": "3eae09e016ff48e4b02832cff8f36c89",
      "courseID": "MITProfessionalX+SysEngxB1+3T2016",
      "module.type": "html",
      "L2": "5a4543196a9a4c7bae6034b638064230",
      "L2label": "Design Structure Matrix Modeling (50 min)",
      "L1": "16ff74448fa34af2a1c080c99d4e844c",
      "L1label": "Week 4: Modeling with DSMs and Modularization (4-5 hours)",
      "order": 490,
      "unq_stu": 1,
      "sessions": 7,
      "days": 5,
      "events": 15,
      "totalTime": 16.5667,
      "progress_i": 2,
      "recurse_i": 13,
      "forward_o": 13,
      "backward_o": 2,
      "sl": 1
    },
    {
      "name": "75268fbb4a4b489b902e33f7267528d0",
      "courseID": "MITProfessionalX+SysEngxB1+3T2016",
      "module.type": "video",
      "desc": "Design Structure Matrix",
      "L2": "5a4543196a9a4c7bae6034b638064230",
      "L2label": "Design Structure Matrix Modeling (50 min)",
      "L1": "16ff74448fa34af2a1c080c99d4e844c",
      "L1label": "Week 4: Modeling with DSMs and Modularization (4-5 hours)",
      "order": 491,
      "unq_stu": 1,
      "sessions": 3,
      "days": 2,
      "events": 30,
      "totalTime": 45.35,
      "progress_i": 3,
      "recurse_i": 27,
      "forward_o": 1,
      "backward_o": 29,
      "sl": 26,
      "plays": 6,
      "play_time": 7.3833,
      "pauses": 4,
      "pause_time": 0.5333,
      "seeks": 17,
      "seek_time": 10.1667
    },
    {
      "name": "5d9778b8e6214e309d2f0636e0c8f4ba",
      "courseID": "MITProfessionalX+SysEngxB1+3T2016",
      "module.type": "html",
      "L2": "5a4543196a9a4c7bae6034b638064230",
      "L2label": "Design Structure Matrix Modeling (50 min)",
      "L1": "16ff74448fa34af2a1c080c99d4e844c",
      "L1label": "Week 4: Modeling with DSMs and Modularization (4-5 hours)",
      "order": 492,
      "unq_stu": 0,
      "sessions": 0,
      "days": 0,
      "events": 0,
      "totalTime": 0,
      "progress_i": 0,
      "recurse_i": 0,
      "forward_o": 0,
      "backward_o": 0,
      "sl": 0
    },
    {
      "name": "8825c3a133f34ae1a1ea019f3ac00b24",
      "courseID": "MITProfessionalX+SysEngxB1+3T2016",
      "module.type": "html",
      "L2": "5a4543196a9a4c7bae6034b638064230",
      "L2label": "Design Structure Matrix Modeling (50 min)",
      "L1": "16ff74448fa34af2a1c080c99d4e844c",
      "L1label": "Week 4: Modeling with DSMs and Modularization (4-5 hours)",
      "order": 493,
      "unq_stu": 0,
      "sessions": 0,
      "days": 0,
      "events": 0,
      "totalTime": 0,
      "progress_i": 0,
      "recurse_i": 0,
      "forward_o": 0,
      "backward_o": 0,
      "sl": 0
    },
    {
      "name": "7c0f976ef4154154aaf26d22e1f3b6c5",
      "courseID": "MITProfessionalX+SysEngxB1+3T2016",
      "module.type": "html",
      "L2": "5a4543196a9a4c7bae6034b638064230",
      "L2label": "Design Structure Matrix Modeling (50 min)",
      "L1": "16ff74448fa34af2a1c080c99d4e844c",
      "L1label": "Week 4: Modeling with DSMs and Modularization (4-5 hours)",
      "order": 494,
      "unq_stu": 0,
      "sessions": 0,
      "days": 0,
      "events": 0,
      "totalTime": 0,
      "progress_i": 0,
      "recurse_i": 0,
      "forward_o": 0,
      "backward_o": 0,
      "sl": 0
    },
    {
      "name": "97992856c7194a6d8929111f68a85c50",
      "courseID": "MITProfessionalX+SysEngxB1+3T2016",
      "module.type": "html",
      "L2": "5a4543196a9a4c7bae6034b638064230",
      "L2label": "Design Structure Matrix Modeling (50 min)",
      "L1": "16ff74448fa34af2a1c080c99d4e844c",
      "L1label": "Week 4: Modeling with DSMs and Modularization (4-5 hours)",
      "order": 495,
      "unq_stu": 0,
      "sessions": 0,
      "days": 0,
      "events": 0,
      "totalTime": 0,
      "progress_i": 0,
      "recurse_i": 0,
      "forward_o": 0,
      "backward_o": 0,
      "sl": 0
    },
    {
      "name": "a588752885ca46f7964b7ab44b0b0b52",
      "courseID": "MITProfessionalX+SysEngxB1+3T2016",
      "module.type": "problem",
      "desc": "Question #1",
      "L2": "5a4543196a9a4c7bae6034b638064230",
      "L2label": "Design Structure Matrix Modeling (50 min)",
      "L1": "16ff74448fa34af2a1c080c99d4e844c",
      "L1label": "Week 4: Modeling with DSMs and Modularization (4-5 hours)",
      "order": 496,
      "unq_stu": 1,
      "sessions": 1,
      "days": 1,
      "events": 1,
      "totalTime": 0.5167,
      "progress_i": 1,
      "recurse_i": 0,
      "forward_o": 1,
      "backward_o": 0,
      "sl": 0,
      "attempts": 1,
      "max.grade": 1
    },
    {
      "name": "092c9d8de1774c43b34dafe4a4383245",
      "courseID": "MITProfessionalX+SysEngxB1+3T2016",
      "module.type": "problem",
      "desc": "Question #2",
      "L2": "5a4543196a9a4c7bae6034b638064230",
      "L2label": "Design Structure Matrix Modeling (50 min)",
      "L1": "16ff74448fa34af2a1c080c99d4e844c",
      "L1label": "Week 4: Modeling with DSMs and Modularization (4-5 hours)",
      "order": 497,
      "unq_stu": 1,
      "sessions": 1,
      "days": 1,
      "events": 1,
      "totalTime": 0.2333,
      "progress_i": 1,
      "recurse_i": 0,
      "forward_o": 1,
      "backward_o": 0,
      "sl": 0,
      "attempts": 1,
      "max.grade": 1
    },
    {
      "name": "6a9cbc5057014f9eae37f63b4c116628",
      "courseID": "MITProfessionalX+SysEngxB1+3T2016",
      "module.type": "problem",
      "desc": "Question #3",
      "L2": "5a4543196a9a4c7bae6034b638064230",
      "L2label": "Design Structure Matrix Modeling (50 min)",
      "L1": "16ff74448fa34af2a1c080c99d4e844c",
      "L1label": "Week 4: Modeling with DSMs and Modularization (4-5 hours)",
      "order": 498,
      "unq_stu": 1,
      "sessions": 1,
      "days": 1,
      "events": 1,
      "totalTime": 0.1667,
      "progress_i": 1,
      "recurse_i": 0,
      "forward_o": 1,
      "backward_o": 0,
      "sl": 0,
      "attempts": 1,
      "max.grade": 1
    },
    {
      "name": "a9416a22cdd74ea7bbef6be175111364",
      "courseID": "MITProfessionalX+SysEngxB1+3T2016",
      "module.type": "problem",
      "desc": "Question #4",
      "L2": "5a4543196a9a4c7bae6034b638064230",
      "L2label": "Design Structure Matrix Modeling (50 min)",
      "L1": "16ff74448fa34af2a1c080c99d4e844c",
      "L1label": "Week 4: Modeling with DSMs and Modularization (4-5 hours)",
      "order": 499,
      "unq_stu": 1,
      "sessions": 1,
      "days": 1,
      "events": 3,
      "totalTime": 0.2,
      "progress_i": 1,
      "recurse_i": 2,
      "forward_o": 1,
      "backward_o": 2,
      "sl": 2
    },
    {
      "name": "577cb991df984227891fc13f22c283a1",
      "courseID": "MITProfessionalX+SysEngxB1+3T2016",
      "module.type": "problem",
      "desc": "Question #5",
      "L2": "5a4543196a9a4c7bae6034b638064230",
      "L2label": "Design Structure Matrix Modeling (50 min)",
      "L1": "16ff74448fa34af2a1c080c99d4e844c",
      "L1label": "Week 4: Modeling with DSMs and Modularization (4-5 hours)",
      "order": 500,
      "unq_stu": 1,
      "sessions": 1,
      "days": 1,
      "events": 3,
      "totalTime": 0.2167,
      "progress_i": 1,
      "recurse_i": 2,
      "forward_o": 0,
      "backward_o": 3,
      "sl": 2
    },
    {
      "name": "79d4500abe7e4319b5fdd832778b84d4",
      "courseID": "MITProfessionalX+SysEngxB1+3T2016",
      "module.type": "html",
      "L2": "5a4543196a9a4c7bae6034b638064230",
      "L2label": "Design Structure Matrix Modeling (50 min)",
      "L1": "16ff74448fa34af2a1c080c99d4e844c",
      "L1label": "Week 4: Modeling with DSMs and Modularization (4-5 hours)",
      "order": 502,
      "unq_stu": 1,
      "sessions": 4,
      "days": 3,
      "events": 5,
      "totalTime": 0.1333,
      "progress_i": 1,
      "recurse_i": 4,
      "forward_o": 5,
      "backward_o": 0,
      "sl": 0
    },
    {
      "name": "d02af84a02014786913297c4e8076b34",
      "courseID": "MITProfessionalX+SysEngxB1+3T2016",
      "module.type": "video",
      "desc": "System Architecture DSM",
      "L2": "5a4543196a9a4c7bae6034b638064230",
      "L2label": "Design Structure Matrix Modeling (50 min)",
      "L1": "16ff74448fa34af2a1c080c99d4e844c",
      "L1label": "Week 4: Modeling with DSMs and Modularization (4-5 hours)",
      "order": 503,
      "unq_stu": 1,
      "sessions": 3,
      "days": 2,
      "events": 19,
      "totalTime": 13.8833,
      "progress_i": 4,
      "recurse_i": 15,
      "forward_o": 1,
      "backward_o": 18,
      "sl": 15,
      "plays": 6,
      "play_time": 8.4833,
      "pauses": 5,
      "pause_time": 0.5667,
      "seeks": 5,
      "seek_time": 4.3167
    },
    {
      "name": "f4fc8daaa51a45d58800f9b222cc6128",
      "courseID": "MITProfessionalX+SysEngxB1+3T2016",
      "module.type": "html",
      "L2": "5a4543196a9a4c7bae6034b638064230",
      "L2label": "Design Structure Matrix Modeling (50 min)",
      "L1": "16ff74448fa34af2a1c080c99d4e844c",
      "L1label": "Week 4: Modeling with DSMs and Modularization (4-5 hours)",
      "order": 504,
      "unq_stu": 0,
      "sessions": 0,
      "days": 0,
      "events": 0,
      "totalTime": 0,
      "progress_i": 0,
      "recurse_i": 0,
      "forward_o": 0,
      "backward_o": 0,
      "sl": 0
    },
    {
      "name": "ab36398b71614ee9a1df5e8e4ef3e064",
      "courseID": "MITProfessionalX+SysEngxB1+3T2016",
      "module.type": "html",
      "L2": "5a4543196a9a4c7bae6034b638064230",
      "L2label": "Design Structure Matrix Modeling (50 min)",
      "L1": "16ff74448fa34af2a1c080c99d4e844c",
      "L1label": "Week 4: Modeling with DSMs and Modularization (4-5 hours)",
      "order": 505,
      "unq_stu": 0,
      "sessions": 0,
      "days": 0,
      "events": 0,
      "totalTime": 0,
      "progress_i": 0,
      "recurse_i": 0,
      "forward_o": 0,
      "backward_o": 0,
      "sl": 0
    },
    {
      "name": "402e6029bda54d83b9f5e17cc40fb732",
      "courseID": "MITProfessionalX+SysEngxB1+3T2016",
      "module.type": "html",
      "desc": "Discussion Prompt",
      "L2": "5a4543196a9a4c7bae6034b638064230",
      "L2label": "Design Structure Matrix Modeling (50 min)",
      "L1": "16ff74448fa34af2a1c080c99d4e844c",
      "L1label": "Week 4: Modeling with DSMs and Modularization (4-5 hours)",
      "order": 506,
      "unq_stu": 0,
      "sessions": 0,
      "days": 0,
      "events": 0,
      "totalTime": 0,
      "progress_i": 0,
      "recurse_i": 0,
      "forward_o": 0,
      "backward_o": 0,
      "sl": 0
    },
    {
      "name": "02f8eecabb244704b280de5a9e29007f",
      "courseID": "MITProfessionalX+SysEngxB1+3T2016",
      "module.type": "html",
      "L2": "5a4543196a9a4c7bae6034b638064230",
      "L2label": "Design Structure Matrix Modeling (50 min)",
      "L1": "16ff74448fa34af2a1c080c99d4e844c",
      "L1label": "Week 4: Modeling with DSMs and Modularization (4-5 hours)",
      "order": 507,
      "unq_stu": 0,
      "sessions": 0,
      "days": 0,
      "events": 0,
      "totalTime": 0,
      "progress_i": 0,
      "recurse_i": 0,
      "forward_o": 0,
      "backward_o": 0,
      "sl": 0
    },
    {
      "name": "87062705eda14211be227dce58d9848c",
      "courseID": "MITProfessionalX+SysEngxB1+3T2016",
      "module.type": "problem",
      "desc": "Question #1",
      "L2": "5a4543196a9a4c7bae6034b638064230",
      "L2label": "Design Structure Matrix Modeling (50 min)",
      "L1": "16ff74448fa34af2a1c080c99d4e844c",
      "L1label": "Week 4: Modeling with DSMs and Modularization (4-5 hours)",
      "order": 508,
      "unq_stu": 1,
      "sessions": 1,
      "days": 1,
      "events": 2,
      "totalTime": 1.05,
      "progress_i": 1,
      "recurse_i": 1,
      "forward_o": 1,
      "backward_o": 1,
      "sl": 1,
      "attempts": 2,
      "max.grade": 1
    },
    {
      "name": "dc65f87a48964206b7fb38adf9f917cc",
      "courseID": "MITProfessionalX+SysEngxB1+3T2016",
      "module.type": "problem",
      "desc": "Question #2",
      "L2": "5a4543196a9a4c7bae6034b638064230",
      "L2label": "Design Structure Matrix Modeling (50 min)",
      "L1": "16ff74448fa34af2a1c080c99d4e844c",
      "L1label": "Week 4: Modeling with DSMs and Modularization (4-5 hours)",
      "order": 509,
      "unq_stu": 1,
      "sessions": 1,
      "days": 1,
      "events": 2,
      "totalTime": 0.2167,
      "progress_i": 1,
      "recurse_i": 1,
      "forward_o": 0,
      "backward_o": 2,
      "sl": 1,
      "attempts": 2,
      "max.grade": 1
    },
    {
      "name": "5aa97c9f2817435c99a285e4968566ad",
      "courseID": "MITProfessionalX+SysEngxB1+3T2016",
      "module.type": "html",
      "L2": "5a4543196a9a4c7bae6034b638064230",
      "L2label": "Design Structure Matrix Modeling (50 min)",
      "L1": "16ff74448fa34af2a1c080c99d4e844c",
      "L1label": "Week 4: Modeling with DSMs and Modularization (4-5 hours)",
      "order": 511,
      "unq_stu": 1,
      "sessions": 5,
      "days": 4,
      "events": 7,
      "totalTime": 122.3167,
      "progress_i": 1,
      "recurse_i": 6,
      "forward_o": 5,
      "backward_o": 2,
      "sl": 0
    },
    {
      "name": "43f16b6681b949759ad3d1b7eca153a8",
      "courseID": "MITProfessionalX+SysEngxB1+3T2016",
      "module.type": "video",
      "desc": "DSM Example: Climate Control System",
      "L2": "5a4543196a9a4c7bae6034b638064230",
      "L2label": "Design Structure Matrix Modeling (50 min)",
      "L1": "16ff74448fa34af2a1c080c99d4e844c",
      "L1label": "Week 4: Modeling with DSMs and Modularization (4-5 hours)",
      "order": 512,
      "unq_stu": 1,
      "sessions": 4,
      "days": 3,
      "events": 43,
      "totalTime": 79.3667,
      "progress_i": 4,
      "recurse_i": 39,
      "forward_o": 0,
      "backward_o": 43,
      "sl": 37,
      "plays": 14,
      "play_time": 15.1,
      "pauses": 13,
      "pause_time": 50.1167,
      "seeks": 13,
      "seek_time": 12.3333
    },
    {
      "name": "31a6cb387202483da665d16c4b2cc864",
      "courseID": "MITProfessionalX+SysEngxB1+3T2016",
      "module.type": "html",
      "L2": "5a4543196a9a4c7bae6034b638064230",
      "L2label": "Design Structure Matrix Modeling (50 min)",
      "L1": "16ff74448fa34af2a1c080c99d4e844c",
      "L1label": "Week 4: Modeling with DSMs and Modularization (4-5 hours)",
      "order": 513,
      "unq_stu": 0,
      "sessions": 0,
      "days": 0,
      "events": 0,
      "totalTime": 0,
      "progress_i": 0,
      "recurse_i": 0,
      "forward_o": 0,
      "backward_o": 0,
      "sl": 0
    },
    {
      "name": "ebc93ccf0c144a49aa2abf0280688bdd",
      "courseID": "MITProfessionalX+SysEngxB1+3T2016",
      "module.type": "html",
      "L2": "5a4543196a9a4c7bae6034b638064230",
      "L2label": "Design Structure Matrix Modeling (50 min)",
      "L1": "16ff74448fa34af2a1c080c99d4e844c",
      "L1label": "Week 4: Modeling with DSMs and Modularization (4-5 hours)",
      "order": 514,
      "unq_stu": 0,
      "sessions": 0,
      "days": 0,
      "events": 0,
      "totalTime": 0,
      "progress_i": 0,
      "recurse_i": 0,
      "forward_o": 0,
      "backward_o": 0,
      "sl": 0
    },
    {
      "name": "2b7eef69be464378aedfed59065fd95b",
      "courseID": "MITProfessionalX+SysEngxB1+3T2016",
      "module.type": "html",
      "L2": "5a4543196a9a4c7bae6034b638064230",
      "L2label": "Design Structure Matrix Modeling (50 min)",
      "L1": "16ff74448fa34af2a1c080c99d4e844c",
      "L1label": "Week 4: Modeling with DSMs and Modularization (4-5 hours)",
      "order": 516,
      "unq_stu": 1,
      "sessions": 3,
      "days": 3,
      "events": 3,
      "totalTime": 0.05,
      "progress_i": 3,
      "recurse_i": 0,
      "forward_o": 0,
      "backward_o": 3,
      "sl": 0
    },
    {
      "name": "e306ba6a9f5e49b1a42c5cece223b474",
      "courseID": "MITProfessionalX+SysEngxB1+3T2016",
      "module.type": "html",
      "desc": "Create a DSM from an OPM",
      "L2": "5a4543196a9a4c7bae6034b638064230",
      "L2label": "Design Structure Matrix Modeling (50 min)",
      "L1": "16ff74448fa34af2a1c080c99d4e844c",
      "L1label": "Week 4: Modeling with DSMs and Modularization (4-5 hours)",
      "order": 517,
      "unq_stu": 0,
      "sessions": 0,
      "days": 0,
      "events": 0,
      "totalTime": 0,
      "progress_i": 0,
      "recurse_i": 0,
      "forward_o": 0,
      "backward_o": 0,
      "sl": 0
    },
    {
      "name": "c671de26c3cc4cb18ba6d1d8b2d39bb1",
      "courseID": "MITProfessionalX+SysEngxB1+3T2016",
      "module.type": "problem",
      "desc": "Solution",
      "L2": "5a4543196a9a4c7bae6034b638064230",
      "L2label": "Design Structure Matrix Modeling (50 min)",
      "L1": "16ff74448fa34af2a1c080c99d4e844c",
      "L1label": "Week 4: Modeling with DSMs and Modularization (4-5 hours)",
      "order": 518,
      "unq_stu": 1,
      "sessions": 2,
      "days": 2,
      "events": 4,
      "totalTime": 59.55,
      "progress_i": 3,
      "recurse_i": 1,
      "forward_o": 2,
      "backward_o": 2,
      "sl": 1
    },
    {
      "name": "942b568213554bb992a7b1ebeb5c0f6f",
      "courseID": "MITProfessionalX+SysEngxB1+3T2016",
      "module.type": "html",
      "desc": "Raw HTML",
      "L2": "5a4543196a9a4c7bae6034b638064230",
      "L2label": "Design Structure Matrix Modeling (50 min)",
      "L1": "16ff74448fa34af2a1c080c99d4e844c",
      "L1label": "Week 4: Modeling with DSMs and Modularization (4-5 hours)",
      "order": 519,
      "unq_stu": 0,
      "sessions": 0,
      "days": 0,
      "events": 0,
      "totalTime": 0,
      "progress_i": 0,
      "recurse_i": 0,
      "forward_o": 0,
      "backward_o": 0,
      "sl": 0
    },
    {
      "name": "95e0d66d647f4c879f29945642914111",
      "courseID": "MITProfessionalX+SysEngxB1+3T2016",
      "module.type": "html",
      "desc": "Discussion Prompt",
      "L2": "5a4543196a9a4c7bae6034b638064230",
      "L2label": "Design Structure Matrix Modeling (50 min)",
      "L1": "16ff74448fa34af2a1c080c99d4e844c",
      "L1label": "Week 4: Modeling with DSMs and Modularization (4-5 hours)",
      "order": 520,
      "unq_stu": 0,
      "sessions": 0,
      "days": 0,
      "events": 0,
      "totalTime": 0,
      "progress_i": 0,
      "recurse_i": 0,
      "forward_o": 0,
      "backward_o": 0,
      "sl": 0
    },
    {
      "name": "35633f3ff4b04a14a67a5b2bb80db044",
      "courseID": "MITProfessionalX+SysEngxB1+3T2016",
      "module.type": "html",
      "L2": "3b7a6f9578e548cc99fc266175701e85",
      "L2label": "Architecting Process Flow (40 min)",
      "L1": "16ff74448fa34af2a1c080c99d4e844c",
      "L1label": "Week 4: Modeling with DSMs and Modularization (4-5 hours)",
      "order": 523,
      "unq_stu": 1,
      "sessions": 8,
      "days": 6,
      "events": 19,
      "totalTime": 1.5667,
      "progress_i": 5,
      "recurse_i": 14,
      "forward_o": 15,
      "backward_o": 4,
      "sl": 3
    },
    {
      "name": "3b9f1a2edc314a2dac303a07026d8d66",
      "courseID": "MITProfessionalX+SysEngxB1+3T2016",
      "module.type": "video",
      "desc": "Process Architecture DSMs",
      "L2": "3b7a6f9578e548cc99fc266175701e85",
      "L2label": "Architecting Process Flow (40 min)",
      "L1": "16ff74448fa34af2a1c080c99d4e844c",
      "L1label": "Week 4: Modeling with DSMs and Modularization (4-5 hours)",
      "order": 524,
      "unq_stu": 1,
      "sessions": 3,
      "days": 2,
      "events": 177,
      "totalTime": 85.85,
      "progress_i": 2,
      "recurse_i": 175,
      "forward_o": 2,
      "backward_o": 175,
      "sl": 172,
      "plays": 72,
      "play_time": 34.5667,
      "pauses": 71,
      "pause_time": 40.8333,
      "seeks": 30,
      "seek_time": 9.3
    },
    {
      "name": "192998c1a250417c8b16f089947eb97b",
      "courseID": "MITProfessionalX+SysEngxB1+3T2016",
      "module.type": "html",
      "L2": "3b7a6f9578e548cc99fc266175701e85",
      "L2label": "Architecting Process Flow (40 min)",
      "L1": "16ff74448fa34af2a1c080c99d4e844c",
      "L1label": "Week 4: Modeling with DSMs and Modularization (4-5 hours)",
      "order": 525,
      "unq_stu": 0,
      "sessions": 0,
      "days": 0,
      "events": 0,
      "totalTime": 0,
      "progress_i": 0,
      "recurse_i": 0,
      "forward_o": 0,
      "backward_o": 0,
      "sl": 0
    },
    {
      "name": "af6cf264209b4bc18c06c3beebdf6c62",
      "courseID": "MITProfessionalX+SysEngxB1+3T2016",
      "module.type": "html",
      "L2": "3b7a6f9578e548cc99fc266175701e85",
      "L2label": "Architecting Process Flow (40 min)",
      "L1": "16ff74448fa34af2a1c080c99d4e844c",
      "L1label": "Week 4: Modeling with DSMs and Modularization (4-5 hours)",
      "order": 526,
      "unq_stu": 0,
      "sessions": 0,
      "days": 0,
      "events": 0,
      "totalTime": 0,
      "progress_i": 0,
      "recurse_i": 0,
      "forward_o": 0,
      "backward_o": 0,
      "sl": 0
    },
    {
      "name": "6c02cf67ba5f4195bb6b4b641d5ff2e0",
      "courseID": "MITProfessionalX+SysEngxB1+3T2016",
      "module.type": "html",
      "desc": "Question Diagram",
      "L2": "3b7a6f9578e548cc99fc266175701e85",
      "L2label": "Architecting Process Flow (40 min)",
      "L1": "16ff74448fa34af2a1c080c99d4e844c",
      "L1label": "Week 4: Modeling with DSMs and Modularization (4-5 hours)",
      "order": 527,
      "unq_stu": 0,
      "sessions": 0,
      "days": 0,
      "events": 0,
      "totalTime": 0,
      "progress_i": 0,
      "recurse_i": 0,
      "forward_o": 0,
      "backward_o": 0,
      "sl": 0
    },
    {
      "name": "bc5e4adec116475ea8353846f521da3e",
      "courseID": "MITProfessionalX+SysEngxB1+3T2016",
      "module.type": "problem",
      "desc": "Question #1",
      "L2": "3b7a6f9578e548cc99fc266175701e85",
      "L2label": "Architecting Process Flow (40 min)",
      "L1": "16ff74448fa34af2a1c080c99d4e844c",
      "L1label": "Week 4: Modeling with DSMs and Modularization (4-5 hours)",
      "order": 528,
      "unq_stu": 1,
      "sessions": 1,
      "days": 1,
      "events": 4,
      "totalTime": 0.125,
      "progress_i": 2,
      "recurse_i": 2,
      "forward_o": 1,
      "backward_o": 3,
      "sl": 2
    },
    {
      "name": "6ce8c751851e40949d94afc3efd9259a",
      "courseID": "MITProfessionalX+SysEngxB1+3T2016",
      "module.type": "problem",
      "desc": "Question #2",
      "L2": "3b7a6f9578e548cc99fc266175701e85",
      "L2label": "Architecting Process Flow (40 min)",
      "L1": "16ff74448fa34af2a1c080c99d4e844c",
      "L1label": "Week 4: Modeling with DSMs and Modularization (4-5 hours)",
      "order": 529,
      "unq_stu": 1,
      "sessions": 1,
      "days": 1,
      "events": 3,
      "totalTime": 2.3667,
      "progress_i": 1,
      "recurse_i": 2,
      "forward_o": 1,
      "backward_o": 2,
      "sl": 2
    },
    {
      "name": "805ca265e57c4f57b731b07c86f9bbdd",
      "courseID": "MITProfessionalX+SysEngxB1+3T2016",
      "module.type": "problem",
      "desc": "Question #3",
      "L2": "3b7a6f9578e548cc99fc266175701e85",
      "L2label": "Architecting Process Flow (40 min)",
      "L1": "16ff74448fa34af2a1c080c99d4e844c",
      "L1label": "Week 4: Modeling with DSMs and Modularization (4-5 hours)",
      "order": 530,
      "unq_stu": 1,
      "sessions": 1,
      "days": 1,
      "events": 1,
      "totalTime": 0.5167,
      "progress_i": 1,
      "recurse_i": 0,
      "forward_o": 1,
      "backward_o": 0,
      "sl": 0,
      "attempts": 1,
      "max.grade": 1
    },
    {
      "name": "dbf170f0a7e940a69763d25c9716ad83",
      "courseID": "MITProfessionalX+SysEngxB1+3T2016",
      "module.type": "problem",
      "desc": "Question #4",
      "L2": "3b7a6f9578e548cc99fc266175701e85",
      "L2label": "Architecting Process Flow (40 min)",
      "L1": "16ff74448fa34af2a1c080c99d4e844c",
      "L1label": "Week 4: Modeling with DSMs and Modularization (4-5 hours)",
      "order": 531,
      "unq_stu": 1,
      "sessions": 1,
      "days": 1,
      "events": 3,
      "totalTime": 1.2167,
      "progress_i": 1,
      "recurse_i": 2,
      "forward_o": 0,
      "backward_o": 3,
      "sl": 2
    },
    {
      "name": "cd0acecdfb574bc98e73f8cb786ea9ef",
      "courseID": "MITProfessionalX+SysEngxB1+3T2016",
      "module.type": "html",
      "L2": "3b7a6f9578e548cc99fc266175701e85",
      "L2label": "Architecting Process Flow (40 min)",
      "L1": "16ff74448fa34af2a1c080c99d4e844c",
      "L1label": "Week 4: Modeling with DSMs and Modularization (4-5 hours)",
      "order": 533,
      "unq_stu": 1,
      "sessions": 4,
      "days": 3,
      "events": 8,
      "totalTime": 0.1167,
      "progress_i": 2,
      "recurse_i": 6,
      "forward_o": 3,
      "backward_o": 5,
      "sl": 0
    },
    {
      "name": "7586beefe9ea4ef1a1cc44fcdb21acee",
      "courseID": "MITProfessionalX+SysEngxB1+3T2016",
      "module.type": "video",
      "desc": "Video",
      "L2": "3b7a6f9578e548cc99fc266175701e85",
      "L2label": "Architecting Process Flow (40 min)",
      "L1": "16ff74448fa34af2a1c080c99d4e844c",
      "L1label": "Week 4: Modeling with DSMs and Modularization (4-5 hours)",
      "order": 534,
      "unq_stu": 1,
      "sessions": 2,
      "days": 2,
      "events": 8,
      "totalTime": 6.7833,
      "progress_i": 2,
      "recurse_i": 6,
      "forward_o": 0,
      "backward_o": 8,
      "sl": 4,
      "plays": 4,
      "play_time": 5.7167,
      "pauses": 2,
      "pause_time": 0.9,
      "seeks": 1,
      "seek_time": 0.1667
    },
    {
      "name": "12fd9e779c9b437881425be2b8d31c3a",
      "courseID": "MITProfessionalX+SysEngxB1+3T2016",
      "module.type": "html",
      "L2": "3b7a6f9578e548cc99fc266175701e85",
      "L2label": "Architecting Process Flow (40 min)",
      "L1": "16ff74448fa34af2a1c080c99d4e844c",
      "L1label": "Week 4: Modeling with DSMs and Modularization (4-5 hours)",
      "order": 535,
      "unq_stu": 0,
      "sessions": 0,
      "days": 0,
      "events": 0,
      "totalTime": 0,
      "progress_i": 0,
      "recurse_i": 0,
      "forward_o": 0,
      "backward_o": 0,
      "sl": 0
    },
    {
      "name": "7462e25894094000b8cd77bac6ec7ede",
      "courseID": "MITProfessionalX+SysEngxB1+3T2016",
      "module.type": "problem",
      "desc": "Question #1",
      "L2": "3b7a6f9578e548cc99fc266175701e85",
      "L2label": "Architecting Process Flow (40 min)",
      "L1": "16ff74448fa34af2a1c080c99d4e844c",
      "L1label": "Week 4: Modeling with DSMs and Modularization (4-5 hours)",
      "order": 536,
      "unq_stu": 1,
      "sessions": 1,
      "days": 1,
      "events": 1,
      "totalTime": 0.6,
      "progress_i": 1,
      "recurse_i": 0,
      "forward_o": 1,
      "backward_o": 0,
      "sl": 0,
      "attempts": 1,
      "max.grade": 1
    },
    {
      "name": "feaa61fa9416427a804956c58dd8830e",
      "courseID": "MITProfessionalX+SysEngxB1+3T2016",
      "module.type": "problem",
      "desc": "Question #2",
      "L2": "3b7a6f9578e548cc99fc266175701e85",
      "L2label": "Architecting Process Flow (40 min)",
      "L1": "16ff74448fa34af2a1c080c99d4e844c",
      "L1label": "Week 4: Modeling with DSMs and Modularization (4-5 hours)",
      "order": 537,
      "unq_stu": 1,
      "sessions": 2,
      "days": 2,
      "events": 5,
      "totalTime": 2.1667,
      "progress_i": 2,
      "recurse_i": 3,
      "forward_o": 0,
      "backward_o": 5,
      "sl": 3
    },
    {
      "name": "e07538fd1fc84cce8ba0132fa5312061",
      "courseID": "MITProfessionalX+SysEngxB1+3T2016",
      "module.type": "video",
      "desc": "Video",
      "L2": "3b7a6f9578e548cc99fc266175701e85",
      "L2label": "Architecting Process Flow (40 min)",
      "L1": "16ff74448fa34af2a1c080c99d4e844c",
      "L1label": "Week 4: Modeling with DSMs and Modularization (4-5 hours)",
      "order": 539,
      "unq_stu": 1,
      "sessions": 4,
      "days": 3,
      "events": 19,
      "totalTime": 5.1,
      "progress_i": 4,
      "recurse_i": 15,
      "forward_o": 2,
      "backward_o": 17,
      "sl": 15,
      "plays": 5,
      "play_time": 2.8333,
      "pauses": 4,
      "pause_time": 1.15,
      "seeks": 5,
      "seek_time": 0.6
    },
    {
      "name": "8cd37296cce2405587237fabacc1f368",
      "courseID": "MITProfessionalX+SysEngxB1+3T2016",
      "module.type": "html",
      "L2": "3b7a6f9578e548cc99fc266175701e85",
      "L2label": "Architecting Process Flow (40 min)",
      "L1": "16ff74448fa34af2a1c080c99d4e844c",
      "L1label": "Week 4: Modeling with DSMs and Modularization (4-5 hours)",
      "order": 541,
      "unq_stu": 1,
      "sessions": 3,
      "days": 3,
      "events": 4,
      "totalTime": 0.05,
      "progress_i": 4,
      "recurse_i": 0,
      "forward_o": 0,
      "backward_o": 4,
      "sl": 0
    },
    {
      "name": "2d7c4c42b6ef44c2bb325215ba81713f",
      "courseID": "MITProfessionalX+SysEngxB1+3T2016",
      "module.type": "html",
      "L2": "3b7a6f9578e548cc99fc266175701e85",
      "L2label": "Architecting Process Flow (40 min)",
      "L1": "16ff74448fa34af2a1c080c99d4e844c",
      "L1label": "Week 4: Modeling with DSMs and Modularization (4-5 hours)",
      "order": 542,
      "unq_stu": 0,
      "sessions": 0,
      "days": 0,
      "events": 0,
      "totalTime": 0,
      "progress_i": 0,
      "recurse_i": 0,
      "forward_o": 0,
      "backward_o": 0,
      "sl": 0
    },
    {
      "name": "75ae441bf0974354916cc1eef855ed13",
      "courseID": "MITProfessionalX+SysEngxB1+3T2016",
      "module.type": "problem",
      "desc": "Solution",
      "L2": "3b7a6f9578e548cc99fc266175701e85",
      "L2label": "Architecting Process Flow (40 min)",
      "L1": "16ff74448fa34af2a1c080c99d4e844c",
      "L1label": "Week 4: Modeling with DSMs and Modularization (4-5 hours)",
      "order": 543,
      "unq_stu": 1,
      "sessions": 1,
      "days": 1,
      "events": 2,
      "totalTime": 48.6667,
      "progress_i": 1,
      "recurse_i": 1,
      "forward_o": 0,
      "backward_o": 2,
      "sl": 1
    },
    {
      "name": "2227b4bb52d84995a14500d721c38f98",
      "courseID": "MITProfessionalX+SysEngxB1+3T2016",
      "module.type": "html",
      "L2": "1367597a71e54bd78f1d8772fad3550d",
      "L2label": "Modularization, Two Down, One Up (30 min)",
      "L1": "16ff74448fa34af2a1c080c99d4e844c",
      "L1label": "Week 4: Modeling with DSMs and Modularization (4-5 hours)",
      "order": 546,
      "unq_stu": 1,
      "sessions": 5,
      "days": 5,
      "events": 8,
      "totalTime": 1.2333,
      "progress_i": 4,
      "recurse_i": 4,
      "forward_o": 6,
      "backward_o": 2,
      "sl": 1
    },
    {
      "name": "9b4609400a1b47e983015a13cb374c19",
      "courseID": "MITProfessionalX+SysEngxB1+3T2016",
      "module.type": "video",
      "desc": "Decomposition and Two Down, One Up",
      "L2": "1367597a71e54bd78f1d8772fad3550d",
      "L2label": "Modularization, Two Down, One Up (30 min)",
      "L1": "16ff74448fa34af2a1c080c99d4e844c",
      "L1label": "Week 4: Modeling with DSMs and Modularization (4-5 hours)",
      "order": 547,
      "unq_stu": 1,
      "sessions": 3,
      "days": 3,
      "events": 63,
      "totalTime": 166.0667,
      "progress_i": 2,
      "recurse_i": 61,
      "forward_o": 0,
      "backward_o": 63,
      "sl": 60,
      "plays": 19,
      "play_time": 15.2,
      "pauses": 19,
      "pause_time": 145.8333,
      "seeks": 23,
      "seek_time": 5.0333
    },
    {
      "name": "4f40b7f3b80e4038b243cdded72346f0",
      "courseID": "MITProfessionalX+SysEngxB1+3T2016",
      "module.type": "html",
      "L2": "1367597a71e54bd78f1d8772fad3550d",
      "L2label": "Modularization, Two Down, One Up (30 min)",
      "L1": "16ff74448fa34af2a1c080c99d4e844c",
      "L1label": "Week 4: Modeling with DSMs and Modularization (4-5 hours)",
      "order": 548,
      "unq_stu": 0,
      "sessions": 0,
      "days": 0,
      "events": 0,
      "totalTime": 0,
      "progress_i": 0,
      "recurse_i": 0,
      "forward_o": 0,
      "backward_o": 0,
      "sl": 0
    },
    {
      "name": "973aea5858174400b4d6f5e612f81090",
      "courseID": "MITProfessionalX+SysEngxB1+3T2016",
      "module.type": "html",
      "L2": "1367597a71e54bd78f1d8772fad3550d",
      "L2label": "Modularization, Two Down, One Up (30 min)",
      "L1": "16ff74448fa34af2a1c080c99d4e844c",
      "L1label": "Week 4: Modeling with DSMs and Modularization (4-5 hours)",
      "order": 549,
      "unq_stu": 0,
      "sessions": 0,
      "days": 0,
      "events": 0,
      "totalTime": 0,
      "progress_i": 0,
      "recurse_i": 0,
      "forward_o": 0,
      "backward_o": 0,
      "sl": 0
    },
    {
      "name": "789fa4bc90594136ab07f32008be6eb9",
      "courseID": "MITProfessionalX+SysEngxB1+3T2016",
      "module.type": "html",
      "L2": "1367597a71e54bd78f1d8772fad3550d",
      "L2label": "Modularization, Two Down, One Up (30 min)",
      "L1": "16ff74448fa34af2a1c080c99d4e844c",
      "L1label": "Week 4: Modeling with DSMs and Modularization (4-5 hours)",
      "order": 550,
      "unq_stu": 0,
      "sessions": 0,
      "days": 0,
      "events": 0,
      "totalTime": 0,
      "progress_i": 0,
      "recurse_i": 0,
      "forward_o": 0,
      "backward_o": 0,
      "sl": 0
    },
    {
      "name": "5a89096b040a4abea31a7c4684271399",
      "courseID": "MITProfessionalX+SysEngxB1+3T2016",
      "module.type": "html",
      "L2": "1367597a71e54bd78f1d8772fad3550d",
      "L2label": "Modularization, Two Down, One Up (30 min)",
      "L1": "16ff74448fa34af2a1c080c99d4e844c",
      "L1label": "Week 4: Modeling with DSMs and Modularization (4-5 hours)",
      "order": 552,
      "unq_stu": 1,
      "sessions": 2,
      "days": 2,
      "events": 2,
      "totalTime": 20.8333,
      "progress_i": 1,
      "recurse_i": 1,
      "forward_o": 1,
      "backward_o": 1,
      "sl": 0
    },
    {
      "name": "33e79dd2aedc420185e3bde0dfa75329",
      "courseID": "MITProfessionalX+SysEngxB1+3T2016",
      "module.type": "video",
      "desc": "Case Study: Saturn V Launch Vehicle",
      "L2": "1367597a71e54bd78f1d8772fad3550d",
      "L2label": "Modularization, Two Down, One Up (30 min)",
      "L1": "16ff74448fa34af2a1c080c99d4e844c",
      "L1label": "Week 4: Modeling with DSMs and Modularization (4-5 hours)",
      "order": 553,
      "unq_stu": 1,
      "sessions": 1,
      "days": 1,
      "events": 3,
      "totalTime": 25.7833,
      "progress_i": 1,
      "recurse_i": 2,
      "forward_o": 0,
      "backward_o": 3,
      "sl": 2,
      "plays": 1,
      "play_time": 5.6,
      "pauses": 1,
      "pause_time": 20.1833
    },
    {
      "name": "db8d4522e7524c3cbc84fc02d2ecd1d3",
      "courseID": "MITProfessionalX+SysEngxB1+3T2016",
      "module.type": "html",
      "L2": "1367597a71e54bd78f1d8772fad3550d",
      "L2label": "Modularization, Two Down, One Up (30 min)",
      "L1": "16ff74448fa34af2a1c080c99d4e844c",
      "L1label": "Week 4: Modeling with DSMs and Modularization (4-5 hours)",
      "order": 554,
      "unq_stu": 0,
      "sessions": 0,
      "days": 0,
      "events": 0,
      "totalTime": 0,
      "progress_i": 0,
      "recurse_i": 0,
      "forward_o": 0,
      "backward_o": 0,
      "sl": 0
    },
    {
      "name": "b60e463ec36f4e16b268d109bd355e57",
      "courseID": "MITProfessionalX+SysEngxB1+3T2016",
      "module.type": "html",
      "L2": "1367597a71e54bd78f1d8772fad3550d",
      "L2label": "Modularization, Two Down, One Up (30 min)",
      "L1": "16ff74448fa34af2a1c080c99d4e844c",
      "L1label": "Week 4: Modeling with DSMs and Modularization (4-5 hours)",
      "order": 555,
      "unq_stu": 0,
      "sessions": 0,
      "days": 0,
      "events": 0,
      "totalTime": 0,
      "progress_i": 0,
      "recurse_i": 0,
      "forward_o": 0,
      "backward_o": 0,
      "sl": 0
    },
    {
      "name": "41c991f47d744fcc927fae580f856885",
      "courseID": "MITProfessionalX+SysEngxB1+3T2016",
      "module.type": "html",
      "desc": "Discussion Prompt",
      "L2": "1367597a71e54bd78f1d8772fad3550d",
      "L2label": "Modularization, Two Down, One Up (30 min)",
      "L1": "16ff74448fa34af2a1c080c99d4e844c",
      "L1label": "Week 4: Modeling with DSMs and Modularization (4-5 hours)",
      "order": 556,
      "unq_stu": 0,
      "sessions": 0,
      "days": 0,
      "events": 0,
      "totalTime": 0,
      "progress_i": 0,
      "recurse_i": 0,
      "forward_o": 0,
      "backward_o": 0,
      "sl": 0
    },
    {
      "name": "6201a286e76d4f72a7cbea4e91176488",
      "courseID": "MITProfessionalX+SysEngxB1+3T2016",
      "module.type": "html",
      "L2": "1367597a71e54bd78f1d8772fad3550d",
      "L2label": "Modularization, Two Down, One Up (30 min)",
      "L1": "16ff74448fa34af2a1c080c99d4e844c",
      "L1label": "Week 4: Modeling with DSMs and Modularization (4-5 hours)",
      "order": 558,
      "unq_stu": 1,
      "sessions": 1,
      "days": 1,
      "events": 1,
      "totalTime": 0.1,
      "progress_i": 1,
      "recurse_i": 0,
      "forward_o": 0,
      "backward_o": 1,
      "sl": 0
    },
    {
      "name": "3660184eff884c5399fe7e84cf963428",
      "courseID": "MITProfessionalX+SysEngxB1+3T2016",
      "module.type": "html",
      "L2": "1367597a71e54bd78f1d8772fad3550d",
      "L2label": "Modularization, Two Down, One Up (30 min)",
      "L1": "16ff74448fa34af2a1c080c99d4e844c",
      "L1label": "Week 4: Modeling with DSMs and Modularization (4-5 hours)",
      "order": 559,
      "unq_stu": 0,
      "sessions": 0,
      "days": 0,
      "events": 0,
      "totalTime": 0,
      "progress_i": 0,
      "recurse_i": 0,
      "forward_o": 0,
      "backward_o": 0,
      "sl": 0
    },
    {
      "name": "56b9885798184d408d55dc8aac328c05",
      "courseID": "MITProfessionalX+SysEngxB1+3T2016",
      "module.type": "problem",
      "desc": "Solution",
      "L2": "1367597a71e54bd78f1d8772fad3550d",
      "L2label": "Modularization, Two Down, One Up (30 min)",
      "L1": "16ff74448fa34af2a1c080c99d4e844c",
      "L1label": "Week 4: Modeling with DSMs and Modularization (4-5 hours)",
      "order": 560,
      "unq_stu": 1,
      "sessions": 2,
      "days": 2,
      "events": 3,
      "totalTime": 3.6833,
      "progress_i": 2,
      "recurse_i": 1,
      "forward_o": 2,
      "backward_o": 1,
      "sl": 1
    },
    {
      "name": "7e837bc00a2e41cdab2ac32f398c1556",
      "courseID": "MITProfessionalX+SysEngxB1+3T2016",
      "module.type": "html",
      "L2": "10160ccc165748739a42602a1622fe36",
      "L2label": "Change Management (40 min)",
      "L1": "16ff74448fa34af2a1c080c99d4e844c",
      "L1label": "Week 4: Modeling with DSMs and Modularization (4-5 hours)",
      "order": 563,
      "unq_stu": 1,
      "sessions": 4,
      "days": 4,
      "events": 11,
      "totalTime": 1.3833,
      "progress_i": 3,
      "recurse_i": 8,
      "forward_o": 8,
      "backward_o": 3,
      "sl": 2
    },
    {
      "name": "15c58923bbb14e04b9a3d3a8b711db27",
      "courseID": "MITProfessionalX+SysEngxB1+3T2016",
      "module.type": "html",
      "L2": "10160ccc165748739a42602a1622fe36",
      "L2label": "Change Management (40 min)",
      "L1": "16ff74448fa34af2a1c080c99d4e844c",
      "L1label": "Week 4: Modeling with DSMs and Modularization (4-5 hours)",
      "order": 564,
      "unq_stu": 0,
      "sessions": 0,
      "days": 0,
      "events": 0,
      "totalTime": 0,
      "progress_i": 0,
      "recurse_i": 0,
      "forward_o": 0,
      "backward_o": 0,
      "sl": 0
    },
    {
      "name": "9dc95884e474485f95f01ea4a1c0fb36",
      "courseID": "MITProfessionalX+SysEngxB1+3T2016",
      "module.type": "video",
      "desc": "",
      "L2": "10160ccc165748739a42602a1622fe36",
      "L2label": "Change Management (40 min)",
      "L1": "16ff74448fa34af2a1c080c99d4e844c",
      "L1label": "Week 4: Modeling with DSMs and Modularization (4-5 hours)",
      "order": 565,
      "unq_stu": 1,
      "sessions": 2,
      "days": 2,
      "events": 12,
      "totalTime": 23.1333,
      "progress_i": 0,
      "recurse_i": 12,
      "forward_o": 1,
      "backward_o": 11,
      "sl": 10,
      "plays": 4,
      "play_time": 13.2333,
      "pauses": 4,
      "pause_time": 9.7833,
      "seeks": 2,
      "seek_time": 0.1167
    },
    {
      "name": "b957bb0e14d94f9b94b6bedba357c9b0",
      "courseID": "MITProfessionalX+SysEngxB1+3T2016",
      "module.type": "html",
      "L2": "10160ccc165748739a42602a1622fe36",
      "L2label": "Change Management (40 min)",
      "L1": "16ff74448fa34af2a1c080c99d4e844c",
      "L1label": "Week 4: Modeling with DSMs and Modularization (4-5 hours)",
      "order": 566,
      "unq_stu": 0,
      "sessions": 0,
      "days": 0,
      "events": 0,
      "totalTime": 0,
      "progress_i": 0,
      "recurse_i": 0,
      "forward_o": 0,
      "backward_o": 0,
      "sl": 0
    },
    {
      "name": "2163933ebda04b1295225a7536e7be23",
      "courseID": "MITProfessionalX+SysEngxB1+3T2016",
      "module.type": "html",
      "L2": "10160ccc165748739a42602a1622fe36",
      "L2label": "Change Management (40 min)",
      "L1": "16ff74448fa34af2a1c080c99d4e844c",
      "L1label": "Week 4: Modeling with DSMs and Modularization (4-5 hours)",
      "order": 567,
      "unq_stu": 0,
      "sessions": 0,
      "days": 0,
      "events": 0,
      "totalTime": 0,
      "progress_i": 0,
      "recurse_i": 0,
      "forward_o": 0,
      "backward_o": 0,
      "sl": 0
    },
    {
      "name": "306925ec36b64822aed4e594067f0c60",
      "courseID": "MITProfessionalX+SysEngxB1+3T2016",
      "module.type": "html",
      "desc": "Discussion Prompt",
      "L2": "10160ccc165748739a42602a1622fe36",
      "L2label": "Change Management (40 min)",
      "L1": "16ff74448fa34af2a1c080c99d4e844c",
      "L1label": "Week 4: Modeling with DSMs and Modularization (4-5 hours)",
      "order": 568,
      "unq_stu": 0,
      "sessions": 0,
      "days": 0,
      "events": 0,
      "totalTime": 0,
      "progress_i": 0,
      "recurse_i": 0,
      "forward_o": 0,
      "backward_o": 0,
      "sl": 0
    },
    {
      "name": "af8f2d777be04812b5dd68556bad3c01",
      "courseID": "MITProfessionalX+SysEngxB1+3T2016",
      "module.type": "html",
      "L2": "10160ccc165748739a42602a1622fe36",
      "L2label": "Change Management (40 min)",
      "L1": "16ff74448fa34af2a1c080c99d4e844c",
      "L1label": "Week 4: Modeling with DSMs and Modularization (4-5 hours)",
      "order": 569,
      "unq_stu": 0,
      "sessions": 0,
      "days": 0,
      "events": 0,
      "totalTime": 0,
      "progress_i": 0,
      "recurse_i": 0,
      "forward_o": 0,
      "backward_o": 0,
      "sl": 0
    },
    {
      "name": "9c28c81a505a4dfcb609db2fe14e14bc",
      "courseID": "MITProfessionalX+SysEngxB1+3T2016",
      "module.type": "problem",
      "desc": "Question #1",
      "L2": "10160ccc165748739a42602a1622fe36",
      "L2label": "Change Management (40 min)",
      "L1": "16ff74448fa34af2a1c080c99d4e844c",
      "L1label": "Week 4: Modeling with DSMs and Modularization (4-5 hours)",
      "order": 570,
      "unq_stu": 1,
      "sessions": 1,
      "days": 1,
      "events": 2,
      "totalTime": 0.25,
      "progress_i": 1,
      "recurse_i": 1,
      "forward_o": 0,
      "backward_o": 2,
      "sl": 1
    },
    {
      "name": "c5dd24cb7eb24baca89bbbedef759e2e",
      "courseID": "MITProfessionalX+SysEngxB1+3T2016",
      "module.type": "html",
      "L2": "10160ccc165748739a42602a1622fe36",
      "L2label": "Change Management (40 min)",
      "L1": "16ff74448fa34af2a1c080c99d4e844c",
      "L1label": "Week 4: Modeling with DSMs and Modularization (4-5 hours)",
      "order": 572,
      "unq_stu": 1,
      "sessions": 4,
      "days": 4,
      "events": 5,
      "totalTime": 12.2833,
      "progress_i": 4,
      "recurse_i": 1,
      "forward_o": 3,
      "backward_o": 2,
      "sl": 0
    },
    {
      "name": "e39d042e35a6452795c63e5dced073a6",
      "courseID": "MITProfessionalX+SysEngxB1+3T2016",
      "module.type": "video",
      "desc": "Case Study: Off-Shore Oil and Gas",
      "L2": "10160ccc165748739a42602a1622fe36",
      "L2label": "Change Management (40 min)",
      "L1": "16ff74448fa34af2a1c080c99d4e844c",
      "L1label": "Week 4: Modeling with DSMs and Modularization (4-5 hours)",
      "order": 573,
      "unq_stu": 1,
      "sessions": 2,
      "days": 2,
      "events": 7,
      "totalTime": 49.5,
      "progress_i": 2,
      "recurse_i": 5,
      "forward_o": 0,
      "backward_o": 7,
      "sl": 5,
      "plays": 2,
      "play_time": 5.6333,
      "pauses": 2,
      "pause_time": 39.75,
      "seeks": 2,
      "seek_time": 4.1
    },
    {
      "name": "deaf49d8e80b4feab6d487e5c0786c6c",
      "courseID": "MITProfessionalX+SysEngxB1+3T2016",
      "module.type": "html",
      "L2": "10160ccc165748739a42602a1622fe36",
      "L2label": "Change Management (40 min)",
      "L1": "16ff74448fa34af2a1c080c99d4e844c",
      "L1label": "Week 4: Modeling with DSMs and Modularization (4-5 hours)",
      "order": 575,
      "unq_stu": 1,
      "sessions": 2,
      "days": 2,
      "events": 3,
      "totalTime": 0.05,
      "progress_i": 3,
      "recurse_i": 0,
      "forward_o": 0,
      "backward_o": 3,
      "sl": 0
    },
    {
      "name": "e3e41aaa1e9741a3a9bacbe0975eaeb8",
      "courseID": "MITProfessionalX+SysEngxB1+3T2016",
      "module.type": "html",
      "desc": "Question Diagram",
      "L2": "10160ccc165748739a42602a1622fe36",
      "L2label": "Change Management (40 min)",
      "L1": "16ff74448fa34af2a1c080c99d4e844c",
      "L1label": "Week 4: Modeling with DSMs and Modularization (4-5 hours)",
      "order": 576,
      "unq_stu": 0,
      "sessions": 0,
      "days": 0,
      "events": 0,
      "totalTime": 0,
      "progress_i": 0,
      "recurse_i": 0,
      "forward_o": 0,
      "backward_o": 0,
      "sl": 0
    },
    {
      "name": "04ae7e382c3d40e8be2e82e2bd179dcf",
      "courseID": "MITProfessionalX+SysEngxB1+3T2016",
      "module.type": "problem",
      "desc": "Question #1",
      "L2": "10160ccc165748739a42602a1622fe36",
      "L2label": "Change Management (40 min)",
      "L1": "16ff74448fa34af2a1c080c99d4e844c",
      "L1label": "Week 4: Modeling with DSMs and Modularization (4-5 hours)",
      "order": 577,
      "unq_stu": 1,
      "sessions": 1,
      "days": 1,
      "events": 1,
      "totalTime": 3.9667,
      "progress_i": 1,
      "recurse_i": 0,
      "forward_o": 1,
      "backward_o": 0,
      "sl": 0,
      "attempts": 1,
      "max.grade": 1
    },
    {
      "name": "fc5a6d5101224dbc964184ff76fa9994",
      "courseID": "MITProfessionalX+SysEngxB1+3T2016",
      "module.type": "problem",
      "desc": "Question #2",
      "L2": "10160ccc165748739a42602a1622fe36",
      "L2label": "Change Management (40 min)",
      "L1": "16ff74448fa34af2a1c080c99d4e844c",
      "L1label": "Week 4: Modeling with DSMs and Modularization (4-5 hours)",
      "order": 578,
      "unq_stu": 1,
      "sessions": 1,
      "days": 1,
      "events": 3,
      "totalTime": 2.25,
      "progress_i": 1,
      "recurse_i": 2,
      "forward_o": 1,
      "backward_o": 2,
      "sl": 2
    },
    {
      "name": "fdb93f37ce644b72b427dc2e034ea6f1",
      "courseID": "MITProfessionalX+SysEngxB1+3T2016",
      "module.type": "problem",
      "desc": "Question #3",
      "L2": "10160ccc165748739a42602a1622fe36",
      "L2label": "Change Management (40 min)",
      "L1": "16ff74448fa34af2a1c080c99d4e844c",
      "L1label": "Week 4: Modeling with DSMs and Modularization (4-5 hours)",
      "order": 579,
      "unq_stu": 1,
      "sessions": 2,
      "days": 2,
      "events": 5,
      "totalTime": 7.0167,
      "progress_i": 2,
      "recurse_i": 3,
      "forward_o": 2,
      "backward_o": 3,
      "sl": 3
    },
    {
      "name": "bbf760e4a35b45ff8e77d56973ef1b24",
      "courseID": "MITProfessionalX+SysEngxB1+3T2016",
      "module.type": "html",
      "desc": "Question Table",
      "L2": "10160ccc165748739a42602a1622fe36",
      "L2label": "Change Management (40 min)",
      "L1": "16ff74448fa34af2a1c080c99d4e844c",
      "L1label": "Week 4: Modeling with DSMs and Modularization (4-5 hours)",
      "order": 580,
      "unq_stu": 0,
      "sessions": 0,
      "days": 0,
      "events": 0,
      "totalTime": 0,
      "progress_i": 0,
      "recurse_i": 0,
      "forward_o": 0,
      "backward_o": 0,
      "sl": 0
    },
    {
      "name": "4bba49528bb943399c17015df1859552",
      "courseID": "MITProfessionalX+SysEngxB1+3T2016",
      "module.type": "problem",
      "desc": "Question #4",
      "L2": "10160ccc165748739a42602a1622fe36",
      "L2label": "Change Management (40 min)",
      "L1": "16ff74448fa34af2a1c080c99d4e844c",
      "L1label": "Week 4: Modeling with DSMs and Modularization (4-5 hours)",
      "order": 581,
      "unq_stu": 1,
      "sessions": 1,
      "days": 1,
      "events": 3,
      "totalTime": 0.1167,
      "progress_i": 1,
      "recurse_i": 2,
      "forward_o": 1,
      "backward_o": 2,
      "sl": 2
    },
    {
      "name": "e0c99e31ef284683bce9e1990750df39",
      "courseID": "MITProfessionalX+SysEngxB1+3T2016",
      "module.type": "problem",
      "desc": "Question #5",
      "L2": "10160ccc165748739a42602a1622fe36",
      "L2label": "Change Management (40 min)",
      "L1": "16ff74448fa34af2a1c080c99d4e844c",
      "L1label": "Week 4: Modeling with DSMs and Modularization (4-5 hours)",
      "order": 582,
      "unq_stu": 1,
      "sessions": 1,
      "days": 1,
      "events": 2,
      "totalTime": 0.0333,
      "progress_i": 1,
      "recurse_i": 1,
      "forward_o": 1,
      "backward_o": 1,
      "sl": 1
    },
    {
      "name": "9c5d0b599cbf4f27bab05b76d273eac7",
      "courseID": "MITProfessionalX+SysEngxB1+3T2016",
      "module.type": "problem",
      "desc": "Question #6",
      "L2": "10160ccc165748739a42602a1622fe36",
      "L2label": "Change Management (40 min)",
      "L1": "16ff74448fa34af2a1c080c99d4e844c",
      "L1label": "Week 4: Modeling with DSMs and Modularization (4-5 hours)",
      "order": 583,
      "unq_stu": 1,
      "sessions": 2,
      "days": 2,
      "events": 5,
      "totalTime": 2.8333,
      "progress_i": 2,
      "recurse_i": 3,
      "forward_o": 2,
      "backward_o": 3,
      "sl": 3
    },
    {
      "name": "b0b27f86d7594ad1ba9154f2c1afb419",
      "courseID": "MITProfessionalX+SysEngxB1+3T2016",
      "module.type": "html",
      "L2": "b4cb7b879ba94088982415740b23f1aa",
      "L2label": "Project (1.5 hrs)",
      "L1": "16ff74448fa34af2a1c080c99d4e844c",
      "L1label": "Week 4: Modeling with DSMs and Modularization (4-5 hours)",
      "order": 586,
      "unq_stu": 1,
      "sessions": 9,
      "days": 6,
      "events": 13,
      "totalTime": 4.75,
      "progress_i": 3,
      "recurse_i": 10,
      "forward_o": 9,
      "backward_o": 4,
      "sl": 4
    },
    {
      "name": "3f7699511961453ab4a43085ac9f6c54",
      "courseID": "MITProfessionalX+SysEngxB1+3T2016",
      "module.type": "html",
      "L2": "b4cb7b879ba94088982415740b23f1aa",
      "L2label": "Project (1.5 hrs)",
      "L1": "16ff74448fa34af2a1c080c99d4e844c",
      "L1label": "Week 4: Modeling with DSMs and Modularization (4-5 hours)",
      "order": 587,
      "unq_stu": 0,
      "sessions": 0,
      "days": 0,
      "events": 0,
      "totalTime": 0,
      "progress_i": 0,
      "recurse_i": 0,
      "forward_o": 0,
      "backward_o": 0,
      "sl": 0
    },
    {
      "name": "a5f691ca8bf6465dbc2c07badcb8b788",
      "courseID": "MITProfessionalX+SysEngxB1+3T2016",
      "module.type": "html",
      "L2": "b4cb7b879ba94088982415740b23f1aa",
      "L2label": "Project (1.5 hrs)",
      "L1": "16ff74448fa34af2a1c080c99d4e844c",
      "L1label": "Week 4: Modeling with DSMs and Modularization (4-5 hours)",
      "order": 589,
      "unq_stu": 1,
      "sessions": 2,
      "days": 2,
      "events": 2,
      "totalTime": 6.9667,
      "progress_i": 2,
      "recurse_i": 0,
      "forward_o": 1,
      "backward_o": 1,
      "sl": 0
    },
    {
      "name": "c94ea33469ab41dabaeb0cb4eefc56ad",
      "courseID": "MITProfessionalX+SysEngxB1+3T2016",
      "module.type": "html",
      "L2": "b4cb7b879ba94088982415740b23f1aa",
      "L2label": "Project (1.5 hrs)",
      "L1": "16ff74448fa34af2a1c080c99d4e844c",
      "L1label": "Week 4: Modeling with DSMs and Modularization (4-5 hours)",
      "order": 590,
      "unq_stu": 0,
      "sessions": 0,
      "days": 0,
      "events": 0,
      "totalTime": 0,
      "progress_i": 0,
      "recurse_i": 0,
      "forward_o": 0,
      "backward_o": 0,
      "sl": 0
    },
    {
      "name": "0a298e89d2fd4c22865efe524c051b7d",
      "courseID": "MITProfessionalX+SysEngxB1+3T2016",
      "module.type": "html",
      "L2": "b4cb7b879ba94088982415740b23f1aa",
      "L2label": "Project (1.5 hrs)",
      "L1": "16ff74448fa34af2a1c080c99d4e844c",
      "L1label": "Week 4: Modeling with DSMs and Modularization (4-5 hours)",
      "order": 592,
      "unq_stu": 0,
      "sessions": 0,
      "days": 0,
      "events": 0,
      "totalTime": 0,
      "progress_i": 0,
      "recurse_i": 0,
      "forward_o": 0,
      "backward_o": 0,
      "sl": 0
    },
    {
      "name": "dc3955269fff47c185043efb35d381bc",
      "courseID": "MITProfessionalX+SysEngxB1+3T2016",
      "module.type": "openassessment",
      "desc": "Project Assessment: Week 4",
      "L2": "b4cb7b879ba94088982415740b23f1aa",
      "L2label": "Project (1.5 hrs)",
      "L1": "16ff74448fa34af2a1c080c99d4e844c",
      "L1label": "Week 4: Modeling with DSMs and Modularization (4-5 hours)",
      "order": 593,
      "unq_stu": 1,
      "sessions": 4,
      "days": 3,
      "events": 14,
      "totalTime": 69.4,
      "progress_i": 4,
      "recurse_i": 10,
      "forward_o": 2,
      "backward_o": 12,
      "sl": 10
    },
    {
      "name": "1832e6412f4248a2a16fd454be297994",
      "courseID": "MITProfessionalX+SysEngxB1+3T2016",
      "module.type": "html",
      "L2": "c4f3fac486a24a16ba370a2f8a8c8f22",
      "L2label": "Action Plan (20 min)",
      "L1": "16ff74448fa34af2a1c080c99d4e844c",
      "L1label": "Week 4: Modeling with DSMs and Modularization (4-5 hours)",
      "order": 596,
      "unq_stu": 1,
      "sessions": 5,
      "days": 5,
      "events": 6,
      "totalTime": 0.4667,
      "progress_i": 4,
      "recurse_i": 2,
      "forward_o": 3,
      "backward_o": 3,
      "sl": 2
    },
    {
      "name": "90c5a7853d31417abd56dfd7d544b80f",
      "courseID": "MITProfessionalX+SysEngxB1+3T2016",
      "module.type": "html",
      "L2": "c4f3fac486a24a16ba370a2f8a8c8f22",
      "L2label": "Action Plan (20 min)",
      "L1": "16ff74448fa34af2a1c080c99d4e844c",
      "L1label": "Week 4: Modeling with DSMs and Modularization (4-5 hours)",
      "order": 597,
      "unq_stu": 0,
      "sessions": 0,
      "days": 0,
      "events": 0,
      "totalTime": 0,
      "progress_i": 0,
      "recurse_i": 0,
      "forward_o": 0,
      "backward_o": 0,
      "sl": 0
    },
    {
      "name": "64455d7c71f14453aa034d13dd8a5d8e",
      "courseID": "MITProfessionalX+SysEngxB1+3T2016",
      "module.type": "problem",
      "desc": "Action Plan",
      "L2": "c4f3fac486a24a16ba370a2f8a8c8f22",
      "L2label": "Action Plan (20 min)",
      "L1": "16ff74448fa34af2a1c080c99d4e844c",
      "L1label": "Week 4: Modeling with DSMs and Modularization (4-5 hours)",
      "order": 598,
      "unq_stu": 1,
      "sessions": 1,
      "days": 1,
      "events": 2,
      "totalTime": 0.05,
      "progress_i": 1,
      "recurse_i": 1,
      "forward_o": 1,
      "backward_o": 1,
      "sl": 1
    },
    {
      "name": "5957c067061e4ddc902bef8433ab1213",
      "courseID": "MITProfessionalX+SysEngxB1+3T2016",
      "module.type": "html",
      "L2": "2073478a23f442018e7b9502bd56d2f5",
      "L2label": "Key Takeaways (2 min)",
      "L1": "16ff74448fa34af2a1c080c99d4e844c",
      "L1label": "Week 4: Modeling with DSMs and Modularization (4-5 hours)",
      "order": 601,
      "unq_stu": 1,
      "sessions": 2,
      "days": 2,
      "events": 2,
      "totalTime": 0.0833,
      "progress_i": 2,
      "recurse_i": 0,
      "forward_o": 2,
      "backward_o": 0,
      "sl": 0
    },
    {
      "name": "003a48b7833a46feb5b56a684a115796",
      "courseID": "MITProfessionalX+SysEngxB1+3T2016",
      "module.type": "html",
      "L2": "2073478a23f442018e7b9502bd56d2f5",
      "L2label": "Key Takeaways (2 min)",
      "L1": "16ff74448fa34af2a1c080c99d4e844c",
      "L1label": "Week 4: Modeling with DSMs and Modularization (4-5 hours)",
      "order": 602,
      "unq_stu": 0,
      "sessions": 0,
      "days": 0,
      "events": 0,
      "totalTime": 0,
      "progress_i": 0,
      "recurse_i": 0,
      "forward_o": 0,
      "backward_o": 0,
      "sl": 0
    },
    {
      "name": "d0b46c183fd246c9b01f6b9800ccb78a",
      "courseID": "MITProfessionalX+SysEngxB1+3T2016",
      "module.type": "html",
      "L2": "df3d1cef12ba41298523af74d276c965",
      "L2label": "Key Ideas (3 min)",
      "L1": "3a2a2222db67495e885f9d1ee9d903b4",
      "L1label": "Week 5: System Architect (4-5 hrs)",
      "order": 606,
      "unq_stu": 1,
      "sessions": 3,
      "days": 3,
      "events": 5,
      "totalTime": 0.1833,
      "progress_i": 3,
      "recurse_i": 2,
      "forward_o": 4,
      "backward_o": 1,
      "sl": 0
    },
    {
      "name": "b35f9394bf3c42cdabe44051b5f930a4",
      "courseID": "MITProfessionalX+SysEngxB1+3T2016",
      "module.type": "video",
      "desc": "Key Ideas",
      "L2": "df3d1cef12ba41298523af74d276c965",
      "L2label": "Key Ideas (3 min)",
      "L1": "3a2a2222db67495e885f9d1ee9d903b4",
      "L1label": "Week 5: System Architect (4-5 hrs)",
      "order": 607,
      "unq_stu": 1,
      "sessions": 1,
      "days": 1,
      "events": 12,
      "totalTime": 11.5167,
      "progress_i": 3,
      "recurse_i": 9,
      "forward_o": 1,
      "backward_o": 11,
      "sl": 9,
      "plays": 4,
      "play_time": 5.8167,
      "pauses": 3,
      "pause_time": 3.6333,
      "seeks": 3,
      "seek_time": 2.05
    },
    {
      "name": "dd39175a91e9450a954d98dba14c2697",
      "courseID": "MITProfessionalX+SysEngxB1+3T2016",
      "module.type": "html",
      "L2": "df3d1cef12ba41298523af74d276c965",
      "L2label": "Key Ideas (3 min)",
      "L1": "3a2a2222db67495e885f9d1ee9d903b4",
      "L1label": "Week 5: System Architect (4-5 hrs)",
      "order": 608,
      "unq_stu": 0,
      "sessions": 0,
      "days": 0,
      "events": 0,
      "totalTime": 0,
      "progress_i": 0,
      "recurse_i": 0,
      "forward_o": 0,
      "backward_o": 0,
      "sl": 0
    },
    {
      "name": "6a6affdfdb084fb2a1f22b5d0f05695b",
      "courseID": "MITProfessionalX+SysEngxB1+3T2016",
      "module.type": "html",
      "L2": "c4f208733cd64bcdb1dce499f24d8c33",
      "L2label": "Role of the Architect (40 min)",
      "L1": "3a2a2222db67495e885f9d1ee9d903b4",
      "L1label": "Week 5: System Architect (4-5 hrs)",
      "order": 611,
      "unq_stu": 1,
      "sessions": 4,
      "days": 3,
      "events": 8,
      "totalTime": 20.05,
      "progress_i": 3,
      "recurse_i": 5,
      "forward_o": 6,
      "backward_o": 2,
      "sl": 2
    },
    {
      "name": "e7ca9a668040413b9ace17f328aba802",
      "courseID": "MITProfessionalX+SysEngxB1+3T2016",
      "module.type": "html",
      "desc": "Discussion Prompt",
      "L2": "c4f208733cd64bcdb1dce499f24d8c33",
      "L2label": "Role of the Architect (40 min)",
      "L1": "3a2a2222db67495e885f9d1ee9d903b4",
      "L1label": "Week 5: System Architect (4-5 hrs)",
      "order": 612,
      "unq_stu": 0,
      "sessions": 0,
      "days": 0,
      "events": 0,
      "totalTime": 0,
      "progress_i": 0,
      "recurse_i": 0,
      "forward_o": 0,
      "backward_o": 0,
      "sl": 0
    },
    {
      "name": "45c83aed04a949efb4542a124026d519",
      "courseID": "MITProfessionalX+SysEngxB1+3T2016",
      "module.type": "html",
      "L2": "c4f208733cd64bcdb1dce499f24d8c33",
      "L2label": "Role of the Architect (40 min)",
      "L1": "3a2a2222db67495e885f9d1ee9d903b4",
      "L1label": "Week 5: System Architect (4-5 hrs)",
      "order": 614,
      "unq_stu": 1,
      "sessions": 4,
      "days": 3,
      "events": 4,
      "totalTime": 0.05,
      "progress_i": 3,
      "recurse_i": 1,
      "forward_o": 4,
      "backward_o": 0,
      "sl": 0
    },
    {
      "name": "ded66654263044d6a85b095d56c7714d",
      "courseID": "MITProfessionalX+SysEngxB1+3T2016",
      "module.type": "video",
      "desc": "The Role of the Architect: Overview",
      "L2": "c4f208733cd64bcdb1dce499f24d8c33",
      "L2label": "Role of the Architect (40 min)",
      "L1": "3a2a2222db67495e885f9d1ee9d903b4",
      "L1label": "Week 5: System Architect (4-5 hrs)",
      "order": 615,
      "unq_stu": 1,
      "sessions": 1,
      "days": 1,
      "events": 16,
      "totalTime": 8.4667,
      "progress_i": 1,
      "recurse_i": 15,
      "forward_o": 1,
      "backward_o": 15,
      "sl": 15,
      "plays": 5,
      "play_time": 3.45,
      "pauses": 5,
      "pause_time": 1.5667,
      "seeks": 5,
      "seek_time": 3.45
    },
    {
      "name": "489262045ae4489a80c96a86bda4b20e",
      "courseID": "MITProfessionalX+SysEngxB1+3T2016",
      "module.type": "html",
      "L2": "c4f208733cd64bcdb1dce499f24d8c33",
      "L2label": "Role of the Architect (40 min)",
      "L1": "3a2a2222db67495e885f9d1ee9d903b4",
      "L1label": "Week 5: System Architect (4-5 hrs)",
      "order": 616,
      "unq_stu": 0,
      "sessions": 0,
      "days": 0,
      "events": 0,
      "totalTime": 0,
      "progress_i": 0,
      "recurse_i": 0,
      "forward_o": 0,
      "backward_o": 0,
      "sl": 0
    },
    {
      "name": "b760221e376a463ab568d7b3b1c21cc9",
      "courseID": "MITProfessionalX+SysEngxB1+3T2016",
      "module.type": "html",
      "L2": "c4f208733cd64bcdb1dce499f24d8c33",
      "L2label": "Role of the Architect (40 min)",
      "L1": "3a2a2222db67495e885f9d1ee9d903b4",
      "L1label": "Week 5: System Architect (4-5 hrs)",
      "order": 617,
      "unq_stu": 0,
      "sessions": 0,
      "days": 0,
      "events": 0,
      "totalTime": 0,
      "progress_i": 0,
      "recurse_i": 0,
      "forward_o": 0,
      "backward_o": 0,
      "sl": 0
    },
    {
      "name": "4baa72f8f3a24f0e9a471dd425173b7b",
      "courseID": "MITProfessionalX+SysEngxB1+3T2016",
      "module.type": "html",
      "L2": "c4f208733cd64bcdb1dce499f24d8c33",
      "L2label": "Role of the Architect (40 min)",
      "L1": "3a2a2222db67495e885f9d1ee9d903b4",
      "L1label": "Week 5: System Architect (4-5 hrs)",
      "order": 618,
      "unq_stu": 0,
      "sessions": 0,
      "days": 0,
      "events": 0,
      "totalTime": 0,
      "progress_i": 0,
      "recurse_i": 0,
      "forward_o": 0,
      "backward_o": 0,
      "sl": 0
    },
    {
      "name": "fe304c7dabc746bc9b2c914f8b5458f1",
      "courseID": "MITProfessionalX+SysEngxB1+3T2016",
      "module.type": "problem",
      "desc": "Question #1",
      "L2": "c4f208733cd64bcdb1dce499f24d8c33",
      "L2label": "Role of the Architect (40 min)",
      "L1": "3a2a2222db67495e885f9d1ee9d903b4",
      "L1label": "Week 5: System Architect (4-5 hrs)",
      "order": 619,
      "unq_stu": 1,
      "sessions": 1,
      "days": 1,
      "events": 1,
      "totalTime": 0.9833,
      "progress_i": 1,
      "recurse_i": 0,
      "forward_o": 1,
      "backward_o": 0,
      "sl": 0,
      "attempts": 1,
      "max.grade": 1
    },
    {
      "name": "613ea75406c74fb09329e845ea78fcde",
      "courseID": "MITProfessionalX+SysEngxB1+3T2016",
      "module.type": "problem",
      "desc": "Question #2",
      "L2": "c4f208733cd64bcdb1dce499f24d8c33",
      "L2label": "Role of the Architect (40 min)",
      "L1": "3a2a2222db67495e885f9d1ee9d903b4",
      "L1label": "Week 5: System Architect (4-5 hrs)",
      "order": 620,
      "unq_stu": 1,
      "sessions": 1,
      "days": 1,
      "events": 1,
      "totalTime": 0.1,
      "progress_i": 1,
      "recurse_i": 0,
      "forward_o": 0,
      "backward_o": 1,
      "sl": 0,
      "attempts": 1,
      "max.grade": 3
    },
    {
      "name": "78a4839579074ebe8cd577fe36e90901",
      "courseID": "MITProfessionalX+SysEngxB1+3T2016",
      "module.type": "html",
      "L2": "c4f208733cd64bcdb1dce499f24d8c33",
      "L2label": "Role of the Architect (40 min)",
      "L1": "3a2a2222db67495e885f9d1ee9d903b4",
      "L1label": "Week 5: System Architect (4-5 hrs)",
      "order": 622,
      "unq_stu": 1,
      "sessions": 2,
      "days": 3,
      "events": 3,
      "totalTime": 3.2,
      "progress_i": 2,
      "recurse_i": 1,
      "forward_o": 3,
      "backward_o": 0,
      "sl": 0
    },
    {
      "name": "f3fd640fce754ac883f3d8061c51b970",
      "courseID": "MITProfessionalX+SysEngxB1+3T2016",
      "module.type": "video",
      "desc": "The Role of the Architect: Reducing Ambiguity",
      "L2": "c4f208733cd64bcdb1dce499f24d8c33",
      "L2label": "Role of the Architect (40 min)",
      "L1": "3a2a2222db67495e885f9d1ee9d903b4",
      "L1label": "Week 5: System Architect (4-5 hrs)",
      "order": 623,
      "unq_stu": 1,
      "sessions": 2,
      "days": 2,
      "events": 21,
      "totalTime": 16.95,
      "progress_i": 2,
      "recurse_i": 19,
      "forward_o": 2,
      "backward_o": 19,
      "sl": 19,
      "plays": 8,
      "play_time": 6.7667,
      "pauses": 8,
      "pause_time": 1.6667,
      "seeks": 3,
      "seek_time": 2.8
    },
    {
      "name": "faf085b1f4ae46839f6b761512e37738",
      "courseID": "MITProfessionalX+SysEngxB1+3T2016",
      "module.type": "html",
      "L2": "c4f208733cd64bcdb1dce499f24d8c33",
      "L2label": "Role of the Architect (40 min)",
      "L1": "3a2a2222db67495e885f9d1ee9d903b4",
      "L1label": "Week 5: System Architect (4-5 hrs)",
      "order": 624,
      "unq_stu": 0,
      "sessions": 0,
      "days": 0,
      "events": 0,
      "totalTime": 0,
      "progress_i": 0,
      "recurse_i": 0,
      "forward_o": 0,
      "backward_o": 0,
      "sl": 0
    },
    {
      "name": "18e4c4dc13c84911838aadcf85bded1b",
      "courseID": "MITProfessionalX+SysEngxB1+3T2016",
      "module.type": "html",
      "L2": "c4f208733cd64bcdb1dce499f24d8c33",
      "L2label": "Role of the Architect (40 min)",
      "L1": "3a2a2222db67495e885f9d1ee9d903b4",
      "L1label": "Week 5: System Architect (4-5 hrs)",
      "order": 625,
      "unq_stu": 0,
      "sessions": 0,
      "days": 0,
      "events": 0,
      "totalTime": 0,
      "progress_i": 0,
      "recurse_i": 0,
      "forward_o": 0,
      "backward_o": 0,
      "sl": 0
    },
    {
      "name": "c8eb8dedc3ca42c8b2a78f2f03c34104",
      "courseID": "MITProfessionalX+SysEngxB1+3T2016",
      "module.type": "html",
      "L2": "c4f208733cd64bcdb1dce499f24d8c33",
      "L2label": "Role of the Architect (40 min)",
      "L1": "3a2a2222db67495e885f9d1ee9d903b4",
      "L1label": "Week 5: System Architect (4-5 hrs)",
      "order": 626,
      "unq_stu": 0,
      "sessions": 0,
      "days": 0,
      "events": 0,
      "totalTime": 0,
      "progress_i": 0,
      "recurse_i": 0,
      "forward_o": 0,
      "backward_o": 0,
      "sl": 0
    },
    {
      "name": "c1aa169198fb4319b37741794b90cd0d",
      "courseID": "MITProfessionalX+SysEngxB1+3T2016",
      "module.type": "html",
      "desc": "Discussion Prompt",
      "L2": "c4f208733cd64bcdb1dce499f24d8c33",
      "L2label": "Role of the Architect (40 min)",
      "L1": "3a2a2222db67495e885f9d1ee9d903b4",
      "L1label": "Week 5: System Architect (4-5 hrs)",
      "order": 627,
      "unq_stu": 0,
      "sessions": 0,
      "days": 0,
      "events": 0,
      "totalTime": 0,
      "progress_i": 0,
      "recurse_i": 0,
      "forward_o": 0,
      "backward_o": 0,
      "sl": 0
    },
    {
      "name": "067510d7017d48ed96552642d5c0d216",
      "courseID": "MITProfessionalX+SysEngxB1+3T2016",
      "module.type": "html",
      "L2": "c4f208733cd64bcdb1dce499f24d8c33",
      "L2label": "Role of the Architect (40 min)",
      "L1": "3a2a2222db67495e885f9d1ee9d903b4",
      "L1label": "Week 5: System Architect (4-5 hrs)",
      "order": 628,
      "unq_stu": 0,
      "sessions": 0,
      "days": 0,
      "events": 0,
      "totalTime": 0,
      "progress_i": 0,
      "recurse_i": 0,
      "forward_o": 0,
      "backward_o": 0,
      "sl": 0
    },
    {
      "name": "c04ad67468bb4d5c9fdd5710d3b6054c",
      "courseID": "MITProfessionalX+SysEngxB1+3T2016",
      "module.type": "problem",
      "desc": "Question #1",
      "L2": "c4f208733cd64bcdb1dce499f24d8c33",
      "L2label": "Role of the Architect (40 min)",
      "L1": "3a2a2222db67495e885f9d1ee9d903b4",
      "L1label": "Week 5: System Architect (4-5 hrs)",
      "order": 629,
      "unq_stu": 1,
      "sessions": 1,
      "days": 1,
      "events": 1,
      "totalTime": 0.6667,
      "progress_i": 1,
      "recurse_i": 0,
      "forward_o": 1,
      "backward_o": 0,
      "sl": 0,
      "attempts": 1,
      "max.grade": 1
    },
    {
      "name": "2f66b35527ef4c7d836fe8a1cff3b619",
      "courseID": "MITProfessionalX+SysEngxB1+3T2016",
      "module.type": "problem",
      "desc": "Question #2",
      "L2": "c4f208733cd64bcdb1dce499f24d8c33",
      "L2label": "Role of the Architect (40 min)",
      "L1": "3a2a2222db67495e885f9d1ee9d903b4",
      "L1label": "Week 5: System Architect (4-5 hrs)",
      "order": 630,
      "unq_stu": 1,
      "sessions": 1,
      "days": 1,
      "events": 1,
      "totalTime": 0.2667,
      "progress_i": 1,
      "recurse_i": 0,
      "forward_o": 1,
      "backward_o": 0,
      "sl": 0,
      "attempts": 1,
      "max.grade": 1
    },
    {
      "name": "71b9f41c0a0b43b8bd37fae35f85184f",
      "courseID": "MITProfessionalX+SysEngxB1+3T2016",
      "module.type": "problem",
      "desc": "Question #3",
      "L2": "c4f208733cd64bcdb1dce499f24d8c33",
      "L2label": "Role of the Architect (40 min)",
      "L1": "3a2a2222db67495e885f9d1ee9d903b4",
      "L1label": "Week 5: System Architect (4-5 hrs)",
      "order": 631,
      "unq_stu": 1,
      "sessions": 1,
      "days": 1,
      "events": 1,
      "totalTime": 0.5167,
      "progress_i": 1,
      "recurse_i": 0,
      "forward_o": 1,
      "backward_o": 0,
      "sl": 0,
      "attempts": 1,
      "max.grade": 1
    },
    {
      "name": "25c56908bedb4cbe9c2a9123b54b3603",
      "courseID": "MITProfessionalX+SysEngxB1+3T2016",
      "module.type": "problem",
      "desc": "Question #4",
      "L2": "c4f208733cd64bcdb1dce499f24d8c33",
      "L2label": "Role of the Architect (40 min)",
      "L1": "3a2a2222db67495e885f9d1ee9d903b4",
      "L1label": "Week 5: System Architect (4-5 hrs)",
      "order": 632,
      "unq_stu": 1,
      "sessions": 1,
      "days": 1,
      "events": 2,
      "totalTime": 0.05,
      "progress_i": 1,
      "recurse_i": 1,
      "forward_o": 1,
      "backward_o": 1,
      "sl": 1
    },
    {
      "name": "5918e41ab81e45b9ac6cdb03b5496a43",
      "courseID": "MITProfessionalX+SysEngxB1+3T2016",
      "module.type": "problem",
      "desc": "Question #5",
      "L2": "c4f208733cd64bcdb1dce499f24d8c33",
      "L2label": "Role of the Architect (40 min)",
      "L1": "3a2a2222db67495e885f9d1ee9d903b4",
      "L1label": "Week 5: System Architect (4-5 hrs)",
      "order": 633,
      "unq_stu": 1,
      "sessions": 1,
      "days": 1,
      "events": 1,
      "totalTime": 0.05,
      "progress_i": 1,
      "recurse_i": 0,
      "forward_o": 0,
      "backward_o": 1,
      "sl": 0,
      "attempts": 1,
      "max.grade": 1
    },
    {
      "name": "a652a732b0f54425baa3f98c280c2069",
      "courseID": "MITProfessionalX+SysEngxB1+3T2016",
      "module.type": "html",
      "L2": "c4f208733cd64bcdb1dce499f24d8c33",
      "L2label": "Role of the Architect (40 min)",
      "L1": "3a2a2222db67495e885f9d1ee9d903b4",
      "L1label": "Week 5: System Architect (4-5 hrs)",
      "order": 635,
      "unq_stu": 1,
      "sessions": 2,
      "days": 2,
      "events": 3,
      "totalTime": 4.0833,
      "progress_i": 2,
      "recurse_i": 1,
      "forward_o": 3,
      "backward_o": 0,
      "sl": 0
    },
    {
      "name": "e9d23f4a054e4997a3e05f859f4a88e5",
      "courseID": "MITProfessionalX+SysEngxB1+3T2016",
      "module.type": "video",
      "desc": "The Role of the Architect: Managing Complexity",
      "L2": "c4f208733cd64bcdb1dce499f24d8c33",
      "L2label": "Role of the Architect (40 min)",
      "L1": "3a2a2222db67495e885f9d1ee9d903b4",
      "L1label": "Week 5: System Architect (4-5 hrs)",
      "order": 636,
      "unq_stu": 1,
      "sessions": 1,
      "days": 1,
      "events": 4,
      "totalTime": 4.6833,
      "progress_i": 1,
      "recurse_i": 3,
      "forward_o": 1,
      "backward_o": 3,
      "sl": 3,
      "plays": 1,
      "play_time": 1.4667,
      "pauses": 1,
      "pause_time": 0,
      "seeks": 1,
      "seek_time": 2.0167
    },
    {
      "name": "a59cf06aeb754ecaa9db73f2504cd7cd",
      "courseID": "MITProfessionalX+SysEngxB1+3T2016",
      "module.type": "html",
      "L2": "c4f208733cd64bcdb1dce499f24d8c33",
      "L2label": "Role of the Architect (40 min)",
      "L1": "3a2a2222db67495e885f9d1ee9d903b4",
      "L1label": "Week 5: System Architect (4-5 hrs)",
      "order": 637,
      "unq_stu": 0,
      "sessions": 0,
      "days": 0,
      "events": 0,
      "totalTime": 0,
      "progress_i": 0,
      "recurse_i": 0,
      "forward_o": 0,
      "backward_o": 0,
      "sl": 0
    },
    {
      "name": "39c5e0a22ced4e2bb2c96ab41c6c608c",
      "courseID": "MITProfessionalX+SysEngxB1+3T2016",
      "module.type": "html",
      "L2": "c4f208733cd64bcdb1dce499f24d8c33",
      "L2label": "Role of the Architect (40 min)",
      "L1": "3a2a2222db67495e885f9d1ee9d903b4",
      "L1label": "Week 5: System Architect (4-5 hrs)",
      "order": 638,
      "unq_stu": 0,
      "sessions": 0,
      "days": 0,
      "events": 0,
      "totalTime": 0,
      "progress_i": 0,
      "recurse_i": 0,
      "forward_o": 0,
      "backward_o": 0,
      "sl": 0
    },
    {
      "name": "02549c4c8a604b109397f9e7ffa652ae",
      "courseID": "MITProfessionalX+SysEngxB1+3T2016",
      "module.type": "problem",
      "desc": "Question #1",
      "L2": "c4f208733cd64bcdb1dce499f24d8c33",
      "L2label": "Role of the Architect (40 min)",
      "L1": "3a2a2222db67495e885f9d1ee9d903b4",
      "L1label": "Week 5: System Architect (4-5 hrs)",
      "order": 639,
      "unq_stu": 1,
      "sessions": 1,
      "days": 1,
      "events": 1,
      "totalTime": 0.3167,
      "progress_i": 1,
      "recurse_i": 0,
      "forward_o": 1,
      "backward_o": 0,
      "sl": 0,
      "attempts": 1,
      "max.grade": 2
    },
    {
      "name": "8ac751e8ad1946cfa2cf3993ecfa7995",
      "courseID": "MITProfessionalX+SysEngxB1+3T2016",
      "module.type": "problem",
      "desc": "Question #2",
      "L2": "c4f208733cd64bcdb1dce499f24d8c33",
      "L2label": "Role of the Architect (40 min)",
      "L1": "3a2a2222db67495e885f9d1ee9d903b4",
      "L1label": "Week 5: System Architect (4-5 hrs)",
      "order": 640,
      "unq_stu": 1,
      "sessions": 1,
      "days": 1,
      "events": 1,
      "totalTime": 0.25,
      "progress_i": 1,
      "recurse_i": 0,
      "forward_o": 0,
      "backward_o": 1,
      "sl": 0,
      "attempts": 1,
      "max.grade": 2
    },
    {
      "name": "b226fa2347664cd381321823091151bc",
      "courseID": "MITProfessionalX+SysEngxB1+3T2016",
      "module.type": "html",
      "L2": "c4f208733cd64bcdb1dce499f24d8c33",
      "L2label": "Role of the Architect (40 min)",
      "L1": "3a2a2222db67495e885f9d1ee9d903b4",
      "L1label": "Week 5: System Architect (4-5 hrs)",
      "order": 642,
      "unq_stu": 1,
      "sessions": 2,
      "days": 1,
      "events": 2,
      "totalTime": 0.1,
      "progress_i": 2,
      "recurse_i": 0,
      "forward_o": 0,
      "backward_o": 2,
      "sl": 0
    },
    {
      "name": "0fa6ccd2427b45de9d6f6c775dd9bac8",
      "courseID": "MITProfessionalX+SysEngxB1+3T2016",
      "module.type": "problem",
      "desc": "Question #1",
      "L2": "c4f208733cd64bcdb1dce499f24d8c33",
      "L2label": "Role of the Architect (40 min)",
      "L1": "3a2a2222db67495e885f9d1ee9d903b4",
      "L1label": "Week 5: System Architect (4-5 hrs)",
      "order": 643,
      "unq_stu": 1,
      "sessions": 2,
      "days": 2,
      "events": 5,
      "totalTime": 2.5833,
      "progress_i": 2,
      "recurse_i": 3,
      "forward_o": 2,
      "backward_o": 3,
      "sl": 3
    },
    {
      "name": "725f1995467140ad8cb603eb0ff17000",
      "courseID": "MITProfessionalX+SysEngxB1+3T2016",
      "module.type": "problem",
      "desc": "Question #2",
      "L2": "c4f208733cd64bcdb1dce499f24d8c33",
      "L2label": "Role of the Architect (40 min)",
      "L1": "3a2a2222db67495e885f9d1ee9d903b4",
      "L1label": "Week 5: System Architect (4-5 hrs)",
      "order": 644,
      "unq_stu": 1,
      "sessions": 1,
      "days": 1,
      "events": 1,
      "totalTime": 0.2833,
      "progress_i": 1,
      "recurse_i": 0,
      "forward_o": 1,
      "backward_o": 0,
      "sl": 0,
      "attempts": 1,
      "max.grade": 1
    },
    {
      "name": "e8bc96f257f54b278d6642c4f3a680d3",
      "courseID": "MITProfessionalX+SysEngxB1+3T2016",
      "module.type": "html",
      "L2": "ff79135a616d4f35a63d115caa2d3ed4",
      "L2label": "Deliverables of the Architect (10 min)",
      "L1": "3a2a2222db67495e885f9d1ee9d903b4",
      "L1label": "Week 5: System Architect (4-5 hrs)",
      "order": 647,
      "unq_stu": 1,
      "sessions": 2,
      "days": 2,
      "events": 3,
      "totalTime": 0.0833,
      "progress_i": 3,
      "recurse_i": 0,
      "forward_o": 3,
      "backward_o": 0,
      "sl": 0
    },
    {
      "name": "3fe063bb66704af98530eedbb2072b48",
      "courseID": "MITProfessionalX+SysEngxB1+3T2016",
      "module.type": "video",
      "desc": "Deliverables of the Architect",
      "L2": "ff79135a616d4f35a63d115caa2d3ed4",
      "L2label": "Deliverables of the Architect (10 min)",
      "L1": "3a2a2222db67495e885f9d1ee9d903b4",
      "L1label": "Week 5: System Architect (4-5 hrs)",
      "order": 648,
      "unq_stu": 1,
      "sessions": 1,
      "days": 1,
      "events": 13,
      "totalTime": 15.0833,
      "progress_i": 1,
      "recurse_i": 12,
      "forward_o": 1,
      "backward_o": 12,
      "sl": 12,
      "plays": 5,
      "play_time": 7.9833,
      "pauses": 5,
      "pause_time": 5.9,
      "seeks": 2,
      "seek_time": 1.2
    },
    {
      "name": "99e0d8fb676b4aa490377ad4e7fc5247",
      "courseID": "MITProfessionalX+SysEngxB1+3T2016",
      "module.type": "html",
      "L2": "ff79135a616d4f35a63d115caa2d3ed4",
      "L2label": "Deliverables of the Architect (10 min)",
      "L1": "3a2a2222db67495e885f9d1ee9d903b4",
      "L1label": "Week 5: System Architect (4-5 hrs)",
      "order": 649,
      "unq_stu": 0,
      "sessions": 0,
      "days": 0,
      "events": 0,
      "totalTime": 0,
      "progress_i": 0,
      "recurse_i": 0,
      "forward_o": 0,
      "backward_o": 0,
      "sl": 0
    },
    {
      "name": "752af52d45fe4f13a35006f654627372",
      "courseID": "MITProfessionalX+SysEngxB1+3T2016",
      "module.type": "html",
      "L2": "ff79135a616d4f35a63d115caa2d3ed4",
      "L2label": "Deliverables of the Architect (10 min)",
      "L1": "3a2a2222db67495e885f9d1ee9d903b4",
      "L1label": "Week 5: System Architect (4-5 hrs)",
      "order": 650,
      "unq_stu": 0,
      "sessions": 0,
      "days": 0,
      "events": 0,
      "totalTime": 0,
      "progress_i": 0,
      "recurse_i": 0,
      "forward_o": 0,
      "backward_o": 0,
      "sl": 0
    },
    {
      "name": "33f5caeec8e0481d8bfbe78536476c4b",
      "courseID": "MITProfessionalX+SysEngxB1+3T2016",
      "module.type": "html",
      "L2": "ff79135a616d4f35a63d115caa2d3ed4",
      "L2label": "Deliverables of the Architect (10 min)",
      "L1": "3a2a2222db67495e885f9d1ee9d903b4",
      "L1label": "Week 5: System Architect (4-5 hrs)",
      "order": 651,
      "unq_stu": 0,
      "sessions": 0,
      "days": 0,
      "events": 0,
      "totalTime": 0,
      "progress_i": 0,
      "recurse_i": 0,
      "forward_o": 0,
      "backward_o": 0,
      "sl": 0
    },
    {
      "name": "335c27f5e2a7431cbe419743978fa55b",
      "courseID": "MITProfessionalX+SysEngxB1+3T2016",
      "module.type": "problem",
      "desc": "Question #1",
      "L2": "ff79135a616d4f35a63d115caa2d3ed4",
      "L2label": "Deliverables of the Architect (10 min)",
      "L1": "3a2a2222db67495e885f9d1ee9d903b4",
      "L1label": "Week 5: System Architect (4-5 hrs)",
      "order": 652,
      "unq_stu": 1,
      "sessions": 1,
      "days": 1,
      "events": 1,
      "totalTime": 0.35,
      "progress_i": 1,
      "recurse_i": 0,
      "forward_o": 1,
      "backward_o": 0,
      "sl": 0,
      "attempts": 1,
      "max.grade": 1
    },
    {
      "name": "3170048d19b24da488b1ef6107e3812b",
      "courseID": "MITProfessionalX+SysEngxB1+3T2016",
      "module.type": "html",
      "L2": "3feb04e2380345b7ad8a0c6349b49db0",
      "L2label": "Architecture Frameworks (30 min)",
      "L1": "3a2a2222db67495e885f9d1ee9d903b4",
      "L1label": "Week 5: System Architect (4-5 hrs)",
      "order": 655,
      "unq_stu": 1,
      "sessions": 3,
      "days": 2,
      "events": 10,
      "totalTime": 1.45,
      "progress_i": 4,
      "recurse_i": 6,
      "forward_o": 7,
      "backward_o": 3,
      "sl": 1
    },
    {
      "name": "143041f9ec92417f86e6c186be3d5116",
      "courseID": "MITProfessionalX+SysEngxB1+3T2016",
      "module.type": "html",
      "L2": "3feb04e2380345b7ad8a0c6349b49db0",
      "L2label": "Architecture Frameworks (30 min)",
      "L1": "3a2a2222db67495e885f9d1ee9d903b4",
      "L1label": "Week 5: System Architect (4-5 hrs)",
      "order": 656,
      "unq_stu": 0,
      "sessions": 0,
      "days": 0,
      "events": 0,
      "totalTime": 0,
      "progress_i": 0,
      "recurse_i": 0,
      "forward_o": 0,
      "backward_o": 0,
      "sl": 0
    },
    {
      "name": "7208fe2885ef487da3cf7816de3ab0d2",
      "courseID": "MITProfessionalX+SysEngxB1+3T2016",
      "module.type": "video",
      "desc": "Video",
      "L2": "3feb04e2380345b7ad8a0c6349b49db0",
      "L2label": "Architecture Frameworks (30 min)",
      "L1": "3a2a2222db67495e885f9d1ee9d903b4",
      "L1label": "Week 5: System Architect (4-5 hrs)",
      "order": 657,
      "unq_stu": 1,
      "sessions": 1,
      "days": 1,
      "events": 3,
      "totalTime": 2.3167,
      "progress_i": 1,
      "recurse_i": 2,
      "forward_o": 0,
      "backward_o": 3,
      "sl": 2,
      "plays": 1,
      "play_time": 2.2333,
      "pauses": 1,
      "pause_time": 0
    },
    {
      "name": "2582feee067b4754af570f30cdb0eee3",
      "courseID": "MITProfessionalX+SysEngxB1+3T2016",
      "module.type": "html",
      "L2": "3feb04e2380345b7ad8a0c6349b49db0",
      "L2label": "Architecture Frameworks (30 min)",
      "L1": "3a2a2222db67495e885f9d1ee9d903b4",
      "L1label": "Week 5: System Architect (4-5 hrs)",
      "order": 658,
      "unq_stu": 0,
      "sessions": 0,
      "days": 0,
      "events": 0,
      "totalTime": 0,
      "progress_i": 0,
      "recurse_i": 0,
      "forward_o": 0,
      "backward_o": 0,
      "sl": 0
    },
    {
      "name": "a2ab88aa91db4657baefdf37a1706c3b",
      "courseID": "MITProfessionalX+SysEngxB1+3T2016",
      "module.type": "html",
      "L2": "3feb04e2380345b7ad8a0c6349b49db0",
      "L2label": "Architecture Frameworks (30 min)",
      "L1": "3a2a2222db67495e885f9d1ee9d903b4",
      "L1label": "Week 5: System Architect (4-5 hrs)",
      "order": 660,
      "unq_stu": 1,
      "sessions": 3,
      "days": 2,
      "events": 6,
      "totalTime": 60.9833,
      "progress_i": 1,
      "recurse_i": 5,
      "forward_o": 6,
      "backward_o": 0,
      "sl": 0
    },
    {
      "name": "d981d9e74c5c4e1b9b8f912650c64533",
      "courseID": "MITProfessionalX+SysEngxB1+3T2016",
      "module.type": "html",
      "desc": "The Zachman Framework",
      "L2": "3feb04e2380345b7ad8a0c6349b49db0",
      "L2label": "Architecture Frameworks (30 min)",
      "L1": "3a2a2222db67495e885f9d1ee9d903b4",
      "L1label": "Week 5: System Architect (4-5 hrs)",
      "order": 661,
      "unq_stu": 0,
      "sessions": 0,
      "days": 0,
      "events": 0,
      "totalTime": 0,
      "progress_i": 0,
      "recurse_i": 0,
      "forward_o": 0,
      "backward_o": 0,
      "sl": 0
    },
    {
      "name": "4984aadceafd454c8ad1925ae8ebbfcd",
      "courseID": "MITProfessionalX+SysEngxB1+3T2016",
      "module.type": "html",
      "L2": "3feb04e2380345b7ad8a0c6349b49db0",
      "L2label": "Architecture Frameworks (30 min)",
      "L1": "3a2a2222db67495e885f9d1ee9d903b4",
      "L1label": "Week 5: System Architect (4-5 hrs)",
      "order": 662,
      "unq_stu": 0,
      "sessions": 0,
      "days": 0,
      "events": 0,
      "totalTime": 0,
      "progress_i": 0,
      "recurse_i": 0,
      "forward_o": 0,
      "backward_o": 0,
      "sl": 0
    },
    {
      "name": "2b261cef219f4b5fa695c172fa7177ff",
      "courseID": "MITProfessionalX+SysEngxB1+3T2016",
      "module.type": "problem",
      "desc": "Question #1",
      "L2": "3feb04e2380345b7ad8a0c6349b49db0",
      "L2label": "Architecture Frameworks (30 min)",
      "L1": "3a2a2222db67495e885f9d1ee9d903b4",
      "L1label": "Week 5: System Architect (4-5 hrs)",
      "order": 663,
      "unq_stu": 1,
      "sessions": 1,
      "days": 1,
      "events": 3,
      "totalTime": 3.4833,
      "progress_i": 1,
      "recurse_i": 2,
      "forward_o": 1,
      "backward_o": 2,
      "sl": 2
    },
    {
      "name": "c2112326bca946e1ab5de892add92397",
      "courseID": "MITProfessionalX+SysEngxB1+3T2016",
      "module.type": "problem",
      "desc": "Question #2",
      "L2": "3feb04e2380345b7ad8a0c6349b49db0",
      "L2label": "Architecture Frameworks (30 min)",
      "L1": "3a2a2222db67495e885f9d1ee9d903b4",
      "L1label": "Week 5: System Architect (4-5 hrs)",
      "order": 664,
      "unq_stu": 1,
      "sessions": 1,
      "days": 1,
      "events": 3,
      "totalTime": 1.5167,
      "progress_i": 1,
      "recurse_i": 2,
      "forward_o": 1,
      "backward_o": 2,
      "sl": 2,
      "attempts": 3,
      "max.grade": 1
    },
    {
      "name": "7c79be486143401ab2afbcadc5780b46",
      "courseID": "MITProfessionalX+SysEngxB1+3T2016",
      "module.type": "problem",
      "desc": "Question #3",
      "L2": "3feb04e2380345b7ad8a0c6349b49db0",
      "L2label": "Architecture Frameworks (30 min)",
      "L1": "3a2a2222db67495e885f9d1ee9d903b4",
      "L1label": "Week 5: System Architect (4-5 hrs)",
      "order": 665,
      "unq_stu": 1,
      "sessions": 1,
      "days": 1,
      "events": 1,
      "totalTime": 0.0667,
      "progress_i": 1,
      "recurse_i": 0,
      "forward_o": 0,
      "backward_o": 1,
      "sl": 0,
      "attempts": 1,
      "max.grade": 1
    },
    {
      "name": "3de5c143f8b04a2098cc3142c90040b9",
      "courseID": "MITProfessionalX+SysEngxB1+3T2016",
      "module.type": "html",
      "L2": "3feb04e2380345b7ad8a0c6349b49db0",
      "L2label": "Architecture Frameworks (30 min)",
      "L1": "3a2a2222db67495e885f9d1ee9d903b4",
      "L1label": "Week 5: System Architect (4-5 hrs)",
      "order": 667,
      "unq_stu": 1,
      "sessions": 3,
      "days": 2,
      "events": 4,
      "totalTime": 4.1667,
      "progress_i": 3,
      "recurse_i": 1,
      "forward_o": 3,
      "backward_o": 1,
      "sl": 0
    },
    {
      "name": "9ce40dbeb9d0409bb10760fafbc50fb4",
      "courseID": "MITProfessionalX+SysEngxB1+3T2016",
      "module.type": "html",
      "L2": "3feb04e2380345b7ad8a0c6349b49db0",
      "L2label": "Architecture Frameworks (30 min)",
      "L1": "3a2a2222db67495e885f9d1ee9d903b4",
      "L1label": "Week 5: System Architect (4-5 hrs)",
      "order": 668,
      "unq_stu": 0,
      "sessions": 0,
      "days": 0,
      "events": 0,
      "totalTime": 0,
      "progress_i": 0,
      "recurse_i": 0,
      "forward_o": 0,
      "backward_o": 0,
      "sl": 0
    },
    {
      "name": "45cc58632f884748a0bcb61abaf3819a",
      "courseID": "MITProfessionalX+SysEngxB1+3T2016",
      "module.type": "problem",
      "desc": "Question #1",
      "L2": "3feb04e2380345b7ad8a0c6349b49db0",
      "L2label": "Architecture Frameworks (30 min)",
      "L1": "3a2a2222db67495e885f9d1ee9d903b4",
      "L1label": "Week 5: System Architect (4-5 hrs)",
      "order": 669,
      "unq_stu": 1,
      "sessions": 1,
      "days": 1,
      "events": 1,
      "totalTime": 1.4167,
      "progress_i": 1,
      "recurse_i": 0,
      "forward_o": 1,
      "backward_o": 0,
      "sl": 0,
      "attempts": 1,
      "max.grade": 1
    },
    {
      "name": "a6db793021954e2da9096c778c24711c",
      "courseID": "MITProfessionalX+SysEngxB1+3T2016",
      "module.type": "problem",
      "desc": "Question #2",
      "L2": "3feb04e2380345b7ad8a0c6349b49db0",
      "L2label": "Architecture Frameworks (30 min)",
      "L1": "3a2a2222db67495e885f9d1ee9d903b4",
      "L1label": "Week 5: System Architect (4-5 hrs)",
      "order": 670,
      "unq_stu": 1,
      "sessions": 1,
      "days": 1,
      "events": 1,
      "totalTime": 1.4833,
      "progress_i": 1,
      "recurse_i": 0,
      "forward_o": 1,
      "backward_o": 0,
      "sl": 0,
      "attempts": 1,
      "max.grade": 1
    },
    {
      "name": "b7364da0732b4c2783a94720f2596459",
      "courseID": "MITProfessionalX+SysEngxB1+3T2016",
      "module.type": "problem",
      "desc": "Question #3",
      "L2": "3feb04e2380345b7ad8a0c6349b49db0",
      "L2label": "Architecture Frameworks (30 min)",
      "L1": "3a2a2222db67495e885f9d1ee9d903b4",
      "L1label": "Week 5: System Architect (4-5 hrs)",
      "order": 671,
      "unq_stu": 1,
      "sessions": 1,
      "days": 1,
      "events": 1,
      "totalTime": 0.0667,
      "progress_i": 1,
      "recurse_i": 0,
      "forward_o": 0,
      "backward_o": 1,
      "sl": 0,
      "attempts": 1,
      "max.grade": 1
    },
    {
      "name": "72b251b48eb84e269c19f0b71c99a85e",
      "courseID": "MITProfessionalX+SysEngxB1+3T2016",
      "module.type": "html",
      "L2": "3feb04e2380345b7ad8a0c6349b49db0",
      "L2label": "Architecture Frameworks (30 min)",
      "L1": "3a2a2222db67495e885f9d1ee9d903b4",
      "L1label": "Week 5: System Architect (4-5 hrs)",
      "order": 673,
      "unq_stu": 1,
      "sessions": 3,
      "days": 2,
      "events": 4,
      "totalTime": 5.7,
      "progress_i": 3,
      "recurse_i": 1,
      "forward_o": 3,
      "backward_o": 1,
      "sl": 0
    },
    {
      "name": "b1d66d9111ec45c19f0bf424d6813286",
      "courseID": "MITProfessionalX+SysEngxB1+3T2016",
      "module.type": "html",
      "L2": "3feb04e2380345b7ad8a0c6349b49db0",
      "L2label": "Architecture Frameworks (30 min)",
      "L1": "3a2a2222db67495e885f9d1ee9d903b4",
      "L1label": "Week 5: System Architect (4-5 hrs)",
      "order": 674,
      "unq_stu": 0,
      "sessions": 0,
      "days": 0,
      "events": 0,
      "totalTime": 0,
      "progress_i": 0,
      "recurse_i": 0,
      "forward_o": 0,
      "backward_o": 0,
      "sl": 0
    },
    {
      "name": "dac0965e92f446939878d317c097e276",
      "courseID": "MITProfessionalX+SysEngxB1+3T2016",
      "module.type": "html",
      "L2": "3feb04e2380345b7ad8a0c6349b49db0",
      "L2label": "Architecture Frameworks (30 min)",
      "L1": "3a2a2222db67495e885f9d1ee9d903b4",
      "L1label": "Week 5: System Architect (4-5 hrs)",
      "order": 675,
      "unq_stu": 0,
      "sessions": 0,
      "days": 0,
      "events": 0,
      "totalTime": 0,
      "progress_i": 0,
      "recurse_i": 0,
      "forward_o": 0,
      "backward_o": 0,
      "sl": 0
    },
    {
      "name": "f474279d68b746e9b2caf9a294d8296a",
      "courseID": "MITProfessionalX+SysEngxB1+3T2016",
      "module.type": "problem",
      "desc": "Question #1",
      "L2": "3feb04e2380345b7ad8a0c6349b49db0",
      "L2label": "Architecture Frameworks (30 min)",
      "L1": "3a2a2222db67495e885f9d1ee9d903b4",
      "L1label": "Week 5: System Architect (4-5 hrs)",
      "order": 676,
      "unq_stu": 1,
      "sessions": 1,
      "days": 1,
      "events": 2,
      "totalTime": 0.95,
      "progress_i": 1,
      "recurse_i": 1,
      "forward_o": 1,
      "backward_o": 1,
      "sl": 1,
      "attempts": 2,
      "max.grade": 1
    },
    {
      "name": "0f2ad7c405124ee0bbd513f134c34bdb",
      "courseID": "MITProfessionalX+SysEngxB1+3T2016",
      "module.type": "problem",
      "desc": "Question #2",
      "L2": "3feb04e2380345b7ad8a0c6349b49db0",
      "L2label": "Architecture Frameworks (30 min)",
      "L1": "3a2a2222db67495e885f9d1ee9d903b4",
      "L1label": "Week 5: System Architect (4-5 hrs)",
      "order": 677,
      "unq_stu": 1,
      "sessions": 1,
      "days": 1,
      "events": 1,
      "totalTime": 1.6167,
      "progress_i": 1,
      "recurse_i": 0,
      "forward_o": 1,
      "backward_o": 0,
      "sl": 0,
      "attempts": 1,
      "max.grade": 1
    },
    {
      "name": "32b2f8a566664cd6889f697b8643fe0c",
      "courseID": "MITProfessionalX+SysEngxB1+3T2016",
      "module.type": "problem",
      "desc": "Question #3",
      "L2": "3feb04e2380345b7ad8a0c6349b49db0",
      "L2label": "Architecture Frameworks (30 min)",
      "L1": "3a2a2222db67495e885f9d1ee9d903b4",
      "L1label": "Week 5: System Architect (4-5 hrs)",
      "order": 678,
      "unq_stu": 1,
      "sessions": 1,
      "days": 1,
      "events": 2,
      "totalTime": 0.6833,
      "progress_i": 1,
      "recurse_i": 1,
      "forward_o": 0,
      "backward_o": 2,
      "sl": 1,
      "attempts": 2,
      "max.grade": 1
    },
    {
      "name": "5dcd6035fe6a4c0bba261aab9dda4ada",
      "courseID": "MITProfessionalX+SysEngxB1+3T2016",
      "module.type": "html",
      "L2": "3feb04e2380345b7ad8a0c6349b49db0",
      "L2label": "Architecture Frameworks (30 min)",
      "L1": "3a2a2222db67495e885f9d1ee9d903b4",
      "L1label": "Week 5: System Architect (4-5 hrs)",
      "order": 680,
      "unq_stu": 1,
      "sessions": 2,
      "days": 2,
      "events": 3,
      "totalTime": 7.4833,
      "progress_i": 3,
      "recurse_i": 0,
      "forward_o": 2,
      "backward_o": 1,
      "sl": 0
    },
    {
      "name": "bd57a17567b143cb9ab8a4ab3a9469dc",
      "courseID": "MITProfessionalX+SysEngxB1+3T2016",
      "module.type": "html",
      "L2": "3feb04e2380345b7ad8a0c6349b49db0",
      "L2label": "Architecture Frameworks (30 min)",
      "L1": "3a2a2222db67495e885f9d1ee9d903b4",
      "L1label": "Week 5: System Architect (4-5 hrs)",
      "order": 681,
      "unq_stu": 0,
      "sessions": 0,
      "days": 0,
      "events": 0,
      "totalTime": 0,
      "progress_i": 0,
      "recurse_i": 0,
      "forward_o": 0,
      "backward_o": 0,
      "sl": 0
    },
    {
      "name": "af3cdcec26d6470fbee4d5029e91c7a6",
      "courseID": "MITProfessionalX+SysEngxB1+3T2016",
      "module.type": "html",
      "L2": "3feb04e2380345b7ad8a0c6349b49db0",
      "L2label": "Architecture Frameworks (30 min)",
      "L1": "3a2a2222db67495e885f9d1ee9d903b4",
      "L1label": "Week 5: System Architect (4-5 hrs)",
      "order": 683,
      "unq_stu": 1,
      "sessions": 2,
      "days": 1,
      "events": 2,
      "totalTime": 0.7667,
      "progress_i": 2,
      "recurse_i": 0,
      "forward_o": 0,
      "backward_o": 2,
      "sl": 0
    },
    {
      "name": "9c2897bc169548e7b6216f448f059aa4",
      "courseID": "MITProfessionalX+SysEngxB1+3T2016",
      "module.type": "html",
      "L2": "3feb04e2380345b7ad8a0c6349b49db0",
      "L2label": "Architecture Frameworks (30 min)",
      "L1": "3a2a2222db67495e885f9d1ee9d903b4",
      "L1label": "Week 5: System Architect (4-5 hrs)",
      "order": 684,
      "unq_stu": 0,
      "sessions": 0,
      "days": 0,
      "events": 0,
      "totalTime": 0,
      "progress_i": 0,
      "recurse_i": 0,
      "forward_o": 0,
      "backward_o": 0,
      "sl": 0
    },
    {
      "name": "f6899c654a8544ef994d46602d9af4d9",
      "courseID": "MITProfessionalX+SysEngxB1+3T2016",
      "module.type": "html",
      "L2": "3feb04e2380345b7ad8a0c6349b49db0",
      "L2label": "Architecture Frameworks (30 min)",
      "L1": "3a2a2222db67495e885f9d1ee9d903b4",
      "L1label": "Week 5: System Architect (4-5 hrs)",
      "order": 685,
      "unq_stu": 0,
      "sessions": 0,
      "days": 0,
      "events": 0,
      "totalTime": 0,
      "progress_i": 0,
      "recurse_i": 0,
      "forward_o": 0,
      "backward_o": 0,
      "sl": 0
    },
    {
      "name": "04bb5287cdd14da6a465fc3a48ad42d5",
      "courseID": "MITProfessionalX+SysEngxB1+3T2016",
      "module.type": "word_cloud",
      "desc": "Architectural Frameworks Word Cloud",
      "L2": "3feb04e2380345b7ad8a0c6349b49db0",
      "L2label": "Architecture Frameworks (30 min)",
      "L1": "3a2a2222db67495e885f9d1ee9d903b4",
      "L1label": "Week 5: System Architect (4-5 hrs)",
      "order": 686,
      "unq_stu": 0,
      "sessions": 0,
      "days": 0,
      "events": 0,
      "totalTime": 0,
      "progress_i": 0,
      "recurse_i": 0,
      "forward_o": 0,
      "backward_o": 0,
      "sl": 0
    },
    {
      "name": "145ebc0bc74f4dee89abb216b10d441f",
      "courseID": "MITProfessionalX+SysEngxB1+3T2016",
      "module.type": "html",
      "L2": "3feb04e2380345b7ad8a0c6349b49db0",
      "L2label": "Architecture Frameworks (30 min)",
      "L1": "3a2a2222db67495e885f9d1ee9d903b4",
      "L1label": "Week 5: System Architect (4-5 hrs)",
      "order": 687,
      "unq_stu": 0,
      "sessions": 0,
      "days": 0,
      "events": 0,
      "totalTime": 0,
      "progress_i": 0,
      "recurse_i": 0,
      "forward_o": 0,
      "backward_o": 0,
      "sl": 0
    },
    {
      "name": "6872c1ef6a1a4e858a517866eddc229e",
      "courseID": "MITProfessionalX+SysEngxB1+3T2016",
      "module.type": "html",
      "L2": "3feb04e2380345b7ad8a0c6349b49db0",
      "L2label": "Architecture Frameworks (30 min)",
      "L1": "3a2a2222db67495e885f9d1ee9d903b4",
      "L1label": "Week 5: System Architect (4-5 hrs)",
      "order": 688,
      "unq_stu": 0,
      "sessions": 0,
      "days": 0,
      "events": 0,
      "totalTime": 0,
      "progress_i": 0,
      "recurse_i": 0,
      "forward_o": 0,
      "backward_o": 0,
      "sl": 0
    },
    {
      "name": "e0cfc314d6b242ca8ecd620334cbf089",
      "courseID": "MITProfessionalX+SysEngxB1+3T2016",
      "module.type": "html",
      "L2": "3ce2ea77ae54430884a312f2b050bde8",
      "L2label": "Graded Activity (15 min)",
      "L1": "3a2a2222db67495e885f9d1ee9d903b4",
      "L1label": "Week 5: System Architect (4-5 hrs)",
      "order": 691,
      "unq_stu": 1,
      "sessions": 6,
      "days": 4,
      "events": 11,
      "totalTime": 9.5667,
      "progress_i": 6,
      "recurse_i": 5,
      "forward_o": 8,
      "backward_o": 3,
      "sl": 1
    },
    {
      "name": "76a2966a053e424d9eb1daa9f5637f1f",
      "courseID": "MITProfessionalX+SysEngxB1+3T2016",
      "module.type": "problem",
      "desc": "Question #1",
      "L2": "3ce2ea77ae54430884a312f2b050bde8",
      "L2label": "Graded Activity (15 min)",
      "L1": "3a2a2222db67495e885f9d1ee9d903b4",
      "L1label": "Week 5: System Architect (4-5 hrs)",
      "order": 692,
      "unq_stu": 1,
      "sessions": 3,
      "days": 3,
      "events": 5,
      "totalTime": 0.8833,
      "progress_i": 3,
      "recurse_i": 2,
      "forward_o": 1,
      "backward_o": 4,
      "sl": 2
    },
    {
      "name": "71ff5ae02a0d45caac8785d975799a9b",
      "courseID": "MITProfessionalX+SysEngxB1+3T2016",
      "module.type": "problem",
      "desc": "Question #2",
      "L2": "3ce2ea77ae54430884a312f2b050bde8",
      "L2label": "Graded Activity (15 min)",
      "L1": "3a2a2222db67495e885f9d1ee9d903b4",
      "L1label": "Week 5: System Architect (4-5 hrs)",
      "order": 693,
      "unq_stu": 1,
      "sessions": 1,
      "days": 1,
      "events": 3,
      "totalTime": 0.9833,
      "progress_i": 2,
      "recurse_i": 1,
      "forward_o": 1,
      "backward_o": 2,
      "sl": 1
    },
    {
      "name": "a749efd1ca3841f788e149ee86009582",
      "courseID": "MITProfessionalX+SysEngxB1+3T2016",
      "module.type": "problem",
      "desc": "Question #3",
      "L2": "3ce2ea77ae54430884a312f2b050bde8",
      "L2label": "Graded Activity (15 min)",
      "L1": "3a2a2222db67495e885f9d1ee9d903b4",
      "L1label": "Week 5: System Architect (4-5 hrs)",
      "order": 694,
      "unq_stu": 1,
      "sessions": 1,
      "days": 1,
      "events": 2,
      "totalTime": 0.1167,
      "progress_i": 2,
      "recurse_i": 0,
      "forward_o": 2,
      "backward_o": 0,
      "sl": 0
    },
    {
      "name": "36141997dae54179a1741da349321dde",
      "courseID": "MITProfessionalX+SysEngxB1+3T2016",
      "module.type": "problem",
      "desc": "Question #4",
      "L2": "3ce2ea77ae54430884a312f2b050bde8",
      "L2label": "Graded Activity (15 min)",
      "L1": "3a2a2222db67495e885f9d1ee9d903b4",
      "L1label": "Week 5: System Architect (4-5 hrs)",
      "order": 695,
      "unq_stu": 1,
      "sessions": 1,
      "days": 1,
      "events": 2,
      "totalTime": 1.6667,
      "progress_i": 2,
      "recurse_i": 0,
      "forward_o": 1,
      "backward_o": 1,
      "sl": 0
    },
    {
      "name": "391d14fc2eb1491f94f5a6c8f9358956",
      "courseID": "MITProfessionalX+SysEngxB1+3T2016",
      "module.type": "problem",
      "desc": "Question #5",
      "L2": "3ce2ea77ae54430884a312f2b050bde8",
      "L2label": "Graded Activity (15 min)",
      "L1": "3a2a2222db67495e885f9d1ee9d903b4",
      "L1label": "Week 5: System Architect (4-5 hrs)",
      "order": 696,
      "unq_stu": 1,
      "sessions": 1,
      "days": 1,
      "events": 3,
      "totalTime": 0.2,
      "progress_i": 2,
      "recurse_i": 1,
      "forward_o": 2,
      "backward_o": 1,
      "sl": 1
    },
    {
      "name": "1eec323c6b0b48dbb4bf664e853fe3fe",
      "courseID": "MITProfessionalX+SysEngxB1+3T2016",
      "module.type": "html",
      "L2": "5082f5ef9a914b3c95986f594743a64f",
      "L2label": "Project (1.5 hrs)",
      "L1": "3a2a2222db67495e885f9d1ee9d903b4",
      "L1label": "Week 5: System Architect (4-5 hrs)",
      "order": 699,
      "unq_stu": 1,
      "sessions": 7,
      "days": 6,
      "events": 10,
      "totalTime": 39.2667,
      "progress_i": 3,
      "recurse_i": 7,
      "forward_o": 5,
      "backward_o": 5,
      "sl": 4
    },
    {
      "name": "b52253ff5b454fbf86055b8e881ec679",
      "courseID": "MITProfessionalX+SysEngxB1+3T2016",
      "module.type": "html",
      "L2": "5082f5ef9a914b3c95986f594743a64f",
      "L2label": "Project (1.5 hrs)",
      "L1": "3a2a2222db67495e885f9d1ee9d903b4",
      "L1label": "Week 5: System Architect (4-5 hrs)",
      "order": 700,
      "unq_stu": 0,
      "sessions": 0,
      "days": 0,
      "events": 0,
      "totalTime": 0,
      "progress_i": 0,
      "recurse_i": 0,
      "forward_o": 0,
      "backward_o": 0,
      "sl": 0
    },
    {
      "name": "594a4d23b7734e9f88a738c9ee3fc1d4",
      "courseID": "MITProfessionalX+SysEngxB1+3T2016",
      "module.type": "html",
      "L2": "5082f5ef9a914b3c95986f594743a64f",
      "L2label": "Project (1.5 hrs)",
      "L1": "3a2a2222db67495e885f9d1ee9d903b4",
      "L1label": "Week 5: System Architect (4-5 hrs)",
      "order": 702,
      "unq_stu": 1,
      "sessions": 2,
      "days": 2,
      "events": 2,
      "totalTime": 1.55,
      "progress_i": 2,
      "recurse_i": 0,
      "forward_o": 2,
      "backward_o": 0,
      "sl": 0
    },
    {
      "name": "5672ac589fb44a2e8905d3e0500b962a",
      "courseID": "MITProfessionalX+SysEngxB1+3T2016",
      "module.type": "html",
      "L2": "5082f5ef9a914b3c95986f594743a64f",
      "L2label": "Project (1.5 hrs)",
      "L1": "3a2a2222db67495e885f9d1ee9d903b4",
      "L1label": "Week 5: System Architect (4-5 hrs)",
      "order": 703,
      "unq_stu": 0,
      "sessions": 0,
      "days": 0,
      "events": 0,
      "totalTime": 0,
      "progress_i": 0,
      "recurse_i": 0,
      "forward_o": 0,
      "backward_o": 0,
      "sl": 0
    },
    {
      "name": "8acd427dcd3441a89ebacf4de2c88f4f",
      "courseID": "MITProfessionalX+SysEngxB1+3T2016",
      "module.type": "html",
      "L2": "5082f5ef9a914b3c95986f594743a64f",
      "L2label": "Project (1.5 hrs)",
      "L1": "3a2a2222db67495e885f9d1ee9d903b4",
      "L1label": "Week 5: System Architect (4-5 hrs)",
      "order": 705,
      "unq_stu": 0,
      "sessions": 0,
      "days": 0,
      "events": 0,
      "totalTime": 0,
      "progress_i": 0,
      "recurse_i": 0,
      "forward_o": 0,
      "backward_o": 0,
      "sl": 0
    },
    {
      "name": "24bd8c8de3274930b26d1e6aacccd487",
      "courseID": "MITProfessionalX+SysEngxB1+3T2016",
      "module.type": "openassessment",
      "desc": "Project Assessment: Week 5",
      "L2": "5082f5ef9a914b3c95986f594743a64f",
      "L2label": "Project (1.5 hrs)",
      "L1": "3a2a2222db67495e885f9d1ee9d903b4",
      "L1label": "Week 5: System Architect (4-5 hrs)",
      "order": 706,
      "unq_stu": 1,
      "sessions": 4,
      "days": 3,
      "events": 14,
      "totalTime": 85.2667,
      "progress_i": 4,
      "recurse_i": 10,
      "forward_o": 2,
      "backward_o": 12,
      "sl": 10
    },
    {
      "name": "8eca056ff7de4da98c118575a357da08",
      "courseID": "MITProfessionalX+SysEngxB1+3T2016",
      "module.type": "html",
      "L2": "03a3841a0f684ecd93995d985355da91",
      "L2label": "Key Takeaways (2 min)",
      "L1": "3a2a2222db67495e885f9d1ee9d903b4",
      "L1label": "Week 5: System Architect (4-5 hrs)",
      "order": 709,
      "unq_stu": 1,
      "sessions": 3,
      "days": 3,
      "events": 3,
      "totalTime": 0.05,
      "progress_i": 3,
      "recurse_i": 0,
      "forward_o": 3,
      "backward_o": 0,
      "sl": 0
    },
    {
      "name": "8f058e2af10d408197104771438517d5",
      "courseID": "MITProfessionalX+SysEngxB1+3T2016",
      "module.type": "html",
      "L2": "03a3841a0f684ecd93995d985355da91",
      "L2label": "Key Takeaways (2 min)",
      "L1": "3a2a2222db67495e885f9d1ee9d903b4",
      "L1label": "Week 5: System Architect (4-5 hrs)",
      "order": 710,
      "unq_stu": 0,
      "sessions": 0,
      "days": 0,
      "events": 0,
      "totalTime": 0,
      "progress_i": 0,
      "recurse_i": 0,
      "forward_o": 0,
      "backward_o": 0,
      "sl": 0
    },
    {
      "name": "b10ef0006eb04b7682bf4c597004cf8e",
      "courseID": "MITProfessionalX+SysEngxB1+3T2016",
      "module.type": "html",
      "L2": "0cb330fde25b45e2800e1d2c770edfcf",
      "L2label": "Course Wrap Up (3 min)",
      "L1": "3a2a2222db67495e885f9d1ee9d903b4",
      "L1label": "Week 5: System Architect (4-5 hrs)",
      "order": 713,
      "unq_stu": 1,
      "sessions": 4,
      "days": 4,
      "events": 4,
      "totalTime": 0.2,
      "progress_i": 4,
      "recurse_i": 0,
      "forward_o": 3,
      "backward_o": 0,
      "sl": 0
    },
    {
      "name": "19a8186db8ef4f8fb1259a97b7a2b159",
      "courseID": "MITProfessionalX+SysEngxB1+3T2016",
      "module.type": "video",
      "desc": "Course Wrap Up",
      "L2": "0cb330fde25b45e2800e1d2c770edfcf",
      "L2label": "Course Wrap Up (3 min)",
      "L1": "3a2a2222db67495e885f9d1ee9d903b4",
      "L1label": "Week 5: System Architect (4-5 hrs)",
      "order": 714,
      "unq_stu": 1,
      "sessions": 1,
      "days": 1,
      "events": 10,
      "totalTime": 3.55,
      "progress_i": 1,
      "recurse_i": 9,
      "forward_o": 1,
      "backward_o": 9,
      "sl": 9,
      "plays": 4,
      "play_time": 2.8333,
      "pauses": 4,
      "pause_time": 0.4,
      "seeks": 1,
      "seek_time": 0.1167
    },
    {
      "name": "52d824cacb824b9e8f26daa4a41dde1e",
      "courseID": "MITProfessionalX+SysEngxB1+3T2016",
      "module.type": "html",
      "desc": "IFrame Tool",
      "L2": "654660e78e8649cf9540986ade83673f",
      "L2label": "Exit Survey",
      "L1": "3a2a2222db67495e885f9d1ee9d903b4",
      "L1label": "Week 5: System Architect (4-5 hrs)",
      "order": 717,
      "unq_stu": 1,
      "sessions": 8,
      "days": 7,
      "events": 11,
      "totalTime": 33.4333,
      "progress_i": 5,
      "recurse_i": 6,
      "forward_o": 1,
      "backward_o": 10,
      "sl": 6
    },
    {
      "name": "321cd4f8daef4981a420829d8ba5b4a8",
      "courseID": "MITProfessionalX+SysEngxB1+3T2016",
      "module.type": "html",
      "L2": "986f137dcdc5491e88b372278d89f50c",
      "L2label": "Post-Assessment",
      "L1": "5fc6f037a8e94588891e30a64945b9cb",
      "L1label": "Post-Assessment (15 min--required)",
      "order": 721,
      "unq_stu": 1,
      "sessions": 1,
      "days": 1,
      "events": 4,
      "totalTime": 0.95,
      "progress_i": 1,
      "recurse_i": 3,
      "forward_o": 1,
      "backward_o": 3,
      "sl": 2
    },
    {
      "name": "cb6cf67d2b4a46929648e996d1b976a6",
      "courseID": "MITProfessionalX+SysEngxB1+3T2016",
      "module.type": "html",
      "L2": "986f137dcdc5491e88b372278d89f50c",
      "L2label": "Post-Assessment",
      "L1": "5fc6f037a8e94588891e30a64945b9cb",
      "L1label": "Post-Assessment (15 min--required)",
      "order": 722,
      "unq_stu": 0,
      "sessions": 0,
      "days": 0,
      "events": 0,
      "totalTime": 0,
      "progress_i": 0,
      "recurse_i": 0,
      "forward_o": 0,
      "backward_o": 0,
      "sl": 0
    },
    {
      "name": "910fae8940ef4bd4a6d7987c2752e7bc",
      "courseID": "MITProfessionalX+SysEngxB1+3T2016",
      "module.type": "problem",
      "desc": "Question #1",
      "L2": "986f137dcdc5491e88b372278d89f50c",
      "L2label": "Post-Assessment",
      "L1": "5fc6f037a8e94588891e30a64945b9cb",
      "L1label": "Post-Assessment (15 min--required)",
      "order": 723,
      "unq_stu": 1,
      "sessions": 1,
      "days": 1,
      "events": 1,
      "totalTime": 2.8833,
      "progress_i": 1,
      "recurse_i": 0,
      "forward_o": 1,
      "backward_o": 0,
      "sl": 0,
      "attempts": 1,
      "max.grade": 1
    },
    {
      "name": "a3e41b5b2ce849e4b020cc2a12aed401",
      "courseID": "MITProfessionalX+SysEngxB1+3T2016",
      "module.type": "problem",
      "desc": "Question #2",
      "L2": "986f137dcdc5491e88b372278d89f50c",
      "L2label": "Post-Assessment",
      "L1": "5fc6f037a8e94588891e30a64945b9cb",
      "L1label": "Post-Assessment (15 min--required)",
      "order": 724,
      "unq_stu": 1,
      "sessions": 1,
      "days": 1,
      "events": 1,
      "totalTime": 0.8167,
      "progress_i": 1,
      "recurse_i": 0,
      "forward_o": 1,
      "backward_o": 0,
      "sl": 0,
      "attempts": 1,
      "max.grade": 1
    },
    {
      "name": "bd43adbc36c04c3cb1699b0579b3eb07",
      "courseID": "MITProfessionalX+SysEngxB1+3T2016",
      "module.type": "problem",
      "desc": "Question #3",
      "L2": "986f137dcdc5491e88b372278d89f50c",
      "L2label": "Post-Assessment",
      "L1": "5fc6f037a8e94588891e30a64945b9cb",
      "L1label": "Post-Assessment (15 min--required)",
      "order": 725,
      "unq_stu": 1,
      "sessions": 1,
      "days": 1,
      "events": 1,
      "totalTime": 0.6833,
      "progress_i": 1,
      "recurse_i": 0,
      "forward_o": 1,
      "backward_o": 0,
      "sl": 0,
      "attempts": 1,
      "max.grade": 1
    },
    {
      "name": "47e3a8dd48f24d5e84fd37ea201f62fc",
      "courseID": "MITProfessionalX+SysEngxB1+3T2016",
      "module.type": "problem",
      "desc": "Question #4",
      "L2": "986f137dcdc5491e88b372278d89f50c",
      "L2label": "Post-Assessment",
      "L1": "5fc6f037a8e94588891e30a64945b9cb",
      "L1label": "Post-Assessment (15 min--required)",
      "order": 726,
      "unq_stu": 1,
      "sessions": 1,
      "days": 1,
      "events": 1,
      "totalTime": 1.9667,
      "progress_i": 1,
      "recurse_i": 0,
      "forward_o": 1,
      "backward_o": 0,
      "sl": 0,
      "attempts": 1,
      "max.grade": 1
    },
    {
      "name": "020b245cfed54f41af99fd4d3df06ac2",
      "courseID": "MITProfessionalX+SysEngxB1+3T2016",
      "module.type": "problem",
      "desc": "Question #5",
      "L2": "986f137dcdc5491e88b372278d89f50c",
      "L2label": "Post-Assessment",
      "L1": "5fc6f037a8e94588891e30a64945b9cb",
      "L1label": "Post-Assessment (15 min--required)",
      "order": 727,
      "unq_stu": 1,
      "sessions": 1,
      "days": 1,
      "events": 1,
      "totalTime": 2.3833,
      "progress_i": 1,
      "recurse_i": 0,
      "forward_o": 1,
      "backward_o": 0,
      "sl": 0,
      "attempts": 1,
      "max.grade": 1
    },
    {
      "name": "e7d9065793c0437ea2bf5dd9a8d42aed",
      "courseID": "MITProfessionalX+SysEngxB1+3T2016",
      "module.type": "html",
      "desc": "Question # 6 image",
      "L2": "986f137dcdc5491e88b372278d89f50c",
      "L2label": "Post-Assessment",
      "L1": "5fc6f037a8e94588891e30a64945b9cb",
      "L1label": "Post-Assessment (15 min--required)",
      "order": 728,
      "unq_stu": 0,
      "sessions": 0,
      "days": 0,
      "events": 0,
      "totalTime": 0,
      "progress_i": 0,
      "recurse_i": 0,
      "forward_o": 0,
      "backward_o": 0,
      "sl": 0
    },
    {
      "name": "2c947d8881f54499b1b934dcffa4abd2",
      "courseID": "MITProfessionalX+SysEngxB1+3T2016",
      "module.type": "problem",
      "desc": "Question #6",
      "L2": "986f137dcdc5491e88b372278d89f50c",
      "L2label": "Post-Assessment",
      "L1": "5fc6f037a8e94588891e30a64945b9cb",
      "L1label": "Post-Assessment (15 min--required)",
      "order": 729,
      "unq_stu": 1,
      "sessions": 1,
      "days": 1,
      "events": 1,
      "totalTime": 5.2,
      "progress_i": 1,
      "recurse_i": 0,
      "forward_o": 1,
      "backward_o": 0,
      "sl": 0,
      "attempts": 1,
      "max.grade": 1
    },
    {
      "name": "97d5eb4b45434c5bbba89344ed8acb02",
      "courseID": "MITProfessionalX+SysEngxB1+3T2016",
      "module.type": "html",
      "L2": "986f137dcdc5491e88b372278d89f50c",
      "L2label": "Post-Assessment",
      "L1": "5fc6f037a8e94588891e30a64945b9cb",
      "L1label": "Post-Assessment (15 min--required)",
      "order": 730,
      "unq_stu": 0,
      "sessions": 0,
      "days": 0,
      "events": 0,
      "totalTime": 0,
      "progress_i": 0,
      "recurse_i": 0,
      "forward_o": 0,
      "backward_o": 0,
      "sl": 0
    },
    {
      "name": "f9ac778bd1c7431580d3a29c66fc86ad",
      "courseID": "MITProfessionalX+SysEngxB1+3T2016",
      "module.type": "problem",
      "desc": "Question #7",
      "L2": "986f137dcdc5491e88b372278d89f50c",
      "L2label": "Post-Assessment",
      "L1": "5fc6f037a8e94588891e30a64945b9cb",
      "L1label": "Post-Assessment (15 min--required)",
      "order": 731,
      "unq_stu": 1,
      "sessions": 1,
      "days": 1,
      "events": 1,
      "totalTime": 3.3333,
      "progress_i": 1,
      "recurse_i": 0,
      "forward_o": 1,
      "backward_o": 0,
      "sl": 0,
      "attempts": 1,
      "max.grade": 1
    },
    {
      "name": "0273e24c469140dbabdfaee495acc254",
      "courseID": "MITProfessionalX+SysEngxB1+3T2016",
      "module.type": "problem",
      "desc": "Question #8",
      "L2": "986f137dcdc5491e88b372278d89f50c",
      "L2label": "Post-Assessment",
      "L1": "5fc6f037a8e94588891e30a64945b9cb",
      "L1label": "Post-Assessment (15 min--required)",
      "order": 732,
      "unq_stu": 1,
      "sessions": 1,
      "days": 1,
      "events": 1,
      "totalTime": 2.65,
      "progress_i": 1,
      "recurse_i": 0,
      "forward_o": 1,
      "backward_o": 0,
      "sl": 0,
      "attempts": 1,
      "max.grade": 1
    },
    {
      "name": "2b63efd2327a49ec9101e0aeecec507d",
      "courseID": "MITProfessionalX+SysEngxB1+3T2016",
      "module.type": "problem",
      "desc": "Question #9",
      "L2": "986f137dcdc5491e88b372278d89f50c",
      "L2label": "Post-Assessment",
      "L1": "5fc6f037a8e94588891e30a64945b9cb",
      "L1label": "Post-Assessment (15 min--required)",
      "order": 733,
      "unq_stu": 1,
      "sessions": 1,
      "days": 1,
      "events": 1,
      "totalTime": 0.5167,
      "progress_i": 1,
      "recurse_i": 0,
      "forward_o": 1,
      "backward_o": 0,
      "sl": 0,
      "attempts": 1,
      "max.grade": 1
    },
    {
      "name": "1441f0949a1c4886b9a989a777b011e7",
      "courseID": "MITProfessionalX+SysEngxB1+3T2016",
      "module.type": "problem",
      "desc": "Question #10",
      "L2": "986f137dcdc5491e88b372278d89f50c",
      "L2label": "Post-Assessment",
      "L1": "5fc6f037a8e94588891e30a64945b9cb",
      "L1label": "Post-Assessment (15 min--required)",
      "order": 734,
      "unq_stu": 1,
      "sessions": 1,
      "days": 1,
      "events": 1,
      "totalTime": 1.45,
      "progress_i": 1,
      "recurse_i": 0,
      "forward_o": 0,
      "backward_o": 1,
      "sl": 0,
      "attempts": 1,
      "max.grade": 1
    },
    {
      "name": "6f18f19f45824a069bca5851bc710209",
      "courseID": "MITProfessionalX+SysEngxB1+3T2016",
      "module.type": "html",
      "L2": "986f137dcdc5491e88b372278d89f50c",
      "L2label": "Post-Assessment",
      "L1": "5fc6f037a8e94588891e30a64945b9cb",
      "L1label": "Post-Assessment (15 min--required)",
      "order": 735,
      "unq_stu": 0,
      "sessions": 0,
      "days": 0,
      "events": 0,
      "totalTime": 0,
      "progress_i": 0,
      "recurse_i": 0,
      "forward_o": 0,
      "backward_o": 0,
      "sl": 0
    }
  ],
  "edges": [
    {
      "from": "ffb131d47a33435684f3ffd7bd80959d",
      "to": "74ac8efc3d764027b5e1250e91447312",
      "s.seqpos": 23,
      "s.session": "4e3549ead59911e9f65e672a569de9d3",
      "s.tsession": 2,
      "t.seqpos": 5,
      "t.session": "4e3549ead59911e9f65e672a569de9d3",
      "t.tsession": 3,
      "time": "2016-09-12 13:31:56",
      "dir": "n",
      "dis": -18,
      "sl": 0,
      "user_id": SAMPLE_Student
    },
    {
      "from": "74ac8efc3d764027b5e1250e91447312",
      "to": "74ac8efc3d764027b5e1250e91447312",
      "s.seqpos": 5,
      "s.session": "4e3549ead59911e9f65e672a569de9d3",
      "s.tsession": 3,
      "t.seqpos": 5,
      "t.session": "fc7b4c7a331914563b5d689b732cffe3",
      "t.tsession": 3,
      "time": "2016-09-12 14:28:30",
      "dir": "n",
      "dis": 0,
      "sl": 1,
      "user_id": SAMPLE_Student
    },
    {
      "from": "74ac8efc3d764027b5e1250e91447312",
      "to": "74ac8efc3d764027b5e1250e91447312",
      "s.seqpos": 5,
      "s.session": "fc7b4c7a331914563b5d689b732cffe3",
      "s.tsession": 3,
      "t.seqpos": 5,
      "t.session": "fc7b4c7a331914563b5d689b732cffe3",
      "t.tsession": 3,
      "time": "2016-09-12 14:32:02",
      "dir": "n",
      "dis": 0,
      "sl": 1,
      "user_id": SAMPLE_Student
    },
    {
      "from": "74ac8efc3d764027b5e1250e91447312",
      "to": "8c15ba17ee9a44e19835f2d860dcf497",
      "s.seqpos": 5,
      "s.session": "fc7b4c7a331914563b5d689b732cffe3",
      "s.tsession": 3,
      "t.seqpos": 28,
      "t.session": "fc7b4c7a331914563b5d689b732cffe3",
      "t.tsession": 3,
      "time": "2016-09-12 14:33:22",
      "dir": "p",
      "dis": 23,
      "sl": 0,
      "user_id": SAMPLE_Student
    },
    {
      "from": "8c15ba17ee9a44e19835f2d860dcf497",
      "to": "74ac8efc3d764027b5e1250e91447312",
      "s.seqpos": 28,
      "s.session": "fc7b4c7a331914563b5d689b732cffe3",
      "s.tsession": 3,
      "t.seqpos": 5,
      "t.session": "fc7b4c7a331914563b5d689b732cffe3",
      "t.tsession": 3,
      "time": "2016-09-12 14:33:34",
      "dir": "n",
      "dis": -23,
      "sl": 0,
      "user_id": SAMPLE_Student
    },
    {
      "from": "74ac8efc3d764027b5e1250e91447312",
      "to": "74ac8efc3d764027b5e1250e91447312",
      "s.seqpos": 5,
      "s.session": "fc7b4c7a331914563b5d689b732cffe3",
      "s.tsession": 3,
      "t.seqpos": 5,
      "t.session": "4e3549ead59911e9f65e672a569de9d3",
      "t.tsession": 4,
      "time": "2016-09-13 01:32:02",
      "dir": "n",
      "dis": 0,
      "sl": 1,
      "user_id": SAMPLE_Student
    },
    {
      "from": "74ac8efc3d764027b5e1250e91447312",
      "to": "1a8e179d17324618a8595df0f45daf1e",
      "s.seqpos": 5,
      "s.session": "4e3549ead59911e9f65e672a569de9d3",
      "s.tsession": 4,
      "t.seqpos": 7,
      "t.session": "4e3549ead59911e9f65e672a569de9d3",
      "t.tsession": 4,
      "time": "2016-09-13 01:50:30",
      "dir": "p",
      "dis": 2,
      "sl": 0,
      "user_id": SAMPLE_Student
    },
    {
      "from": "1a8e179d17324618a8595df0f45daf1e",
      "to": "e6c26dfc22fa402e90d8331751374b98",
      "s.seqpos": 7,
      "s.session": "4e3549ead59911e9f65e672a569de9d3",
      "s.tsession": 4,
      "t.seqpos": 8,
      "t.session": "4e3549ead59911e9f65e672a569de9d3",
      "t.tsession": 4,
      "time": "2016-09-13 01:50:38",
      "dir": "p",
      "dis": 1,
      "sl": 0,
      "user_id": SAMPLE_Student
    },
    {
      "from": "e6c26dfc22fa402e90d8331751374b98",
      "to": "6a14c3aae9ea436fa7db56487f1bd46d",
      "s.seqpos": 8,
      "s.session": "4e3549ead59911e9f65e672a569de9d3",
      "s.tsession": 4,
      "t.seqpos": 9,
      "t.session": "4e3549ead59911e9f65e672a569de9d3",
      "t.tsession": 4,
      "time": "2016-09-13 01:50:51",
      "dir": "p",
      "dis": 1,
      "sl": 0,
      "user_id": SAMPLE_Student
    },
    {
      "from": "6a14c3aae9ea436fa7db56487f1bd46d",
      "to": "86b82f161d2641d7822e8265066ee474",
      "s.seqpos": 9,
      "s.session": "4e3549ead59911e9f65e672a569de9d3",
      "s.tsession": 4,
      "t.seqpos": 10,
      "t.session": "4e3549ead59911e9f65e672a569de9d3",
      "t.tsession": 4,
      "time": "2016-09-13 01:50:59",
      "dir": "p",
      "dis": 1,
      "sl": 0,
      "user_id": SAMPLE_Student
    },
    {
      "from": "86b82f161d2641d7822e8265066ee474",
      "to": "aa12167942ea4134ac65d4152096f3fb",
      "s.seqpos": 10,
      "s.session": "4e3549ead59911e9f65e672a569de9d3",
      "s.tsession": 4,
      "t.seqpos": 11,
      "t.session": "4e3549ead59911e9f65e672a569de9d3",
      "t.tsession": 4,
      "time": "2016-09-13 01:51:07",
      "dir": "p",
      "dis": 1,
      "sl": 0,
      "user_id": SAMPLE_Student
    },
    {
      "from": "aa12167942ea4134ac65d4152096f3fb",
      "to": "2571a6cec52749ed8ccd46087d46b561",
      "s.seqpos": 11,
      "s.session": "4e3549ead59911e9f65e672a569de9d3",
      "s.tsession": 4,
      "t.seqpos": 13,
      "t.session": "4e3549ead59911e9f65e672a569de9d3",
      "t.tsession": 4,
      "time": "2016-09-13 01:52:13",
      "dir": "p",
      "dis": 2,
      "sl": 0,
      "user_id": SAMPLE_Student
    },
    {
      "from": "2571a6cec52749ed8ccd46087d46b561",
      "to": "cc4d9b10594a45d2b0ed7a4a7fdebf18",
      "s.seqpos": 13,
      "s.session": "4e3549ead59911e9f65e672a569de9d3",
      "s.tsession": 4,
      "t.seqpos": 15,
      "t.session": "4e3549ead59911e9f65e672a569de9d3",
      "t.tsession": 4,
      "time": "2016-09-13 01:52:43",
      "dir": "p",
      "dis": 2,
      "sl": 0,
      "user_id": SAMPLE_Student
    },
    {
      "from": "cc4d9b10594a45d2b0ed7a4a7fdebf18",
      "to": "82901b331caa4f9fb799228bd4995b9a",
      "s.seqpos": 15,
      "s.session": "4e3549ead59911e9f65e672a569de9d3",
      "s.tsession": 4,
      "t.seqpos": 16,
      "t.session": "4e3549ead59911e9f65e672a569de9d3",
      "t.tsession": 4,
      "time": "2016-09-13 01:52:52",
      "dir": "p",
      "dis": 1,
      "sl": 0,
      "user_id": SAMPLE_Student
    },
    {
      "from": "82901b331caa4f9fb799228bd4995b9a",
      "to": "6fa6f0a0801441f9ba875cc084947c1d",
      "s.seqpos": 16,
      "s.session": "4e3549ead59911e9f65e672a569de9d3",
      "s.tsession": 4,
      "t.seqpos": 17,
      "t.session": "4e3549ead59911e9f65e672a569de9d3",
      "t.tsession": 4,
      "time": "2016-09-13 01:52:56",
      "dir": "p",
      "dis": 1,
      "sl": 0,
      "user_id": SAMPLE_Student
    },
    {
      "from": "6fa6f0a0801441f9ba875cc084947c1d",
      "to": "fc43a64830d54a198fd3bfa6248bac7b",
      "s.seqpos": 17,
      "s.session": "4e3549ead59911e9f65e672a569de9d3",
      "s.tsession": 4,
      "t.seqpos": 18,
      "t.session": "4e3549ead59911e9f65e672a569de9d3",
      "t.tsession": 4,
      "time": "2016-09-13 01:53:02",
      "dir": "p",
      "dis": 1,
      "sl": 0,
      "user_id": SAMPLE_Student
    },
    {
      "from": "fc43a64830d54a198fd3bfa6248bac7b",
      "to": "74ac8efc3d764027b5e1250e91447312",
      "s.seqpos": 18,
      "s.session": "4e3549ead59911e9f65e672a569de9d3",
      "s.tsession": 4,
      "t.seqpos": 5,
      "t.session": "4e3549ead59911e9f65e672a569de9d3",
      "t.tsession": 4,
      "time": "2016-09-13 01:53:18",
      "dir": "n",
      "dis": -13,
      "sl": 0,
      "user_id": SAMPLE_Student
    },
    {
      "from": "74ac8efc3d764027b5e1250e91447312",
      "to": "ffb131d47a33435684f3ffd7bd80959d",
      "s.seqpos": 5,
      "s.session": "4e3549ead59911e9f65e672a569de9d3",
      "s.tsession": 4,
      "t.seqpos": 23,
      "t.session": "4e3549ead59911e9f65e672a569de9d3",
      "t.tsession": 4,
      "time": "2016-09-13 01:54:25",
      "dir": "p",
      "dis": 18,
      "sl": 0,
      "user_id": SAMPLE_Student
    },
    {
      "from": "ffb131d47a33435684f3ffd7bd80959d",
      "to": "ffb131d47a33435684f3ffd7bd80959d",
      "s.seqpos": 23,
      "s.session": "4e3549ead59911e9f65e672a569de9d3",
      "s.tsession": 4,
      "t.seqpos": 23,
      "t.session": "4e3549ead59911e9f65e672a569de9d3",
      "t.tsession": 4,
      "time": "2016-09-13 01:59:33",
      "dir": "n",
      "dis": 0,
      "sl": 1,
      "user_id": SAMPLE_Student
    },
    {
      "from": "ffb131d47a33435684f3ffd7bd80959d",
      "to": "ffb131d47a33435684f3ffd7bd80959d",
      "s.seqpos": 23,
      "s.session": "4e3549ead59911e9f65e672a569de9d3",
      "s.tsession": 4,
      "t.seqpos": 23,
      "t.session": "4e3549ead59911e9f65e672a569de9d3",
      "t.tsession": 4,
      "time": "2016-09-13 02:00:23",
      "dir": "n",
      "dis": 0,
      "sl": 1,
      "user_id": SAMPLE_Student
    },
    {
      "from": "ffb131d47a33435684f3ffd7bd80959d",
      "to": "ffb131d47a33435684f3ffd7bd80959d",
      "s.seqpos": 23,
      "s.session": "4e3549ead59911e9f65e672a569de9d3",
      "s.tsession": 4,
      "t.seqpos": 23,
      "t.session": "4e3549ead59911e9f65e672a569de9d3",
      "t.tsession": 4,
      "time": "2016-09-13 02:01:15",
      "dir": "n",
      "dis": 0,
      "sl": 1,
      "user_id": SAMPLE_Student
    },
    {
      "from": "ffb131d47a33435684f3ffd7bd80959d",
      "to": "ffb131d47a33435684f3ffd7bd80959d",
      "s.seqpos": 23,
      "s.session": "4e3549ead59911e9f65e672a569de9d3",
      "s.tsession": 4,
      "t.seqpos": 23,
      "t.session": "4e3549ead59911e9f65e672a569de9d3",
      "t.tsession": 4,
      "time": "2016-09-13 02:02:44",
      "dir": "n",
      "dis": 0,
      "sl": 1,
      "user_id": SAMPLE_Student
    },
    {
      "from": "ffb131d47a33435684f3ffd7bd80959d",
      "to": "ffb131d47a33435684f3ffd7bd80959d",
      "s.seqpos": 23,
      "s.session": "4e3549ead59911e9f65e672a569de9d3",
      "s.tsession": 4,
      "t.seqpos": 23,
      "t.session": "4e3549ead59911e9f65e672a569de9d3",
      "t.tsession": 4,
      "time": "2016-09-13 02:02:44",
      "dir": "n",
      "dis": 0,
      "sl": 1,
      "user_id": SAMPLE_Student
    },
    {
      "from": "ffb131d47a33435684f3ffd7bd80959d",
      "to": "8c15ba17ee9a44e19835f2d860dcf497",
      "s.seqpos": 23,
      "s.session": "4e3549ead59911e9f65e672a569de9d3",
      "s.tsession": 4,
      "t.seqpos": 28,
      "t.session": "4e3549ead59911e9f65e672a569de9d3",
      "t.tsession": 4,
      "time": "2016-09-13 02:05:17",
      "dir": "p",
      "dis": 5,
      "sl": 0,
      "user_id": SAMPLE_Student
    },
    {
      "from": "8c15ba17ee9a44e19835f2d860dcf497",
      "to": "8c15ba17ee9a44e19835f2d860dcf497",
      "s.seqpos": 28,
      "s.session": "4e3549ead59911e9f65e672a569de9d3",
      "s.tsession": 4,
      "t.seqpos": 28,
      "t.session": "4e3549ead59911e9f65e672a569de9d3",
      "t.tsession": 4,
      "time": "2016-09-13 02:08:38",
      "dir": "n",
      "dis": 0,
      "sl": 1,
      "user_id": SAMPLE_Student
    },
    {
      "from": "8c15ba17ee9a44e19835f2d860dcf497",
      "to": "5388e3e2233d42e99aa7b063074b665c",
      "s.seqpos": 28,
      "s.session": "4e3549ead59911e9f65e672a569de9d3",
      "s.tsession": 4,
      "t.seqpos": 33,
      "t.session": "4e3549ead59911e9f65e672a569de9d3",
      "t.tsession": 4,
      "time": "2016-09-13 02:10:17",
      "dir": "p",
      "dis": 5,
      "sl": 0,
      "user_id": SAMPLE_Student
    },
    {
      "from": "5388e3e2233d42e99aa7b063074b665c",
      "to": "9530c4880cf64191b915ac73a3a3b476",
      "s.seqpos": 33,
      "s.session": "4e3549ead59911e9f65e672a569de9d3",
      "s.tsession": 4,
      "t.seqpos": 38,
      "t.session": "4e3549ead59911e9f65e672a569de9d3",
      "t.tsession": 4,
      "time": "2016-09-13 02:13:35",
      "dir": "p",
      "dis": 5,
      "sl": 0,
      "user_id": SAMPLE_Student
    },
    {
      "from": "9530c4880cf64191b915ac73a3a3b476",
      "to": "9530c4880cf64191b915ac73a3a3b476",
      "s.seqpos": 38,
      "s.session": "4e3549ead59911e9f65e672a569de9d3",
      "s.tsession": 4,
      "t.seqpos": 38,
      "t.session": "4e3549ead59911e9f65e672a569de9d3",
      "t.tsession": 4,
      "time": "2016-09-13 02:42:03",
      "dir": "n",
      "dis": 0,
      "sl": 1,
      "user_id": SAMPLE_Student
    },
    {
      "from": "9530c4880cf64191b915ac73a3a3b476",
      "to": "cb2bb769568d49bea380e1ab069a353c",
      "s.seqpos": 38,
      "s.session": "4e3549ead59911e9f65e672a569de9d3",
      "s.tsession": 4,
      "t.seqpos": 47,
      "t.session": "4e3549ead59911e9f65e672a569de9d3",
      "t.tsession": 4,
      "time": "2016-09-13 02:42:08",
      "dir": "p",
      "dis": 9,
      "sl": 0,
      "user_id": SAMPLE_Student
    },
    {
      "from": "cb2bb769568d49bea380e1ab069a353c",
      "to": "f747c52ea3a94b85bf554cf16145166f",
      "s.seqpos": 47,
      "s.session": "4e3549ead59911e9f65e672a569de9d3",
      "s.tsession": 4,
      "t.seqpos": 51,
      "t.session": "4e3549ead59911e9f65e672a569de9d3",
      "t.tsession": 4,
      "time": "2016-09-13 02:45:31",
      "dir": "p",
      "dis": 4,
      "sl": 0,
      "user_id": SAMPLE_Student
    },
    {
      "from": "f747c52ea3a94b85bf554cf16145166f",
      "to": "f747c52ea3a94b85bf554cf16145166f",
      "s.seqpos": 51,
      "s.session": "4e3549ead59911e9f65e672a569de9d3",
      "s.tsession": 4,
      "t.seqpos": 51,
      "t.session": "4e3549ead59911e9f65e672a569de9d3",
      "t.tsession": 4,
      "time": "2016-09-13 02:46:25",
      "dir": "n",
      "dis": 0,
      "sl": 1,
      "user_id": SAMPLE_Student
    },
    {
      "from": "f747c52ea3a94b85bf554cf16145166f",
      "to": "e673460d01c64845b71c086ed11432d3",
      "s.seqpos": 51,
      "s.session": "4e3549ead59911e9f65e672a569de9d3",
      "s.tsession": 4,
      "t.seqpos": 57,
      "t.session": "4e3549ead59911e9f65e672a569de9d3",
      "t.tsession": 4,
      "time": "2016-09-13 02:46:36",
      "dir": "p",
      "dis": 6,
      "sl": 0,
      "user_id": SAMPLE_Student
    },
    {
      "from": "e673460d01c64845b71c086ed11432d3",
      "to": "cf5adb44f502474397c783368016b294",
      "s.seqpos": 57,
      "s.session": "4e3549ead59911e9f65e672a569de9d3",
      "s.tsession": 4,
      "t.seqpos": 60,
      "t.session": "4e3549ead59911e9f65e672a569de9d3",
      "t.tsession": 4,
      "time": "2016-09-13 02:47:00",
      "dir": "p",
      "dis": 3,
      "sl": 0,
      "user_id": SAMPLE_Student
    },
    {
      "from": "cf5adb44f502474397c783368016b294",
      "to": "6a9697bd6118441d929108687dab12be",
      "s.seqpos": 60,
      "s.session": "4e3549ead59911e9f65e672a569de9d3",
      "s.tsession": 4,
      "t.seqpos": 80,
      "t.session": "4e3549ead59911e9f65e672a569de9d3",
      "t.tsession": 4,
      "time": "2016-09-13 02:48:05",
      "dir": "p",
      "dis": 20,
      "sl": 0,
      "user_id": SAMPLE_Student
    },
    {
      "from": "6a9697bd6118441d929108687dab12be",
      "to": "9c62aeae4a844b3d832f60b160b7ac22",
      "s.seqpos": 80,
      "s.session": "4e3549ead59911e9f65e672a569de9d3",
      "s.tsession": 4,
      "t.seqpos": 84,
      "t.session": "4e3549ead59911e9f65e672a569de9d3",
      "t.tsession": 4,
      "time": "2016-09-13 02:48:59",
      "dir": "p",
      "dis": 4,
      "sl": 0,
      "user_id": SAMPLE_Student
    },
    {
      "from": "9c62aeae4a844b3d832f60b160b7ac22",
      "to": "fc3b113b1f334930aba0b7ba6447861f",
      "s.seqpos": 84,
      "s.session": "4e3549ead59911e9f65e672a569de9d3",
      "s.tsession": 4,
      "t.seqpos": 87,
      "t.session": "4e3549ead59911e9f65e672a569de9d3",
      "t.tsession": 4,
      "time": "2016-09-13 02:49:37",
      "dir": "p",
      "dis": 3,
      "sl": 0,
      "user_id": SAMPLE_Student
    },
    {
      "from": "fc3b113b1f334930aba0b7ba6447861f",
      "to": "fc3b113b1f334930aba0b7ba6447861f",
      "s.seqpos": 87,
      "s.session": "4e3549ead59911e9f65e672a569de9d3",
      "s.tsession": 4,
      "t.seqpos": 87,
      "t.session": "4e3549ead59911e9f65e672a569de9d3",
      "t.tsession": 4,
      "time": "2016-09-13 02:49:56",
      "dir": "n",
      "dis": 0,
      "sl": 1,
      "user_id": SAMPLE_Student
    },
    {
      "from": "fc3b113b1f334930aba0b7ba6447861f",
      "to": "7997eab918974a3d9e52ac7539e85f19",
      "s.seqpos": 87,
      "s.session": "4e3549ead59911e9f65e672a569de9d3",
      "s.tsession": 4,
      "t.seqpos": 92,
      "t.session": "4e3549ead59911e9f65e672a569de9d3",
      "t.tsession": 4,
      "time": "2016-09-13 02:50:39",
      "dir": "p",
      "dis": 5,
      "sl": 0,
      "user_id": SAMPLE_Student
    },
    {
      "from": "7997eab918974a3d9e52ac7539e85f19",
      "to": "e882b1be70fb4de4944cbfa417e00cd1",
      "s.seqpos": 92,
      "s.session": "4e3549ead59911e9f65e672a569de9d3",
      "s.tsession": 4,
      "t.seqpos": 98,
      "t.session": "4e3549ead59911e9f65e672a569de9d3",
      "t.tsession": 4,
      "time": "2016-09-13 02:54:15",
      "dir": "p",
      "dis": 6,
      "sl": 0,
      "user_id": SAMPLE_Student
    },
    {
      "from": "e882b1be70fb4de4944cbfa417e00cd1",
      "to": "39fcfd9aa1c849d6823480a2504e68b1",
      "s.seqpos": 98,
      "s.session": "4e3549ead59911e9f65e672a569de9d3",
      "s.tsession": 4,
      "t.seqpos": 99,
      "t.session": "4e3549ead59911e9f65e672a569de9d3",
      "t.tsession": 4,
      "time": "2016-09-13 03:02:41",
      "dir": "p",
      "dis": 1,
      "sl": 0,
      "user_id": SAMPLE_Student
    },
    {
      "from": "39fcfd9aa1c849d6823480a2504e68b1",
      "to": "39fcfd9aa1c849d6823480a2504e68b1",
      "s.seqpos": 99,
      "s.session": "4e3549ead59911e9f65e672a569de9d3",
      "s.tsession": 4,
      "t.seqpos": 99,
      "t.session": "4e3549ead59911e9f65e672a569de9d3",
      "t.tsession": 4,
      "time": "2016-09-13 03:06:41",
      "dir": "n",
      "dis": 0,
      "sl": 1,
      "user_id": SAMPLE_Student
    },
    {
      "from": "39fcfd9aa1c849d6823480a2504e68b1",
      "to": "39fcfd9aa1c849d6823480a2504e68b1",
      "s.seqpos": 99,
      "s.session": "4e3549ead59911e9f65e672a569de9d3",
      "s.tsession": 4,
      "t.seqpos": 99,
      "t.session": "4e3549ead59911e9f65e672a569de9d3",
      "t.tsession": 4,
      "time": "2016-09-13 03:06:41",
      "dir": "n",
      "dis": 0,
      "sl": 1,
      "user_id": SAMPLE_Student
    },
    {
      "from": "39fcfd9aa1c849d6823480a2504e68b1",
      "to": "a5073a45c3cb439fb0e0ec49e0a5571e",
      "s.seqpos": 99,
      "s.session": "4e3549ead59911e9f65e672a569de9d3",
      "s.tsession": 4,
      "t.seqpos": 102,
      "t.session": "4e3549ead59911e9f65e672a569de9d3",
      "t.tsession": 4,
      "time": "2016-09-13 03:06:53",
      "dir": "p",
      "dis": 3,
      "sl": 0,
      "user_id": SAMPLE_Student
    },
    {
      "from": "a5073a45c3cb439fb0e0ec49e0a5571e",
      "to": "a5073a45c3cb439fb0e0ec49e0a5571e",
      "s.seqpos": 102,
      "s.session": "4e3549ead59911e9f65e672a569de9d3",
      "s.tsession": 4,
      "t.seqpos": 102,
      "t.session": "4e3549ead59911e9f65e672a569de9d3",
      "t.tsession": 4,
      "time": "2016-09-13 03:07:14",
      "dir": "n",
      "dis": 0,
      "sl": 1,
      "user_id": SAMPLE_Student
    },
    {
      "from": "a5073a45c3cb439fb0e0ec49e0a5571e",
      "to": "e882b1be70fb4de4944cbfa417e00cd1",
      "s.seqpos": 102,
      "s.session": "4e3549ead59911e9f65e672a569de9d3",
      "s.tsession": 4,
      "t.seqpos": 98,
      "t.session": "4e3549ead59911e9f65e672a569de9d3",
      "t.tsession": 4,
      "time": "2016-09-13 03:07:15",
      "dir": "n",
      "dis": -4,
      "sl": 0,
      "user_id": SAMPLE_Student
    },
    {
      "from": "e882b1be70fb4de4944cbfa417e00cd1",
      "to": "a5073a45c3cb439fb0e0ec49e0a5571e",
      "s.seqpos": 98,
      "s.session": "4e3549ead59911e9f65e672a569de9d3",
      "s.tsession": 4,
      "t.seqpos": 102,
      "t.session": "4e3549ead59911e9f65e672a569de9d3",
      "t.tsession": 4,
      "time": "2016-09-13 03:07:20",
      "dir": "p",
      "dis": 4,
      "sl": 0,
      "user_id": SAMPLE_Student
    },
    {
      "from": "a5073a45c3cb439fb0e0ec49e0a5571e",
      "to": "154968f52aa746f4987684a4034ef5de",
      "s.seqpos": 102,
      "s.session": "4e3549ead59911e9f65e672a569de9d3",
      "s.tsession": 4,
      "t.seqpos": 103,
      "t.session": "4e3549ead59911e9f65e672a569de9d3",
      "t.tsession": 4,
      "time": "2016-09-13 03:07:27",
      "dir": "p",
      "dis": 1,
      "sl": 0,
      "user_id": SAMPLE_Student
    },
    {
      "from": "154968f52aa746f4987684a4034ef5de",
      "to": "154968f52aa746f4987684a4034ef5de",
      "s.seqpos": 103,
      "s.session": "4e3549ead59911e9f65e672a569de9d3",
      "s.tsession": 4,
      "t.seqpos": 103,
      "t.session": "4e3549ead59911e9f65e672a569de9d3",
      "t.tsession": 4,
      "time": "2016-09-13 03:08:50",
      "dir": "n",
      "dis": 0,
      "sl": 1,
      "user_id": SAMPLE_Student
    },
    {
      "from": "154968f52aa746f4987684a4034ef5de",
      "to": "154968f52aa746f4987684a4034ef5de",
      "s.seqpos": 103,
      "s.session": "4e3549ead59911e9f65e672a569de9d3",
      "s.tsession": 4,
      "t.seqpos": 103,
      "t.session": "4e3549ead59911e9f65e672a569de9d3",
      "t.tsession": 4,
      "time": "2016-09-13 03:08:50",
      "dir": "n",
      "dis": 0,
      "sl": 1,
      "user_id": SAMPLE_Student
    },
    {
      "from": "154968f52aa746f4987684a4034ef5de",
      "to": "a5073a45c3cb439fb0e0ec49e0a5571e",
      "s.seqpos": 103,
      "s.session": "4e3549ead59911e9f65e672a569de9d3",
      "s.tsession": 4,
      "t.seqpos": 102,
      "t.session": "4e3549ead59911e9f65e672a569de9d3",
      "t.tsession": 4,
      "time": "2016-09-13 03:09:18",
      "dir": "n",
      "dis": -1,
      "sl": 0,
      "user_id": SAMPLE_Student
    },
    {
      "from": "a5073a45c3cb439fb0e0ec49e0a5571e",
      "to": "de1a44dc83a4498ab66408bd2629da76",
      "s.seqpos": 102,
      "s.session": "4e3549ead59911e9f65e672a569de9d3",
      "s.tsession": 4,
      "t.seqpos": 105,
      "t.session": "4e3549ead59911e9f65e672a569de9d3",
      "t.tsession": 4,
      "time": "2016-09-13 03:49:28",
      "dir": "p",
      "dis": 3,
      "sl": 0,
      "user_id": SAMPLE_Student
    },
    {
      "from": "de1a44dc83a4498ab66408bd2629da76",
      "to": "242e40119ef24db5ba00e9c399bf85dc",
      "s.seqpos": 105,
      "s.session": "4e3549ead59911e9f65e672a569de9d3",
      "s.tsession": 4,
      "t.seqpos": 107,
      "t.session": "4e3549ead59911e9f65e672a569de9d3",
      "t.tsession": 4,
      "time": "2016-09-13 03:52:26",
      "dir": "p",
      "dis": 2,
      "sl": 0,
      "user_id": SAMPLE_Student
    },
    {
      "from": "242e40119ef24db5ba00e9c399bf85dc",
      "to": "a25e01e84174489980af741167956c62",
      "s.seqpos": 107,
      "s.session": "4e3549ead59911e9f65e672a569de9d3",
      "s.tsession": 4,
      "t.seqpos": 112,
      "t.session": "4e3549ead59911e9f65e672a569de9d3",
      "t.tsession": 4,
      "time": "2016-09-13 03:55:51",
      "dir": "p",
      "dis": 5,
      "sl": 0,
      "user_id": SAMPLE_Student
    },
    {
      "from": "a25e01e84174489980af741167956c62",
      "to": "7b5f251e51224e119f39391d69025fd8",
      "s.seqpos": 112,
      "s.session": "4e3549ead59911e9f65e672a569de9d3",
      "s.tsession": 4,
      "t.seqpos": 115,
      "t.session": "4e3549ead59911e9f65e672a569de9d3",
      "t.tsession": 4,
      "time": "2016-09-13 03:59:45",
      "dir": "p",
      "dis": 3,
      "sl": 0,
      "user_id": SAMPLE_Student
    },
    {
      "from": "7b5f251e51224e119f39391d69025fd8",
      "to": "6b9244e996f64f59ba3b27d11ad0edcc",
      "s.seqpos": 115,
      "s.session": "4e3549ead59911e9f65e672a569de9d3",
      "s.tsession": 4,
      "t.seqpos": 122,
      "t.session": "4e3549ead59911e9f65e672a569de9d3",
      "t.tsession": 4,
      "time": "2016-09-13 04:00:30",
      "dir": "p",
      "dis": 7,
      "sl": 0,
      "user_id": SAMPLE_Student
    },
    {
      "from": "6b9244e996f64f59ba3b27d11ad0edcc",
      "to": "6b9244e996f64f59ba3b27d11ad0edcc",
      "s.seqpos": 122,
      "s.session": "4e3549ead59911e9f65e672a569de9d3",
      "s.tsession": 4,
      "t.seqpos": 122,
      "t.session": "4e3549ead59911e9f65e672a569de9d3",
      "t.tsession": 4,
      "time": "2016-09-13 04:02:30",
      "dir": "n",
      "dis": 0,
      "sl": 1,
      "user_id": SAMPLE_Student
    },
    {
      "from": "6b9244e996f64f59ba3b27d11ad0edcc",
      "to": "6b9244e996f64f59ba3b27d11ad0edcc",
      "s.seqpos": 122,
      "s.session": "4e3549ead59911e9f65e672a569de9d3",
      "s.tsession": 4,
      "t.seqpos": 122,
      "t.session": "4e3549ead59911e9f65e672a569de9d3",
      "t.tsession": 4,
      "time": "2016-09-13 04:02:30",
      "dir": "n",
      "dis": 0,
      "sl": 1,
      "user_id": SAMPLE_Student
    },
    {
      "from": "6b9244e996f64f59ba3b27d11ad0edcc",
      "to": "840a910549fe4f33a71e595d1bc4f48a",
      "s.seqpos": 122,
      "s.session": "4e3549ead59911e9f65e672a569de9d3",
      "s.tsession": 4,
      "t.seqpos": 126,
      "t.session": "4e3549ead59911e9f65e672a569de9d3",
      "t.tsession": 4,
      "time": "2016-09-13 04:03:47",
      "dir": "p",
      "dis": 4,
      "sl": 0,
      "user_id": SAMPLE_Student
    },
    {
      "from": "840a910549fe4f33a71e595d1bc4f48a",
      "to": "840a910549fe4f33a71e595d1bc4f48a",
      "s.seqpos": 126,
      "s.session": "4e3549ead59911e9f65e672a569de9d3",
      "s.tsession": 4,
      "t.seqpos": 126,
      "t.session": "6eda5ff2727072e75642c936ac1f317c",
      "t.tsession": 5,
      "time": "2016-09-13 20:51:40",
      "dir": "n",
      "dis": 0,
      "sl": 1,
      "user_id": SAMPLE_Student
    },
    {
      "from": "840a910549fe4f33a71e595d1bc4f48a",
      "to": "840a910549fe4f33a71e595d1bc4f48a",
      "s.seqpos": 126,
      "s.session": "6eda5ff2727072e75642c936ac1f317c",
      "s.tsession": 5,
      "t.seqpos": 126,
      "t.session": "4e3549ead59911e9f65e672a569de9d3",
      "t.tsession": 6,
      "time": "2016-09-13 22:57:49",
      "dir": "n",
      "dis": 0,
      "sl": 1,
      "user_id": SAMPLE_Student
    },
    {
      "from": "840a910549fe4f33a71e595d1bc4f48a",
      "to": "840a910549fe4f33a71e595d1bc4f48a",
      "s.seqpos": 126,
      "s.session": "4e3549ead59911e9f65e672a569de9d3",
      "s.tsession": 6,
      "t.seqpos": 126,
      "t.session": "4e3549ead59911e9f65e672a569de9d3",
      "t.tsession": 6,
      "time": "2016-09-13 23:45:45",
      "dir": "n",
      "dis": 0,
      "sl": 1,
      "user_id": SAMPLE_Student
    },
    {
      "from": "840a910549fe4f33a71e595d1bc4f48a",
      "to": "3fee9afa5820484385138b2d8aa09e53",
      "s.seqpos": 126,
      "s.session": "4e3549ead59911e9f65e672a569de9d3",
      "s.tsession": 6,
      "t.seqpos": 131,
      "t.session": "4e3549ead59911e9f65e672a569de9d3",
      "t.tsession": 6,
      "time": "2016-09-13 23:45:53",
      "dir": "p",
      "dis": 5,
      "sl": 0,
      "user_id": SAMPLE_Student
    },
    {
      "from": "3fee9afa5820484385138b2d8aa09e53",
      "to": "3fee9afa5820484385138b2d8aa09e53",
      "s.seqpos": 131,
      "s.session": "4e3549ead59911e9f65e672a569de9d3",
      "s.tsession": 6,
      "t.seqpos": 131,
      "t.session": "4e3549ead59911e9f65e672a569de9d3",
      "t.tsession": 6,
      "time": "2016-09-13 23:50:13",
      "dir": "n",
      "dis": 0,
      "sl": 1,
      "user_id": SAMPLE_Student
    },
    {
      "from": "3fee9afa5820484385138b2d8aa09e53",
      "to": "3fee9afa5820484385138b2d8aa09e53",
      "s.seqpos": 131,
      "s.session": "4e3549ead59911e9f65e672a569de9d3",
      "s.tsession": 6,
      "t.seqpos": 131,
      "t.session": "4e3549ead59911e9f65e672a569de9d3",
      "t.tsession": 6,
      "time": "2016-09-13 23:50:13",
      "dir": "n",
      "dis": 0,
      "sl": 1,
      "user_id": SAMPLE_Student
    },
    {
      "from": "3fee9afa5820484385138b2d8aa09e53",
      "to": "a8232b9abf824f13a41604d13c314f40",
      "s.seqpos": 131,
      "s.session": "4e3549ead59911e9f65e672a569de9d3",
      "s.tsession": 6,
      "t.seqpos": 134,
      "t.session": "4e3549ead59911e9f65e672a569de9d3",
      "t.tsession": 6,
      "time": "2016-09-13 23:52:58",
      "dir": "p",
      "dis": 3,
      "sl": 0,
      "user_id": SAMPLE_Student
    },
    {
      "from": "a8232b9abf824f13a41604d13c314f40",
      "to": "a8232b9abf824f13a41604d13c314f40",
      "s.seqpos": 134,
      "s.session": "4e3549ead59911e9f65e672a569de9d3",
      "s.tsession": 6,
      "t.seqpos": 134,
      "t.session": "4e3549ead59911e9f65e672a569de9d3",
      "t.tsession": 6,
      "time": "2016-09-13 23:53:06",
      "dir": "n",
      "dis": 0,
      "sl": 1,
      "user_id": SAMPLE_Student
    },
    {
      "from": "a8232b9abf824f13a41604d13c314f40",
      "to": "6a7535c6c6014abfa310e2b496c44b46",
      "s.seqpos": 134,
      "s.session": "4e3549ead59911e9f65e672a569de9d3",
      "s.tsession": 6,
      "t.seqpos": 135,
      "t.session": "4e3549ead59911e9f65e672a569de9d3",
      "t.tsession": 6,
      "time": "2016-09-13 23:54:04",
      "dir": "p",
      "dis": 1,
      "sl": 0,
      "user_id": SAMPLE_Student
    },
    {
      "from": "6a7535c6c6014abfa310e2b496c44b46",
      "to": "6a7535c6c6014abfa310e2b496c44b46",
      "s.seqpos": 135,
      "s.session": "4e3549ead59911e9f65e672a569de9d3",
      "s.tsession": 6,
      "t.seqpos": 135,
      "t.session": "4e3549ead59911e9f65e672a569de9d3",
      "t.tsession": 6,
      "time": "2016-09-13 23:54:19",
      "dir": "n",
      "dis": 0,
      "sl": 1,
      "user_id": SAMPLE_Student
    },
    {
      "from": "6a7535c6c6014abfa310e2b496c44b46",
      "to": "6a7535c6c6014abfa310e2b496c44b46",
      "s.seqpos": 135,
      "s.session": "4e3549ead59911e9f65e672a569de9d3",
      "s.tsession": 6,
      "t.seqpos": 135,
      "t.session": "4e3549ead59911e9f65e672a569de9d3",
      "t.tsession": 6,
      "time": "2016-09-13 23:54:31",
      "dir": "n",
      "dis": 0,
      "sl": 1,
      "user_id": SAMPLE_Student
    },
    {
      "from": "6a7535c6c6014abfa310e2b496c44b46",
      "to": "6f25165a045e4699879b6555edb9b46d",
      "s.seqpos": 135,
      "s.session": "4e3549ead59911e9f65e672a569de9d3",
      "s.tsession": 6,
      "t.seqpos": 136,
      "t.session": "4e3549ead59911e9f65e672a569de9d3",
      "t.tsession": 6,
      "time": "2016-09-13 23:55:34",
      "dir": "p",
      "dis": 1,
      "sl": 0,
      "user_id": SAMPLE_Student
    },
    {
      "from": "6f25165a045e4699879b6555edb9b46d",
      "to": "34f97c1b78ab460b8fca4915f925e146",
      "s.seqpos": 136,
      "s.session": "4e3549ead59911e9f65e672a569de9d3",
      "s.tsession": 6,
      "t.seqpos": 139,
      "t.session": "4e3549ead59911e9f65e672a569de9d3",
      "t.tsession": 6,
      "time": "2016-09-13 23:55:38",
      "dir": "p",
      "dis": 3,
      "sl": 0,
      "user_id": SAMPLE_Student
    },
    {
      "from": "34f97c1b78ab460b8fca4915f925e146",
      "to": "4d4c82ce9995483493e126c061dffc77",
      "s.seqpos": 139,
      "s.session": "4e3549ead59911e9f65e672a569de9d3",
      "s.tsession": 6,
      "t.seqpos": 140,
      "t.session": "4e3549ead59911e9f65e672a569de9d3",
      "t.tsession": 6,
      "time": "2016-09-13 23:56:47",
      "dir": "p",
      "dis": 1,
      "sl": 0,
      "user_id": SAMPLE_Student
    },
    {
      "from": "4d4c82ce9995483493e126c061dffc77",
      "to": "4d4c82ce9995483493e126c061dffc77",
      "s.seqpos": 140,
      "s.session": "4e3549ead59911e9f65e672a569de9d3",
      "s.tsession": 6,
      "t.seqpos": 140,
      "t.session": "4e3549ead59911e9f65e672a569de9d3",
      "t.tsession": 6,
      "time": "2016-09-14 00:00:44",
      "dir": "n",
      "dis": 0,
      "sl": 1,
      "user_id": SAMPLE_Student
    },
    {
      "from": "4d4c82ce9995483493e126c061dffc77",
      "to": "4d4c82ce9995483493e126c061dffc77",
      "s.seqpos": 140,
      "s.session": "4e3549ead59911e9f65e672a569de9d3",
      "s.tsession": 6,
      "t.seqpos": 140,
      "t.session": "4e3549ead59911e9f65e672a569de9d3",
      "t.tsession": 6,
      "time": "2016-09-14 00:00:44",
      "dir": "n",
      "dis": 0,
      "sl": 1,
      "user_id": SAMPLE_Student
    },
    {
      "from": "4d4c82ce9995483493e126c061dffc77",
      "to": "07cf32d5d5c34c5bbe749143b118c70f",
      "s.seqpos": 140,
      "s.session": "4e3549ead59911e9f65e672a569de9d3",
      "s.tsession": 6,
      "t.seqpos": 143,
      "t.session": "4e3549ead59911e9f65e672a569de9d3",
      "t.tsession": 6,
      "time": "2016-09-14 00:01:45",
      "dir": "p",
      "dis": 3,
      "sl": 0,
      "user_id": SAMPLE_Student
    },
    {
      "from": "07cf32d5d5c34c5bbe749143b118c70f",
      "to": "07cf32d5d5c34c5bbe749143b118c70f",
      "s.seqpos": 143,
      "s.session": "4e3549ead59911e9f65e672a569de9d3",
      "s.tsession": 6,
      "t.seqpos": 143,
      "t.session": "4e3549ead59911e9f65e672a569de9d3",
      "t.tsession": 6,
      "time": "2016-09-14 00:01:50",
      "dir": "n",
      "dis": 0,
      "sl": 1,
      "user_id": SAMPLE_Student
    },
    {
      "from": "07cf32d5d5c34c5bbe749143b118c70f",
      "to": "8fdbf374ec1444f6b085dd7ab2f4934d",
      "s.seqpos": 143,
      "s.session": "4e3549ead59911e9f65e672a569de9d3",
      "s.tsession": 6,
      "t.seqpos": 144,
      "t.session": "4e3549ead59911e9f65e672a569de9d3",
      "t.tsession": 6,
      "time": "2016-09-14 00:03:53",
      "dir": "p",
      "dis": 1,
      "sl": 0,
      "user_id": SAMPLE_Student
    },
    {
      "from": "8fdbf374ec1444f6b085dd7ab2f4934d",
      "to": "8fdbf374ec1444f6b085dd7ab2f4934d",
      "s.seqpos": 144,
      "s.session": "4e3549ead59911e9f65e672a569de9d3",
      "s.tsession": 6,
      "t.seqpos": 144,
      "t.session": "4e3549ead59911e9f65e672a569de9d3",
      "t.tsession": 6,
      "time": "2016-09-14 00:04:01",
      "dir": "n",
      "dis": 0,
      "sl": 1,
      "user_id": SAMPLE_Student
    },
    {
      "from": "8fdbf374ec1444f6b085dd7ab2f4934d",
      "to": "fca3fa9dc2ee41ae8fe2b6dec5e32f48",
      "s.seqpos": 144,
      "s.session": "4e3549ead59911e9f65e672a569de9d3",
      "s.tsession": 6,
      "t.seqpos": 145,
      "t.session": "4e3549ead59911e9f65e672a569de9d3",
      "t.tsession": 6,
      "time": "2016-09-14 00:04:54",
      "dir": "p",
      "dis": 1,
      "sl": 0,
      "user_id": SAMPLE_Student
    },
    {
      "from": "fca3fa9dc2ee41ae8fe2b6dec5e32f48",
      "to": "fca3fa9dc2ee41ae8fe2b6dec5e32f48",
      "s.seqpos": 145,
      "s.session": "4e3549ead59911e9f65e672a569de9d3",
      "s.tsession": 6,
      "t.seqpos": 145,
      "t.session": "4e3549ead59911e9f65e672a569de9d3",
      "t.tsession": 6,
      "time": "2016-09-14 00:05:01",
      "dir": "n",
      "dis": 0,
      "sl": 1,
      "user_id": SAMPLE_Student
    },
    {
      "from": "fca3fa9dc2ee41ae8fe2b6dec5e32f48",
      "to": "fca3fa9dc2ee41ae8fe2b6dec5e32f48",
      "s.seqpos": 145,
      "s.session": "4e3549ead59911e9f65e672a569de9d3",
      "s.tsession": 6,
      "t.seqpos": 145,
      "t.session": "4e3549ead59911e9f65e672a569de9d3",
      "t.tsession": 6,
      "time": "2016-09-14 00:05:18",
      "dir": "n",
      "dis": 0,
      "sl": 1,
      "user_id": SAMPLE_Student
    },
    {
      "from": "fca3fa9dc2ee41ae8fe2b6dec5e32f48",
      "to": "34f97c1b78ab460b8fca4915f925e146",
      "s.seqpos": 145,
      "s.session": "4e3549ead59911e9f65e672a569de9d3",
      "s.tsession": 6,
      "t.seqpos": 139,
      "t.session": "4e3549ead59911e9f65e672a569de9d3",
      "t.tsession": 6,
      "time": "2016-09-14 00:05:34",
      "dir": "n",
      "dis": -6,
      "sl": 0,
      "user_id": SAMPLE_Student
    },
    {
      "from": "34f97c1b78ab460b8fca4915f925e146",
      "to": "7f3f8d1f13564ceb9b24431a502d779a",
      "s.seqpos": 139,
      "s.session": "4e3549ead59911e9f65e672a569de9d3",
      "s.tsession": 6,
      "t.seqpos": 159,
      "t.session": "4e3549ead59911e9f65e672a569de9d3",
      "t.tsession": 6,
      "time": "2016-09-14 00:15:33",
      "dir": "p",
      "dis": 20,
      "sl": 0,
      "user_id": SAMPLE_Student
    },
    {
      "from": "7f3f8d1f13564ceb9b24431a502d779a",
      "to": "840a910549fe4f33a71e595d1bc4f48a",
      "s.seqpos": 159,
      "s.session": "4e3549ead59911e9f65e672a569de9d3",
      "s.tsession": 6,
      "t.seqpos": 126,
      "t.session": "4e3549ead59911e9f65e672a569de9d3",
      "t.tsession": 6,
      "time": "2016-09-14 00:15:53",
      "dir": "n",
      "dis": -33,
      "sl": 0,
      "user_id": SAMPLE_Student
    },
    {
      "from": "840a910549fe4f33a71e595d1bc4f48a",
      "to": "7f3f8d1f13564ceb9b24431a502d779a",
      "s.seqpos": 126,
      "s.session": "4e3549ead59911e9f65e672a569de9d3",
      "s.tsession": 6,
      "t.seqpos": 159,
      "t.session": "4e3549ead59911e9f65e672a569de9d3",
      "t.tsession": 6,
      "time": "2016-09-14 00:16:09",
      "dir": "p",
      "dis": 33,
      "sl": 0,
      "user_id": SAMPLE_Student
    },
    {
      "from": "7f3f8d1f13564ceb9b24431a502d779a",
      "to": "c942db4eac104c26a7f8a160945ef2ab",
      "s.seqpos": 159,
      "s.session": "4e3549ead59911e9f65e672a569de9d3",
      "s.tsession": 6,
      "t.seqpos": 160,
      "t.session": "4e3549ead59911e9f65e672a569de9d3",
      "t.tsession": 6,
      "time": "2016-09-14 00:16:39",
      "dir": "p",
      "dis": 1,
      "sl": 0,
      "user_id": SAMPLE_Student
    },
    {
      "from": "c942db4eac104c26a7f8a160945ef2ab",
      "to": "c942db4eac104c26a7f8a160945ef2ab",
      "s.seqpos": 160,
      "s.session": "4e3549ead59911e9f65e672a569de9d3",
      "s.tsession": 6,
      "t.seqpos": 160,
      "t.session": "4e3549ead59911e9f65e672a569de9d3",
      "t.tsession": 6,
      "time": "2016-09-14 00:16:55",
      "dir": "n",
      "dis": 0,
      "sl": 1,
      "user_id": SAMPLE_Student
    },
    {
      "from": "c942db4eac104c26a7f8a160945ef2ab",
      "to": "c942db4eac104c26a7f8a160945ef2ab",
      "s.seqpos": 160,
      "s.session": "4e3549ead59911e9f65e672a569de9d3",
      "s.tsession": 6,
      "t.seqpos": 160,
      "t.session": "4e3549ead59911e9f65e672a569de9d3",
      "t.tsession": 6,
      "time": "2016-09-14 00:20:10",
      "dir": "n",
      "dis": 0,
      "sl": 1,
      "user_id": SAMPLE_Student
    },
    {
      "from": "c942db4eac104c26a7f8a160945ef2ab",
      "to": "c942db4eac104c26a7f8a160945ef2ab",
      "s.seqpos": 160,
      "s.session": "4e3549ead59911e9f65e672a569de9d3",
      "s.tsession": 6,
      "t.seqpos": 160,
      "t.session": "4e3549ead59911e9f65e672a569de9d3",
      "t.tsession": 6,
      "time": "2016-09-14 00:20:13",
      "dir": "n",
      "dis": 0,
      "sl": 1,
      "user_id": SAMPLE_Student
    },
    {
      "from": "c942db4eac104c26a7f8a160945ef2ab",
      "to": "c942db4eac104c26a7f8a160945ef2ab",
      "s.seqpos": 160,
      "s.session": "4e3549ead59911e9f65e672a569de9d3",
      "s.tsession": 6,
      "t.seqpos": 160,
      "t.session": "4e3549ead59911e9f65e672a569de9d3",
      "t.tsession": 6,
      "time": "2016-09-14 00:20:17",
      "dir": "n",
      "dis": 0,
      "sl": 1,
      "user_id": SAMPLE_Student
    },
    {
      "from": "c942db4eac104c26a7f8a160945ef2ab",
      "to": "c942db4eac104c26a7f8a160945ef2ab",
      "s.seqpos": 160,
      "s.session": "4e3549ead59911e9f65e672a569de9d3",
      "s.tsession": 6,
      "t.seqpos": 160,
      "t.session": "4e3549ead59911e9f65e672a569de9d3",
      "t.tsession": 6,
      "time": "2016-09-14 00:20:20",
      "dir": "n",
      "dis": 0,
      "sl": 1,
      "user_id": SAMPLE_Student
    },
    {
      "from": "c942db4eac104c26a7f8a160945ef2ab",
      "to": "c942db4eac104c26a7f8a160945ef2ab",
      "s.seqpos": 160,
      "s.session": "4e3549ead59911e9f65e672a569de9d3",
      "s.tsession": 6,
      "t.seqpos": 160,
      "t.session": "4e3549ead59911e9f65e672a569de9d3",
      "t.tsession": 6,
      "time": "2016-09-14 00:20:48",
      "dir": "n",
      "dis": 0,
      "sl": 1,
      "user_id": SAMPLE_Student
    },
    {
      "from": "c942db4eac104c26a7f8a160945ef2ab",
      "to": "c942db4eac104c26a7f8a160945ef2ab",
      "s.seqpos": 160,
      "s.session": "4e3549ead59911e9f65e672a569de9d3",
      "s.tsession": 6,
      "t.seqpos": 160,
      "t.session": "4e3549ead59911e9f65e672a569de9d3",
      "t.tsession": 6,
      "time": "2016-09-14 00:20:49",
      "dir": "n",
      "dis": 0,
      "sl": 1,
      "user_id": SAMPLE_Student
    },
    {
      "from": "c942db4eac104c26a7f8a160945ef2ab",
      "to": "c942db4eac104c26a7f8a160945ef2ab",
      "s.seqpos": 160,
      "s.session": "4e3549ead59911e9f65e672a569de9d3",
      "s.tsession": 6,
      "t.seqpos": 160,
      "t.session": "4e3549ead59911e9f65e672a569de9d3",
      "t.tsession": 6,
      "time": "2016-09-14 00:20:52",
      "dir": "n",
      "dis": 0,
      "sl": 1,
      "user_id": SAMPLE_Student
    },
    {
      "from": "c942db4eac104c26a7f8a160945ef2ab",
      "to": "c942db4eac104c26a7f8a160945ef2ab",
      "s.seqpos": 160,
      "s.session": "4e3549ead59911e9f65e672a569de9d3",
      "s.tsession": 6,
      "t.seqpos": 160,
      "t.session": "4e3549ead59911e9f65e672a569de9d3",
      "t.tsession": 6,
      "time": "2016-09-14 00:20:55",
      "dir": "n",
      "dis": 0,
      "sl": 1,
      "user_id": SAMPLE_Student
    },
    {
      "from": "c942db4eac104c26a7f8a160945ef2ab",
      "to": "c942db4eac104c26a7f8a160945ef2ab",
      "s.seqpos": 160,
      "s.session": "4e3549ead59911e9f65e672a569de9d3",
      "s.tsession": 6,
      "t.seqpos": 160,
      "t.session": "4e3549ead59911e9f65e672a569de9d3",
      "t.tsession": 6,
      "time": "2016-09-14 00:21:50",
      "dir": "n",
      "dis": 0,
      "sl": 1,
      "user_id": SAMPLE_Student
    },
    {
      "from": "c942db4eac104c26a7f8a160945ef2ab",
      "to": "c942db4eac104c26a7f8a160945ef2ab",
      "s.seqpos": 160,
      "s.session": "4e3549ead59911e9f65e672a569de9d3",
      "s.tsession": 6,
      "t.seqpos": 160,
      "t.session": "4e3549ead59911e9f65e672a569de9d3",
      "t.tsession": 6,
      "time": "2016-09-14 00:22:06",
      "dir": "n",
      "dis": 0,
      "sl": 1,
      "user_id": SAMPLE_Student
    },
    {
      "from": "c942db4eac104c26a7f8a160945ef2ab",
      "to": "c942db4eac104c26a7f8a160945ef2ab",
      "s.seqpos": 160,
      "s.session": "4e3549ead59911e9f65e672a569de9d3",
      "s.tsession": 6,
      "t.seqpos": 160,
      "t.session": "4e3549ead59911e9f65e672a569de9d3",
      "t.tsession": 6,
      "time": "2016-09-14 00:22:09",
      "dir": "n",
      "dis": 0,
      "sl": 1,
      "user_id": SAMPLE_Student
    },
    {
      "from": "c942db4eac104c26a7f8a160945ef2ab",
      "to": "c942db4eac104c26a7f8a160945ef2ab",
      "s.seqpos": 160,
      "s.session": "4e3549ead59911e9f65e672a569de9d3",
      "s.tsession": 6,
      "t.seqpos": 160,
      "t.session": "4e3549ead59911e9f65e672a569de9d3",
      "t.tsession": 6,
      "time": "2016-09-14 00:24:54",
      "dir": "n",
      "dis": 0,
      "sl": 1,
      "user_id": SAMPLE_Student
    },
    {
      "from": "c942db4eac104c26a7f8a160945ef2ab",
      "to": "c942db4eac104c26a7f8a160945ef2ab",
      "s.seqpos": 160,
      "s.session": "4e3549ead59911e9f65e672a569de9d3",
      "s.tsession": 6,
      "t.seqpos": 160,
      "t.session": "4e3549ead59911e9f65e672a569de9d3",
      "t.tsession": 6,
      "time": "2016-09-14 00:24:54",
      "dir": "n",
      "dis": 0,
      "sl": 1,
      "user_id": SAMPLE_Student
    },
    {
      "from": "c942db4eac104c26a7f8a160945ef2ab",
      "to": "7f3f8d1f13564ceb9b24431a502d779a",
      "s.seqpos": 160,
      "s.session": "4e3549ead59911e9f65e672a569de9d3",
      "s.tsession": 6,
      "t.seqpos": 159,
      "t.session": "4e3549ead59911e9f65e672a569de9d3",
      "t.tsession": 6,
      "time": "2016-09-14 00:25:43",
      "dir": "n",
      "dis": -1,
      "sl": 0,
      "user_id": SAMPLE_Student
    },
    {
      "from": "7f3f8d1f13564ceb9b24431a502d779a",
      "to": "cb503c8ae9384f86acd41ba2a297d3da",
      "s.seqpos": 159,
      "s.session": "4e3549ead59911e9f65e672a569de9d3",
      "s.tsession": 6,
      "t.seqpos": 167,
      "t.session": "4e3549ead59911e9f65e672a569de9d3",
      "t.tsession": 6,
      "time": "2016-09-14 00:30:50",
      "dir": "p",
      "dis": 8,
      "sl": 0,
      "user_id": SAMPLE_Student
    },
    {
      "from": "cb503c8ae9384f86acd41ba2a297d3da",
      "to": "ec28bba018c84b32a1ea1d239c60beec",
      "s.seqpos": 167,
      "s.session": "4e3549ead59911e9f65e672a569de9d3",
      "s.tsession": 6,
      "t.seqpos": 168,
      "t.session": "4e3549ead59911e9f65e672a569de9d3",
      "t.tsession": 6,
      "time": "2016-09-14 00:31:33",
      "dir": "p",
      "dis": 1,
      "sl": 0,
      "user_id": SAMPLE_Student
    },
    {
      "from": "ec28bba018c84b32a1ea1d239c60beec",
      "to": "2ecfad658ac84f949a050953afff32d9",
      "s.seqpos": 168,
      "s.session": "4e3549ead59911e9f65e672a569de9d3",
      "s.tsession": 6,
      "t.seqpos": 169,
      "t.session": "4e3549ead59911e9f65e672a569de9d3",
      "t.tsession": 6,
      "time": "2016-09-14 00:31:44",
      "dir": "p",
      "dis": 1,
      "sl": 0,
      "user_id": SAMPLE_Student
    },
    {
      "from": "2ecfad658ac84f949a050953afff32d9",
      "to": "5b0458958a0b4002a381049184224400",
      "s.seqpos": 169,
      "s.session": "4e3549ead59911e9f65e672a569de9d3",
      "s.tsession": 6,
      "t.seqpos": 163,
      "t.session": "4e3549ead59911e9f65e672a569de9d3",
      "t.tsession": 6,
      "time": "2016-09-14 00:31:53",
      "dir": "n",
      "dis": -6,
      "sl": 0,
      "user_id": SAMPLE_Student
    },
    {
      "from": "5b0458958a0b4002a381049184224400",
      "to": "34f97c1b78ab460b8fca4915f925e146",
      "s.seqpos": 163,
      "s.session": "4e3549ead59911e9f65e672a569de9d3",
      "s.tsession": 6,
      "t.seqpos": 139,
      "t.session": "4e3549ead59911e9f65e672a569de9d3",
      "t.tsession": 6,
      "time": "2016-09-14 00:41:24",
      "dir": "n",
      "dis": -24,
      "sl": 0,
      "user_id": SAMPLE_Student
    },
    {
      "from": "34f97c1b78ab460b8fca4915f925e146",
      "to": "7f3f8d1f13564ceb9b24431a502d779a",
      "s.seqpos": 139,
      "s.session": "4e3549ead59911e9f65e672a569de9d3",
      "s.tsession": 6,
      "t.seqpos": 159,
      "t.session": "4e3549ead59911e9f65e672a569de9d3",
      "t.tsession": 6,
      "time": "2016-09-14 00:41:31",
      "dir": "p",
      "dis": 20,
      "sl": 0,
      "user_id": SAMPLE_Student
    },
    {
      "from": "7f3f8d1f13564ceb9b24431a502d779a",
      "to": "34f97c1b78ab460b8fca4915f925e146",
      "s.seqpos": 159,
      "s.session": "4e3549ead59911e9f65e672a569de9d3",
      "s.tsession": 6,
      "t.seqpos": 139,
      "t.session": "4e3549ead59911e9f65e672a569de9d3",
      "t.tsession": 6,
      "time": "2016-09-14 00:41:40",
      "dir": "n",
      "dis": -20,
      "sl": 0,
      "user_id": SAMPLE_Student
    },
    {
      "from": "34f97c1b78ab460b8fca4915f925e146",
      "to": "87898d649e254a82b3d69e018e2de495",
      "s.seqpos": 139,
      "s.session": "4e3549ead59911e9f65e672a569de9d3",
      "s.tsession": 6,
      "t.seqpos": 147,
      "t.session": "4e3549ead59911e9f65e672a569de9d3",
      "t.tsession": 6,
      "time": "2016-09-14 00:41:44",
      "dir": "p",
      "dis": 8,
      "sl": 0,
      "user_id": SAMPLE_Student
    },
    {
      "from": "87898d649e254a82b3d69e018e2de495",
      "to": "4d4c82ce9995483493e126c061dffc77",
      "s.seqpos": 147,
      "s.session": "4e3549ead59911e9f65e672a569de9d3",
      "s.tsession": 6,
      "t.seqpos": 140,
      "t.session": "4e3549ead59911e9f65e672a569de9d3",
      "t.tsession": 6,
      "time": "2016-09-14 00:41:52",
      "dir": "n",
      "dis": -7,
      "sl": 0,
      "user_id": SAMPLE_Student
    },
    {
      "from": "4d4c82ce9995483493e126c061dffc77",
      "to": "4d4c82ce9995483493e126c061dffc77",
      "s.seqpos": 140,
      "s.session": "4e3549ead59911e9f65e672a569de9d3",
      "s.tsession": 6,
      "t.seqpos": 140,
      "t.session": "4e3549ead59911e9f65e672a569de9d3",
      "t.tsession": 6,
      "time": "2016-09-14 00:41:55",
      "dir": "n",
      "dis": 0,
      "sl": 1,
      "user_id": SAMPLE_Student
    },
    {
      "from": "4d4c82ce9995483493e126c061dffc77",
      "to": "4d4c82ce9995483493e126c061dffc77",
      "s.seqpos": 140,
      "s.session": "4e3549ead59911e9f65e672a569de9d3",
      "s.tsession": 6,
      "t.seqpos": 140,
      "t.session": "4e3549ead59911e9f65e672a569de9d3",
      "t.tsession": 6,
      "time": "2016-09-14 00:42:13",
      "dir": "n",
      "dis": 0,
      "sl": 1,
      "user_id": SAMPLE_Student
    },
    {
      "from": "4d4c82ce9995483493e126c061dffc77",
      "to": "7f3f8d1f13564ceb9b24431a502d779a",
      "s.seqpos": 140,
      "s.session": "4e3549ead59911e9f65e672a569de9d3",
      "s.tsession": 6,
      "t.seqpos": 159,
      "t.session": "4e3549ead59911e9f65e672a569de9d3",
      "t.tsession": 6,
      "time": "2016-09-14 00:42:19",
      "dir": "p",
      "dis": 19,
      "sl": 0,
      "user_id": SAMPLE_Student
    },
    {
      "from": "7f3f8d1f13564ceb9b24431a502d779a",
      "to": "b2dd3863e24e48a8ba4a40387056e154",
      "s.seqpos": 159,
      "s.session": "4e3549ead59911e9f65e672a569de9d3",
      "s.tsession": 6,
      "t.seqpos": 172,
      "t.session": "4e3549ead59911e9f65e672a569de9d3",
      "t.tsession": 6,
      "time": "2016-09-14 00:42:29",
      "dir": "p",
      "dis": 13,
      "sl": 0,
      "user_id": SAMPLE_Student
    },
    {
      "from": "b2dd3863e24e48a8ba4a40387056e154",
      "to": "b2dd3863e24e48a8ba4a40387056e154",
      "s.seqpos": 172,
      "s.session": "4e3549ead59911e9f65e672a569de9d3",
      "s.tsession": 6,
      "t.seqpos": 172,
      "t.session": "4e3549ead59911e9f65e672a569de9d3",
      "t.tsession": 6,
      "time": "2016-09-14 00:43:31",
      "dir": "n",
      "dis": 0,
      "sl": 1,
      "user_id": SAMPLE_Student
    },
    {
      "from": "b2dd3863e24e48a8ba4a40387056e154",
      "to": "b2dd3863e24e48a8ba4a40387056e154",
      "s.seqpos": 172,
      "s.session": "4e3549ead59911e9f65e672a569de9d3",
      "s.tsession": 6,
      "t.seqpos": 172,
      "t.session": "4e3549ead59911e9f65e672a569de9d3",
      "t.tsession": 6,
      "time": "2016-09-14 00:43:40",
      "dir": "n",
      "dis": 0,
      "sl": 1,
      "user_id": SAMPLE_Student
    },
    {
      "from": "b2dd3863e24e48a8ba4a40387056e154",
      "to": "b2dd3863e24e48a8ba4a40387056e154",
      "s.seqpos": 172,
      "s.session": "4e3549ead59911e9f65e672a569de9d3",
      "s.tsession": 6,
      "t.seqpos": 172,
      "t.session": "4e3549ead59911e9f65e672a569de9d3",
      "t.tsession": 6,
      "time": "2016-09-14 00:45:08",
      "dir": "n",
      "dis": 0,
      "sl": 1,
      "user_id": SAMPLE_Student
    },
    {
      "from": "b2dd3863e24e48a8ba4a40387056e154",
      "to": "b2dd3863e24e48a8ba4a40387056e154",
      "s.seqpos": 172,
      "s.session": "4e3549ead59911e9f65e672a569de9d3",
      "s.tsession": 6,
      "t.seqpos": 172,
      "t.session": "4e3549ead59911e9f65e672a569de9d3",
      "t.tsession": 6,
      "time": "2016-09-14 00:45:15",
      "dir": "n",
      "dis": 0,
      "sl": 1,
      "user_id": SAMPLE_Student
    },
    {
      "from": "b2dd3863e24e48a8ba4a40387056e154",
      "to": "b2dd3863e24e48a8ba4a40387056e154",
      "s.seqpos": 172,
      "s.session": "4e3549ead59911e9f65e672a569de9d3",
      "s.tsession": 6,
      "t.seqpos": 172,
      "t.session": "4e3549ead59911e9f65e672a569de9d3",
      "t.tsession": 6,
      "time": "2016-09-14 00:48:12",
      "dir": "n",
      "dis": 0,
      "sl": 1,
      "user_id": SAMPLE_Student
    },
    {
      "from": "b2dd3863e24e48a8ba4a40387056e154",
      "to": "b2dd3863e24e48a8ba4a40387056e154",
      "s.seqpos": 172,
      "s.session": "4e3549ead59911e9f65e672a569de9d3",
      "s.tsession": 6,
      "t.seqpos": 172,
      "t.session": "4e3549ead59911e9f65e672a569de9d3",
      "t.tsession": 6,
      "time": "2016-09-14 00:48:12",
      "dir": "n",
      "dis": 0,
      "sl": 1,
      "user_id": SAMPLE_Student
    },
    {
      "from": "b2dd3863e24e48a8ba4a40387056e154",
      "to": "e89f1391d2f54124ab0495968e109c28",
      "s.seqpos": 172,
      "s.session": "4e3549ead59911e9f65e672a569de9d3",
      "s.tsession": 6,
      "t.seqpos": 171,
      "t.session": "4e3549ead59911e9f65e672a569de9d3",
      "t.tsession": 6,
      "time": "2016-09-14 00:48:46",
      "dir": "n",
      "dis": -1,
      "sl": 0,
      "user_id": SAMPLE_Student
    },
    {
      "from": "e89f1391d2f54124ab0495968e109c28",
      "to": "1a38fe26f1ce4dad8731cf309933934d",
      "s.seqpos": 171,
      "s.session": "4e3549ead59911e9f65e672a569de9d3",
      "s.tsession": 6,
      "t.seqpos": 175,
      "t.session": "4e3549ead59911e9f65e672a569de9d3",
      "t.tsession": 6,
      "time": "2016-09-14 00:55:16",
      "dir": "p",
      "dis": 4,
      "sl": 0,
      "user_id": SAMPLE_Student
    },
    {
      "from": "1a38fe26f1ce4dad8731cf309933934d",
      "to": "dac5aab56ccf4fcaa90e555710cb21da",
      "s.seqpos": 175,
      "s.session": "4e3549ead59911e9f65e672a569de9d3",
      "s.tsession": 6,
      "t.seqpos": 181,
      "t.session": "4e3549ead59911e9f65e672a569de9d3",
      "t.tsession": 6,
      "time": "2016-09-14 00:57:36",
      "dir": "p",
      "dis": 6,
      "sl": 0,
      "user_id": SAMPLE_Student
    },
    {
      "from": "dac5aab56ccf4fcaa90e555710cb21da",
      "to": "adc6867c6a804fa38040d82ac4caf5a1",
      "s.seqpos": 181,
      "s.session": "4e3549ead59911e9f65e672a569de9d3",
      "s.tsession": 6,
      "t.seqpos": 184,
      "t.session": "4e3549ead59911e9f65e672a569de9d3",
      "t.tsession": 6,
      "time": "2016-09-14 01:02:02",
      "dir": "p",
      "dis": 3,
      "sl": 0,
      "user_id": SAMPLE_Student
    },
    {
      "from": "adc6867c6a804fa38040d82ac4caf5a1",
      "to": "d1c4082fdcfa48e5abcbbfb18f6e8b33",
      "s.seqpos": 184,
      "s.session": "4e3549ead59911e9f65e672a569de9d3",
      "s.tsession": 6,
      "t.seqpos": 187,
      "t.session": "4e3549ead59911e9f65e672a569de9d3",
      "t.tsession": 6,
      "time": "2016-09-14 01:02:57",
      "dir": "p",
      "dis": 3,
      "sl": 0,
      "user_id": SAMPLE_Student
    },
    {
      "from": "d1c4082fdcfa48e5abcbbfb18f6e8b33",
      "to": "7f3f8d1f13564ceb9b24431a502d779a",
      "s.seqpos": 187,
      "s.session": "4e3549ead59911e9f65e672a569de9d3",
      "s.tsession": 6,
      "t.seqpos": 159,
      "t.session": "4e3549ead59911e9f65e672a569de9d3",
      "t.tsession": 6,
      "time": "2016-09-14 01:04:05",
      "dir": "n",
      "dis": -28,
      "sl": 0,
      "user_id": SAMPLE_Student
    },
    {
      "from": "7f3f8d1f13564ceb9b24431a502d779a",
      "to": "d1c4082fdcfa48e5abcbbfb18f6e8b33",
      "s.seqpos": 159,
      "s.session": "4e3549ead59911e9f65e672a569de9d3",
      "s.tsession": 6,
      "t.seqpos": 187,
      "t.session": "4e3549ead59911e9f65e672a569de9d3",
      "t.tsession": 6,
      "time": "2016-09-14 01:04:19",
      "dir": "p",
      "dis": 28,
      "sl": 0,
      "user_id": SAMPLE_Student
    },
    {
      "from": "d1c4082fdcfa48e5abcbbfb18f6e8b33",
      "to": "7f3f8d1f13564ceb9b24431a502d779a",
      "s.seqpos": 187,
      "s.session": "4e3549ead59911e9f65e672a569de9d3",
      "s.tsession": 6,
      "t.seqpos": 159,
      "t.session": "4e3549ead59911e9f65e672a569de9d3",
      "t.tsession": 6,
      "time": "2016-09-14 01:04:25",
      "dir": "n",
      "dis": -28,
      "sl": 0,
      "user_id": SAMPLE_Student
    },
    {
      "from": "7f3f8d1f13564ceb9b24431a502d779a",
      "to": "2cd2942eb8484a5fb9b17b944ee29e01",
      "s.seqpos": 159,
      "s.session": "4e3549ead59911e9f65e672a569de9d3",
      "s.tsession": 6,
      "t.seqpos": 179,
      "t.session": "4e3549ead59911e9f65e672a569de9d3",
      "t.tsession": 6,
      "time": "2016-09-14 01:04:31",
      "dir": "p",
      "dis": 20,
      "sl": 0,
      "user_id": SAMPLE_Student
    },
    {
      "from": "2cd2942eb8484a5fb9b17b944ee29e01",
      "to": "b2dd3863e24e48a8ba4a40387056e154",
      "s.seqpos": 179,
      "s.session": "4e3549ead59911e9f65e672a569de9d3",
      "s.tsession": 6,
      "t.seqpos": 172,
      "t.session": "4e3549ead59911e9f65e672a569de9d3",
      "t.tsession": 6,
      "time": "2016-09-14 01:04:34",
      "dir": "n",
      "dis": -7,
      "sl": 0,
      "user_id": SAMPLE_Student
    },
    {
      "from": "b2dd3863e24e48a8ba4a40387056e154",
      "to": "e89f1391d2f54124ab0495968e109c28",
      "s.seqpos": 172,
      "s.session": "4e3549ead59911e9f65e672a569de9d3",
      "s.tsession": 6,
      "t.seqpos": 171,
      "t.session": "4e3549ead59911e9f65e672a569de9d3",
      "t.tsession": 6,
      "time": "2016-09-14 01:04:43",
      "dir": "n",
      "dis": -1,
      "sl": 0,
      "user_id": SAMPLE_Student
    },
    {
      "from": "e89f1391d2f54124ab0495968e109c28",
      "to": "5b0458958a0b4002a381049184224400",
      "s.seqpos": 171,
      "s.session": "4e3549ead59911e9f65e672a569de9d3",
      "s.tsession": 6,
      "t.seqpos": 163,
      "t.session": "4e3549ead59911e9f65e672a569de9d3",
      "t.tsession": 6,
      "time": "2016-09-14 01:05:04",
      "dir": "n",
      "dis": -8,
      "sl": 0,
      "user_id": SAMPLE_Student
    },
    {
      "from": "5b0458958a0b4002a381049184224400",
      "to": "7f3f8d1f13564ceb9b24431a502d779a",
      "s.seqpos": 163,
      "s.session": "4e3549ead59911e9f65e672a569de9d3",
      "s.tsession": 6,
      "t.seqpos": 159,
      "t.session": "4e3549ead59911e9f65e672a569de9d3",
      "t.tsession": 6,
      "time": "2016-09-14 01:05:42",
      "dir": "n",
      "dis": -4,
      "sl": 0,
      "user_id": SAMPLE_Student
    },
    {
      "from": "7f3f8d1f13564ceb9b24431a502d779a",
      "to": "1a38fe26f1ce4dad8731cf309933934d",
      "s.seqpos": 159,
      "s.session": "4e3549ead59911e9f65e672a569de9d3",
      "s.tsession": 6,
      "t.seqpos": 175,
      "t.session": "4e3549ead59911e9f65e672a569de9d3",
      "t.tsession": 6,
      "time": "2016-09-14 01:05:46",
      "dir": "p",
      "dis": 16,
      "sl": 0,
      "user_id": SAMPLE_Student
    },
    {
      "from": "1a38fe26f1ce4dad8731cf309933934d",
      "to": "c942db4eac104c26a7f8a160945ef2ab",
      "s.seqpos": 175,
      "s.session": "4e3549ead59911e9f65e672a569de9d3",
      "s.tsession": 6,
      "t.seqpos": 160,
      "t.session": "4e3549ead59911e9f65e672a569de9d3",
      "t.tsession": 6,
      "time": "2016-09-14 01:05:50",
      "dir": "n",
      "dis": -15,
      "sl": 0,
      "user_id": SAMPLE_Student
    },
    {
      "from": "c942db4eac104c26a7f8a160945ef2ab",
      "to": "c942db4eac104c26a7f8a160945ef2ab",
      "s.seqpos": 160,
      "s.session": "4e3549ead59911e9f65e672a569de9d3",
      "s.tsession": 6,
      "t.seqpos": 160,
      "t.session": "4e3549ead59911e9f65e672a569de9d3",
      "t.tsession": 6,
      "time": "2016-09-14 01:06:22",
      "dir": "n",
      "dis": 0,
      "sl": 1,
      "user_id": SAMPLE_Student
    },
    {
      "from": "c942db4eac104c26a7f8a160945ef2ab",
      "to": "d1c4082fdcfa48e5abcbbfb18f6e8b33",
      "s.seqpos": 160,
      "s.session": "4e3549ead59911e9f65e672a569de9d3",
      "s.tsession": 6,
      "t.seqpos": 187,
      "t.session": "4e3549ead59911e9f65e672a569de9d3",
      "t.tsession": 6,
      "time": "2016-09-14 01:19:23",
      "dir": "p",
      "dis": 27,
      "sl": 0,
      "user_id": SAMPLE_Student
    },
    {
      "from": "d1c4082fdcfa48e5abcbbfb18f6e8b33",
      "to": "d1c4082fdcfa48e5abcbbfb18f6e8b33",
      "s.seqpos": 187,
      "s.session": "4e3549ead59911e9f65e672a569de9d3",
      "s.tsession": 6,
      "t.seqpos": 187,
      "t.session": "4e3549ead59911e9f65e672a569de9d3",
      "t.tsession": 6,
      "time": "2016-09-14 02:06:18",
      "dir": "n",
      "dis": 0,
      "sl": 1,
      "user_id": SAMPLE_Student
    },
    {
      "from": "d1c4082fdcfa48e5abcbbfb18f6e8b33",
      "to": "14d4034a1b7045f489954c63974dc4d4",
      "s.seqpos": 187,
      "s.session": "4e3549ead59911e9f65e672a569de9d3",
      "s.tsession": 6,
      "t.seqpos": 192,
      "t.session": "4e3549ead59911e9f65e672a569de9d3",
      "t.tsession": 6,
      "time": "2016-09-14 02:06:45",
      "dir": "p",
      "dis": 5,
      "sl": 0,
      "user_id": SAMPLE_Student
    },
    {
      "from": "14d4034a1b7045f489954c63974dc4d4",
      "to": "14d4034a1b7045f489954c63974dc4d4",
      "s.seqpos": 192,
      "s.session": "4e3549ead59911e9f65e672a569de9d3",
      "s.tsession": 6,
      "t.seqpos": 192,
      "t.session": "4e3549ead59911e9f65e672a569de9d3",
      "t.tsession": 6,
      "time": "2016-09-14 02:07:31",
      "dir": "n",
      "dis": 0,
      "sl": 1,
      "user_id": SAMPLE_Student
    },
    {
      "from": "14d4034a1b7045f489954c63974dc4d4",
      "to": "14d4034a1b7045f489954c63974dc4d4",
      "s.seqpos": 192,
      "s.session": "4e3549ead59911e9f65e672a569de9d3",
      "s.tsession": 6,
      "t.seqpos": 192,
      "t.session": "4e3549ead59911e9f65e672a569de9d3",
      "t.tsession": 6,
      "time": "2016-09-14 02:07:48",
      "dir": "n",
      "dis": 0,
      "sl": 1,
      "user_id": SAMPLE_Student
    },
    {
      "from": "14d4034a1b7045f489954c63974dc4d4",
      "to": "14d4034a1b7045f489954c63974dc4d4",
      "s.seqpos": 192,
      "s.session": "4e3549ead59911e9f65e672a569de9d3",
      "s.tsession": 6,
      "t.seqpos": 192,
      "t.session": "4e3549ead59911e9f65e672a569de9d3",
      "t.tsession": 6,
      "time": "2016-09-14 02:11:15",
      "dir": "n",
      "dis": 0,
      "sl": 1,
      "user_id": SAMPLE_Student
    },
    {
      "from": "14d4034a1b7045f489954c63974dc4d4",
      "to": "14d4034a1b7045f489954c63974dc4d4",
      "s.seqpos": 192,
      "s.session": "4e3549ead59911e9f65e672a569de9d3",
      "s.tsession": 6,
      "t.seqpos": 192,
      "t.session": "4e3549ead59911e9f65e672a569de9d3",
      "t.tsession": 6,
      "time": "2016-09-14 02:11:15",
      "dir": "n",
      "dis": 0,
      "sl": 1,
      "user_id": SAMPLE_Student
    },
    {
      "from": "14d4034a1b7045f489954c63974dc4d4",
      "to": "c876f8d43a144883afaf4594689a814a",
      "s.seqpos": 192,
      "s.session": "4e3549ead59911e9f65e672a569de9d3",
      "s.tsession": 6,
      "t.seqpos": 196,
      "t.session": "4e3549ead59911e9f65e672a569de9d3",
      "t.tsession": 6,
      "time": "2016-09-14 02:13:19",
      "dir": "p",
      "dis": 4,
      "sl": 0,
      "user_id": SAMPLE_Student
    },
    {
      "from": "c876f8d43a144883afaf4594689a814a",
      "to": "fda3274aa61443fea1b71dd50524ffdf",
      "s.seqpos": 196,
[truncated: 715,895 more chars]
