# Supplementary material for: Visualizing learner engagement, performance, and trajectories to evaluate and optimize online course design
Source: PLoS One. 2019 May 6;14(5):e0215964. doi: 10.1371/journal.pone.0215964 (PMC6502341; doi:10.1371/journal.pone.0215964)
Supplement: S1 Dataset — Dataset includes five files that were generated by the data processing pipeline based on course and student data from the MITxPro course, Architecture of Complex Systems, Fall 2016. (ZIP) [file pone.0215964.s003.zip › dataC.csv]

mod_hex_id	courseID	module.type	desc	L2	L2label	L1	L1label	order	unq_stu	prpstu	session_ct	days_ct	events	avg_evt_stu	totalTime	avgTimeStu	avgTimeEvt	progress-i	recurse-i	forward-o	backward-o	attempts	avgAttempts	points	avgPointStu	maxPointsPrb	loads	avgLoadEvents	load_time	avgLoadTime	plays	avgPlayEvents	play_time	avgPlayTime	pause	avgPauseEvents	pause_time	avgPauseTime	seeks	avgSeekEvents	seek_time	avgSeekTime
74ac8efc3d764027b5e1250e91447312	MITProfessionalX+SysEngxB1+3T2016	html+block		5664bd173cd441d092a7dd7337b311b7	Pre-Assessment	29cf9e4cb86d4ed0802f432bd65440c9	Pre-Assessment (15 min--required)	5	1560	0.996805111821086	4510	4020	8081	5.1801282051282	24810.0887825059	15.9039030657089	3.07017557016531	0	4672	5828	0	NA	NA	NA	NA	NA	NA	NA	NA	NA	NA	NA	NA	NA	NA	NA	NA	NA	NA	NA	NA	NA
b6e8671646bc43a082d388743a950773	MITProfessionalX+SysEngxB1+3T2016	html+block		5664bd173cd441d092a7dd7337b311b7	Pre-Assessment	29cf9e4cb86d4ed0802f432bd65440c9	Pre-Assessment (15 min--required)	6	0	0	0	0	0	0	0	0	0	0	0	0	0	NA	NA	NA	NA	NA	NA	NA	NA	NA	NA	NA	NA	NA	NA	NA	NA	NA	NA	NA	NA	NA
1a8e179d17324618a8595df0f45daf1e	MITProfessionalX+SysEngxB1+3T2016	problem+block	Question #1	5664bd173cd441d092a7dd7337b311b7	Pre-Assessment	29cf9e4cb86d4ed0802f432bd65440c9	Pre-Assessment (15 min--required)	7	1544	0.986581469648562	1544	1544	1549	1.00323834196891	3150.03333333333	2.04017702936097	2.03359156445018	1260	286	1384	162	1549	1.00323834196891	1544	1	1	NA	NA	NA	NA	NA	NA	NA	NA	NA	NA	NA	NA	NA	NA	NA	NA
e6c26dfc22fa402e90d8331751374b98	MITProfessionalX+SysEngxB1+3T2016	problem+block	Question #2	5664bd173cd441d092a7dd7337b311b7	Pre-Assessment	29cf9e4cb86d4ed0802f432bd65440c9	Pre-Assessment (15 min--required)	8	1543	0.98594249201278	1543	1543	1545	1.00129617627997	1696.01666666667	1.09916828688702	1.09774541531823	1340	205	1332	212	1545	1.00129617627997	1543	1	1	NA	NA	NA	NA	NA	NA	NA	NA	NA	NA	NA	NA	NA	NA	NA	NA
6a14c3aae9ea436fa7db56487f1bd46d	MITProfessionalX+SysEngxB1+3T2016	problem+block	Question #3	5664bd173cd441d092a7dd7337b311b7	Pre-Assessment	29cf9e4cb86d4ed0802f432bd65440c9	Pre-Assessment (15 min--required)	9	1543	0.98594249201278	1543	1543	1545	1.00129617627997	2075.46666666667	1.3450853316051	1.34334412081985	1356	188	1331	213	1543	1	1542	0.999351911860013	1	NA	NA	NA	NA	NA	NA	NA	NA	NA	NA	NA	NA	NA	NA	NA	NA
86b82f161d2641d7822e8265066ee474	MITProfessionalX+SysEngxB1+3T2016	problem+block	Question #4	5664bd173cd441d092a7dd7337b311b7	Pre-Assessment	29cf9e4cb86d4ed0802f432bd65440c9	Pre-Assessment (15 min--required)	10	1543	0.98594249201278	1543	1543	1544	1.00064808813999	1939.35	1.25686973428386	1.25605569948187	1357	187	1339	205	1544	1.00064808813999	1543	1	1	NA	NA	NA	NA	NA	NA	NA	NA	NA	NA	NA	NA	NA	NA	NA	NA
aa12167942ea4134ac65d4152096f3fb	MITProfessionalX+SysEngxB1+3T2016	problem+block	Question #5	5664bd173cd441d092a7dd7337b311b7	Pre-Assessment	29cf9e4cb86d4ed0802f432bd65440c9	Pre-Assessment (15 min--required)	11	1543	0.98594249201278	1543	1543	1545	1.00129617627997	3346.2	2.16863253402463	2.16582524271845	1371	174	1351	194	1545	1.00129617627997	1543	1	1	NA	NA	NA	NA	NA	NA	NA	NA	NA	NA	NA	NA	NA	NA	NA	NA
639891547dc44f0e9dfad1e39cfe932a	MITProfessionalX+SysEngxB1+3T2016	html+block		5664bd173cd441d092a7dd7337b311b7	Pre-Assessment	29cf9e4cb86d4ed0802f432bd65440c9	Pre-Assessment (15 min--required)	12	0	0	0	0	0	0	0	0	0	0	0	0	0	NA	NA	NA	NA	NA	NA	NA	NA	NA	NA	NA	NA	NA	NA	NA	NA	NA	NA	NA	NA	NA
2571a6cec52749ed8ccd46087d46b561	MITProfessionalX+SysEngxB1+3T2016	problem+block	Question #6	5664bd173cd441d092a7dd7337b311b7	Pre-Assessment	29cf9e4cb86d4ed0802f432bd65440c9	Pre-Assessment (15 min--required)	13	1543	0.98594249201278	1543	1543	1547	1.00259235255995	2320.45	1.50385612443292	1.49996767937944	1328	217	1341	204	1547	1.00259235255995	1543	1	1	NA	NA	NA	NA	NA	NA	NA	NA	NA	NA	NA	NA	NA	NA	NA	NA
aa3c32639e374f6184b04d23432240f4	MITProfessionalX+SysEngxB1+3T2016	html+block		5664bd173cd441d092a7dd7337b311b7	Pre-Assessment	29cf9e4cb86d4ed0802f432bd65440c9	Pre-Assessment (15 min--required)	14	0	0	0	0	0	0	0	0	0	0	0	0	0	NA	NA	NA	NA	NA	NA	NA	NA	NA	NA	NA	NA	NA	NA	NA	NA	NA	NA	NA	NA	NA
cc4d9b10594a45d2b0ed7a4a7fdebf18	MITProfessionalX+SysEngxB1+3T2016	problem+block	Question #7	5664bd173cd441d092a7dd7337b311b7	Pre-Assessment	29cf9e4cb86d4ed0802f432bd65440c9	Pre-Assessment (15 min--required)	15	1543	0.98594249201278	1543	1543	1544	1.00064808813999	1632.5	1.05800388852884	1.05731865284974	1351	193	1317	227	1544	1.00064808813999	1543	1	1	NA	NA	NA	NA	NA	NA	NA	NA	NA	NA	NA	NA	NA	NA	NA	NA
82901b331caa4f9fb799228bd4995b9a	MITProfessionalX+SysEngxB1+3T2016	problem+block	Question #8	5664bd173cd441d092a7dd7337b311b7	Pre-Assessment	29cf9e4cb86d4ed0802f432bd65440c9	Pre-Assessment (15 min--required)	16	1543	0.98594249201278	1545	1545	1546	1.00194426441996	2250.65	1.45861957226183	1.45578913324709	1361	185	1342	204	1544	1.00064808813999	1543	1	1	NA	NA	NA	NA	NA	NA	NA	NA	NA	NA	NA	NA	NA	NA	NA	NA
6fa6f0a0801441f9ba875cc084947c1d	MITProfessionalX+SysEngxB1+3T2016	problem+block	Question #9	5664bd173cd441d092a7dd7337b311b7	Pre-Assessment	29cf9e4cb86d4ed0802f432bd65440c9	Pre-Assessment (15 min--required)	17	1543	0.98594249201278	1545	1545	1547	1.00259235255995	1246.05	0.807550226830849	0.80546218487395	1346	200	1253	293	1545	1.00129617627997	1543	1	1	NA	NA	NA	NA	NA	NA	NA	NA	NA	NA	NA	NA	NA	NA	NA	NA
fc43a64830d54a198fd3bfa6248bac7b	MITProfessionalX+SysEngxB1+3T2016	problem+block	Question #10	5664bd173cd441d092a7dd7337b311b7	Pre-Assessment	29cf9e4cb86d4ed0802f432bd65440c9	Pre-Assessment (15 min--required)	18	1543	0.98594249201278	1544	1544	1549	1.00388852883992	813.75	0.527381723914452	0.525338928340865	1544	1	5	1540	1548	1.00324044069994	1543	1	1	NA	NA	NA	NA	NA	NA	NA	NA	NA	NA	NA	NA	NA	NA	NA	NA
63371e362f52456b9676ccc240cbe391	MITProfessionalX+SysEngxB1+3T2016	html+block		5664bd173cd441d092a7dd7337b311b7	Pre-Assessment	29cf9e4cb86d4ed0802f432bd65440c9	Pre-Assessment (15 min--required)	19	0	0	0	0	0	0	0	0	0	0	0	0	0	NA	NA	NA	NA	NA	NA	NA	NA	NA	NA	NA	NA	NA	NA	NA	NA	NA	NA	NA	NA	NA
ffb131d47a33435684f3ffd7bd80959d	MITProfessionalX+SysEngxB1+3T2016	video+block	Video	34beb3cd4f2e4f8fb022bbb608c02284	Welcome (3 min)	396ce4f65de344c38d297d8afe6bef9b	Get Started (25 min)	23	1546	0.987859424920128	3271	2893	12133	7.84799482535576	13982.89	9.04456015523933	1.15246765021017	2248	1427	3294	631	NA	NA	NA	NA	NA	0	0	0	NA	NA	NA	3359.83333333333	2.17324277705908	2006.38333333333	1.2977899956878	2265.13333333333	1.46515739542906	662	0.428201811125485	632.316666666667	0.409001724881414
d21968673e924dbabc6ad3c96564d491	MITProfessionalX+SysEngxB1+3T2016	html+block	The Value of System Architecture	34beb3cd4f2e4f8fb022bbb608c02284	Welcome (3 min)	396ce4f65de344c38d297d8afe6bef9b	Get Started (25 min)	25	132	0.0843450479233227	149	146	181	1.37121212121212	218.1	1.65227272727273	1.20497237569061	168	0	40	127	NA	NA	NA	NA	NA	NA	NA	NA	NA	NA	NA	NA	NA	NA	NA	NA	NA	NA	NA	NA	NA
8c15ba17ee9a44e19835f2d860dcf497	MITProfessionalX+SysEngxB1+3T2016	html+block		72abd9ef279c4b2fab9c72f1591c5279	Course Schedule (3 min)	396ce4f65de344c38d297d8afe6bef9b	Get Started (25 min)	28	1515	0.968051118210863	3397	3110	7474	4.93333333333333	14517.6105337691	9.58258121040862	1.94241511021796	2335	1748	3625	448	NA	NA	NA	NA	NA	NA	NA	NA	NA	NA	NA	NA	NA	NA	NA	NA	NA	NA	NA	NA	NA
3b18b315fa644bfa8fdf8e51237f55d6	MITProfessionalX+SysEngxB1+3T2016	html+block		72abd9ef279c4b2fab9c72f1591c5279	Course Schedule (3 min)	396ce4f65de344c38d297d8afe6bef9b	Get Started (25 min)	29	0	0	0	0	0	0	0	0	0	0	0	0	0	NA	NA	NA	NA	NA	NA	NA	NA	NA	NA	NA	NA	NA	NA	NA	NA	NA	NA	NA	NA	NA
f078dba67ca54993ba5721ea153690b5	MITProfessionalX+SysEngxB1+3T2016	html+block		72abd9ef279c4b2fab9c72f1591c5279	Course Schedule (3 min)	396ce4f65de344c38d297d8afe6bef9b	Get Started (25 min)	30	0	0	0	0	0	0	0	0	0	0	0	0	0	NA	NA	NA	NA	NA	NA	NA	NA	NA	NA	NA	NA	NA	NA	NA	NA	NA	NA	NA	NA	NA
bc22f00aef3f4f80b9b93519f203b33d	MITProfessionalX+SysEngxB1+3T2016	html+block		72abd9ef279c4b2fab9c72f1591c5279	Course Schedule (3 min)	396ce4f65de344c38d297d8afe6bef9b	Get Started (25 min)	31	0	0	0	0	0	0	0	0	0	0	0	0	0	NA	NA	NA	NA	NA	NA	NA	NA	NA	NA	NA	NA	NA	NA	NA	NA	NA	NA	NA	NA	NA
5388e3e2233d42e99aa7b063074b665c	MITProfessionalX+SysEngxB1+3T2016	html+block		72abd9ef279c4b2fab9c72f1591c5279	Course Schedule (3 min)	396ce4f65de344c38d297d8afe6bef9b	Get Started (25 min)	33	990	0.63258785942492	1190	1172	1360	1.37373737373737	2239.88333333333	2.26250841750842	1.64697303921569	1282	72	1232	122	NA	NA	NA	NA	NA	NA	NA	NA	NA	NA	NA	NA	NA	NA	NA	NA	NA	NA	NA	NA	NA
499ba5f3182f44b9958d29e26403667e	MITProfessionalX+SysEngxB1+3T2016	html+block	Program Structure	72abd9ef279c4b2fab9c72f1591c5279	Course Schedule (3 min)	396ce4f65de344c38d297d8afe6bef9b	Get Started (25 min)	35	137	0.0875399361022364	162	160	188	1.37226277372263	1236.65	9.02664233576642	6.57792553191489	182	1	49	133	NA	NA	NA	NA	NA	NA	NA	NA	NA	NA	NA	NA	NA	NA	NA	NA	NA	NA	NA	NA	NA
9530c4880cf64191b915ac73a3a3b476	MITProfessionalX+SysEngxB1+3T2016	html+block		055506a2a4524dc2b1632b81b21cc811	Course Collaboration Tools (5 min)	396ce4f65de344c38d297d8afe6bef9b	Get Started (25 min)	38	1512	0.966134185303514	2937	2643	5717	3.78108465608466	8320.84933949802	5.50320723511774	1.45545729219836	2368	1189	3125	420	NA	NA	NA	NA	NA	NA	NA	NA	NA	NA	NA	NA	NA	NA	NA	NA	NA	NA	NA	NA	NA
f6989e13709447e0bf768f944ccc6113	MITProfessionalX+SysEngxB1+3T2016	html+block		055506a2a4524dc2b1632b81b21cc811	Course Collaboration Tools (5 min)	396ce4f65de344c38d297d8afe6bef9b	Get Started (25 min)	39	0	0	0	0	0	0	0	0	0	0	0	0	0	NA	NA	NA	NA	NA	NA	NA	NA	NA	NA	NA	NA	NA	NA	NA	NA	NA	NA	NA	NA	NA
35a59bc21a06412d997abf23ad95364a	MITProfessionalX+SysEngxB1+3T2016	video+block	Piazza Tutorial Video	055506a2a4524dc2b1632b81b21cc811	Course Collaboration Tools (5 min)	396ce4f65de344c38d297d8afe6bef9b	Get Started (25 min)	40	1	0.000638977635782748	1	1	2	2	0.366666666666666	0.366666666666666	0.183333333333333	2	0	0	2	NA	NA	NA	NA	NA	0	0	0	NA	2	2	0.366666666666666	0.366666666666666	0	0	0	0	0	0	0	0
71d0572a2aa646faa5e738db7de0b541	MITProfessionalX+SysEngxB1+3T2016	html+block		055506a2a4524dc2b1632b81b21cc811	Course Collaboration Tools (5 min)	396ce4f65de344c38d297d8afe6bef9b	Get Started (25 min)	41	0	0	0	0	0	0	0	0	0	0	0	0	0	NA	NA	NA	NA	NA	NA	NA	NA	NA	NA	NA	NA	NA	NA	NA	NA	NA	NA	NA	NA	NA
46c9b6c4559b4541a025b139182abaef	MITProfessionalX+SysEngxB1+3T2016	html+block		055506a2a4524dc2b1632b81b21cc811	Course Collaboration Tools (5 min)	396ce4f65de344c38d297d8afe6bef9b	Get Started (25 min)	42	0	0	0	0	0	0	0	0	0	0	0	0	0	NA	NA	NA	NA	NA	NA	NA	NA	NA	NA	NA	NA	NA	NA	NA	NA	NA	NA	NA	NA	NA
548db293a7174a9eab09f02063165a2a	MITProfessionalX+SysEngxB1+3T2016	html+block		055506a2a4524dc2b1632b81b21cc811	Course Collaboration Tools (5 min)	396ce4f65de344c38d297d8afe6bef9b	Get Started (25 min)	44	254	0.162300319488818	282	280	340	1.33858267716535	3070.1	12.0870078740157	9.02970588235294	303	0	128	173	NA	NA	NA	NA	NA	NA	NA	NA	NA	NA	NA	NA	NA	NA	NA	NA	NA	NA	NA	NA	NA
cb2bb769568d49bea380e1ab069a353c	MITProfessionalX+SysEngxB1+3T2016	html+block		c6d24af81e0f4a519dccbd1950e6c55d	Who's in the Course? (2 min)	396ce4f65de344c38d297d8afe6bef9b	Get Started (25 min)	47	1476	0.943130990415335	2160	2056	2780	1.88346883468835	1363.83333333333	0.924006323396568	0.490587529976019	2225	351	2242	333	NA	NA	NA	NA	NA	NA	NA	NA	NA	NA	NA	NA	NA	NA	NA	NA	NA	NA	NA	NA	NA
642509f27e614c0e8569b4ed5262ba1b	MITProfessionalX+SysEngxB1+3T2016	html+block	IFrame Tool	c6d24af81e0f4a519dccbd1950e6c55d	Who's in the Course? (2 min)	396ce4f65de344c38d297d8afe6bef9b	Get Started (25 min)	48	0	0	0	0	0	0	0	0	0	0	0	0	0	NA	NA	NA	NA	NA	NA	NA	NA	NA	NA	NA	NA	NA	NA	NA	NA	NA	NA	NA	NA	NA
f747c52ea3a94b85bf554cf16145166f	MITProfessionalX+SysEngxB1+3T2016	html+block		d17cb798a714497c90059baf4946f9dc	Who's Teaching This Course? (4 min)	396ce4f65de344c38d297d8afe6bef9b	Get Started (25 min)	51	1468	0.938019169329073	2015	1935	4078	2.77792915531335	2135.16666666667	1.4544732061762	0.523581821154161	2060	253	2070	237	NA	NA	NA	NA	NA	NA	NA	NA	NA	NA	NA	NA	NA	NA	NA	NA	NA	NA	NA	NA	NA
edc6c1b4c9074554bb40adc649db3e11	MITProfessionalX+SysEngxB1+3T2016	html+block		d17cb798a714497c90059baf4946f9dc	Who's Teaching This Course? (4 min)	396ce4f65de344c38d297d8afe6bef9b	Get Started (25 min)	52	0	0	0	0	0	0	0	0	0	0	0	0	0	NA	NA	NA	NA	NA	NA	NA	NA	NA	NA	NA	NA	NA	NA	NA	NA	NA	NA	NA	NA	NA
247773d951b34edb8541ac847d84e26b	MITProfessionalX+SysEngxB1+3T2016	html+block		d17cb798a714497c90059baf4946f9dc	Who's Teaching This Course? (4 min)	396ce4f65de344c38d297d8afe6bef9b	Get Started (25 min)	53	0	0	0	0	0	0	0	0	0	0	0	0	0	NA	NA	NA	NA	NA	NA	NA	NA	NA	NA	NA	NA	NA	NA	NA	NA	NA	NA	NA	NA	NA
6705932fcb634fc5ba44d33ceb21d678	MITProfessionalX+SysEngxB1+3T2016	html+block		d17cb798a714497c90059baf4946f9dc	Who's Teaching This Course? (4 min)	396ce4f65de344c38d297d8afe6bef9b	Get Started (25 min)	54	0	0	0	0	0	0	0	0	0	0	0	0	0	NA	NA	NA	NA	NA	NA	NA	NA	NA	NA	NA	NA	NA	NA	NA	NA	NA	NA	NA	NA	NA
b5d2b1c93c084f1b9349599ecbb79e44	MITProfessionalX+SysEngxB1+3T2016	html+block		d17cb798a714497c90059baf4946f9dc	Who's Teaching This Course? (4 min)	396ce4f65de344c38d297d8afe6bef9b	Get Started (25 min)	55	0	0	0	0	0	0	0	0	0	0	0	0	0	NA	NA	NA	NA	NA	NA	NA	NA	NA	NA	NA	NA	NA	NA	NA	NA	NA	NA	NA	NA	NA
e673460d01c64845b71c086ed11432d3	MITProfessionalX+SysEngxB1+3T2016	html+block	Text	d17cb798a714497c90059baf4946f9dc	Who's Teaching This Course? (4 min)	396ce4f65de344c38d297d8afe6bef9b	Get Started (25 min)	57	1298	0.829392971246006	1489	1478	1602	1.23420647149461	1412.53333333333	1.08823831535696	0.881731169371619	1533	69	1528	74	NA	NA	NA	NA	NA	NA	NA	NA	NA	NA	NA	NA	NA	NA	NA	NA	NA	NA	NA	NA	NA
24715f0661e844e0b5dcb9b1b20df3b4	MITProfessionalX+SysEngxB1+3T2016	html+block		d17cb798a714497c90059baf4946f9dc	Who's Teaching This Course? (4 min)	396ce4f65de344c38d297d8afe6bef9b	Get Started (25 min)	58	0	0	0	0	0	0	0	0	0	0	0	0	0	NA	NA	NA	NA	NA	NA	NA	NA	NA	NA	NA	NA	NA	NA	NA	NA	NA	NA	NA	NA	NA
cf5adb44f502474397c783368016b294	MITProfessionalX+SysEngxB1+3T2016	html+block	Text	d17cb798a714497c90059baf4946f9dc	Who's Teaching This Course? (4 min)	396ce4f65de344c38d297d8afe6bef9b	Get Started (25 min)	60	1289	0.823642172523962	1467	1455	1573	1.22032583397983	2677.48333333333	2.07717869149211	1.70215087942361	1519	49	1469	99	NA	NA	NA	NA	NA	NA	NA	NA	NA	NA	NA	NA	NA	NA	NA	NA	NA	NA	NA	NA	NA
73328a32ac224e0e8680d52a02cd2816	MITProfessionalX+SysEngxB1+3T2016	html+block		d17cb798a714497c90059baf4946f9dc	Who's Teaching This Course? (4 min)	396ce4f65de344c38d297d8afe6bef9b	Get Started (25 min)	61	0	0	0	0	0	0	0	0	0	0	0	0	0	NA	NA	NA	NA	NA	NA	NA	NA	NA	NA	NA	NA	NA	NA	NA	NA	NA	NA	NA	NA	NA
e0b716b04a2a4bb288ff9a4bda495a06	MITProfessionalX+SysEngxB1+3T2016	html+block		d17cb798a714497c90059baf4946f9dc	Who's Teaching This Course? (4 min)	396ce4f65de344c38d297d8afe6bef9b	Get Started (25 min)	62	0	0	0	0	0	0	0	0	0	0	0	0	0	NA	NA	NA	NA	NA	NA	NA	NA	NA	NA	NA	NA	NA	NA	NA	NA	NA	NA	NA	NA	NA
69d512d260244907841e481f4a7cecc4	MITProfessionalX+SysEngxB1+3T2016	html+block		d17cb798a714497c90059baf4946f9dc	Who's Teaching This Course? (4 min)	396ce4f65de344c38d297d8afe6bef9b	Get Started (25 min)	64	56	0.0357827476038339	61	61	66	1.17857142857143	82.1666666666666	1.4672619047619	1.24494949494949	62	1	7	56	NA	NA	NA	NA	NA	NA	NA	NA	NA	NA	NA	NA	NA	NA	NA	NA	NA	NA	NA	NA	NA
ed85aa406fb54266ab80efbc3963d58e	MITProfessionalX+SysEngxB1+3T2016	html+block		d17cb798a714497c90059baf4946f9dc	Who's Teaching This Course? (4 min)	396ce4f65de344c38d297d8afe6bef9b	Get Started (25 min)	65	0	0	0	0	0	0	0	0	0	0	0	0	0	NA	NA	NA	NA	NA	NA	NA	NA	NA	NA	NA	NA	NA	NA	NA	NA	NA	NA	NA	NA	NA
baec7057a11549a3824fc5aa2bbf6a8a	MITProfessionalX+SysEngxB1+3T2016	html+block		d17cb798a714497c90059baf4946f9dc	Who's Teaching This Course? (4 min)	396ce4f65de344c38d297d8afe6bef9b	Get Started (25 min)	66	0	0	0	0	0	0	0	0	0	0	0	0	0	NA	NA	NA	NA	NA	NA	NA	NA	NA	NA	NA	NA	NA	NA	NA	NA	NA	NA	NA	NA	NA
8dc950a6c3bd4b7495722a4ff695b854	MITProfessionalX+SysEngxB1+3T2016	html+block		d17cb798a714497c90059baf4946f9dc	Who's Teaching This Course? (4 min)	396ce4f65de344c38d297d8afe6bef9b	Get Started (25 min)	67	0	0	0	0	0	0	0	0	0	0	0	0	0	NA	NA	NA	NA	NA	NA	NA	NA	NA	NA	NA	NA	NA	NA	NA	NA	NA	NA	NA	NA	NA
79aaacbcd216482eb28dd6ae4d8d7510	MITProfessionalX+SysEngxB1+3T2016	html+block		d17cb798a714497c90059baf4946f9dc	Who's Teaching This Course? (4 min)	396ce4f65de344c38d297d8afe6bef9b	Get Started (25 min)	68	0	0	0	0	0	0	0	0	0	0	0	0	0	NA	NA	NA	NA	NA	NA	NA	NA	NA	NA	NA	NA	NA	NA	NA	NA	NA	NA	NA	NA	NA
3ef697ff58ec41c884d4ab3ccd123993	MITProfessionalX+SysEngxB1+3T2016	html+block		d17cb798a714497c90059baf4946f9dc	Who's Teaching This Course? (4 min)	396ce4f65de344c38d297d8afe6bef9b	Get Started (25 min)	69	0	0	0	0	0	0	0	0	0	0	0	0	0	NA	NA	NA	NA	NA	NA	NA	NA	NA	NA	NA	NA	NA	NA	NA	NA	NA	NA	NA	NA	NA
0ab9580b81a84f168cfb324a29f3be32	MITProfessionalX+SysEngxB1+3T2016	html+block		d17cb798a714497c90059baf4946f9dc	Who's Teaching This Course? (4 min)	396ce4f65de344c38d297d8afe6bef9b	Get Started (25 min)	70	0	0	0	0	0	0	0	0	0	0	0	0	0	NA	NA	NA	NA	NA	NA	NA	NA	NA	NA	NA	NA	NA	NA	NA	NA	NA	NA	NA	NA	NA
8e96422a1dbc466480e5c3b3e7df5816	MITProfessionalX+SysEngxB1+3T2016	html+block		d17cb798a714497c90059baf4946f9dc	Who's Teaching This Course? (4 min)	396ce4f65de344c38d297d8afe6bef9b	Get Started (25 min)	71	0	0	0	0	0	0	0	0	0	0	0	0	0	NA	NA	NA	NA	NA	NA	NA	NA	NA	NA	NA	NA	NA	NA	NA	NA	NA	NA	NA	NA	NA
35b388f8553d4f2f846b81c34e450aab	MITProfessionalX+SysEngxB1+3T2016	html+block		d17cb798a714497c90059baf4946f9dc	Who's Teaching This Course? (4 min)	396ce4f65de344c38d297d8afe6bef9b	Get Started (25 min)	72	0	0	0	0	0	0	0	0	0	0	0	0	0	NA	NA	NA	NA	NA	NA	NA	NA	NA	NA	NA	NA	NA	NA	NA	NA	NA	NA	NA	NA	NA
08bf007254b34be69d40a73df30e0588	MITProfessionalX+SysEngxB1+3T2016	html+block		d17cb798a714497c90059baf4946f9dc	Who's Teaching This Course? (4 min)	396ce4f65de344c38d297d8afe6bef9b	Get Started (25 min)	73	0	0	0	0	0	0	0	0	0	0	0	0	0	NA	NA	NA	NA	NA	NA	NA	NA	NA	NA	NA	NA	NA	NA	NA	NA	NA	NA	NA	NA	NA
4cb2e50a6da14c37afbe6813cdc28eed	MITProfessionalX+SysEngxB1+3T2016	html+block		d17cb798a714497c90059baf4946f9dc	Who's Teaching This Course? (4 min)	396ce4f65de344c38d297d8afe6bef9b	Get Started (25 min)	74	0	0	0	0	0	0	0	0	0	0	0	0	0	NA	NA	NA	NA	NA	NA	NA	NA	NA	NA	NA	NA	NA	NA	NA	NA	NA	NA	NA	NA	NA
d7b545cd92374ae0a12e5009311aec1d	MITProfessionalX+SysEngxB1+3T2016	html+block		d17cb798a714497c90059baf4946f9dc	Who's Teaching This Course? (4 min)	396ce4f65de344c38d297d8afe6bef9b	Get Started (25 min)	75	0	0	0	0	0	0	0	0	0	0	0	0	0	NA	NA	NA	NA	NA	NA	NA	NA	NA	NA	NA	NA	NA	NA	NA	NA	NA	NA	NA	NA	NA
ae34876bcf4d4e9ab711cf5585101869	MITProfessionalX+SysEngxB1+3T2016	html+block		d17cb798a714497c90059baf4946f9dc	Who's Teaching This Course? (4 min)	396ce4f65de344c38d297d8afe6bef9b	Get Started (25 min)	76	0	0	0	0	0	0	0	0	0	0	0	0	0	NA	NA	NA	NA	NA	NA	NA	NA	NA	NA	NA	NA	NA	NA	NA	NA	NA	NA	NA	NA	NA
4118fbbe69d7481d8df44c908561d740	MITProfessionalX+SysEngxB1+3T2016	html+block		d17cb798a714497c90059baf4946f9dc	Who's Teaching This Course? (4 min)	396ce4f65de344c38d297d8afe6bef9b	Get Started (25 min)	77	0	0	0	0	0	0	0	0	0	0	0	0	0	NA	NA	NA	NA	NA	NA	NA	NA	NA	NA	NA	NA	NA	NA	NA	NA	NA	NA	NA	NA	NA
6a9697bd6118441d929108687dab12be	MITProfessionalX+SysEngxB1+3T2016	html+block	Grading and Completion Criteria	5b94eaccb20c43fc8a52371b10c2b7dd	Grading and Completion Criteria (1 min)	396ce4f65de344c38d297d8afe6bef9b	Get Started (25 min)	80	1502	0.959744408945687	2888	2706	3584	2.3861517976032	5765.96787878788	3.83886010571763	1.60880800189394	2034	993	2731	282	NA	NA	NA	NA	NA	NA	NA	NA	NA	NA	NA	NA	NA	NA	NA	NA	NA	NA	NA	NA	NA
4ee75e85ac6a44c294240df26289083d	MITProfessionalX+SysEngxB1+3T2016	html+block	Raw HTML	5b94eaccb20c43fc8a52371b10c2b7dd	Grading and Completion Criteria (1 min)	396ce4f65de344c38d297d8afe6bef9b	Get Started (25 min)	81	0	0	0	0	0	0	0	0	0	0	0	0	0	NA	NA	NA	NA	NA	NA	NA	NA	NA	NA	NA	NA	NA	NA	NA	NA	NA	NA	NA	NA	NA
9c62aeae4a844b3d832f60b160b7ac22	MITProfessionalX+SysEngxB1+3T2016	html+block	Certificate Information and CEUs	53524161a81c499f87c38750ddf002b0	Certificate Information and CEUs (1 min)	396ce4f65de344c38d297d8afe6bef9b	Get Started (25 min)	84	1456	0.930351437699681	2150	2073	2464	1.69230769230769	3132.10541388549	2.15117130074553	1.27114667771327	1893	280	1927	191	NA	NA	NA	NA	NA	NA	NA	NA	NA	NA	NA	NA	NA	NA	NA	NA	NA	NA	NA	NA	NA
fc3b113b1f334930aba0b7ba6447861f	MITProfessionalX+SysEngxB1+3T2016	html+block	Learning Objectives	35ce61f4f19f41189f3dfb0520cb094f	Learning Objectives and Pedagogy (2 min)	396ce4f65de344c38d297d8afe6bef9b	Get Started (25 min)	87	1437	0.918210862619808	1921	1841	3648	2.53862212943633	4015.16666666667	2.79413129204361	1.10064875730994	1882	171	1862	186	NA	NA	NA	NA	NA	NA	NA	NA	NA	NA	NA	NA	NA	NA	NA	NA	NA	NA	NA	NA	NA
f08924d1cf084fd4ab01bcdd18e789b8	MITProfessionalX+SysEngxB1+3T2016	html+block	Pedagogy	35ce61f4f19f41189f3dfb0520cb094f	Learning Objectives and Pedagogy (2 min)	396ce4f65de344c38d297d8afe6bef9b	Get Started (25 min)	89	0	0	0	0	0	0	0	0	0	0	0	0	0	NA	NA	NA	NA	NA	NA	NA	NA	NA	NA	NA	NA	NA	NA	NA	NA	NA	NA	NA	NA	NA
7997eab918974a3d9e52ac7539e85f19	MITProfessionalX+SysEngxB1+3T2016	html+block	Networking Sites	8b936c4387f442c1a555a577163bfe06	Social Media Groups (1 min)	396ce4f65de344c38d297d8afe6bef9b	Get Started (25 min)	92	1446	0.923961661341853	2339	2203	2851	1.9716459197787	4508.89244517544	3.11818288048094	1.58151260791843	2009	517	2098	411	NA	NA	NA	NA	NA	NA	NA	NA	NA	NA	NA	NA	NA	NA	NA	NA	NA	NA	NA	NA	NA
24b30c55447b498e8e5b18e70d9e2c91	MITProfessionalX+SysEngxB1+3T2016	html+block		8b936c4387f442c1a555a577163bfe06	Social Media Groups (1 min)	396ce4f65de344c38d297d8afe6bef9b	Get Started (25 min)	93	0	0	0	0	0	0	0	0	0	0	0	0	0	NA	NA	NA	NA	NA	NA	NA	NA	NA	NA	NA	NA	NA	NA	NA	NA	NA	NA	NA	NA	NA
af2b2bdccb184d5196dde1d08a4437c7	MITProfessionalX+SysEngxB1+3T2016	html+block		8b936c4387f442c1a555a577163bfe06	Social Media Groups (1 min)	396ce4f65de344c38d297d8afe6bef9b	Get Started (25 min)	94	0	0	0	0	0	0	0	0	0	0	0	0	0	NA	NA	NA	NA	NA	NA	NA	NA	NA	NA	NA	NA	NA	NA	NA	NA	NA	NA	NA	NA	NA
e882b1be70fb4de4944cbfa417e00cd1	MITProfessionalX+SysEngxB1+3T2016	html+block		e018b2ac27de4c62bdef100636a8d43b	Key Ideas (4 min)	19d52da9bee046a28e8c0a883773e86a	Week 1: Systems Thinking (3.5 hrs)	98	1517	0.969329073482428	3321	2988	5400	3.5596572181938	3074.96666666667	2.02700505383432	0.569438271604938	2212	1820	3630	384	NA	NA	NA	NA	NA	NA	NA	NA	NA	NA	NA	NA	NA	NA	NA	NA	NA	NA	NA	NA	NA
39fcfd9aa1c849d6823480a2504e68b1	MITProfessionalX+SysEngxB1+3T2016	video+block	Key Ideas	e018b2ac27de4c62bdef100636a8d43b	Key Ideas (4 min)	19d52da9bee046a28e8c0a883773e86a	Week 1: Systems Thinking (3.5 hrs)	99	1244	0.794888178913738	1510	1475	6604	5.30868167202572	13087.0008610362	10.5200971551738	1.98167790142887	1572	106	1499	175	NA	NA	NA	NA	NA	0	0	0	NA	2510	2.01768488745981	5393.66666666667	4.33574490889603	2112	1.69774919614148	5244.83419436957	4.21610465785335	833	0.669614147909968	703.383333333333	0.565420685959271
a5073a45c3cb439fb0e0ec49e0a5571e	MITProfessionalX+SysEngxB1+3T2016	html+block		e7b845bc16ef4ba08f88485983373996	Opening Activity (15 min)	19d52da9bee046a28e8c0a883773e86a	Week 1: Systems Thinking (3.5 hrs)	102	1512	0.966134185303514	3181	2879	6737	4.45568783068783	8033.8	5.31335978835979	1.19248923853347	2813	2762	4892	673	NA	NA	NA	NA	NA	NA	NA	NA	NA	NA	NA	NA	NA	NA	NA	NA	NA	NA	NA	NA	NA
154968f52aa746f4987684a4034ef5de	MITProfessionalX+SysEngxB1+3T2016	video+block	Opening Exercise Introduction	e7b845bc16ef4ba08f88485983373996	Opening Activity (15 min)	19d52da9bee046a28e8c0a883773e86a	Week 1: Systems Thinking (3.5 hrs)	103	1405	0.89776357827476	1640	1606	5143	3.66049822064057	6076.56666666667	4.32495848161328	1.18152180957936	1712	53	328	1436	NA	NA	NA	NA	NA	0	0	0	NA	2099	1.49395017793594	2163.53333333333	1.53988137603796	1508	1.07330960854093	2143.06666666667	1.52531435349941	244	0.173665480427046	193.75	0.137900355871886
de1a44dc83a4498ab66408bd2629da76	MITProfessionalX+SysEngxB1+3T2016	html+block	Step 1: Identify External Interfaces	e7b845bc16ef4ba08f88485983373996	Opening Activity (15 min)	19d52da9bee046a28e8c0a883773e86a	Week 1: Systems Thinking (3.5 hrs)	105	1382	0.883067092651757	1838	1781	2175	1.57380607814761	5592.26666666667	4.04650265315967	2.57115708812261	1958	197	2009	146	NA	NA	NA	NA	NA	NA	NA	NA	NA	NA	NA	NA	NA	NA	NA	NA	NA	NA	NA	NA	NA
242e40119ef24db5ba00e9c399bf85dc	MITProfessionalX+SysEngxB1+3T2016	html+block	Labelled Diagram	e7b845bc16ef4ba08f88485983373996	Opening Activity (15 min)	19d52da9bee046a28e8c0a883773e86a	Week 1: Systems Thinking (3.5 hrs)	107	1374	0.877955271565495	1775	1731	2145	1.56113537117904	6504.51666666667	4.73400048520136	3.0324087024087	1975	167	1928	213	NA	NA	NA	NA	NA	NA	NA	NA	NA	NA	NA	NA	NA	NA	NA	NA	NA	NA	NA	NA	NA
aaff9f14dcb7438db43e83140ec943e2	MITProfessionalX+SysEngxB1+3T2016	html+block		e7b845bc16ef4ba08f88485983373996	Opening Activity (15 min)	19d52da9bee046a28e8c0a883773e86a	Week 1: Systems Thinking (3.5 hrs)	108	0	0	0	0	0	0	0	0	0	0	0	0	0	NA	NA	NA	NA	NA	NA	NA	NA	NA	NA	NA	NA	NA	NA	NA	NA	NA	NA	NA	NA	NA
55547c56573a4e219d7651782f1abaca	MITProfessionalX+SysEngxB1+3T2016	html+block	Poll	e7b845bc16ef4ba08f88485983373996	Opening Activity (15 min)	19d52da9bee046a28e8c0a883773e86a	Week 1: Systems Thinking (3.5 hrs)	109	0	0	0	0	0	0	0	0	0	0	0	0	0	NA	NA	NA	NA	NA	NA	NA	NA	NA	NA	NA	NA	NA	NA	NA	NA	NA	NA	NA	NA	NA
8a9d5789ec3b4628b475753b393de372	MITProfessionalX+SysEngxB1+3T2016	html+block	Poll Results	e7b845bc16ef4ba08f88485983373996	Opening Activity (15 min)	19d52da9bee046a28e8c0a883773e86a	Week 1: Systems Thinking (3.5 hrs)	110	0	0	0	0	0	0	0	0	0	0	0	0	0	NA	NA	NA	NA	NA	NA	NA	NA	NA	NA	NA	NA	NA	NA	NA	NA	NA	NA	NA	NA	NA
a25e01e84174489980af741167956c62	MITProfessionalX+SysEngxB1+3T2016	html+block	Step 3: Choose Design Decisions	e7b845bc16ef4ba08f88485983373996	Opening Activity (15 min)	19d52da9bee046a28e8c0a883773e86a	Week 1: Systems Thinking (3.5 hrs)	112	1365	0.87220447284345	1733	1695	2102	1.53992673992674	5470.48333333333	4.0076800976801	2.60251347922613	1933	167	1888	212	NA	NA	NA	NA	NA	NA	NA	NA	NA	NA	NA	NA	NA	NA	NA	NA	NA	NA	NA	NA	NA
a0de8fbca0b549c58ef1d5e5e9c0c58d	MITProfessionalX+SysEngxB1+3T2016	html+block	Poll	e7b845bc16ef4ba08f88485983373996	Opening Activity (15 min)	19d52da9bee046a28e8c0a883773e86a	Week 1: Systems Thinking (3.5 hrs)	113	0	0	0	0	0	0	0	0	0	0	0	0	0	NA	NA	NA	NA	NA	NA	NA	NA	NA	NA	NA	NA	NA	NA	NA	NA	NA	NA	NA	NA	NA
7b5f251e51224e119f39391d69025fd8	MITProfessionalX+SysEngxB1+3T2016	html+block	Ste 4: Make Architectural Decisions	e7b845bc16ef4ba08f88485983373996	Opening Activity (15 min)	19d52da9bee046a28e8c0a883773e86a	Week 1: Systems Thinking (3.5 hrs)	115	1363	0.870926517571885	1717	1684	2005	1.47101980924431	483.4	0.35465884079237	0.241097256857855	1903	97	1779	221	NA	NA	NA	NA	NA	NA	NA	NA	NA	NA	NA	NA	NA	NA	NA	NA	NA	NA	NA	NA	NA
a2a85108e90b481a877cd51e43192622	MITProfessionalX+SysEngxB1+3T2016	html+block	Poll	e7b845bc16ef4ba08f88485983373996	Opening Activity (15 min)	19d52da9bee046a28e8c0a883773e86a	Week 1: Systems Thinking (3.5 hrs)	116	0	0	0	0	0	0	0	0	0	0	0	0	0	NA	NA	NA	NA	NA	NA	NA	NA	NA	NA	NA	NA	NA	NA	NA	NA	NA	NA	NA	NA	NA
81bcb3daf10540d49d6f6b2b58a06de8	MITProfessionalX+SysEngxB1+3T2016	html+block		e7b845bc16ef4ba08f88485983373996	Opening Activity (15 min)	19d52da9bee046a28e8c0a883773e86a	Week 1: Systems Thinking (3.5 hrs)	118	180	0.115015974440895	209	207	238	1.32222222222222	129.45	0.719166666666667	0.54390756302521	224	8	35	197	NA	NA	NA	NA	NA	NA	NA	NA	NA	NA	NA	NA	NA	NA	NA	NA	NA	NA	NA	NA	NA
7e8571ae740f409fbb52035bfc99ab1d	MITProfessionalX+SysEngxB1+3T2016	html+block		e7b845bc16ef4ba08f88485983373996	Opening Activity (15 min)	19d52da9bee046a28e8c0a883773e86a	Week 1: Systems Thinking (3.5 hrs)	119	0	0	0	0	0	0	0	0	0	0	0	0	0	NA	NA	NA	NA	NA	NA	NA	NA	NA	NA	NA	NA	NA	NA	NA	NA	NA	NA	NA	NA	NA
97728a9681f24e31b2ee8a4d920d8a28	MITProfessionalX+SysEngxB1+3T2016	html+block		e7b845bc16ef4ba08f88485983373996	Opening Activity (15 min)	19d52da9bee046a28e8c0a883773e86a	Week 1: Systems Thinking (3.5 hrs)	120	0	0	0	0	0	0	0	0	0	0	0	0	0	NA	NA	NA	NA	NA	NA	NA	NA	NA	NA	NA	NA	NA	NA	NA	NA	NA	NA	NA	NA	NA
255d3556e74e4e91ab63d46a4a5bd941	MITProfessionalX+SysEngxB1+3T2016	html+block		e7b845bc16ef4ba08f88485983373996	Opening Activity (15 min)	19d52da9bee046a28e8c0a883773e86a	Week 1: Systems Thinking (3.5 hrs)	121	0	0	0	0	0	0	0	0	0	0	0	0	0	NA	NA	NA	NA	NA	NA	NA	NA	NA	NA	NA	NA	NA	NA	NA	NA	NA	NA	NA	NA	NA
6b9244e996f64f59ba3b27d11ad0edcc	MITProfessionalX+SysEngxB1+3T2016	video+block	Activity Wrap Up	e7b845bc16ef4ba08f88485983373996	Opening Activity (15 min)	19d52da9bee046a28e8c0a883773e86a	Week 1: Systems Thinking (3.5 hrs)	122	1233	0.787859424920128	1315	1309	4858	3.93998377939984	6195.25	5.02453365774533	1.27526759983532	1326	23	1291	56	NA	NA	NA	NA	NA	0	0	0	NA	1664	1.34955393349554	2461.35	1.99622871046229	1575	1.27737226277372	1933.48333333333	1.56811300351446	325	0.263584752635848	188.983333333333	0.153271154366045
e6c33c6328d84fd89b3505745f0f4bb8	MITProfessionalX+SysEngxB1+3T2016	html+block	Concluding Remarks	e7b845bc16ef4ba08f88485983373996	Opening Activity (15 min)	19d52da9bee046a28e8c0a883773e86a	Week 1: Systems Thinking (3.5 hrs)	123	0	0	0	0	0	0	0	0	0	0	0	0	0	NA	NA	NA	NA	NA	NA	NA	NA	NA	NA	NA	NA	NA	NA	NA	NA	NA	NA	NA	NA	NA
840a910549fe4f33a71e595d1bc4f48a	MITProfessionalX+SysEngxB1+3T2016	html+block		d68e7fd578df4f4cbab5dd41e23382f1	Defining Systems Thinking (15 min)	19d52da9bee046a28e8c0a883773e86a	Week 1: Systems Thinking (3.5 hrs)	126	1499	0.957827476038339	3277	2943	7208	4.80853902601735	3283.95	2.19076050700467	0.45559794672586	2777	1826	4029	565	NA	NA	NA	NA	NA	NA	NA	NA	NA	NA	NA	NA	NA	NA	NA	NA	NA	NA	NA	NA	NA
4d6a66d91f6748b5867c25560d12d638	MITProfessionalX+SysEngxB1+3T2016	html+block	Poll	d68e7fd578df4f4cbab5dd41e23382f1	Defining Systems Thinking (15 min)	19d52da9bee046a28e8c0a883773e86a	Week 1: Systems Thinking (3.5 hrs)	127	0	0	0	0	0	0	0	0	0	0	0	0	0	NA	NA	NA	NA	NA	NA	NA	NA	NA	NA	NA	NA	NA	NA	NA	NA	NA	NA	NA	NA	NA
7695df97812f408a97e397de41436365	MITProfessionalX+SysEngxB1+3T2016	html+block	Share Your Definition	d68e7fd578df4f4cbab5dd41e23382f1	Defining Systems Thinking (15 min)	19d52da9bee046a28e8c0a883773e86a	Week 1: Systems Thinking (3.5 hrs)	128	0	0	0	0	0	0	0	0	0	0	0	0	0	NA	NA	NA	NA	NA	NA	NA	NA	NA	NA	NA	NA	NA	NA	NA	NA	NA	NA	NA	NA	NA
259886e966964088a9bc75009982e29d	MITProfessionalX+SysEngxB1+3T2016	html+block		d68e7fd578df4f4cbab5dd41e23382f1	Defining Systems Thinking (15 min)	19d52da9bee046a28e8c0a883773e86a	Week 1: Systems Thinking (3.5 hrs)	130	220	0.140575079872204	257	250	366	1.66363636363636	327.033333333333	1.48651515151515	0.893533697632058	237	51	105	183	NA	NA	NA	NA	NA	NA	NA	NA	NA	NA	NA	NA	NA	NA	NA	NA	NA	NA	NA	NA	NA
3fee9afa5820484385138b2d8aa09e53	MITProfessionalX+SysEngxB1+3T2016	video+block	What Is Systems Thinking?	d68e7fd578df4f4cbab5dd41e23382f1	Defining Systems Thinking (15 min)	19d52da9bee046a28e8c0a883773e86a	Week 1: Systems Thinking (3.5 hrs)	131	1341	0.856869009584664	1578	1558	8924	6.65473527218494	14376.8833333333	10.7210166542381	1.61103578365456	1637	83	1580	138	NA	NA	NA	NA	NA	0	0	0	NA	3033	2.26174496644295	5999.23333333333	4.47370121799652	2894	2.15809097688292	5489.2	4.09336316181954	1453	1.08351976137211	958.2	0.714541387024608
2067a743a98d4ee69dea713d14b1614a	MITProfessionalX+SysEngxB1+3T2016	html+block	Definitions and Keywords	d68e7fd578df4f4cbab5dd41e23382f1	Defining Systems Thinking (15 min)	19d52da9bee046a28e8c0a883773e86a	Week 1: Systems Thinking (3.5 hrs)	132	0	0	0	0	0	0	0	0	0	0	0	0	0	NA	NA	NA	NA	NA	NA	NA	NA	NA	NA	NA	NA	NA	NA	NA	NA	NA	NA	NA	NA	NA
386dad2529e7493688b90223d6630276	MITProfessionalX+SysEngxB1+3T2016	html+block		d68e7fd578df4f4cbab5dd41e23382f1	Defining Systems Thinking (15 min)	19d52da9bee046a28e8c0a883773e86a	Week 1: Systems Thinking (3.5 hrs)	133	0	0	0	0	0	0	0	0	0	0	0	0	0	NA	NA	NA	NA	NA	NA	NA	NA	NA	NA	NA	NA	NA	NA	NA	NA	NA	NA	NA	NA	NA
a8232b9abf824f13a41604d13c314f40	MITProfessionalX+SysEngxB1+3T2016	problem+block	Question #1	d68e7fd578df4f4cbab5dd41e23382f1	Defining Systems Thinking (15 min)	19d52da9bee046a28e8c0a883773e86a	Week 1: Systems Thinking (3.5 hrs)	134	1371	0.876038338658147	1496	1484	3177	2.31728665207877	906.616666666667	0.661281303185023	0.285368796558598	1465	497	1929	33	888	0.647702407002188	683	0.4981765134938	1	NA	NA	NA	NA	NA	NA	NA	NA	NA	NA	NA	NA	NA	NA	NA	NA
6a7535c6c6014abfa310e2b496c44b46	MITProfessionalX+SysEngxB1+3T2016	problem+block	Question #2	d68e7fd578df4f4cbab5dd41e23382f1	Defining Systems Thinking (15 min)	19d52da9bee046a28e8c0a883773e86a	Week 1: Systems Thinking (3.5 hrs)	135	1370	0.875399361022364	1509	1495	3835	2.7992700729927	1390.96666666667	1.01530413625304	0.362703172533681	1708	204	1491	421	844	0.616058394160584	484	0.353284671532847	1	NA	NA	NA	NA	NA	NA	NA	NA	NA	NA	NA	NA	NA	NA	NA	NA
6f25165a045e4699879b6555edb9b46d	MITProfessionalX+SysEngxB1+3T2016	problem+block	Question #3	d68e7fd578df4f4cbab5dd41e23382f1	Defining Systems Thinking (15 min)	19d52da9bee046a28e8c0a883773e86a	Week 1: Systems Thinking (3.5 hrs)	136	1372	0.87667731629393	1563	1545	5009	3.65087463556851	1578.28333333333	1.15035228377065	0.315089505556665	1841	3	1442	402	852	0.620991253644315	297	0.216472303206997	1	NA	NA	NA	NA	NA	NA	NA	NA	NA	NA	NA	NA	NA	NA	NA	NA
34f97c1b78ab460b8fca4915f925e146	MITProfessionalX+SysEngxB1+3T2016	html+block		f87e7e6f094e49f38d2dd9196d5370fb	Systems and Emergence (20 min)	19d52da9bee046a28e8c0a883773e86a	Week 1: Systems Thinking (3.5 hrs)	139	1498	0.957188498402556	3340	2982	8092	5.4018691588785	15022.45	10.0283377837116	1.85645699456253	3210	3662	6232	633	NA	NA	NA	NA	NA	NA	NA	NA	NA	NA	NA	NA	NA	NA	NA	NA	NA	NA	NA	NA	NA
4d4c82ce9995483493e126c061dffc77	MITProfessionalX+SysEngxB1+3T2016	video+block	Emergence Examples	f87e7e6f094e49f38d2dd9196d5370fb	Systems and Emergence (20 min)	19d52da9bee046a28e8c0a883773e86a	Week 1: Systems Thinking (3.5 hrs)	140	1401	0.895207667731629	1680	1640	7539	5.38115631691649	14758.6666666667	10.5343802046158	1.95764248131936	1697	191	1559	328	NA	NA	NA	NA	NA	0	0	0	NA	2636	1.88151320485368	6004.28333333333	4.28571258624792	2328	1.66167023554604	5101.08333333333	3.64103021651202	989	0.705924339757316	785.183333333333	0.560444920295027
94a485f6eee14057ad43a2b9256e0e5d	MITProfessionalX+SysEngxB1+3T2016	html+block	Definitions and Key Words	f87e7e6f094e49f38d2dd9196d5370fb	Systems and Emergence (20 min)	19d52da9bee046a28e8c0a883773e86a	Week 1: Systems Thinking (3.5 hrs)	141	0	0	0	0	0	0	0	0	0	0	0	0	0	NA	NA	NA	NA	NA	NA	NA	NA	NA	NA	NA	NA	NA	NA	NA	NA	NA	NA	NA	NA	NA
f3370d882db44cd6baa56ec4f3ffe95d	MITProfessionalX+SysEngxB1+3T2016	html+block		f87e7e6f094e49f38d2dd9196d5370fb	Systems and Emergence (20 min)	19d52da9bee046a28e8c0a883773e86a	Week 1: Systems Thinking (3.5 hrs)	142	0	0	0	0	0	0	0	0	0	0	0	0	0	NA	NA	NA	NA	NA	NA	NA	NA	NA	NA	NA	NA	NA	NA	NA	NA	NA	NA	NA	NA	NA
07cf32d5d5c34c5bbe749143b118c70f	MITProfessionalX+SysEngxB1+3T2016	problem+block	Question #1	f87e7e6f094e49f38d2dd9196d5370fb	Systems and Emergence (20 min)	19d52da9bee046a28e8c0a883773e86a	Week 1: Systems Thinking (3.5 hrs)	143	1397	0.892651757188498	1475	1468	2276	1.62920544022906	1404.38333333333	1.00528513481269	0.617040128881078	1442	185	1507	120	1342	0.960629921259842	1033	0.739441660701503	1	NA	NA	NA	NA	NA	NA	NA	NA	NA	NA	NA	NA	NA	NA	NA	NA
8fdbf374ec1444f6b085dd7ab2f4934d	MITProfessionalX+SysEngxB1+3T2016	problem+block	Question #2	f87e7e6f094e49f38d2dd9196d5370fb	Systems and Emergence (20 min)	19d52da9bee046a28e8c0a883773e86a	Week 1: Systems Thinking (3.5 hrs)	144	1398	0.893290734824281	1510	1499	3008	2.1516452074392	1154.13333333333	0.825560324272771	0.383687943262411	1523	131	1408	246	1251	0.894849785407725	833	0.59585121602289	1	NA	NA	NA	NA	NA	NA	NA	NA	NA	NA	NA	NA	NA	NA	NA	NA
fca3fa9dc2ee41ae8fe2b6dec5e32f48	MITProfessionalX+SysEngxB1+3T2016	problem+block	Question #3	f87e7e6f094e49f38d2dd9196d5370fb	Systems and Emergence (20 min)	19d52da9bee046a28e8c0a883773e86a	Week 1: Systems Thinking (3.5 hrs)	145	1404	0.897124600638978	1579	1558	4713	3.35683760683761	1622.45	1.15559116809117	0.34424994695523	1672	45	115	1602	1271	0.905270655270655	508	0.361823361823362	1	NA	NA	NA	NA	NA	NA	NA	NA	NA	NA	NA	NA	NA	NA	NA	NA
87898d649e254a82b3d69e018e2de495	MITProfessionalX+SysEngxB1+3T2016	html+block		f87e7e6f094e49f38d2dd9196d5370fb	Systems and Emergence (20 min)	19d52da9bee046a28e8c0a883773e86a	Week 1: Systems Thinking (3.5 hrs)	147	408	0.260702875399361	497	485	691	1.69362745098039	107.15	0.262622549019608	0.15506512301013	596	7	187	416	NA	NA	NA	NA	NA	NA	NA	NA	NA	NA	NA	NA	NA	NA	NA	NA	NA	NA	NA	NA	NA
4902df8434d04906bf098152903df315	MITProfessionalX+SysEngxB1+3T2016	html+block	Emergence Activity	f87e7e6f094e49f38d2dd9196d5370fb	Systems and Emergence (20 min)	19d52da9bee046a28e8c0a883773e86a	Week 1: Systems Thinking (3.5 hrs)	148	0	0	0	0	0	0	0	0	0	0	0	0	0	NA	NA	NA	NA	NA	NA	NA	NA	NA	NA	NA	NA	NA	NA	NA	NA	NA	NA	NA	NA	NA
dc0e8d2ab3914856bbb259514fb86f9b	MITProfessionalX+SysEngxB1+3T2016	html+block	Circuit Board	f87e7e6f094e49f38d2dd9196d5370fb	Systems and Emergence (20 min)	19d52da9bee046a28e8c0a883773e86a	Week 1: Systems Thinking (3.5 hrs)	149	0	0	0	0	0	0	0	0	0	0	0	0	0	NA	NA	NA	NA	NA	NA	NA	NA	NA	NA	NA	NA	NA	NA	NA	NA	NA	NA	NA	NA	NA
f1c7638454664a9cb18ec249f65c4a23	MITProfessionalX+SysEngxB1+3T2016	word_cloud+block	Circuit Board Emergence Word Cloud	f87e7e6f094e49f38d2dd9196d5370fb	Systems and Emergence (20 min)	19d52da9bee046a28e8c0a883773e86a	Week 1: Systems Thinking (3.5 hrs)	150	0	0	0	0	0	0	0	0	0	0	0	0	0	NA	NA	NA	NA	NA	NA	NA	NA	NA	NA	NA	NA	NA	NA	NA	NA	NA	NA	NA	NA	NA
9939babbe3be4da59e366d2d0cdff0f2	MITProfessionalX+SysEngxB1+3T2016	html+block	Motorcycle	f87e7e6f094e49f38d2dd9196d5370fb	Systems and Emergence (20 min)	19d52da9bee046a28e8c0a883773e86a	Week 1: Systems Thinking (3.5 hrs)	151	0	0	0	0	0	0	0	0	0	0	0	0	0	NA	NA	NA	NA	NA	NA	NA	NA	NA	NA	NA	NA	NA	NA	NA	NA	NA	NA	NA	NA	NA
ec4d15d4fd934d2ab2636c95f5185abe	MITProfessionalX+SysEngxB1+3T2016	word_cloud+block	Motorcycle Emergence Word Cloud	f87e7e6f094e49f38d2dd9196d5370fb	Systems and Emergence (20 min)	19d52da9bee046a28e8c0a883773e86a	Week 1: Systems Thinking (3.5 hrs)	152	0	0	0	0	0	0	0	0	0	0	0	0	0	NA	NA	NA	NA	NA	NA	NA	NA	NA	NA	NA	NA	NA	NA	NA	NA	NA	NA	NA	NA	NA
d4eec21fd3de45dc9f073f6e8eebdcdb	MITProfessionalX+SysEngxB1+3T2016	html+block	Bees	f87e7e6f094e49f38d2dd9196d5370fb	Systems and Emergence (20 min)	19d52da9bee046a28e8c0a883773e86a	Week 1: Systems Thinking (3.5 hrs)	153	0	0	0	0	0	0	0	0	0	0	0	0	0	NA	NA	NA	NA	NA	NA	NA	NA	NA	NA	NA	NA	NA	NA	NA	NA	NA	NA	NA	NA	NA
92483c527d3f44a6afd5ee22ddf02efd	MITProfessionalX+SysEngxB1+3T2016	word_cloud+block	Bees Emergence Word Cloud	f87e7e6f094e49f38d2dd9196d5370fb	Systems and Emergence (20 min)	19d52da9bee046a28e8c0a883773e86a	Week 1: Systems Thinking (3.5 hrs)	154	0	0	0	0	0	0	0	0	0	0	0	0	0	NA	NA	NA	NA	NA	NA	NA	NA	NA	NA	NA	NA	NA	NA	NA	NA	NA	NA	NA	NA	NA
ed03f8c0959945f186d6a89bd09ee826	MITProfessionalX+SysEngxB1+3T2016	html+block		f87e7e6f094e49f38d2dd9196d5370fb	Systems and Emergence (20 min)	19d52da9bee046a28e8c0a883773e86a	Week 1: Systems Thinking (3.5 hrs)	155	0	0	0	0	0	0	0	0	0	0	0	0	0	NA	NA	NA	NA	NA	NA	NA	NA	NA	NA	NA	NA	NA	NA	NA	NA	NA	NA	NA	NA	NA
cfa22a7398b6404f957ff438f10e3002	MITProfessionalX+SysEngxB1+3T2016	html+block	Discussion Prompt	f87e7e6f094e49f38d2dd9196d5370fb	Systems and Emergence (20 min)	19d52da9bee046a28e8c0a883773e86a	Week 1: Systems Thinking (3.5 hrs)	156	0	0	0	0	0	0	0	0	0	0	0	0	0	NA	NA	NA	NA	NA	NA	NA	NA	NA	NA	NA	NA	NA	NA	NA	NA	NA	NA	NA	NA	NA
7f3f8d1f13564ceb9b24431a502d779a	MITProfessionalX+SysEngxB1+3T2016	html+block		c0b1e995f6de4668817461370e59aa93	Four Tasks of Systems Thinking (30 min)	19d52da9bee046a28e8c0a883773e86a	Week 1: Systems Thinking (3.5 hrs)	159	1487	0.950159744408946	3647	3146	8595	5.78009414929388	13571.4717791411	9.12674632087499	1.57899613486226	3481	3393	6157	709	NA	NA	NA	NA	NA	NA	NA	NA	NA	NA	NA	NA	NA	NA	NA	NA	NA	NA	NA	NA	NA
c942db4eac104c26a7f8a160945ef2ab	MITProfessionalX+SysEngxB1+3T2016	video+block	The Four Tasks of Systems Thinking	c0b1e995f6de4668817461370e59aa93	Four Tasks of Systems Thinking (30 min)	19d52da9bee046a28e8c0a883773e86a	Week 1: Systems Thinking (3.5 hrs)	160	1388	0.886900958466454	1716	1662	10651	7.67363112391931	17408.1	12.5418587896254	1.63440991456201	1760	117	216	1660	NA	NA	NA	NA	NA	0	0	0	NA	3768	2.71469740634006	6223.18333333333	4.48356147934678	3287	2.36815561959654	7717.53333333333	5.56018251681076	2180	1.57060518731988	1640.16666666667	1.1816762728146
1e59ee5588fe4da68593235ff831ae52	MITProfessionalX+SysEngxB1+3T2016	html+block	Definitions and Keywords	c0b1e995f6de4668817461370e59aa93	Four Tasks of Systems Thinking (30 min)	19d52da9bee046a28e8c0a883773e86a	Week 1: Systems Thinking (3.5 hrs)	161	0	0	0	0	0	0	0	0	0	0	0	0	0	NA	NA	NA	NA	NA	NA	NA	NA	NA	NA	NA	NA	NA	NA	NA	NA	NA	NA	NA	NA	NA
5b0458958a0b4002a381049184224400	MITProfessionalX+SysEngxB1+3T2016	html+block		c0b1e995f6de4668817461370e59aa93	Four Tasks of Systems Thinking (30 min)	19d52da9bee046a28e8c0a883773e86a	Week 1: Systems Thinking (3.5 hrs)	163	1423	0.90926517571885	2143	2047	2741	1.92621222768798	807.283333333333	0.567310845631295	0.29452146418582	1023	1714	2421	315	NA	NA	NA	NA	NA	NA	NA	NA	NA	NA	NA	NA	NA	NA	NA	NA	NA	NA	NA	NA	NA
571cc5a407bf4617a981e4ca46bda076	MITProfessionalX+SysEngxB1+3T2016	html+block	Task 1: Identify the System, Form, and Function	c0b1e995f6de4668817461370e59aa93	Four Tasks of Systems Thinking (30 min)	19d52da9bee046a28e8c0a883773e86a	Week 1: Systems Thinking (3.5 hrs)	164	0	0	0	0	0	0	0	0	0	0	0	0	0	NA	NA	NA	NA	NA	NA	NA	NA	NA	NA	NA	NA	NA	NA	NA	NA	NA	NA	NA	NA	NA
f270f12199164dfca72c5b292adc1ae4	MITProfessionalX+SysEngxB1+3T2016	html+block	Task 2: Identify System Entities, Form, Function, System Boundary, and Context	c0b1e995f6de4668817461370e59aa93	Four Tasks of Systems Thinking (30 min)	19d52da9bee046a28e8c0a883773e86a	Week 1: Systems Thinking (3.5 hrs)	165	0	0	0	0	0	0	0	0	0	0	0	0	0	NA	NA	NA	NA	NA	NA	NA	NA	NA	NA	NA	NA	NA	NA	NA	NA	NA	NA	NA	NA	NA
8aecb16262f045c491301a8595410df2	MITProfessionalX+SysEngxB1+3T2016	html+block		c0b1e995f6de4668817461370e59aa93	Four Tasks of Systems Thinking (30 min)	19d52da9bee046a28e8c0a883773e86a	Week 1: Systems Thinking (3.5 hrs)	166	0	0	0	0	0	0	0	0	0	0	0	0	0	NA	NA	NA	NA	NA	NA	NA	NA	NA	NA	NA	NA	NA	NA	NA	NA	NA	NA	NA	NA	NA
cb503c8ae9384f86acd41ba2a297d3da	MITProfessionalX+SysEngxB1+3T2016	problem+block	Question #1	c0b1e995f6de4668817461370e59aa93	Four Tasks of Systems Thinking (30 min)	19d52da9bee046a28e8c0a883773e86a	Week 1: Systems Thinking (3.5 hrs)	167	1389	0.887539936102236	1449	1442	2227	1.6033117350612	1237.75	0.891108711303096	0.555792546026044	1407	183	1509	81	1495	1.07631389488841	1105	0.795536357091433	1	NA	NA	NA	NA	NA	NA	NA	NA	NA	NA	NA	NA	NA	NA	NA	NA
ec28bba018c84b32a1ea1d239c60beec	MITProfessionalX+SysEngxB1+3T2016	problem+block	Question #2	c0b1e995f6de4668817461370e59aa93	Four Tasks of Systems Thinking (30 min)	19d52da9bee046a28e8c0a883773e86a	Week 1: Systems Thinking (3.5 hrs)	168	1386	0.885623003194888	1448	1439	2379	1.71645021645022	583.95	0.421320346320346	0.245460277427491	1430	122	1356	196	1492	1.07647907647908	1044	0.753246753246753	1	NA	NA	NA	NA	NA	NA	NA	NA	NA	NA	NA	NA	NA	NA	NA	NA
2ecfad658ac84f949a050953afff32d9	MITProfessionalX+SysEngxB1+3T2016	problem+block	Question #3	c0b1e995f6de4668817461370e59aa93	Four Tasks of Systems Thinking (30 min)	19d52da9bee046a28e8c0a883773e86a	Week 1: Systems Thinking (3.5 hrs)	169	1386	0.885623003194888	1445	1438	2124	1.53246753246753	355.15	0.256240981240981	0.167208097928437	1499	3	4	1498	1370	0.988455988455988	1078	0.777777777777778	1	NA	NA	NA	NA	NA	NA	NA	NA	NA	NA	NA	NA	NA	NA	NA	NA
e89f1391d2f54124ab0495968e109c28	MITProfessionalX+SysEngxB1+3T2016	html+block		c0b1e995f6de4668817461370e59aa93	Four Tasks of Systems Thinking (30 min)	19d52da9bee046a28e8c0a883773e86a	Week 1: Systems Thinking (3.5 hrs)	171	1404	0.897124600638978	2064	1971	2667	1.89957264957265	9945.3	7.08354700854701	3.72902137232846	979	1682	2335	326	NA	NA	NA	NA	NA	NA	NA	NA	NA	NA	NA	NA	NA	NA	NA	NA	NA	NA	NA	NA	NA
b2dd3863e24e48a8ba4a40387056e154	MITProfessionalX+SysEngxB1+3T2016	video+block	Identifying Relationships, Predicting Emergence	c0b1e995f6de4668817461370e59aa93	Four Tasks of Systems Thinking (30 min)	19d52da9bee046a28e8c0a883773e86a	Week 1: Systems Thinking (3.5 hrs)	172	1315	0.840255591054313	1547	1511	7671	5.83346007604563	15977.3	12.1500380228137	2.08281840698735	1560	110	130	1540	NA	NA	NA	NA	NA	0	0	0	NA	2751	2.09201520912548	7211.25	5.48384030418251	2435	1.85171102661597	5703.86666666667	4.3375411913815	1241	0.943726235741445	1151.3	0.875513307984791
a9f3c1ee9de24114acb5b1bb51f109a8	MITProfessionalX+SysEngxB1+3T2016	html+block	Definitions and Keywords	c0b1e995f6de4668817461370e59aa93	Four Tasks of Systems Thinking (30 min)	19d52da9bee046a28e8c0a883773e86a	Week 1: Systems Thinking (3.5 hrs)	173	0	0	0	0	0	0	0	0	0	0	0	0	0	NA	NA	NA	NA	NA	NA	NA	NA	NA	NA	NA	NA	NA	NA	NA	NA	NA	NA	NA	NA	NA
1a38fe26f1ce4dad8731cf309933934d	MITProfessionalX+SysEngxB1+3T2016	html+block		c0b1e995f6de4668817461370e59aa93	Four Tasks of Systems Thinking (30 min)	19d52da9bee046a28e8c0a883773e86a	Week 1: Systems Thinking (3.5 hrs)	175	1395	0.891373801916933	2007	1920	2597	1.86164874551971	6937.33333333333	4.97299880525687	2.67128738287768	2356	240	2144	452	NA	NA	NA	NA	NA	NA	NA	NA	NA	NA	NA	NA	NA	NA	NA	NA	NA	NA	NA	NA	NA
d823f33e493f43c3ad8243d80f5c8c04	MITProfessionalX+SysEngxB1+3T2016	html+block	Task 3 : Identify Relationships Between Entities	c0b1e995f6de4668817461370e59aa93	Four Tasks of Systems Thinking (30 min)	19d52da9bee046a28e8c0a883773e86a	Week 1: Systems Thinking (3.5 hrs)	176	0	0	0	0	0	0	0	0	0	0	0	0	0	NA	NA	NA	NA	NA	NA	NA	NA	NA	NA	NA	NA	NA	NA	NA	NA	NA	NA	NA	NA	NA
329a6a38d8ef47e09173dad48832a518	MITProfessionalX+SysEngxB1+3T2016	html+block	Task 4: Predict Emergence	c0b1e995f6de4668817461370e59aa93	Four Tasks of Systems Thinking (30 min)	19d52da9bee046a28e8c0a883773e86a	Week 1: Systems Thinking (3.5 hrs)	177	0	0	0	0	0	0	0	0	0	0	0	0	0	NA	NA	NA	NA	NA	NA	NA	NA	NA	NA	NA	NA	NA	NA	NA	NA	NA	NA	NA	NA	NA
2cd2942eb8484a5fb9b17b944ee29e01	MITProfessionalX+SysEngxB1+3T2016	html+block		c0b1e995f6de4668817461370e59aa93	Four Tasks of Systems Thinking (30 min)	19d52da9bee046a28e8c0a883773e86a	Week 1: Systems Thinking (3.5 hrs)	179	336	0.214696485623003	392	388	462	1.375	958.666666666667	2.8531746031746	2.07503607503608	442	12	52	402	NA	NA	NA	NA	NA	NA	NA	NA	NA	NA	NA	NA	NA	NA	NA	NA	NA	NA	NA	NA	NA
679eed61f745413f9a7797567c4cbeaa	MITProfessionalX+SysEngxB1+3T2016	html+block	Apply the Four Tasks of Systems Engineering	c0b1e995f6de4668817461370e59aa93	Four Tasks of Systems Thinking (30 min)	19d52da9bee046a28e8c0a883773e86a	Week 1: Systems Thinking (3.5 hrs)	180	0	0	0	0	0	0	0	0	0	0	0	0	0	NA	NA	NA	NA	NA	NA	NA	NA	NA	NA	NA	NA	NA	NA	NA	NA	NA	NA	NA	NA	NA
dac5aab56ccf4fcaa90e555710cb21da	MITProfessionalX+SysEngxB1+3T2016	problem+block	Question #1	c0b1e995f6de4668817461370e59aa93	Four Tasks of Systems Thinking (30 min)	19d52da9bee046a28e8c0a883773e86a	Week 1: Systems Thinking (3.5 hrs)	181	1354	0.86517571884984	1406	1396	2044	1.5096011816839	3633.58333333333	2.68359182668636	1.77768264840183	1410	39	1439	10	1437	1.06129985228951	1118	0.825701624815362	1	NA	NA	NA	NA	NA	NA	NA	NA	NA	NA	NA	NA	NA	NA	NA	NA
3715c81451634d3a8820b06e55e3ba49	MITProfessionalX+SysEngxB1+3T2016	drag-and-drop-v2+block		c0b1e995f6de4668817461370e59aa93	Four Tasks of Systems Thinking (30 min)	19d52da9bee046a28e8c0a883773e86a	Week 1: Systems Thinking (3.5 hrs)	182	0	0	0	0	0	0	0	0	0	0	0	0	0	NA	NA	NA	NA	NA	NA	NA	NA	NA	NA	NA	NA	NA	NA	NA	NA	NA	NA	NA	NA	NA
ba2dbce14dcd48f295bf00a2210967f6	MITProfessionalX+SysEngxB1+3T2016	html+block	Key Entity Table	c0b1e995f6de4668817461370e59aa93	Four Tasks of Systems Thinking (30 min)	19d52da9bee046a28e8c0a883773e86a	Week 1: Systems Thinking (3.5 hrs)	183	0	0	0	0	0	0	0	0	0	0	0	0	0	NA	NA	NA	NA	NA	NA	NA	NA	NA	NA	NA	NA	NA	NA	NA	NA	NA	NA	NA	NA	NA
adc6867c6a804fa38040d82ac4caf5a1	MITProfessionalX+SysEngxB1+3T2016	problem+block	Question #3	c0b1e995f6de4668817461370e59aa93	Four Tasks of Systems Thinking (30 min)	19d52da9bee046a28e8c0a883773e86a	Week 1: Systems Thinking (3.5 hrs)	184	1353	0.864536741214058	1408	1398	2271	1.67849223946785	432.166666666667	0.319413648681941	0.190297959782768	1441	1	1387	55	1528	1.12934220251293	2137	1.57945306725795	2	NA	NA	NA	NA	NA	NA	NA	NA	NA	NA	NA	NA	NA	NA	NA	NA
d1c4082fdcfa48e5abcbbfb18f6e8b33	MITProfessionalX+SysEngxB1+3T2016	html+block		d40ecf47d42245589307aa667a7af1c2	Architecture and Form (40 min)	19d52da9bee046a28e8c0a883773e86a	Week 1: Systems Thinking (3.5 hrs)	187	1484	0.948242811501597	3857	3268	8927	6.0154986522911	4763.9379403794	3.21020076844973	0.53365497259767	3285	2356	4832	799	NA	NA	NA	NA	NA	NA	NA	NA	NA	NA	NA	NA	NA	NA	NA	NA	NA	NA	NA	NA	NA
73d032340e644158b0fe26c2c3fedccc	MITProfessionalX+SysEngxB1+3T2016	html+block	What Does Architecture Mean to You?	d40ecf47d42245589307aa667a7af1c2	Architecture and Form (40 min)	19d52da9bee046a28e8c0a883773e86a	Week 1: Systems Thinking (3.5 hrs)	188	0	0	0	0	0	0	0	0	0	0	0	0	0	NA	NA	NA	NA	NA	NA	NA	NA	NA	NA	NA	NA	NA	NA	NA	NA	NA	NA	NA	NA	NA
d33933250d0d4217987c8f3d78074d6f	MITProfessionalX+SysEngxB1+3T2016	html+block		d40ecf47d42245589307aa667a7af1c2	Architecture and Form (40 min)	19d52da9bee046a28e8c0a883773e86a	Week 1: Systems Thinking (3.5 hrs)	190	1417	0.905431309904153	2100	1992	2519	1.77769936485533	765.366666666667	0.540131733709716	0.303837501654096	754	1760	2316	198	NA	NA	NA	NA	NA	NA	NA	NA	NA	NA	NA	NA	NA	NA	NA	NA	NA	NA	NA	NA	NA
8c04a700311c447aab8566750f105a76	MITProfessionalX+SysEngxB1+3T2016	html+block		d40ecf47d42245589307aa667a7af1c2	Architecture and Form (40 min)	19d52da9bee046a28e8c0a883773e86a	Week 1: Systems Thinking (3.5 hrs)	191	0	0	0	0	0	0	0	0	0	0	0	0	0	NA	NA	NA	NA	NA	NA	NA	NA	NA	NA	NA	NA	NA	NA	NA	NA	NA	NA	NA	NA	NA
14d4034a1b7045f489954c63974dc4d4	MITProfessionalX+SysEngxB1+3T2016	video+block		d40ecf47d42245589307aa667a7af1c2	Architecture and Form (40 min)	19d52da9bee046a28e8c0a883773e86a	Week 1: Systems Thinking (3.5 hrs)	192	1331	0.850479233226837	1490	1470	6995	5.25544703230654	11206.4833333333	8.41959679439018	1.6020705265666	1508	72	1318	262	NA	NA	NA	NA	NA	0	0	0	NA	2359	1.77235161532682	5647.38333333333	4.24296268469822	2238	1.68144252441773	4028.61666666667	3.02675932882544	974	0.731780616078137	498.816666666667	0.374768344603055
0b5bfaabdb0045d6886f50033fc699c4	MITProfessionalX+SysEngxB1+3T2016	html+block	Definitions and Keywords	d40ecf47d42245589307aa667a7af1c2	Architecture and Form (40 min)	19d52da9bee046a28e8c0a883773e86a	Week 1: Systems Thinking (3.5 hrs)	193	0	0	0	0	0	0	0	0	0	0	0	0	0	NA	NA	NA	NA	NA	NA	NA	NA	NA	NA	NA	NA	NA	NA	NA	NA	NA	NA	NA	NA	NA
c1f6457af37f4d7fa9fa860dd486e013	MITProfessionalX+SysEngxB1+3T2016	html+block		d40ecf47d42245589307aa667a7af1c2	Architecture and Form (40 min)	19d52da9bee046a28e8c0a883773e86a	Week 1: Systems Thinking (3.5 hrs)	194	0	0	0	0	0	0	0	0	0	0	0	0	0	NA	NA	NA	NA	NA	NA	NA	NA	NA	NA	NA	NA	NA	NA	NA	NA	NA	NA	NA	NA	NA
737d7da1325147f78c7fee4ff30fde4a	MITProfessionalX+SysEngxB1+3T2016	html+block	Question Diagram	d40ecf47d42245589307aa667a7af1c2	Architecture and Form (40 min)	19d52da9bee046a28e8c0a883773e86a	Week 1: Systems Thinking (3.5 hrs)	195	0	0	0	0	0	0	0	0	0	0	0	0	0	NA	NA	NA	NA	NA	NA	NA	NA	NA	NA	NA	NA	NA	NA	NA	NA	NA	NA	NA	NA	NA
c876f8d43a144883afaf4594689a814a	MITProfessionalX+SysEngxB1+3T2016	problem+block	Question #1	d40ecf47d42245589307aa667a7af1c2	Architecture and Form (40 min)	19d52da9bee046a28e8c0a883773e86a	Week 1: Systems Thinking (3.5 hrs)	196	1362	0.870287539936102	1406	1396	2204	1.61820851688693	878.283333333333	0.644848262359276	0.39849516031458	1369	111	1428	52	1450	1.06461086637298	1064	0.781204111600587	1	NA	NA	NA	NA	NA	NA	NA	NA	NA	NA	NA	NA	NA	NA	NA	NA
fda3274aa61443fea1b71dd50524ffdf	MITProfessionalX+SysEngxB1+3T2016	problem+block	Question #2	d40ecf47d42245589307aa667a7af1c2	Architecture and Form (40 min)	19d52da9bee046a28e8c0a883773e86a	Week 1: Systems Thinking (3.5 hrs)	197	1363	0.870926517571885	1404	1396	2832	2.07776962582539	473.933333333333	0.347713377353876	0.16734934086629	1379	100	1356	123	1721	1.26265590608951	993	0.728539985326486	1	NA	NA	NA	NA	NA	NA	NA	NA	NA	NA	NA	NA	NA	NA	NA	NA
b43ffcb7540a4b3abc44429da0d0ff56	MITProfessionalX+SysEngxB1+3T2016	problem+block	Question #3	d40ecf47d42245589307aa667a7af1c2	Architecture and Form (40 min)	19d52da9bee046a28e8c0a883773e86a	Week 1: Systems Thinking (3.5 hrs)	198	1362	0.870287539936102	1406	1398	2261	1.66005873715125	223.933333333333	0.16441507586882	0.0990417219519387	1351	115	1316	150	1541	1.13142437591777	1079	0.792217327459618	1	NA	NA	NA	NA	NA	NA	NA	NA	NA	NA	NA	NA	NA	NA	NA	NA
f2486bf704df4553b4fea6c9048dedaf	MITProfessionalX+SysEngxB1+3T2016	problem+block	Question #4	d40ecf47d42245589307aa667a7af1c2	Architecture and Form (40 min)	19d52da9bee046a28e8c0a883773e86a	Week 1: Systems Thinking (3.5 hrs)	199	1360	0.869009584664537	1405	1396	1986	1.46029411764706	483.133333333333	0.355245098039216	0.243269553541457	1440	0	4	1436	1462	1.075	1147	0.843382352941176	1	NA	NA	NA	NA	NA	NA	NA	NA	NA	NA	NA	NA	NA	NA	NA	NA
612507e8e9b84791992e1b6a8b34587f	MITProfessionalX+SysEngxB1+3T2016	html+block		d40ecf47d42245589307aa667a7af1c2	Architecture and Form (40 min)	19d52da9bee046a28e8c0a883773e86a	Week 1: Systems Thinking (3.5 hrs)	201	1404	0.897124600638978	2066	1955	2531	1.80270655270655	998.416666666667	0.711122981956315	0.394475174502832	917	1610	2235	292	NA	NA	NA	NA	NA	NA	NA	NA	NA	NA	NA	NA	NA	NA	NA	NA	NA	NA	NA	NA	NA
718c9a41b74b448fbdd6c3635dff925e	MITProfessionalX+SysEngxB1+3T2016	video+block	What Is Form?	d40ecf47d42245589307aa667a7af1c2	Architecture and Form (40 min)	19d52da9bee046a28e8c0a883773e86a	Week 1: Systems Thinking (3.5 hrs)	202	1305	0.833865814696486	1503	1466	7595	5.81992337164751	17011.4833333333	13.035619412516	2.23982664033355	1471	92	57	1506	NA	NA	NA	NA	NA	0	0	0	NA	2482	1.90191570881226	6469.36666666667	4.95736909323116	2355	1.80459770114943	6425.75	4.92394636015326	1310	1.00383141762452	846.15	0.648390804597701
bb451765d1d149739e076366452a943d	MITProfessionalX+SysEngxB1+3T2016	html+block	Definitions and Keywords	d40ecf47d42245589307aa667a7af1c2	Architecture and Form (40 min)	19d52da9bee046a28e8c0a883773e86a	Week 1: Systems Thinking (3.5 hrs)	203	0	0	0	0	0	0	0	0	0	0	0	0	0	NA	NA	NA	NA	NA	NA	NA	NA	NA	NA	NA	NA	NA	NA	NA	NA	NA	NA	NA	NA	NA
322598722e6143329c23ed72182fd62b	MITProfessionalX+SysEngxB1+3T2016	html+block		d40ecf47d42245589307aa667a7af1c2	Architecture and Form (40 min)	19d52da9bee046a28e8c0a883773e86a	Week 1: Systems Thinking (3.5 hrs)	204	0	0	0	0	0	0	0	0	0	0	0	0	0	NA	NA	NA	NA	NA	NA	NA	NA	NA	NA	NA	NA	NA	NA	NA	NA	NA	NA	NA	NA	NA
ceffa2fa12d14516a031a830ea521438	MITProfessionalX+SysEngxB1+3T2016	html+block		d40ecf47d42245589307aa667a7af1c2	Architecture and Form (40 min)	19d52da9bee046a28e8c0a883773e86a	Week 1: Systems Thinking (3.5 hrs)	205	0	0	0	0	0	0	0	0	0	0	0	0	0	NA	NA	NA	NA	NA	NA	NA	NA	NA	NA	NA	NA	NA	NA	NA	NA	NA	NA	NA	NA	NA
97777b45c5e6469d92edcdbcc56918bf	MITProfessionalX+SysEngxB1+3T2016	html+block	Raw HTML	d40ecf47d42245589307aa667a7af1c2	Architecture and Form (40 min)	19d52da9bee046a28e8c0a883773e86a	Week 1: Systems Thinking (3.5 hrs)	206	0	0	0	0	0	0	0	0	0	0	0	0	0	NA	NA	NA	NA	NA	NA	NA	NA	NA	NA	NA	NA	NA	NA	NA	NA	NA	NA	NA	NA	NA
3d7d2c357ca64492a5b2b6b92cda9205	MITProfessionalX+SysEngxB1+3T2016	word_cloud+block	Stop Sign Word Cloud	d40ecf47d42245589307aa667a7af1c2	Architecture and Form (40 min)	19d52da9bee046a28e8c0a883773e86a	Week 1: Systems Thinking (3.5 hrs)	207	0	0	0	0	0	0	0	0	0	0	0	0	0	NA	NA	NA	NA	NA	NA	NA	NA	NA	NA	NA	NA	NA	NA	NA	NA	NA	NA	NA	NA	NA
d82f3e7bf41c4fc4ac0992e6f6166175	MITProfessionalX+SysEngxB1+3T2016	html+block	Duplicate of 'Raw HTML'	d40ecf47d42245589307aa667a7af1c2	Architecture and Form (40 min)	19d52da9bee046a28e8c0a883773e86a	Week 1: Systems Thinking (3.5 hrs)	208	0	0	0	0	0	0	0	0	0	0	0	0	0	NA	NA	NA	NA	NA	NA	NA	NA	NA	NA	NA	NA	NA	NA	NA	NA	NA	NA	NA	NA	NA
a5d97bdf3a4140199466298ba20407b6	MITProfessionalX+SysEngxB1+3T2016	word_cloud+block	Notepad Word Cloud	d40ecf47d42245589307aa667a7af1c2	Architecture and Form (40 min)	19d52da9bee046a28e8c0a883773e86a	Week 1: Systems Thinking (3.5 hrs)	209	0	0	0	0	0	0	0	0	0	0	0	0	0	NA	NA	NA	NA	NA	NA	NA	NA	NA	NA	NA	NA	NA	NA	NA	NA	NA	NA	NA	NA	NA
cf7f80f31fc6483abec1936dc2082127	MITProfessionalX+SysEngxB1+3T2016	html+block		d40ecf47d42245589307aa667a7af1c2	Architecture and Form (40 min)	19d52da9bee046a28e8c0a883773e86a	Week 1: Systems Thinking (3.5 hrs)	210	0	0	0	0	0	0	0	0	0	0	0	0	0	NA	NA	NA	NA	NA	NA	NA	NA	NA	NA	NA	NA	NA	NA	NA	NA	NA	NA	NA	NA	NA
e90b99d332da429e9c9d3b63f8ef6197	MITProfessionalX+SysEngxB1+3T2016	html+block		d40ecf47d42245589307aa667a7af1c2	Architecture and Form (40 min)	19d52da9bee046a28e8c0a883773e86a	Week 1: Systems Thinking (3.5 hrs)	212	1387	0.886261980830671	2020	1917	2507	1.80749819754867	1348.41666666667	0.972182167748137	0.53786065682755	906	1592	2090	407	NA	NA	NA	NA	NA	NA	NA	NA	NA	NA	NA	NA	NA	NA	NA	NA	NA	NA	NA	NA	NA
0e62a7eafc0e4539864fec2049c0f7f4	MITProfessionalX+SysEngxB1+3T2016	html+block		d40ecf47d42245589307aa667a7af1c2	Architecture and Form (40 min)	19d52da9bee046a28e8c0a883773e86a	Week 1: Systems Thinking (3.5 hrs)	213	0	0	0	0	0	0	0	0	0	0	0	0	0	NA	NA	NA	NA	NA	NA	NA	NA	NA	NA	NA	NA	NA	NA	NA	NA	NA	NA	NA	NA	NA
f9e237bfd2764158b118a9dac079e4f5	MITProfessionalX+SysEngxB1+3T2016	html+block	Circuit Diagram	d40ecf47d42245589307aa667a7af1c2	Architecture and Form (40 min)	19d52da9bee046a28e8c0a883773e86a	Week 1: Systems Thinking (3.5 hrs)	214	0	0	0	0	0	0	0	0	0	0	0	0	0	NA	NA	NA	NA	NA	NA	NA	NA	NA	NA	NA	NA	NA	NA	NA	NA	NA	NA	NA	NA	NA
4cacc150d55448bcada9d201180e45f7	MITProfessionalX+SysEngxB1+3T2016	html+block	Discussion Prompt	d40ecf47d42245589307aa667a7af1c2	Architecture and Form (40 min)	19d52da9bee046a28e8c0a883773e86a	Week 1: Systems Thinking (3.5 hrs)	215	0	0	0	0	0	0	0	0	0	0	0	0	0	NA	NA	NA	NA	NA	NA	NA	NA	NA	NA	NA	NA	NA	NA	NA	NA	NA	NA	NA	NA	NA
1de86b8ab690487bace367e6f250b886	MITProfessionalX+SysEngxB1+3T2016	html+block		d40ecf47d42245589307aa667a7af1c2	Architecture and Form (40 min)	19d52da9bee046a28e8c0a883773e86a	Week 1: Systems Thinking (3.5 hrs)	216	0	0	0	0	0	0	0	0	0	0	0	0	0	NA	NA	NA	NA	NA	NA	NA	NA	NA	NA	NA	NA	NA	NA	NA	NA	NA	NA	NA	NA	NA
e242d37c870545b4835c9fef133c11c8	MITProfessionalX+SysEngxB1+3T2016	video+block	Decomposing Form into Entities	d40ecf47d42245589307aa667a7af1c2	Architecture and Form (40 min)	19d52da9bee046a28e8c0a883773e86a	Week 1: Systems Thinking (3.5 hrs)	217	1280	0.817891373801917	1551	1501	7856	6.1375	14984.6333333333	11.7067447916667	1.90741259334691	1529	120	174	1475	NA	NA	NA	NA	NA	0	0	0	NA	2794	2.1828125	6232.43333333333	4.86908854166667	2277	1.77890625	6136.18333333333	4.79389322916667	1758	1.3734375	1265.28333333333	0.988502604166667
439eaf10c96341d89bf3575490ba4976	MITProfessionalX+SysEngxB1+3T2016	html+block	Definitions and Keywords	d40ecf47d42245589307aa667a7af1c2	Architecture and Form (40 min)	19d52da9bee046a28e8c0a883773e86a	Week 1: Systems Thinking (3.5 hrs)	218	0	0	0	0	0	0	0	0	0	0	0	0	0	NA	NA	NA	NA	NA	NA	NA	NA	NA	NA	NA	NA	NA	NA	NA	NA	NA	NA	NA	NA	NA
9e38a7a86e964b9593890cf91c42ed92	MITProfessionalX+SysEngxB1+3T2016	html+block		d40ecf47d42245589307aa667a7af1c2	Architecture and Form (40 min)	19d52da9bee046a28e8c0a883773e86a	Week 1: Systems Thinking (3.5 hrs)	220	383	0.244728434504792	464	454	552	1.44125326370757	163.566666666667	0.427067014795474	0.296316425120773	457	88	34	511	NA	NA	NA	NA	NA	NA	NA	NA	NA	NA	NA	NA	NA	NA	NA	NA	NA	NA	NA	NA	NA
39c98784f5b24f9ca7f76acd90120436	MITProfessionalX+SysEngxB1+3T2016	html+block		d40ecf47d42245589307aa667a7af1c2	Architecture and Form (40 min)	19d52da9bee046a28e8c0a883773e86a	Week 1: Systems Thinking (3.5 hrs)	221	0	0	0	0	0	0	0	0	0	0	0	0	0	NA	NA	NA	NA	NA	NA	NA	NA	NA	NA	NA	NA	NA	NA	NA	NA	NA	NA	NA	NA	NA
ca91099547994cbfa0cd21fa4ce5aa89	MITProfessionalX+SysEngxB1+3T2016	video+block		d40ecf47d42245589307aa667a7af1c2	Architecture and Form (40 min)	19d52da9bee046a28e8c0a883773e86a	Week 1: Systems Thinking (3.5 hrs)	222	1256	0.802555910543131	1569	1502	9657	7.68869426751592	24981.5	19.8897292993631	2.58687998343171	1654	43	1474	223	NA	NA	NA	NA	NA	0	0	0	NA	2872	2.28662420382166	6789.88333333333	5.40595806794055	2725	2.16958598726115	11320.7	9.01329617834395	2478	1.97292993630573	1198.61666666667	0.954312632696391
ee863c0a0a5c4286a9e0ee84794a4271	MITProfessionalX+SysEngxB1+3T2016	html+block	Definitions and Keywords	d40ecf47d42245589307aa667a7af1c2	Architecture and Form (40 min)	19d52da9bee046a28e8c0a883773e86a	Week 1: Systems Thinking (3.5 hrs)	223	0	0	0	0	0	0	0	0	0	0	0	0	0	NA	NA	NA	NA	NA	NA	NA	NA	NA	NA	NA	NA	NA	NA	NA	NA	NA	NA	NA	NA	NA
ab2924eb2178451aae67621614eaab71	MITProfessionalX+SysEngxB1+3T2016	html+block		d40ecf47d42245589307aa667a7af1c2	Architecture and Form (40 min)	19d52da9bee046a28e8c0a883773e86a	Week 1: Systems Thinking (3.5 hrs)	224	0	0	0	0	0	0	0	0	0	0	0	0	0	NA	NA	NA	NA	NA	NA	NA	NA	NA	NA	NA	NA	NA	NA	NA	NA	NA	NA	NA	NA	NA
626e5a12a84d449cb0ee450c4b2fa3f4	MITProfessionalX+SysEngxB1+3T2016	html+block		d40ecf47d42245589307aa667a7af1c2	Architecture and Form (40 min)	19d52da9bee046a28e8c0a883773e86a	Week 1: Systems Thinking (3.5 hrs)	225	0	0	0	0	0	0	0	0	0	0	0	0	0	NA	NA	NA	NA	NA	NA	NA	NA	NA	NA	NA	NA	NA	NA	NA	NA	NA	NA	NA	NA	NA
938a67d6880a40b799ec29ae39097745	MITProfessionalX+SysEngxB1+3T2016	html+block		d40ecf47d42245589307aa667a7af1c2	Architecture and Form (40 min)	19d52da9bee046a28e8c0a883773e86a	Week 1: Systems Thinking (3.5 hrs)	226	0	0	0	0	0	0	0	0	0	0	0	0	0	NA	NA	NA	NA	NA	NA	NA	NA	NA	NA	NA	NA	NA	NA	NA	NA	NA	NA	NA	NA	NA
132a47a128d84163b578f8eb7212615a	MITProfessionalX+SysEngxB1+3T2016	problem+block	Question #1	d40ecf47d42245589307aa667a7af1c2	Architecture and Form (40 min)	19d52da9bee046a28e8c0a883773e86a	Week 1: Systems Thinking (3.5 hrs)	227	1314	0.83961661341853	1366	1359	3960	3.01369863013699	1585.41666666667	1.20655758498224	0.400357744107744	1361	80	1411	30	1192	0.907153729071537	565	0.429984779299848	1	NA	NA	NA	NA	NA	NA	NA	NA	NA	NA	NA	NA	NA	NA	NA	NA
9ebfbba2465e4105825dda535960401e	MITProfessionalX+SysEngxB1+3T2016	problem+block	Question #2	d40ecf47d42245589307aa667a7af1c2	Architecture and Form (40 min)	19d52da9bee046a28e8c0a883773e86a	Week 1: Systems Thinking (3.5 hrs)	228	1315	0.840255591054313	1358	1353	2325	1.7680608365019	477.75	0.363307984790875	0.205483870967742	1355	52	1352	55	1513	1.15057034220532	1041	0.791634980988593	1	NA	NA	NA	NA	NA	NA	NA	NA	NA	NA	NA	NA	NA	NA	NA	NA
577dd73c85c749b0b0ae1fb2700be1eb	MITProfessionalX+SysEngxB1+3T2016	problem+block	Question #3	d40ecf47d42245589307aa667a7af1c2	Architecture and Form (40 min)	19d52da9bee046a28e8c0a883773e86a	Week 1: Systems Thinking (3.5 hrs)	229	1314	0.83961661341853	1353	1348	1852	1.40943683409437	593.55	0.451712328767123	0.320491360691145	1353	49	1351	51	1485	1.13013698630137	1178	0.896499238964992	1	NA	NA	NA	NA	NA	NA	NA	NA	NA	NA	NA	NA	NA	NA	NA	NA
165a6f94d97a4f6499a21a136070a550	MITProfessionalX+SysEngxB1+3T2016	problem+block	Question #4	d40ecf47d42245589307aa667a7af1c2	Architecture and Form (40 min)	19d52da9bee046a28e8c0a883773e86a	Week 1: Systems Thinking (3.5 hrs)	230	1316	0.840894568690096	1354	1348	1923	1.4612462006079	324.483333333333	0.246567882472138	0.168738082856648	1384	1	1281	104	1435	1.09042553191489	1127	0.856382978723404	1	NA	NA	NA	NA	NA	NA	NA	NA	NA	NA	NA	NA	NA	NA	NA	NA
65aac4067bc348aa8eb1a9c628d5cf2b	MITProfessionalX+SysEngxB1+3T2016	html+block		7ba152d4c5d14ad58334cd352cfb2751	Graded Activity (15 min)	19d52da9bee046a28e8c0a883773e86a	Week 1: Systems Thinking (3.5 hrs)	233	1510	0.964856230031949	4043	3552	6913	4.57814569536424	3642.48333333333	2.41224061810155	0.526903418679782	3761	2437	4705	1489	NA	NA	NA	NA	NA	NA	NA	NA	NA	NA	NA	NA	NA	NA	NA	NA	NA	NA	NA	NA	NA
7f74f68e429142599d0637f16c652c15	MITProfessionalX+SysEngxB1+3T2016	problem+block	Question #1	7ba152d4c5d14ad58334cd352cfb2751	Graded Activity (15 min)	19d52da9bee046a28e8c0a883773e86a	Week 1: Systems Thinking (3.5 hrs)	234	1464	0.935463258785942	1562	1551	2885	1.97062841530055	1283.75	0.876878415300546	0.444974003466205	1572	310	1644	237	1432	0.978142076502732	957	0.653688524590164	1	NA	NA	NA	NA	NA	NA	NA	NA	NA	NA	NA	NA	NA	NA	NA	NA
a4a0fb2b7f034518845dc3ffead3854e	MITProfessionalX+SysEngxB1+3T2016	problem+block	Question #2	7ba152d4c5d14ad58334cd352cfb2751	Graded Activity (15 min)	19d52da9bee046a28e8c0a883773e86a	Week 1: Systems Thinking (3.5 hrs)	235	1459	0.932268370607029	1517	1511	2341	1.6045236463331	1560.51666666667	1.0695796207448	0.66660259148512	1531	224	1491	264	1607	1.10143934201508	1187	0.813570938999315	1	NA	NA	NA	NA	NA	NA	NA	NA	NA	NA	NA	NA	NA	NA	NA	NA
7a31f7717ab74f73aba8a604ea72c6d9	MITProfessionalX+SysEngxB1+3T2016	problem+block	Question #3	7ba152d4c5d14ad58334cd352cfb2751	Graded Activity (15 min)	19d52da9bee046a28e8c0a883773e86a	Week 1: Systems Thinking (3.5 hrs)	236	1456	0.930351437699681	1533	1522	2870	1.97115384615385	1431.71666666667	0.983321886446886	0.498855981416957	1482	271	1505	248	1429	0.981456043956044	962	0.660714285714286	1	NA	NA	NA	NA	NA	NA	NA	NA	NA	NA	NA	NA	NA	NA	NA	NA
6c1c96f226344ad4883dcd5daca85621	MITProfessionalX+SysEngxB1+3T2016	problem+block	Question #4	7ba152d4c5d14ad58334cd352cfb2751	Graded Activity (15 min)	19d52da9bee046a28e8c0a883773e86a	Week 1: Systems Thinking (3.5 hrs)	237	1455	0.929712460063898	1510	1505	2333	1.60343642611684	642.683333333333	0.441706758304696	0.275475067866838	1507	201	1476	232	1634	1.12302405498282	1195	0.821305841924399	1	NA	NA	NA	NA	NA	NA	NA	NA	NA	NA	NA	NA	NA	NA	NA	NA
7136b6bba18c443b9a660a9d04a0ad22	MITProfessionalX+SysEngxB1+3T2016	problem+block	Question #5	7ba152d4c5d14ad58334cd352cfb2751	Graded Activity (15 min)	19d52da9bee046a28e8c0a883773e86a	Week 1: Systems Thinking (3.5 hrs)	238	1459	0.932268370607029	1513	1510	2159	1.47978067169294	809.3	0.554694996572995	0.374849467345994	1513	179	1506	186	1780	1.22001370801919	1319	0.904043865661412	1	NA	NA	NA	NA	NA	NA	NA	NA	NA	NA	NA	NA	NA	NA	NA	NA
55fef98c8f784f63841315567980e0b1	MITProfessionalX+SysEngxB1+3T2016	problem+block	Question #6	7ba152d4c5d14ad58334cd352cfb2751	Graded Activity (15 min)	19d52da9bee046a28e8c0a883773e86a	Week 1: Systems Thinking (3.5 hrs)	239	1458	0.931629392971246	1509	1504	2007	1.37654320987654	481.533333333333	0.330269775948788	0.239926922438133	1511	166	1485	192	1753	1.20233196159122	1362	0.934156378600823	1	NA	NA	NA	NA	NA	NA	NA	NA	NA	NA	NA	NA	NA	NA	NA	NA
095ae469ec8346ae9ebb3d7f1e8aaf7f	MITProfessionalX+SysEngxB1+3T2016	problem+block	Question #7	7ba152d4c5d14ad58334cd352cfb2751	Graded Activity (15 min)	19d52da9bee046a28e8c0a883773e86a	Week 1: Systems Thinking (3.5 hrs)	240	1458	0.931629392971246	1514	1509	1969	1.35048010973937	593.65	0.407167352537723	0.301498222447943	1516	157	1488	185	1756	1.20438957475995	1380	0.946502057613169	1	NA	NA	NA	NA	NA	NA	NA	NA	NA	NA	NA	NA	NA	NA	NA	NA
6da06feb06a2420ba23d64acec243e58	MITProfessionalX+SysEngxB1+3T2016	problem+block	Question #8	7ba152d4c5d14ad58334cd352cfb2751	Graded Activity (15 min)	19d52da9bee046a28e8c0a883773e86a	Week 1: Systems Thinking (3.5 hrs)	241	1457	0.930990415335463	1510	1505	1973	1.3541523678792	807.283333333333	0.554072294669412	0.409165399560737	1522	144	1479	187	1765	1.21139327385038	1379	0.94646533973919	1	NA	NA	NA	NA	NA	NA	NA	NA	NA	NA	NA	NA	NA	NA	NA	NA
baa192f8f93743ed9626f007022e864d	MITProfessionalX+SysEngxB1+3T2016	problem+block	Question #9	7ba152d4c5d14ad58334cd352cfb2751	Graded Activity (15 min)	19d52da9bee046a28e8c0a883773e86a	Week 1: Systems Thinking (3.5 hrs)	242	1452	0.92779552715655	1487	1484	2780	1.91460055096419	1005.7	0.69263085399449	0.361762589928058	1434	144	1410	168	2073	1.42768595041322	1216	0.837465564738292	1	NA	NA	NA	NA	NA	NA	NA	NA	NA	NA	NA	NA	NA	NA	NA	NA
9002c82ba7d64faaa83fc8d14fc7aa3f	MITProfessionalX+SysEngxB1+3T2016	problem+block	Question #10	7ba152d4c5d14ad58334cd352cfb2751	Graded Activity (15 min)	19d52da9bee046a28e8c0a883773e86a	Week 1: Systems Thinking (3.5 hrs)	243	1456	0.930351437699681	1507	1502	2158	1.48214285714286	652.6	0.448214285714286	0.302409638554217	1477	171	1431	217	1847	1.26854395604396	1347	0.925137362637363	1	NA	NA	NA	NA	NA	NA	NA	NA	NA	NA	NA	NA	NA	NA	NA	NA
5ce6b4b90df44c3391d05fa238a6c14b	MITProfessionalX+SysEngxB1+3T2016	problem+block	Question #11	7ba152d4c5d14ad58334cd352cfb2751	Graded Activity (15 min)	19d52da9bee046a28e8c0a883773e86a	Week 1: Systems Thinking (3.5 hrs)	244	1457	0.930990415335463	1512	1506	2168	1.48798901853123	700.616666666667	0.480862502859758	0.323162669126691	1643	1	1105	539	1822	1.25051475634866	1325	0.909402882635552	1	NA	NA	NA	NA	NA	NA	NA	NA	NA	NA	NA	NA	NA	NA	NA	NA
0dcb125a677f45d1ad1b7d5eb8cc3d8f	MITProfessionalX+SysEngxB1+3T2016	html+block		220343c71d17417e9d9a175739851566	Project (1-1.5 hrs)	19d52da9bee046a28e8c0a883773e86a	Week 1: Systems Thinking (3.5 hrs)	247	1539	0.983386581469649	9681	7357	23367	15.1832358674464	73008.0509990218	47.4386296289941	3.12440839641468	7079	6223	9524	3737	NA	NA	NA	NA	NA	NA	NA	NA	NA	NA	NA	NA	NA	NA	NA	NA	NA	NA	NA	NA	NA
27c05323f41d443e9ad5940d6113bffa	MITProfessionalX+SysEngxB1+3T2016	html+block		220343c71d17417e9d9a175739851566	Project (1-1.5 hrs)	19d52da9bee046a28e8c0a883773e86a	Week 1: Systems Thinking (3.5 hrs)	248	0	0	0	0	0	0	0	0	0	0	0	0	0	NA	NA	NA	NA	NA	NA	NA	NA	NA	NA	NA	NA	NA	NA	NA	NA	NA	NA	NA	NA	NA
d1b5e55eeb214c8093e689cb3c4bbb75	MITProfessionalX+SysEngxB1+3T2016	html+block		220343c71d17417e9d9a175739851566	Project (1-1.5 hrs)	19d52da9bee046a28e8c0a883773e86a	Week 1: Systems Thinking (3.5 hrs)	249	0	0	0	0	0	0	0	0	0	0	0	0	0	NA	NA	NA	NA	NA	NA	NA	NA	NA	NA	NA	NA	NA	NA	NA	NA	NA	NA	NA	NA	NA
f2659198591c4e6bbcc84e7fc4ecedc1	MITProfessionalX+SysEngxB1+3T2016	html+block		220343c71d17417e9d9a175739851566	Project (1-1.5 hrs)	19d52da9bee046a28e8c0a883773e86a	Week 1: Systems Thinking (3.5 hrs)	250	0	0	0	0	0	0	0	0	0	0	0	0	0	NA	NA	NA	NA	NA	NA	NA	NA	NA	NA	NA	NA	NA	NA	NA	NA	NA	NA	NA	NA	NA
d659a1d9b5b641109e16f8c17a0c47f9	MITProfessionalX+SysEngxB1+3T2016	html+block		220343c71d17417e9d9a175739851566	Project (1-1.5 hrs)	19d52da9bee046a28e8c0a883773e86a	Week 1: Systems Thinking (3.5 hrs)	252	1481	0.946325878594249	2727	2465	3435	2.31937879810939	46968.4456875477	31.7140078916595	13.673492194337	1624	1801	1880	1538	NA	NA	NA	NA	NA	NA	NA	NA	NA	NA	NA	NA	NA	NA	NA	NA	NA	NA	NA	NA	NA
03d06c1a6e5f499d877c658eefa60984	MITProfessionalX+SysEngxB1+3T2016	video+block	Introduction to Course Project	220343c71d17417e9d9a175739851566	Project (1-1.5 hrs)	19d52da9bee046a28e8c0a883773e86a	Week 1: Systems Thinking (3.5 hrs)	253	1273	0.813418530351438	1436	1404	3789	2.97643362136685	4286.06666666667	3.366902330453	1.13118676871646	1461	68	50	1479	NA	NA	NA	NA	NA	0	0	0	NA	1749	1.37391987431265	1388.38333333333	1.09063891070961	992	0.779261586802828	1384.26666666667	1.08740507986384	251	0.197172034564022	78.1	0.0613511390416339
e04a29bbcd514b16807e614e0fc59f65	MITProfessionalX+SysEngxB1+3T2016	html+block		220343c71d17417e9d9a175739851566	Project (1-1.5 hrs)	19d52da9bee046a28e8c0a883773e86a	Week 1: Systems Thinking (3.5 hrs)	255	1462	0.934185303514377	2714	2436	3608	2.46785225718194	16961.2833333333	11.6014249886001	4.70102087952698	2864	713	2325	1249	NA	NA	NA	NA	NA	NA	NA	NA	NA	NA	NA	NA	NA	NA	NA	NA	NA	NA	NA	NA	NA
65c42121d8014b999895558d581031f9	MITProfessionalX+SysEngxB1+3T2016	html+block	Instructions	220343c71d17417e9d9a175739851566	Project (1-1.5 hrs)	19d52da9bee046a28e8c0a883773e86a	Week 1: Systems Thinking (3.5 hrs)	256	0	0	0	0	0	0	0	0	0	0	0	0	0	NA	NA	NA	NA	NA	NA	NA	NA	NA	NA	NA	NA	NA	NA	NA	NA	NA	NA	NA	NA	NA
1d576e2d43dc475fbd98dabaac79ad0e	MITProfessionalX+SysEngxB1+3T2016	html+block		220343c71d17417e9d9a175739851566	Project (1-1.5 hrs)	19d52da9bee046a28e8c0a883773e86a	Week 1: Systems Thinking (3.5 hrs)	258	879	0.561661341853035	1379	1308	1650	1.87713310580205	15430.0166666667	17.554057641259	9.35152525252525	1527	77	169	1435	NA	NA	NA	NA	NA	NA	NA	NA	NA	NA	NA	NA	NA	NA	NA	NA	NA	NA	NA	NA	NA
d28a4303d33f46189f8b7373063b4fcb	MITProfessionalX+SysEngxB1+3T2016	openassessment+block	Project Assessment: Week 1	220343c71d17417e9d9a175739851566	Project (1-1.5 hrs)	19d52da9bee046a28e8c0a883773e86a	Week 1: Systems Thinking (3.5 hrs)	259	1326	0.847284345047923	1653	1610	4167	3.14253393665158	17067.3322594502	12.8712912967196	4.09583207570199	1873	0	1138	734	NA	NA	NA	NA	NA	NA	NA	NA	NA	NA	NA	NA	NA	NA	NA	NA	NA	NA	NA	NA	NA
8301f1b1a59b4f608ed3afab0a9b2eb3	MITProfessionalX+SysEngxB1+3T2016	html+block		e5bfdd6ea52c45dab88fc03e6379f469	Key Takeaways (2 min)	19d52da9bee046a28e8c0a883773e86a	Week 1: Systems Thinking (3.5 hrs)	262	1442	0.921405750798722	3197	2958	4289	2.97434119278779	4650.35	3.2249306518724	1.08425040802052	3294	438	2377	1350	NA	NA	NA	NA	NA	NA	NA	NA	NA	NA	NA	NA	NA	NA	NA	NA	NA	NA	NA	NA	NA
bd6322a6f3cd4e6d998751f14c79116d	MITProfessionalX+SysEngxB1+3T2016	html+block		e5bfdd6ea52c45dab88fc03e6379f469	Key Takeaways (2 min)	19d52da9bee046a28e8c0a883773e86a	Week 1: Systems Thinking (3.5 hrs)	263	0	0	0	0	0	0	0	0	0	0	0	0	0	NA	NA	NA	NA	NA	NA	NA	NA	NA	NA	NA	NA	NA	NA	NA	NA	NA	NA	NA	NA	NA
f80bc5426ff84e1e9a3dae4d3655b738	MITProfessionalX+SysEngxB1+3T2016	html+block		55f24215b5f947d0a3753c8c05cec3f2	Key Ideas (2 min)	63fbc15b9b194b88bba0b1fa81cbb3fb	Week 2: Function and Emergence (4-5 hrs)	267	1486	0.949520766773163	4309	3916	7184	4.83445491251682	1736.7	1.16870794078062	0.241745545657016	3104	1824	3782	1135	NA	NA	NA	NA	NA	NA	NA	NA	NA	NA	NA	NA	NA	NA	NA	NA	NA	NA	NA	NA	NA
4902b070072a457b9561d91155db7245	MITProfessionalX+SysEngxB1+3T2016	video+block	Key Ideas	55f24215b5f947d0a3753c8c05cec3f2	Key Ideas (2 min)	63fbc15b9b194b88bba0b1fa81cbb3fb	Week 2: Function and Emergence (4-5 hrs)	268	1378	0.880511182108626	1879	1813	7909	5.73947750362845	13665.5413251366	9.91693855234877	1.72784692440721	2015	165	1670	509	NA	NA	NA	NA	NA	0	0	0	NA	2947	2.13860667634253	3744.15	2.71708998548621	2404	1.74455732946299	6827.44132513661	4.95460183246489	1082	0.785195936139332	928.2	0.673584905660377
9d8f766bd7d94388906724ecb757a2a0	MITProfessionalX+SysEngxB1+3T2016	html+block		55f24215b5f947d0a3753c8c05cec3f2	Key Ideas (2 min)	63fbc15b9b194b88bba0b1fa81cbb3fb	Week 2: Function and Emergence (4-5 hrs)	269	0	0	0	0	0	0	0	0	0	0	0	0	0	NA	NA	NA	NA	NA	NA	NA	NA	NA	NA	NA	NA	NA	NA	NA	NA	NA	NA	NA	NA	NA
ae819cf4d7a442319b20dd75d93260e1	MITProfessionalX+SysEngxB1+3T2016	html+block		ea29a745ecc84fcc9b65465cecddf068	Product System (10 min)	63fbc15b9b194b88bba0b1fa81cbb3fb	Week 2: Function and Emergence (4-5 hrs)	272	1464	0.935463258785942	3224	2965	5093	3.47882513661202	919.647300215983	0.628174385393431	0.180570842375021	2749	1419	3514	647	NA	NA	NA	NA	NA	NA	NA	NA	NA	NA	NA	NA	NA	NA	NA	NA	NA	NA	NA	NA	NA
656068ef68eb402ea6cbcbc1a545e0af	MITProfessionalX+SysEngxB1+3T2016	video+block	Whole Product System and System Boundary	ea29a745ecc84fcc9b65465cecddf068	Product System (10 min)	63fbc15b9b194b88bba0b1fa81cbb3fb	Week 2: Function and Emergence (4-5 hrs)	273	1377	0.879872204472843	1848	1784	12568	9.12708787218591	33885.9	24.6084967320261	2.69620464672183	1907	66	1644	329	NA	NA	NA	NA	NA	0	0	0	NA	4189	3.04212055192447	8776.05	6.37331154684096	3937	2.85911401597676	15215.6	11.0498184458969	2681	1.94698620188816	1786.06666666667	1.29707092713629
63fc3043883f48e79ce8b997731e0aba	MITProfessionalX+SysEngxB1+3T2016	html+block		ea29a745ecc84fcc9b65465cecddf068	Product System (10 min)	63fbc15b9b194b88bba0b1fa81cbb3fb	Week 2: Function and Emergence (4-5 hrs)	274	0	0	0	0	0	0	0	0	0	0	0	0	0	NA	NA	NA	NA	NA	NA	NA	NA	NA	NA	NA	NA	NA	NA	NA	NA	NA	NA	NA	NA	NA
6bc7e2fe6d1f497a850aa30c193b20fc	MITProfessionalX+SysEngxB1+3T2016	html+block		ea29a745ecc84fcc9b65465cecddf068	Product System (10 min)	63fbc15b9b194b88bba0b1fa81cbb3fb	Week 2: Function and Emergence (4-5 hrs)	275	0	0	0	0	0	0	0	0	0	0	0	0	0	NA	NA	NA	NA	NA	NA	NA	NA	NA	NA	NA	NA	NA	NA	NA	NA	NA	NA	NA	NA	NA
f0dcc1c1218348c68b8fc43485e52696	MITProfessionalX+SysEngxB1+3T2016	html+block		ea29a745ecc84fcc9b65465cecddf068	Product System (10 min)	63fbc15b9b194b88bba0b1fa81cbb3fb	Week 2: Function and Emergence (4-5 hrs)	276	0	0	0	0	0	0	0	0	0	0	0	0	0	NA	NA	NA	NA	NA	NA	NA	NA	NA	NA	NA	NA	NA	NA	NA	NA	NA	NA	NA	NA	NA
7b60d02e46af41a1a4b280c87529458c	MITProfessionalX+SysEngxB1+3T2016	problem+block	Question #1	ea29a745ecc84fcc9b65465cecddf068	Product System (10 min)	63fbc15b9b194b88bba0b1fa81cbb3fb	Week 2: Function and Emergence (4-5 hrs)	277	1347	0.860702875399361	1383	1382	2224	1.65107646622123	680.266666666667	0.505023509032418	0.305875299760192	1389	96	1470	15	1425	1.05790645879733	1055	0.783221974758723	1	NA	NA	NA	NA	NA	NA	NA	NA	NA	NA	NA	NA	NA	NA	NA	NA
62c394136e7b4f93a51b8f335980552c	MITProfessionalX+SysEngxB1+3T2016	problem+block	Question #2	ea29a745ecc84fcc9b65465cecddf068	Product System (10 min)	63fbc15b9b194b88bba0b1fa81cbb3fb	Week 2: Function and Emergence (4-5 hrs)	278	1346	0.860063897763578	1395	1392	3008	2.23476968796434	970.45	0.720988112927192	0.322623005319149	1448	1	1317	132	1655	1.2295690936107	902	0.670133729569094	1	NA	NA	NA	NA	NA	NA	NA	NA	NA	NA	NA	NA	NA	NA	NA	NA
1a9a4835a66940fbbafcea5399778215	MITProfessionalX+SysEngxB1+3T2016	html+block		95d2c586ba8a455b8777af052669005e	Function (15 min)	63fbc15b9b194b88bba0b1fa81cbb3fb	Week 2: Function and Emergence (4-5 hrs)	281	1450	0.926517571884984	3362	2999	7565	5.21724137931034	2081.06666666667	1.4352183908046	0.275091429830359	3022	3271	5748	539	NA	NA	NA	NA	NA	NA	NA	NA	NA	NA	NA	NA	NA	NA	NA	NA	NA	NA	NA	NA	NA
1f5482bfef2540b3ab68f99c93add68b	MITProfessionalX+SysEngxB1+3T2016	video+block	What is Function?	95d2c586ba8a455b8777af052669005e	Function (15 min)	63fbc15b9b194b88bba0b1fa81cbb3fb	Week 2: Function and Emergence (4-5 hrs)	282	1358	0.867731629392971	1720	1676	14171	10.4351988217968	23029.5833333333	16.9584560628375	1.62512055136076	1731	173	1495	407	NA	NA	NA	NA	NA	0	0	0	NA	4991	3.67525773195876	7219.58333333333	5.3163352970054	4688	3.45213549337261	10512.95	7.74149484536082	2936	2.1620029455081	2054.9	1.51318114874816
47af078655354df8b5d344434a7dd2f1	MITProfessionalX+SysEngxB1+3T2016	html+block		95d2c586ba8a455b8777af052669005e	Function (15 min)	63fbc15b9b194b88bba0b1fa81cbb3fb	Week 2: Function and Emergence (4-5 hrs)	283	0	0	0	0	0	0	0	0	0	0	0	0	0	NA	NA	NA	NA	NA	NA	NA	NA	NA	NA	NA	NA	NA	NA	NA	NA	NA	NA	NA	NA	NA
246e1104f84443b58e30bf4b0d306506	MITProfessionalX+SysEngxB1+3T2016	html+block		95d2c586ba8a455b8777af052669005e	Function (15 min)	63fbc15b9b194b88bba0b1fa81cbb3fb	Week 2: Function and Emergence (4-5 hrs)	284	0	0	0	0	0	0	0	0	0	0	0	0	0	NA	NA	NA	NA	NA	NA	NA	NA	NA	NA	NA	NA	NA	NA	NA	NA	NA	NA	NA	NA	NA
4ee24eee72fe464a939b1f8fa93e309a	MITProfessionalX+SysEngxB1+3T2016	problem+block	Question #1	95d2c586ba8a455b8777af052669005e	Function (15 min)	63fbc15b9b194b88bba0b1fa81cbb3fb	Week 2: Function and Emergence (4-5 hrs)	285	1352	0.863897763578275	1379	1377	2126	1.57248520710059	708.383333333333	0.523952169625247	0.333200062715585	1366	116	1415	67	1483	1.09689349112426	1122	0.829881656804734	1	NA	NA	NA	NA	NA	NA	NA	NA	NA	NA	NA	NA	NA	NA	NA	NA
716ef3abf81d4b21a62cf3502607c5cf	MITProfessionalX+SysEngxB1+3T2016	problem+block	Question #2	95d2c586ba8a455b8777af052669005e	Function (15 min)	63fbc15b9b194b88bba0b1fa81cbb3fb	Week 2: Function and Emergence (4-5 hrs)	286	1352	0.863897763578275	1389	1386	2924	2.16272189349112	784.65	0.580362426035503	0.268348153214774	1383	89	1345	127	1564	1.15680473372781	885	0.654585798816568	1	NA	NA	NA	NA	NA	NA	NA	NA	NA	NA	NA	NA	NA	NA	NA	NA
7f1a148317774457aa56146869374c25	MITProfessionalX+SysEngxB1+3T2016	problem+block	Question #3	95d2c586ba8a455b8777af052669005e	Function (15 min)	63fbc15b9b194b88bba0b1fa81cbb3fb	Week 2: Function and Emergence (4-5 hrs)	287	1351	0.863258785942492	1375	1375	2274	1.68319763138416	1393.61666666667	1.03154453491241	0.612848138375843	1399	39	1280	158	1438	1.06439674315322	1061	0.785344189489267	1	NA	NA	NA	NA	NA	NA	NA	NA	NA	NA	NA	NA	NA	NA	NA	NA
3a83aae9cfb64b75acd2bb68e5bac388	MITProfessionalX+SysEngxB1+3T2016	html+block	Question Diagram	95d2c586ba8a455b8777af052669005e	Function (15 min)	63fbc15b9b194b88bba0b1fa81cbb3fb	Week 2: Function and Emergence (4-5 hrs)	288	0	0	0	0	0	0	0	0	0	0	0	0	0	NA	NA	NA	NA	NA	NA	NA	NA	NA	NA	NA	NA	NA	NA	NA	NA	NA	NA	NA	NA	NA
6db9d9e259e94242a2afa8044f503a52	MITProfessionalX+SysEngxB1+3T2016	problem+block	Question #4	95d2c586ba8a455b8777af052669005e	Function (15 min)	63fbc15b9b194b88bba0b1fa81cbb3fb	Week 2: Function and Emergence (4-5 hrs)	289	1353	0.864536741214058	1380	1378	2585	1.91056910569106	860.783333333333	0.63620349839862	0.332991618310767	1406	5	13	1398	1706	1.26090169992609	3153	2.33037694013304	3	NA	NA	NA	NA	NA	NA	NA	NA	NA	NA	NA	NA	NA	NA	NA	NA
5b6bf5c7a2de4dc2bc049a3d1726311b	MITProfessionalX+SysEngxB1+3T2016	html+block		95d2c586ba8a455b8777af052669005e	Function (15 min)	63fbc15b9b194b88bba0b1fa81cbb3fb	Week 2: Function and Emergence (4-5 hrs)	291	253	0.161661341853035	299	289	441	1.74308300395257	292.066666666667	1.15441370223979	0.66228269085412	292	56	116	232	NA	NA	NA	NA	NA	NA	NA	NA	NA	NA	NA	NA	NA	NA	NA	NA	NA	NA	NA	NA	NA
aef55aea9b4541f7a0c84eec75a8fda9	MITProfessionalX+SysEngxB1+3T2016	html+block		95d2c586ba8a455b8777af052669005e	Function (15 min)	63fbc15b9b194b88bba0b1fa81cbb3fb	Week 2: Function and Emergence (4-5 hrs)	292	0	0	0	0	0	0	0	0	0	0	0	0	0	NA	NA	NA	NA	NA	NA	NA	NA	NA	NA	NA	NA	NA	NA	NA	NA	NA	NA	NA	NA	NA
fcd1aadb869142f9b4d01ec5e7bec973	MITProfessionalX+SysEngxB1+3T2016	video+block		95d2c586ba8a455b8777af052669005e	Function (15 min)	63fbc15b9b194b88bba0b1fa81cbb3fb	Week 2: Function and Emergence (4-5 hrs)	293	1297	0.828753993610224	1739	1680	18294	14.1048573631457	26010.2	20.0541249036237	1.42178856455669	1874	138	1678	334	NA	NA	NA	NA	NA	0	0	0	NA	5819	4.48650732459522	5732.43333333333	4.41976355692624	5677	4.37702390131072	14136.25	10.8991904394757	5098	3.93060909791827	2820.68333333333	2.17477512207659
e9b72240243a4fa5b41bb0985abb7dfe	MITProfessionalX+SysEngxB1+3T2016	html+block		95d2c586ba8a455b8777af052669005e	Function (15 min)	63fbc15b9b194b88bba0b1fa81cbb3fb	Week 2: Function and Emergence (4-5 hrs)	294	0	0	0	0	0	0	0	0	0	0	0	0	0	NA	NA	NA	NA	NA	NA	NA	NA	NA	NA	NA	NA	NA	NA	NA	NA	NA	NA	NA	NA	NA
455de45eefdc42d1ae3d48497bb6af00	MITProfessionalX+SysEngxB1+3T2016	html+block		95d2c586ba8a455b8777af052669005e	Function (15 min)	63fbc15b9b194b88bba0b1fa81cbb3fb	Week 2: Function and Emergence (4-5 hrs)	295	0	0	0	0	0	0	0	0	0	0	0	0	0	NA	NA	NA	NA	NA	NA	NA	NA	NA	NA	NA	NA	NA	NA	NA	NA	NA	NA	NA	NA	NA
7eabfa5511184f5fa73e6aef8030b5c4	MITProfessionalX+SysEngxB1+3T2016	drag-and-drop-v2+block		95d2c586ba8a455b8777af052669005e	Function (15 min)	63fbc15b9b194b88bba0b1fa81cbb3fb	Week 2: Function and Emergence (4-5 hrs)	296	0	0	0	0	0	0	0	0	0	0	0	0	0	NA	NA	NA	NA	NA	NA	NA	NA	NA	NA	NA	NA	NA	NA	NA	NA	NA	NA	NA	NA	NA
50162634301a4f78a634e7e63e8ae1f0	MITProfessionalX+SysEngxB1+3T2016	problem+block	Question #2	95d2c586ba8a455b8777af052669005e	Function (15 min)	63fbc15b9b194b88bba0b1fa81cbb3fb	Week 2: Function and Emergence (4-5 hrs)	297	1333	0.851757188498403	1373	1371	2537	1.90322580645161	1144.51666666667	0.858602150537634	0.451129943502825	1357	124	1421	60	1504	1.12828207051763	990	0.742685671417854	1	NA	NA	NA	NA	NA	NA	NA	NA	NA	NA	NA	NA	NA	NA	NA	NA
dca7bef943074e0aa9ae514c3e1eb6ed	MITProfessionalX+SysEngxB1+3T2016	problem+block	Question #3	95d2c586ba8a455b8777af052669005e	Function (15 min)	63fbc15b9b194b88bba0b1fa81cbb3fb	Week 2: Function and Emergence (4-5 hrs)	298	1325	0.846645367412141	1369	1369	2895	2.18490566037736	1085.51666666667	0.81925786163522	0.37496257915947	1421	73	1350	144	1632	1.23169811320755	937	0.707169811320755	1	NA	NA	NA	NA	NA	NA	NA	NA	NA	NA	NA	NA	NA	NA	NA	NA
fa056b71523e4a28bf74d19e9b64da85	MITProfessionalX+SysEngxB1+3T2016	problem+block	Question #4	95d2c586ba8a455b8777af052669005e	Function (15 min)	63fbc15b9b194b88bba0b1fa81cbb3fb	Week 2: Function and Emergence (4-5 hrs)	299	1331	0.850479233226837	1379	1375	2871	2.15702479338843	754.883333333333	0.567155021287253	0.262933937071868	1446	0	1290	156	1544	1.16003005259204	902	0.677685950413223	1	NA	NA	NA	NA	NA	NA	NA	NA	NA	NA	NA	NA	NA	NA	NA	NA
cb976551c0344e46b2f5943c569e8c2e	MITProfessionalX+SysEngxB1+3T2016	html+block		b4f134e6c634446ebbd4789a2da82d61	Analyzing Function (40 min)	63fbc15b9b194b88bba0b1fa81cbb3fb	Week 2: Function and Emergence (4-5 hrs)	302	1439	0.919488817891374	3869	3265	8748	6.07922168172342	16661.8166666667	11.5787468149178	1.90464296601128	3270	4015	6450	823	NA	NA	NA	NA	NA	NA	NA	NA	NA	NA	NA	NA	NA	NA	NA	NA	NA	NA	NA	NA	NA
ba32ee50fb304f3880dcdfd9c488e7ad	MITProfessionalX+SysEngxB1+3T2016	video+block	Functional Analysis	b4f134e6c634446ebbd4789a2da82d61	Analyzing Function (40 min)	63fbc15b9b194b88bba0b1fa81cbb3fb	Week 2: Function and Emergence (4-5 hrs)	303	1343	0.85814696485623	1794	1715	13931	10.3730454206999	37971.9	28.2739389426657	2.72571243988228	1820	211	1384	646	NA	NA	NA	NA	NA	0	0	0	NA	4630	3.44750558451229	7530.8	5.60744601638124	4283	3.1891288160834	17666.4833333333	13.1544924298833	3289	2.44899478778853	2242.21666666667	1.66955820302805
c09dc266403e4cbb95c826badcb7846d	MITProfessionalX+SysEngxB1+3T2016	html+block		b4f134e6c634446ebbd4789a2da82d61	Analyzing Function (40 min)	63fbc15b9b194b88bba0b1fa81cbb3fb	Week 2: Function and Emergence (4-5 hrs)	304	0	0	0	0	0	0	0	0	0	0	0	0	0	NA	NA	NA	NA	NA	NA	NA	NA	NA	NA	NA	NA	NA	NA	NA	NA	NA	NA	NA	NA	NA
a0b149bff00447cd9aef27dcd257d9d8	MITProfessionalX+SysEngxB1+3T2016	html+block		b4f134e6c634446ebbd4789a2da82d61	Analyzing Function (40 min)	63fbc15b9b194b88bba0b1fa81cbb3fb	Week 2: Function and Emergence (4-5 hrs)	305	0	0	0	0	0	0	0	0	0	0	0	0	0	NA	NA	NA	NA	NA	NA	NA	NA	NA	NA	NA	NA	NA	NA	NA	NA	NA	NA	NA	NA	NA
e7e909c4eef94b7693c60b6e6cf9c679	MITProfessionalX+SysEngxB1+3T2016	html+block		b4f134e6c634446ebbd4789a2da82d61	Analyzing Function (40 min)	63fbc15b9b194b88bba0b1fa81cbb3fb	Week 2: Function and Emergence (4-5 hrs)	306	0	0	0	0	0	0	0	0	0	0	0	0	0	NA	NA	NA	NA	NA	NA	NA	NA	NA	NA	NA	NA	NA	NA	NA	NA	NA	NA	NA	NA	NA
faa342830c3f44fea47c83aa5787ed12	MITProfessionalX+SysEngxB1+3T2016	problem+block	Question #1	b4f134e6c634446ebbd4789a2da82d61	Analyzing Function (40 min)	63fbc15b9b194b88bba0b1fa81cbb3fb	Week 2: Function and Emergence (4-5 hrs)	307	1328	0.848562300319489	1406	1399	4194	3.15813253012048	1559.08333333333	1.17400853413655	0.371741376569703	1383	143	1339	187	927	0.698042168674699	486	0.365963855421687	1	NA	NA	NA	NA	NA	NA	NA	NA	NA	NA	NA	NA	NA	NA	NA	NA
d7112eb543734174b3fdf62c77c64b15	MITProfessionalX+SysEngxB1+3T2016	problem+block	Question #2	b4f134e6c634446ebbd4789a2da82d61	Analyzing Function (40 min)	63fbc15b9b194b88bba0b1fa81cbb3fb	Week 2: Function and Emergence (4-5 hrs)	308	1325	0.846645367412141	1359	1358	2462	1.85811320754717	592.783333333333	0.447383647798742	0.240773084213377	1337	66	1301	102	1538	1.16075471698113	1007	0.76	1	NA	NA	NA	NA	NA	NA	NA	NA	NA	NA	NA	NA	NA	NA	NA	NA
2562dbfb8e5948b2a771c7388d36544a	MITProfessionalX+SysEngxB1+3T2016	problem+block	Question #3	b4f134e6c634446ebbd4789a2da82d61	Analyzing Function (40 min)	63fbc15b9b194b88bba0b1fa81cbb3fb	Week 2: Function and Emergence (4-5 hrs)	309	1327	0.847923322683706	1358	1357	2283	1.72042200452148	559.8	0.421853805576488	0.245203679369251	1383	5	6	1382	1530	1.15297663903542	1052	0.79276563677468	1	NA	NA	NA	NA	NA	NA	NA	NA	NA	NA	NA	NA	NA	NA	NA	NA
b98ed83e7440476cb1c90b127a3f45bb	MITProfessionalX+SysEngxB1+3T2016	html+block		b4f134e6c634446ebbd4789a2da82d61	Analyzing Function (40 min)	63fbc15b9b194b88bba0b1fa81cbb3fb	Week 2: Function and Emergence (4-5 hrs)	311	1348	0.861341853035144	2006	1933	2831	2.10014836795252	1635.06666666667	1.21295746785361	0.577557988932062	2565	258	2020	800	NA	NA	NA	NA	NA	NA	NA	NA	NA	NA	NA	NA	NA	NA	NA	NA	NA	NA	NA	NA	NA
b37d54b9ee2346a4b9ea660825fc7498	MITProfessionalX+SysEngxB1+3T2016	html+block	Text	b4f134e6c634446ebbd4789a2da82d61	Analyzing Function (40 min)	63fbc15b9b194b88bba0b1fa81cbb3fb	Week 2: Function and Emergence (4-5 hrs)	312	0	0	0	0	0	0	0	0	0	0	0	0	0	NA	NA	NA	NA	NA	NA	NA	NA	NA	NA	NA	NA	NA	NA	NA	NA	NA	NA	NA	NA	NA
c33d8363e2c942c18e11b7c3188b10d6	MITProfessionalX+SysEngxB1+3T2016	word_cloud+block	End Product of Functional Analysis	b4f134e6c634446ebbd4789a2da82d61	Analyzing Function (40 min)	63fbc15b9b194b88bba0b1fa81cbb3fb	Week 2: Function and Emergence (4-5 hrs)	313	0	0	0	0	0	0	0	0	0	0	0	0	0	NA	NA	NA	NA	NA	NA	NA	NA	NA	NA	NA	NA	NA	NA	NA	NA	NA	NA	NA	NA	NA
09d75f2c3f0d4d728bdea5304a7112f7	MITProfessionalX+SysEngxB1+3T2016	word_cloud+block	Tools of Functional Analysis	b4f134e6c634446ebbd4789a2da82d61	Analyzing Function (40 min)	63fbc15b9b194b88bba0b1fa81cbb3fb	Week 2: Function and Emergence (4-5 hrs)	314	0	0	0	0	0	0	0	0	0	0	0	0	0	NA	NA	NA	NA	NA	NA	NA	NA	NA	NA	NA	NA	NA	NA	NA	NA	NA	NA	NA	NA	NA
09f29fa51a884a8ea7188901abcb158c	MITProfessionalX+SysEngxB1+3T2016	html+block		b4f134e6c634446ebbd4789a2da82d61	Analyzing Function (40 min)	63fbc15b9b194b88bba0b1fa81cbb3fb	Week 2: Function and Emergence (4-5 hrs)	315	0	0	0	0	0	0	0	0	0	0	0	0	0	NA	NA	NA	NA	NA	NA	NA	NA	NA	NA	NA	NA	NA	NA	NA	NA	NA	NA	NA	NA	NA
19d54b7fd5a2474da7621af25c7f0f6d	MITProfessionalX+SysEngxB1+3T2016	html+block	Discussion	b4f134e6c634446ebbd4789a2da82d61	Analyzing Function (40 min)	63fbc15b9b194b88bba0b1fa81cbb3fb	Week 2: Function and Emergence (4-5 hrs)	316	0	0	0	0	0	0	0	0	0	0	0	0	0	NA	NA	NA	NA	NA	NA	NA	NA	NA	NA	NA	NA	NA	NA	NA	NA	NA	NA	NA	NA	NA
84c09f0928014703ad8bc9fc9febda28	MITProfessionalX+SysEngxB1+3T2016	html+block		b4f134e6c634446ebbd4789a2da82d61	Analyzing Function (40 min)	63fbc15b9b194b88bba0b1fa81cbb3fb	Week 2: Function and Emergence (4-5 hrs)	318	1312	0.838338658146965	1897	1822	2318	1.76676829268293	15084.3333333333	11.4972052845528	6.50747771067012	620	1691	1945	366	NA	NA	NA	NA	NA	NA	NA	NA	NA	NA	NA	NA	NA	NA	NA	NA	NA	NA	NA	NA	NA
3b79717222e440c1a9790d451480f300	MITProfessionalX+SysEngxB1+3T2016	video+block	Framework of Function	b4f134e6c634446ebbd4789a2da82d61	Analyzing Function (40 min)	63fbc15b9b194b88bba0b1fa81cbb3fb	Week 2: Function and Emergence (4-5 hrs)	319	1232	0.787220447284345	1440	1415	7340	5.95779220779221	21786.8833333333	17.6841585497836	2.96824023614896	1423	108	1219	311	NA	NA	NA	NA	NA	0	0	0	NA	2419	1.96347402597403	3422.98333333333	2.77839556277056	2324	1.88636363636364	9591.18333333333	7.78505140692641	1079	0.875811688311688	654.516666666667	0.531263528138528
16a9dfe0538b42298dea0f70b559aba4	MITProfessionalX+SysEngxB1+3T2016	html+block		b4f134e6c634446ebbd4789a2da82d61	Analyzing Function (40 min)	63fbc15b9b194b88bba0b1fa81cbb3fb	Week 2: Function and Emergence (4-5 hrs)	320	0	0	0	0	0	0	0	0	0	0	0	0	0	NA	NA	NA	NA	NA	NA	NA	NA	NA	NA	NA	NA	NA	NA	NA	NA	NA	NA	NA	NA	NA
308161dd2adb41c580b98cb0f7bc1bfa	MITProfessionalX+SysEngxB1+3T2016	html+block		b4f134e6c634446ebbd4789a2da82d61	Analyzing Function (40 min)	63fbc15b9b194b88bba0b1fa81cbb3fb	Week 2: Function and Emergence (4-5 hrs)	321	0	0	0	0	0	0	0	0	0	0	0	0	0	NA	NA	NA	NA	NA	NA	NA	NA	NA	NA	NA	NA	NA	NA	NA	NA	NA	NA	NA	NA	NA
31fa8b19813a40cfa03c91800ce6c1ca	MITProfessionalX+SysEngxB1+3T2016	html+block		b4f134e6c634446ebbd4789a2da82d61	Analyzing Function (40 min)	63fbc15b9b194b88bba0b1fa81cbb3fb	Week 2: Function and Emergence (4-5 hrs)	322	0	0	0	0	0	0	0	0	0	0	0	0	0	NA	NA	NA	NA	NA	NA	NA	NA	NA	NA	NA	NA	NA	NA	NA	NA	NA	NA	NA	NA	NA
3e5de56dbabd4c3fac16ab53683b7a55	MITProfessionalX+SysEngxB1+3T2016	problem+block	Question #1	b4f134e6c634446ebbd4789a2da82d61	Analyzing Function (40 min)	63fbc15b9b194b88bba0b1fa81cbb3fb	Week 2: Function and Emergence (4-5 hrs)	323	1264	0.807667731629393	1309	1303	3476	2.75	2699	2.13528481012658	0.776467203682394	1290	74	1269	95	1147	0.907436708860759	636	0.503164556962025	1	NA	NA	NA	NA	NA	NA	NA	NA	NA	NA	NA	NA	NA	NA	NA	NA
b43638a858614b0286436257ec1b7ec0	MITProfessionalX+SysEngxB1+3T2016	problem+block	Question #2	b4f134e6c634446ebbd4789a2da82d61	Analyzing Function (40 min)	63fbc15b9b194b88bba0b1fa81cbb3fb	Week 2: Function and Emergence (4-5 hrs)	324	1261	0.805750798722045	1289	1286	3435	2.72402854877082	1907.33333333333	1.51255617234999	0.555264434740417	1279	66	1219	126	1400	1.11022997620936	1422	1.12767644726408	2	NA	NA	NA	NA	NA	NA	NA	NA	NA	NA	NA	NA	NA	NA	NA	NA
e568ea24a489448cbb83ab241952a801	MITProfessionalX+SysEngxB1+3T2016	problem+block	Question #3	b4f134e6c634446ebbd4789a2da82d61	Analyzing Function (40 min)	63fbc15b9b194b88bba0b1fa81cbb3fb	Week 2: Function and Emergence (4-5 hrs)	325	1259	0.804472843450479	1286	1285	2111	1.67672756155679	482.7	0.383399523431295	0.22865940312648	1299	4	4	1299	1510	1.19936457505957	1039	0.825258141382049	1	NA	NA	NA	NA	NA	NA	NA	NA	NA	NA	NA	NA	NA	NA	NA	NA
60d6076db17d4ddcb726506e2abea695	MITProfessionalX+SysEngxB1+3T2016	html+block		b4f134e6c634446ebbd4789a2da82d61	Analyzing Function (40 min)	63fbc15b9b194b88bba0b1fa81cbb3fb	Week 2: Function and Emergence (4-5 hrs)	327	1305	0.833865814696486	1881	1799	2387	1.82911877394636	8024.66666666667	6.14916985951469	3.3618209747242	2014	369	2000	381	NA	NA	NA	NA	NA	NA	NA	NA	NA	NA	NA	NA	NA	NA	NA	NA	NA	NA	NA	NA	NA
b036fcdf720e489caabab0c6def82189	MITProfessionalX+SysEngxB1+3T2016	html+block	Functional Interactions and Architecture	b4f134e6c634446ebbd4789a2da82d61	Analyzing Function (40 min)	63fbc15b9b194b88bba0b1fa81cbb3fb	Week 2: Function and Emergence (4-5 hrs)	328	0	0	0	0	0	0	0	0	0	0	0	0	0	NA	NA	NA	NA	NA	NA	NA	NA	NA	NA	NA	NA	NA	NA	NA	NA	NA	NA	NA	NA	NA
ac4ede8d1fbc4bc0bb4dbc91a1416c6f	MITProfessionalX+SysEngxB1+3T2016	html+block		b4f134e6c634446ebbd4789a2da82d61	Analyzing Function (40 min)	63fbc15b9b194b88bba0b1fa81cbb3fb	Week 2: Function and Emergence (4-5 hrs)	330	453	0.289456869009585	561	545	660	1.45695364238411	2652.36666666667	5.8551140544518	4.01873737373737	657	1	58	600	NA	NA	NA	NA	NA	NA	NA	NA	NA	NA	NA	NA	NA	NA	NA	NA	NA	NA	NA	NA	NA
761ed05ca44745c0bac3c36ffbea6a9d	MITProfessionalX+SysEngxB1+3T2016	drag-and-drop-v2+block		b4f134e6c634446ebbd4789a2da82d61	Analyzing Function (40 min)	63fbc15b9b194b88bba0b1fa81cbb3fb	Week 2: Function and Emergence (4-5 hrs)	331	0	0	0	0	0	0	0	0	0	0	0	0	0	NA	NA	NA	NA	NA	NA	NA	NA	NA	NA	NA	NA	NA	NA	NA	NA	NA	NA	NA	NA	NA
2980f6f141c947c5861c2cde57befd3d	MITProfessionalX+SysEngxB1+3T2016	html+block		33e5a8597fd544ac8be86a459d8b29ea	Architecture as Form to Function Mapping (10 min)	63fbc15b9b194b88bba0b1fa81cbb3fb	Week 2: Function and Emergence (4-5 hrs)	334	1376	0.879233226837061	2883	2578	4263	3.09811046511628	909.916666666666	0.661276647286821	0.213445148174212	2707	1132	3090	743	NA	NA	NA	NA	NA	NA	NA	NA	NA	NA	NA	NA	NA	NA	NA	NA	NA	NA	NA	NA	NA
fa15d5ea8f5a4e4fb1792f08522ef699	MITProfessionalX+SysEngxB1+3T2016	video+block	Architecture as a Mapping of Form to Function	33e5a8597fd544ac8be86a459d8b29ea	Architecture as Form to Function Mapping (10 min)	63fbc15b9b194b88bba0b1fa81cbb3fb	Week 2: Function and Emergence (4-5 hrs)	335	1269	0.810862619808307	1665	1614	13916	10.9661150512214	30893.6166666667	24.3448515891778	2.22000694644055	1740	135	1565	310	NA	NA	NA	NA	NA	0	0	0	NA	4438	3.49724192277384	7796.28333333333	6.14364328867875	4122	3.24822695035461	14836.35	11.6913711583924	3968	3.12687155240347	3580.81666666667	2.82176254268453
900aa729694e408c95450ec3842a58dd	MITProfessionalX+SysEngxB1+3T2016	html+block		33e5a8597fd544ac8be86a459d8b29ea	Architecture as Form to Function Mapping (10 min)	63fbc15b9b194b88bba0b1fa81cbb3fb	Week 2: Function and Emergence (4-5 hrs)	336	0	0	0	0	0	0	0	0	0	0	0	0	0	NA	NA	NA	NA	NA	NA	NA	NA	NA	NA	NA	NA	NA	NA	NA	NA	NA	NA	NA	NA	NA
8f9b023e231a4f63b8ef986cfe5435f6	MITProfessionalX+SysEngxB1+3T2016	html+block		33e5a8597fd544ac8be86a459d8b29ea	Architecture as Form to Function Mapping (10 min)	63fbc15b9b194b88bba0b1fa81cbb3fb	Week 2: Function and Emergence (4-5 hrs)	337	0	0	0	0	0	0	0	0	0	0	0	0	0	NA	NA	NA	NA	NA	NA	NA	NA	NA	NA	NA	NA	NA	NA	NA	NA	NA	NA	NA	NA	NA
d203403ab1a64b6aaaa239fd74416444	MITProfessionalX+SysEngxB1+3T2016	html+block		33e5a8597fd544ac8be86a459d8b29ea	Architecture as Form to Function Mapping (10 min)	63fbc15b9b194b88bba0b1fa81cbb3fb	Week 2: Function and Emergence (4-5 hrs)	338	0	0	0	0	0	0	0	0	0	0	0	0	0	NA	NA	NA	NA	NA	NA	NA	NA	NA	NA	NA	NA	NA	NA	NA	NA	NA	NA	NA	NA	NA
73add2e9d84a4794b789965c18e7ba06	MITProfessionalX+SysEngxB1+3T2016	problem+block	Question #1	33e5a8597fd544ac8be86a459d8b29ea	Architecture as Form to Function Mapping (10 min)	63fbc15b9b194b88bba0b1fa81cbb3fb	Week 2: Function and Emergence (4-5 hrs)	339	1275	0.814696485623003	1321	1315	3259	2.55607843137255	1481.85	1.16223529411765	0.454694691623197	1335	46	1298	83	1093	0.857254901960784	682	0.534901960784314	1	NA	NA	NA	NA	NA	NA	NA	NA	NA	NA	NA	NA	NA	NA	NA	NA
178fe081e1bb487da0cfea6f63300e02	MITProfessionalX+SysEngxB1+3T2016	problem+block	Question #2	33e5a8597fd544ac8be86a459d8b29ea	Architecture as Form to Function Mapping (10 min)	63fbc15b9b194b88bba0b1fa81cbb3fb	Week 2: Function and Emergence (4-5 hrs)	340	1265	0.808306709265176	1320	1314	3573	2.82450592885376	886.383333333333	0.700698287220026	0.248078178934602	1377	1	1257	121	1089	0.860869565217391	611	0.48300395256917	1	NA	NA	NA	NA	NA	NA	NA	NA	NA	NA	NA	NA	NA	NA	NA	NA
fb93f406208c494c92a7be71415decb2	MITProfessionalX+SysEngxB1+3T2016	html+block		fcda6cbcf69d44b0a72a80dde15c0fa4	Documentation of Systems (20 min)	63fbc15b9b194b88bba0b1fa81cbb3fb	Week 2: Function and Emergence (4-5 hrs)	343	1361	0.86964856230032	2679	2389	6443	4.73401910360029	1685.7	1.23857457751653	0.261632779760981	2663	2307	4269	699	NA	NA	NA	NA	NA	NA	NA	NA	NA	NA	NA	NA	NA	NA	NA	NA	NA	NA	NA	NA	NA
7e44d902224040df97525155619a3ceb	MITProfessionalX+SysEngxB1+3T2016	html+block		fcda6cbcf69d44b0a72a80dde15c0fa4	Documentation of Systems (20 min)	63fbc15b9b194b88bba0b1fa81cbb3fb	Week 2: Function and Emergence (4-5 hrs)	344	0	0	0	0	0	0	0	0	0	0	0	0	0	NA	NA	NA	NA	NA	NA	NA	NA	NA	NA	NA	NA	NA	NA	NA	NA	NA	NA	NA	NA	NA
c7762e5226194167b95123d9cb495d27	MITProfessionalX+SysEngxB1+3T2016	video+block	Video	fcda6cbcf69d44b0a72a80dde15c0fa4	Documentation of Systems (20 min)	63fbc15b9b194b88bba0b1fa81cbb3fb	Week 2: Function and Emergence (4-5 hrs)	345	1120	0.715654952076677	1224	1213	5984	5.34285714285714	6362.26666666667	5.68059523809524	1.06321301247772	1160	270	1248	182	NA	NA	NA	NA	NA	0	0	0	NA	2020	1.80357142857143	3238	2.89107142857143	1891	1.68839285714286	1860.38333333333	1.66105654761905	968	0.864285714285714	502.35	0.448526785714286
67a640b47a514f60b7b21a518cbaf81a	MITProfessionalX+SysEngxB1+3T2016	html+block		fcda6cbcf69d44b0a72a80dde15c0fa4	Documentation of Systems (20 min)	63fbc15b9b194b88bba0b1fa81cbb3fb	Week 2: Function and Emergence (4-5 hrs)	346	0	0	0	0	0	0	0	0	0	0	0	0	0	NA	NA	NA	NA	NA	NA	NA	NA	NA	NA	NA	NA	NA	NA	NA	NA	NA	NA	NA	NA	NA
5e228cba3ea341a4b0a3150abe4faa68	MITProfessionalX+SysEngxB1+3T2016	problem+block	Question #1	fcda6cbcf69d44b0a72a80dde15c0fa4	Documentation of Systems (20 min)	63fbc15b9b194b88bba0b1fa81cbb3fb	Week 2: Function and Emergence (4-5 hrs)	347	1256	0.802555910543131	1287	1284	2981	2.3734076433121	1020.51666666667	0.812513269639066	0.342340377949234	1310	93	1205	198	1529	1.21735668789809	850	0.676751592356688	1	NA	NA	NA	NA	NA	NA	NA	NA	NA	NA	NA	NA	NA	NA	NA	NA
1d372f8ebe4a4a59b544d3e974642869	MITProfessionalX+SysEngxB1+3T2016	problem+block	Question #2	fcda6cbcf69d44b0a72a80dde15c0fa4	Documentation of Systems (20 min)	63fbc15b9b194b88bba0b1fa81cbb3fb	Week 2: Function and Emergence (4-5 hrs)	348	1254	0.801277955271566	1273	1269	2358	1.88038277511962	733.483333333333	0.584914938862307	0.311061634153237	1284	58	1225	117	1706	1.36044657097289	1032	0.822966507177033	1	NA	NA	NA	NA	NA	NA	NA	NA	NA	NA	NA	NA	NA	NA	NA	NA
dceab9f7837e46fbaa0a7d772963543a	MITProfessionalX+SysEngxB1+3T2016	problem+block	Question #3	fcda6cbcf69d44b0a72a80dde15c0fa4	Documentation of Systems (20 min)	63fbc15b9b194b88bba0b1fa81cbb3fb	Week 2: Function and Emergence (4-5 hrs)	349	1251	0.799361022364217	1269	1267	2009	1.60591526778577	303.983333333333	0.242992272848388	0.151310768209723	1265	52	1221	96	1571	1.25579536370903	1091	0.872102318145484	1	NA	NA	NA	NA	NA	NA	NA	NA	NA	NA	NA	NA	NA	NA	NA	NA
09469a4fa52b4811a061918558ab1fa2	MITProfessionalX+SysEngxB1+3T2016	problem+block	Question #4	fcda6cbcf69d44b0a72a80dde15c0fa4	Documentation of Systems (20 min)	63fbc15b9b194b88bba0b1fa81cbb3fb	Week 2: Function and Emergence (4-5 hrs)	350	1253	0.800638977635783	1275	1273	1774	1.41580207501995	311.866666666667	0.248895982974195	0.175798571965427	1292	1	12	1281	1452	1.15881883479649	1127	0.899441340782123	1	NA	NA	NA	NA	NA	NA	NA	NA	NA	NA	NA	NA	NA	NA	NA	NA
60fd0729563d40d0b41f6582223a0f55	MITProfessionalX+SysEngxB1+3T2016	html+block		fcda6cbcf69d44b0a72a80dde15c0fa4	Documentation of Systems (20 min)	63fbc15b9b194b88bba0b1fa81cbb3fb	Week 2: Function and Emergence (4-5 hrs)	352	1272	0.812779552715655	1666	1616	1990	1.56446540880503	869.483333333333	0.68355607966457	0.436926298157454	615	1373	1738	249	NA	NA	NA	NA	NA	NA	NA	NA	NA	NA	NA	NA	NA	NA	NA	NA	NA	NA	NA	NA	NA
26ef7e25046941a9ab719d9c8bd2ed84	MITProfessionalX+SysEngxB1+3T2016	video+block	Examples of Documentation Languages	fcda6cbcf69d44b0a72a80dde15c0fa4	Documentation of Systems (20 min)	63fbc15b9b194b88bba0b1fa81cbb3fb	Week 2: Function and Emergence (4-5 hrs)	353	1172	0.74888178913738	1316	1293	7783	6.64078498293515	11114.4833333333	9.48334755403868	1.42804616900081	1315	71	64	1322	NA	NA	NA	NA	NA	0	0	0	NA	2772	2.36518771331058	4196.11666666667	3.58030432309442	2505	2.13737201365188	5022.86666666667	4.28572241183163	1471	1.25511945392491	918.366666666667	0.783589306029579
ed25b7d07bf44e5fa4dfe076a3bd9794	MITProfessionalX+SysEngxB1+3T2016	html+block		fcda6cbcf69d44b0a72a80dde15c0fa4	Documentation of Systems (20 min)	63fbc15b9b194b88bba0b1fa81cbb3fb	Week 2: Function and Emergence (4-5 hrs)	354	0	0	0	0	0	0	0	0	0	0	0	0	0	NA	NA	NA	NA	NA	NA	NA	NA	NA	NA	NA	NA	NA	NA	NA	NA	NA	NA	NA	NA	NA
6826d1f67f134a1595dfc8ea6a9027bb	MITProfessionalX+SysEngxB1+3T2016	html+block		fcda6cbcf69d44b0a72a80dde15c0fa4	Documentation of Systems (20 min)	63fbc15b9b194b88bba0b1fa81cbb3fb	Week 2: Function and Emergence (4-5 hrs)	356	1262	0.806389776357827	1631	1583	1887	1.49524564183835	2877.31666666667	2.27996566296883	1.52481010422187	473	1414	1646	241	NA	NA	NA	NA	NA	NA	NA	NA	NA	NA	NA	NA	NA	NA	NA	NA	NA	NA	NA	NA	NA
da396049c8ea417e9b3db474815eab4f	MITProfessionalX+SysEngxB1+3T2016	video+block	Failure Modes of Documentation	fcda6cbcf69d44b0a72a80dde15c0fa4	Documentation of Systems (20 min)	63fbc15b9b194b88bba0b1fa81cbb3fb	Week 2: Function and Emergence (4-5 hrs)	357	1139	0.727795527156549	1190	1178	5026	4.4126426690079	8156.4	7.16101843722564	1.62284122562674	1172	55	1134	93	NA	NA	NA	NA	NA	0	0	0	NA	1690	1.48375768217735	3250.6	2.85390693590869	1648	1.4468832309043	3231.58333333333	2.83721100380451	503	0.44161545215101	176.083333333333	0.154594673690372
1a54964bf6534e60b1dd9519538d28c6	MITProfessionalX+SysEngxB1+3T2016	html+block		fcda6cbcf69d44b0a72a80dde15c0fa4	Documentation of Systems (20 min)	63fbc15b9b194b88bba0b1fa81cbb3fb	Week 2: Function and Emergence (4-5 hrs)	358	0	0	0	0	0	0	0	0	0	0	0	0	0	NA	NA	NA	NA	NA	NA	NA	NA	NA	NA	NA	NA	NA	NA	NA	NA	NA	NA	NA	NA	NA
f05da190b76c457c88fea653a86da30a	MITProfessionalX+SysEngxB1+3T2016	html+block		fcda6cbcf69d44b0a72a80dde15c0fa4	Documentation of Systems (20 min)	63fbc15b9b194b88bba0b1fa81cbb3fb	Week 2: Function and Emergence (4-5 hrs)	359	0	0	0	0	0	0	0	0	0	0	0	0	0	NA	NA	NA	NA	NA	NA	NA	NA	NA	NA	NA	NA	NA	NA	NA	NA	NA	NA	NA	NA	NA
f10206e782934ff3ba9c9f0a869efde3	MITProfessionalX+SysEngxB1+3T2016	problem+block	Question #1	fcda6cbcf69d44b0a72a80dde15c0fa4	Documentation of Systems (20 min)	63fbc15b9b194b88bba0b1fa81cbb3fb	Week 2: Function and Emergence (4-5 hrs)	360	1215	0.776357827476038	1239	1238	3566	2.93497942386831	1228.16666666667	1.01083676268861	0.344410170125257	1239	41	1207	73	1819	1.49711934156379	743	0.611522633744856	1	NA	NA	NA	NA	NA	NA	NA	NA	NA	NA	NA	NA	NA	NA	NA	NA
f9e71850f1d44c1cbf995141e735707b	MITProfessionalX+SysEngxB1+3T2016	problem+block	Question #2	fcda6cbcf69d44b0a72a80dde15c0fa4	Documentation of Systems (20 min)	63fbc15b9b194b88bba0b1fa81cbb3fb	Week 2: Function and Emergence (4-5 hrs)	361	1211	0.773801916932907	1225	1225	2171	1.79273327828241	447.6	0.369611890999174	0.20617227084293	1241	2	4	1239	1553	1.28241123038811	1000	0.825763831544178	1	NA	NA	NA	NA	NA	NA	NA	NA	NA	NA	NA	NA	NA	NA	NA	NA
cdb608a2e55c40cb819fb00a2927ae70	MITProfessionalX+SysEngxB1+3T2016	html+block		fcda6cbcf69d44b0a72a80dde15c0fa4	Documentation of Systems (20 min)	63fbc15b9b194b88bba0b1fa81cbb3fb	Week 2: Function and Emergence (4-5 hrs)	363	1253	0.800638977635783	1593	1550	1779	1.41979249800479	336.383333333333	0.268462357009843	0.189085628630317	1643	136	1560	219	NA	NA	NA	NA	NA	NA	NA	NA	NA	NA	NA	NA	NA	NA	NA	NA	NA	NA	NA	NA	NA
6c2413ad9ef940828ccf2e3d29ae2eb3	MITProfessionalX+SysEngxB1+3T2016	html+block		fcda6cbcf69d44b0a72a80dde15c0fa4	Documentation of Systems (20 min)	63fbc15b9b194b88bba0b1fa81cbb3fb	Week 2: Function and Emergence (4-5 hrs)	364	0	0	0	0	0	0	0	0	0	0	0	0	0	NA	NA	NA	NA	NA	NA	NA	NA	NA	NA	NA	NA	NA	NA	NA	NA	NA	NA	NA	NA	NA
bbdc9e6765bf434587deb7aed3027f2b	MITProfessionalX+SysEngxB1+3T2016	video+block	Reflections on Architectural Representations	fcda6cbcf69d44b0a72a80dde15c0fa4	Documentation of Systems (20 min)	63fbc15b9b194b88bba0b1fa81cbb3fb	Week 2: Function and Emergence (4-5 hrs)	366	1169	0.746964856230032	1415	1390	4683	4.0059880239521	6306.33333333333	5.39463929284289	1.34664388924479	1534	132	1326	340	NA	NA	NA	NA	NA	0	0	0	NA	1830	1.56544054747648	3308.9	2.83053892215569	1240	1.06073567151411	1773.85	1.51740804106074	671	0.573994867408041	268.283333333333	0.229498146564015
87f997acfd46435180652910ac29f52d	MITProfessionalX+SysEngxB1+3T2016	html+block		6f33fec9c81f4fad8679cf09531e9580	Graded Activity (15 min)	63fbc15b9b194b88bba0b1fa81cbb3fb	Week 2: Function and Emergence (4-5 hrs)	369	1465	0.936102236421725	3029	2784	4319	2.9481228668942	2527.36666666667	1.72516496018203	0.585174037199969	2503	1400	3102	792	NA	NA	NA	NA	NA	NA	NA	NA	NA	NA	NA	NA	NA	NA	NA	NA	NA	NA	NA	NA	NA
7368da740bfc4688bb2f54a5a02e6ffa	MITProfessionalX+SysEngxB1+3T2016	drag-and-drop-v2+block		6f33fec9c81f4fad8679cf09531e9580	Graded Activity (15 min)	63fbc15b9b194b88bba0b1fa81cbb3fb	Week 2: Function and Emergence (4-5 hrs)	370	0	0	0	0	0	0	0	0	0	0	0	0	0	NA	NA	NA	NA	NA	NA	NA	NA	NA	NA	NA	NA	NA	NA	NA	NA	NA	NA	NA	NA	NA
5df5aea202094831af0e6a4f58df17c4	MITProfessionalX+SysEngxB1+3T2016	drag-and-drop-v2+block		6f33fec9c81f4fad8679cf09531e9580	Graded Activity (15 min)	63fbc15b9b194b88bba0b1fa81cbb3fb	Week 2: Function and Emergence (4-5 hrs)	371	0	0	0	0	0	0	0	0	0	0	0	0	0	NA	NA	NA	NA	NA	NA	NA	NA	NA	NA	NA	NA	NA	NA	NA	NA	NA	NA	NA	NA	NA
9065fc7ace3e461facda58fd5c471646	MITProfessionalX+SysEngxB1+3T2016	html+block		3b6556dc02c74d6a94b57f3ae275ae1e	Project (1.5 hrs)	63fbc15b9b194b88bba0b1fa81cbb3fb	Week 2: Function and Emergence (4-5 hrs)	374	1490	0.952076677316294	6687	5475	14025	9.41275167785235	75877.95	50.9247986577181	5.41019251336898	5759	2623	5070	3281	NA	NA	NA	NA	NA	NA	NA	NA	NA	NA	NA	NA	NA	NA	NA	NA	NA	NA	NA	NA	NA
5d5e235f7b004befac5c3096911eb358	MITProfessionalX+SysEngxB1+3T2016	html+block		3b6556dc02c74d6a94b57f3ae275ae1e	Project (1.5 hrs)	63fbc15b9b194b88bba0b1fa81cbb3fb	Week 2: Function and Emergence (4-5 hrs)	375	0	0	0	0	0	0	0	0	0	0	0	0	0	NA	NA	NA	NA	NA	NA	NA	NA	NA	NA	NA	NA	NA	NA	NA	NA	NA	NA	NA	NA	NA
737ded609316447ea2d2936e1ac1b800	MITProfessionalX+SysEngxB1+3T2016	html+block		3b6556dc02c74d6a94b57f3ae275ae1e	Project (1.5 hrs)	63fbc15b9b194b88bba0b1fa81cbb3fb	Week 2: Function and Emergence (4-5 hrs)	376	0	0	0	0	0	0	0	0	0	0	0	0	0	NA	NA	NA	NA	NA	NA	NA	NA	NA	NA	NA	NA	NA	NA	NA	NA	NA	NA	NA	NA	NA
71e5233e809a486b80b10eb696b5af20	MITProfessionalX+SysEngxB1+3T2016	html+block		3b6556dc02c74d6a94b57f3ae275ae1e	Project (1.5 hrs)	63fbc15b9b194b88bba0b1fa81cbb3fb	Week 2: Function and Emergence (4-5 hrs)	378	1429	0.913099041533546	2307	2170	2754	1.92722183344997	14359.3	10.0484954513646	5.21397966594045	2406	325	1931	795	NA	NA	NA	NA	NA	NA	NA	NA	NA	NA	NA	NA	NA	NA	NA	NA	NA	NA	NA	NA	NA
56e0c6d27025457ab2fc4c0618fbe03e	MITProfessionalX+SysEngxB1+3T2016	html+block	Instructions	3b6556dc02c74d6a94b57f3ae275ae1e	Project (1.5 hrs)	63fbc15b9b194b88bba0b1fa81cbb3fb	Week 2: Function and Emergence (4-5 hrs)	379	0	0	0	0	0	0	0	0	0	0	0	0	0	NA	NA	NA	NA	NA	NA	NA	NA	NA	NA	NA	NA	NA	NA	NA	NA	NA	NA	NA	NA	NA
cd767a7b0f9d41bf85ceb37d8a2eec82	MITProfessionalX+SysEngxB1+3T2016	html+block		3b6556dc02c74d6a94b57f3ae275ae1e	Project (1.5 hrs)	63fbc15b9b194b88bba0b1fa81cbb3fb	Week 2: Function and Emergence (4-5 hrs)	381	526	0.336102236421725	656	634	736	1.39923954372624	8153.88333333333	15.5016793409379	11.0786458333333	673	36	84	624	NA	NA	NA	NA	NA	NA	NA	NA	NA	NA	NA	NA	NA	NA	NA	NA	NA	NA	NA	NA	NA
53bdf3d948d947cd913f8d652d3520af	MITProfessionalX+SysEngxB1+3T2016	openassessment+block	Project Assessment: Week 2	3b6556dc02c74d6a94b57f3ae275ae1e	Project (1.5 hrs)	63fbc15b9b194b88bba0b1fa81cbb3fb	Week 2: Function and Emergence (4-5 hrs)	382	1279	0.817252396166134	1488	1466	3673	2.87177482408131	12854.2666666667	10.0502475892624	3.49966421635357	1606	4	991	618	NA	NA	NA	NA	NA	NA	NA	NA	NA	NA	NA	NA	NA	NA	NA	NA	NA	NA	NA	NA	NA
227b5cb49eb84438b64be62b77e4bc81	MITProfessionalX+SysEngxB1+3T2016	html+block		285b1bd66df34dc0aa50842b006ba74b	Action Plan (20 min)	63fbc15b9b194b88bba0b1fa81cbb3fb	Week 2: Function and Emergence (4-5 hrs)	385	1433	0.915654952076677	3560	3279	4705	3.28332170272156	9609.58677110531	6.70592238039449	2.04242014263662	2917	929	2628	1207	NA	NA	NA	NA	NA	NA	NA	NA	NA	NA	NA	NA	NA	NA	NA	NA	NA	NA	NA	NA	NA
bfbf039b627a45f49062c26022725bc1	MITProfessionalX+SysEngxB1+3T2016	html+block		285b1bd66df34dc0aa50842b006ba74b	Action Plan (20 min)	63fbc15b9b194b88bba0b1fa81cbb3fb	Week 2: Function and Emergence (4-5 hrs)	386	0	0	0	0	0	0	0	0	0	0	0	0	0	NA	NA	NA	NA	NA	NA	NA	NA	NA	NA	NA	NA	NA	NA	NA	NA	NA	NA	NA	NA	NA
b69a8377142443bb86e368a58436a173	MITProfessionalX+SysEngxB1+3T2016	problem+block	Action Plan	285b1bd66df34dc0aa50842b006ba74b	Action Plan (20 min)	63fbc15b9b194b88bba0b1fa81cbb3fb	Week 2: Function and Emergence (4-5 hrs)	387	1358	0.867731629392971	1415	1409	1662	1.22385861561119	1501.15	1.10541237113402	0.903219013237064	1418	7	1115	309	1087	0.800441826215022	1087	0.800441826215022	1	NA	NA	NA	NA	NA	NA	NA	NA	NA	NA	NA	NA	NA	NA	NA	NA
d9033c4c0aa7403099a9388ce4f2c4c3	MITProfessionalX+SysEngxB1+3T2016	html+block		fec8d6a9faae46bab88e4249c781d01e	Key Takeaways (2 min)	63fbc15b9b194b88bba0b1fa81cbb3fb	Week 2: Function and Emergence (4-5 hrs)	390	1236	0.789776357827476	2094	1997	2582	2.08899676375405	2696.35	2.18151294498382	1.04428737412858	2014	211	1550	670	NA	NA	NA	NA	NA	NA	NA	NA	NA	NA	NA	NA	NA	NA	NA	NA	NA	NA	NA	NA	NA
d68d70e0179f45049d3533bc37a23b78	MITProfessionalX+SysEngxB1+3T2016	html+block		fec8d6a9faae46bab88e4249c781d01e	Key Takeaways (2 min)	63fbc15b9b194b88bba0b1fa81cbb3fb	Week 2: Function and Emergence (4-5 hrs)	391	0	0	0	0	0	0	0	0	0	0	0	0	0	NA	NA	NA	NA	NA	NA	NA	NA	NA	NA	NA	NA	NA	NA	NA	NA	NA	NA	NA	NA	NA
d96db65f330945598e8d97ebf159fcb3	MITProfessionalX+SysEngxB1+3T2016	html+block		982737c1e94d4c7b82e30d43a38e1da4	Key Ideas (3 min)	9eacda62cafd4592934b513fd9e254c3	Week 3: System Architecture (4-5 hrs)	395	1414	0.903514376996805	3659	3354	4996	3.53323903818953	1182.8	0.836492220650636	0.236749399519616	2147	2009	3587	565	NA	NA	NA	NA	NA	NA	NA	NA	NA	NA	NA	NA	NA	NA	NA	NA	NA	NA	NA	NA	NA
87fe9b543716422f932202fc550a404b	MITProfessionalX+SysEngxB1+3T2016	video+block	Key Ideas	982737c1e94d4c7b82e30d43a38e1da4	Key Ideas (3 min)	9eacda62cafd4592934b513fd9e254c3	Week 3: System Architecture (4-5 hrs)	396	1319	0.842811501597444	1814	1760	7636	5.78923426838514	14120.9	10.7057619408643	1.84925353588266	1872	125	1808	187	NA	NA	NA	NA	NA	0	0	0	NA	2589	1.9628506444276	3869.83333333333	2.93391458175385	2254	1.70887035633055	6016.25	4.56122062168309	1205	0.913570887035633	758.233333333333	0.57485468789487
34c036ca57024184b25134d8cdaed1db	MITProfessionalX+SysEngxB1+3T2016	html+block		982737c1e94d4c7b82e30d43a38e1da4	Key Ideas (3 min)	9eacda62cafd4592934b513fd9e254c3	Week 3: System Architecture (4-5 hrs)	397	0	0	0	0	0	0	0	0	0	0	0	0	0	NA	NA	NA	NA	NA	NA	NA	NA	NA	NA	NA	NA	NA	NA	NA	NA	NA	NA	NA	NA	NA
119d631726f94a0186328b55f4ff5f5c	MITProfessionalX+SysEngxB1+3T2016	html+block	Discussion Prompt	982737c1e94d4c7b82e30d43a38e1da4	Key Ideas (3 min)	9eacda62cafd4592934b513fd9e254c3	Week 3: System Architecture (4-5 hrs)	398	0	0	0	0	0	0	0	0	0	0	0	0	0	NA	NA	NA	NA	NA	NA	NA	NA	NA	NA	NA	NA	NA	NA	NA	NA	NA	NA	NA	NA	NA
5638a8776e3f45008a3b6942bfa50e56	MITProfessionalX+SysEngxB1+3T2016	html+block		fc1c5fad9cc6436c8a9d6966bcde7a2b	Concept (30 min)	9eacda62cafd4592934b513fd9e254c3	Week 3: System Architecture (4-5 hrs)	401	1422	0.908626198083067	4420	3808	11514	8.09704641350211	9192.17879241517	6.46426075415975	0.798347993087995	3152	5883	8215	809	NA	NA	NA	NA	NA	NA	NA	NA	NA	NA	NA	NA	NA	NA	NA	NA	NA	NA	NA	NA	NA
6acf1f8fcdf545048ac8e29dd94d19e2	MITProfessionalX+SysEngxB1+3T2016	html+block	Identifying the Solution-Neutral Function	fc1c5fad9cc6436c8a9d6966bcde7a2b	Concept (30 min)	9eacda62cafd4592934b513fd9e254c3	Week 3: System Architecture (4-5 hrs)	402	0	0	0	0	0	0	0	0	0	0	0	0	0	NA	NA	NA	NA	NA	NA	NA	NA	NA	NA	NA	NA	NA	NA	NA	NA	NA	NA	NA	NA	NA
b30056516da2490bbed71b36ec20e1af	MITProfessionalX+SysEngxB1+3T2016	video+block	Video	fc1c5fad9cc6436c8a9d6966bcde7a2b	Concept (30 min)	9eacda62cafd4592934b513fd9e254c3	Week 3: System Architecture (4-5 hrs)	403	1266	0.808945686900958	1962	1874	15527	12.2646129541864	32558.1333333333	25.7173249078462	2.09687211524012	1719	501	1251	968	NA	NA	NA	NA	NA	0	0	0	NA	4472	3.53238546603476	7044.3	5.56421800947867	4290	3.38862559241706	18514.95	14.6247630331754	5114	4.03949447077409	3102.96666666667	2.45100052659294
1bd7fdb6feb94a3995f8df5e70d71399	MITProfessionalX+SysEngxB1+3T2016	html+block	Definitions and Keywords	fc1c5fad9cc6436c8a9d6966bcde7a2b	Concept (30 min)	9eacda62cafd4592934b513fd9e254c3	Week 3: System Architecture (4-5 hrs)	404	0	0	0	0	0	0	0	0	0	0	0	0	0	NA	NA	NA	NA	NA	NA	NA	NA	NA	NA	NA	NA	NA	NA	NA	NA	NA	NA	NA	NA	NA
544c99a9c02c4a8c84414e5038cc9dbf	MITProfessionalX+SysEngxB1+3T2016	html+block		fc1c5fad9cc6436c8a9d6966bcde7a2b	Concept (30 min)	9eacda62cafd4592934b513fd9e254c3	Week 3: System Architecture (4-5 hrs)	405	0	0	0	0	0	0	0	0	0	0	0	0	0	NA	NA	NA	NA	NA	NA	NA	NA	NA	NA	NA	NA	NA	NA	NA	NA	NA	NA	NA	NA	NA
07137397a1ae4bcd93161931c47f2106	MITProfessionalX+SysEngxB1+3T2016	problem+block	Question #1	fc1c5fad9cc6436c8a9d6966bcde7a2b	Concept (30 min)	9eacda62cafd4592934b513fd9e254c3	Week 3: System Architecture (4-5 hrs)	406	1288	0.823003194888179	1330	1329	3103	2.40916149068323	1286.98333333333	0.99921066252588	0.414754538618541	1304	76	1275	105	1478	1.14751552795031	827	0.642080745341615	1	NA	NA	NA	NA	NA	NA	NA	NA	NA	NA	NA	NA	NA	NA	NA	NA
66cc9bb3c0f142a1a456270e43076777	MITProfessionalX+SysEngxB1+3T2016	problem+block	Question #2	fc1c5fad9cc6436c8a9d6966bcde7a2b	Concept (30 min)	9eacda62cafd4592934b513fd9e254c3	Week 3: System Architecture (4-5 hrs)	407	1285	0.821086261980831	1302	1303	1985	1.54474708171206	1827.21666666667	1.42195849546044	0.920512174643157	1317	4	8	1313	1472	1.14552529182879	1083	0.842801556420233	1	NA	NA	NA	NA	NA	NA	NA	NA	NA	NA	NA	NA	NA	NA	NA	NA
ad5ecdc269b14e88bb0a67c3549c4f96	MITProfessionalX+SysEngxB1+3T2016	drag-and-drop-v2+block		fc1c5fad9cc6436c8a9d6966bcde7a2b	Concept (30 min)	9eacda62cafd4592934b513fd9e254c3	Week 3: System Architecture (4-5 hrs)	408	0	0	0	0	0	0	0	0	0	0	0	0	0	NA	NA	NA	NA	NA	NA	NA	NA	NA	NA	NA	NA	NA	NA	NA	NA	NA	NA	NA	NA	NA
812a275e572d49e48e86960d07b12db1	MITProfessionalX+SysEngxB1+3T2016	html+block		fc1c5fad9cc6436c8a9d6966bcde7a2b	Concept (30 min)	9eacda62cafd4592934b513fd9e254c3	Week 3: System Architecture (4-5 hrs)	410	1346	0.860063897763578	2378	2256	3189	2.36924219910847	32896.65	24.4403046062407	10.3156632173095	941	2239	2375	803	NA	NA	NA	NA	NA	NA	NA	NA	NA	NA	NA	NA	NA	NA	NA	NA	NA	NA	NA	NA	NA
f7f6b996a20b4083bffe379e1a882cc7	MITProfessionalX+SysEngxB1+3T2016	video+block	Concept	fc1c5fad9cc6436c8a9d6966bcde7a2b	Concept (30 min)	9eacda62cafd4592934b513fd9e254c3	Week 3: System Architecture (4-5 hrs)	411	1257	0.803194888178914	1831	1766	17105	13.6077963404932	25696.0833333333	20.4423892866614	1.50225567572834	1827	303	1405	723	NA	NA	NA	NA	NA	0	0	0	NA	4811	3.82736674622116	7505.18333333333	5.97071068682047	4622	3.67700875099443	12378.25	9.84745425616547	5981	4.75815433571997	2320.63333333333	1.84616812516574
c32f7bb3939748b0b5601d4594f17f52	MITProfessionalX+SysEngxB1+3T2016	html+block	Definition of Concept	fc1c5fad9cc6436c8a9d6966bcde7a2b	Concept (30 min)	9eacda62cafd4592934b513fd9e254c3	Week 3: System Architecture (4-5 hrs)	412	0	0	0	0	0	0	0	0	0	0	0	0	0	NA	NA	NA	NA	NA	NA	NA	NA	NA	NA	NA	NA	NA	NA	NA	NA	NA	NA	NA	NA	NA
f6dee8a24a6b49c39909cc5b5bc279f4	MITProfessionalX+SysEngxB1+3T2016	html+block		fc1c5fad9cc6436c8a9d6966bcde7a2b	Concept (30 min)	9eacda62cafd4592934b513fd9e254c3	Week 3: System Architecture (4-5 hrs)	413	0	0	0	0	0	0	0	0	0	0	0	0	0	NA	NA	NA	NA	NA	NA	NA	NA	NA	NA	NA	NA	NA	NA	NA	NA	NA	NA	NA	NA	NA
b1b89d1074644088b8e78b7ec9bd38cb	MITProfessionalX+SysEngxB1+3T2016	html+block		fc1c5fad9cc6436c8a9d6966bcde7a2b	Concept (30 min)	9eacda62cafd4592934b513fd9e254c3	Week 3: System Architecture (4-5 hrs)	414	0	0	0	0	0	0	0	0	0	0	0	0	0	NA	NA	NA	NA	NA	NA	NA	NA	NA	NA	NA	NA	NA	NA	NA	NA	NA	NA	NA	NA	NA
13bb045f4c0842979e38dcc2146c9e7f	MITProfessionalX+SysEngxB1+3T2016	problem+block	Question #1	fc1c5fad9cc6436c8a9d6966bcde7a2b	Concept (30 min)	9eacda62cafd4592934b513fd9e254c3	Week 3: System Architecture (4-5 hrs)	415	1283	0.819808306709265	1395	1383	4586	3.57443491816056	2100.36166180758	1.63707066391861	0.457994256826773	1436	83	1304	214	778	0.60639127045986	331	0.257989088074825	1	NA	NA	NA	NA	NA	NA	NA	NA	NA	NA	NA	NA	NA	NA	NA	NA
ee8e9b3722bf4077a8c6eff7bf88f757	MITProfessionalX+SysEngxB1+3T2016	problem+block	Question #2	fc1c5fad9cc6436c8a9d6966bcde7a2b	Concept (30 min)	9eacda62cafd4592934b513fd9e254c3	Week 3: System Architecture (4-5 hrs)	416	1280	0.817891373801917	1338	1333	3555	2.77734375	654.316666666667	0.511184895833333	0.184055321143929	1362	12	8	1366	1095	0.85546875	623	0.48671875	1	NA	NA	NA	NA	NA	NA	NA	NA	NA	NA	NA	NA	NA	NA	NA	NA
fde50326c10142d8be7fa82ddba6acdd	MITProfessionalX+SysEngxB1+3T2016	html+block		fc1c5fad9cc6436c8a9d6966bcde7a2b	Concept (30 min)	9eacda62cafd4592934b513fd9e254c3	Week 3: System Architecture (4-5 hrs)	418	1334	0.852396166134185	2345	2205	3215	2.41004497751124	5991.63333333333	4.49147926036981	1.86364955935718	2544	664	2473	734	NA	NA	NA	NA	NA	NA	NA	NA	NA	NA	NA	NA	NA	NA	NA	NA	NA	NA	NA	NA	NA
bff18d8714d942ac9cdd0c13e7556c0d	MITProfessionalX+SysEngxB1+3T2016	html+block	Framework of Developing Concepts	fc1c5fad9cc6436c8a9d6966bcde7a2b	Concept (30 min)	9eacda62cafd4592934b513fd9e254c3	Week 3: System Architecture (4-5 hrs)	419	0	0	0	0	0	0	0	0	0	0	0	0	0	NA	NA	NA	NA	NA	NA	NA	NA	NA	NA	NA	NA	NA	NA	NA	NA	NA	NA	NA	NA	NA
7a608024e71b44a0945a8e584d28982c	MITProfessionalX+SysEngxB1+3T2016	html+block		fc1c5fad9cc6436c8a9d6966bcde7a2b	Concept (30 min)	9eacda62cafd4592934b513fd9e254c3	Week 3: System Architecture (4-5 hrs)	421	708	0.452396166134185	980	939	1338	1.88983050847458	7856.38333333333	11.0965866290019	5.87173642252118	1295	36	147	1184	NA	NA	NA	NA	NA	NA	NA	NA	NA	NA	NA	NA	NA	NA	NA	NA	NA	NA	NA	NA	NA
165d9bf3aca74494af4a1b0bbce44abe	MITProfessionalX+SysEngxB1+3T2016	html+block	Question Diagram	fc1c5fad9cc6436c8a9d6966bcde7a2b	Concept (30 min)	9eacda62cafd4592934b513fd9e254c3	Week 3: System Architecture (4-5 hrs)	422	0	0	0	0	0	0	0	0	0	0	0	0	0	NA	NA	NA	NA	NA	NA	NA	NA	NA	NA	NA	NA	NA	NA	NA	NA	NA	NA	NA	NA	NA
c4ec8c0e6a9e4fed88f6d895619ef31b	MITProfessionalX+SysEngxB1+3T2016	problem+block	Question #1	fc1c5fad9cc6436c8a9d6966bcde7a2b	Concept (30 min)	9eacda62cafd4592934b513fd9e254c3	Week 3: System Architecture (4-5 hrs)	423	1275	0.814696485623003	1319	1316	2340	1.83529411764706	1567.93333333333	1.22975163398693	0.67005698005698	1333	29	1336	26	1381	1.08313725490196	964	0.756078431372549	1	NA	NA	NA	NA	NA	NA	NA	NA	NA	NA	NA	NA	NA	NA	NA	NA
afc29e2817324817a96657485e23ebae	MITProfessionalX+SysEngxB1+3T2016	html+block	Activity 2	fc1c5fad9cc6436c8a9d6966bcde7a2b	Concept (30 min)	9eacda62cafd4592934b513fd9e254c3	Week 3: System Architecture (4-5 hrs)	424	0	0	0	0	0	0	0	0	0	0	0	0	0	NA	NA	NA	NA	NA	NA	NA	NA	NA	NA	NA	NA	NA	NA	NA	NA	NA	NA	NA	NA	NA
2fadf2b01b97459bb4a32a4f74466328	MITProfessionalX+SysEngxB1+3T2016	problem+block	Question #2	fc1c5fad9cc6436c8a9d6966bcde7a2b	Concept (30 min)	9eacda62cafd4592934b513fd9e254c3	Week 3: System Architecture (4-5 hrs)	425	1270	0.811501597444089	1297	1295	2015	1.58661417322835	605.433333333333	0.476719160104987	0.300463192721257	1302	24	1303	23	1444	1.13700787401575	1069	0.841732283464567	1	NA	NA	NA	NA	NA	NA	NA	NA	NA	NA	NA	NA	NA	NA	NA	NA
db11a65641a44b7ebe9143d8dd8a5d91	MITProfessionalX+SysEngxB1+3T2016	problem+block	Question #3	fc1c5fad9cc6436c8a9d6966bcde7a2b	Concept (30 min)	9eacda62cafd4592934b513fd9e254c3	Week 3: System Architecture (4-5 hrs)	426	1269	0.810862619808307	1288	1288	1913	1.50748620961387	574.8	0.452955082742317	0.300470465237846	1300	16	1293	23	1536	1.21040189125296	1132	0.89204097714736	1	NA	NA	NA	NA	NA	NA	NA	NA	NA	NA	NA	NA	NA	NA	NA	NA
40b8e43e1adf454da0e18eba308bd616	MITProfessionalX+SysEngxB1+3T2016	problem+block	Question #4	fc1c5fad9cc6436c8a9d6966bcde7a2b	Concept (30 min)	9eacda62cafd4592934b513fd9e254c3	Week 3: System Architecture (4-5 hrs)	427	1266	0.808945686900958	1285	1285	2113	1.66903633491311	326.2	0.257661927330174	0.154377662091813	1297	3	1259	41	1718	1.35703001579779	1137	0.898104265402844	1	NA	NA	NA	NA	NA	NA	NA	NA	NA	NA	NA	NA	NA	NA	NA	NA
4220489d339c459f8aad2230c7622527	MITProfessionalX+SysEngxB1+3T2016	html+block		074a451b976f43f8ad8130ac0ca39f54	Architecture and Concept (15 min)	9eacda62cafd4592934b513fd9e254c3	Week 3: System Architecture (4-5 hrs)	430	1401	0.895207667731629	3569	3194	5882	4.19842969307637	874.516666666667	0.624208898405901	0.14867675393857	3501	1889	4469	910	NA	NA	NA	NA	NA	NA	NA	NA	NA	NA	NA	NA	NA	NA	NA	NA	NA	NA	NA	NA	NA
1fbb224afdd64488b331b8e3543e8a5e	MITProfessionalX+SysEngxB1+3T2016	video+block	Concept and Architecture	074a451b976f43f8ad8130ac0ca39f54	Architecture and Concept (15 min)	9eacda62cafd4592934b513fd9e254c3	Week 3: System Architecture (4-5 hrs)	431	1286	0.821725239616613	2110	2002	19551	15.2029548989114	34312.9833333333	26.6819466044583	1.75505004006615	2449	68	1944	572	NA	NA	NA	NA	NA	0	0	0	NA	5729	4.45489891135303	7161.6	5.56889580093313	5176	4.0248833592535	18250.5	14.1916796267496	6983	5.43001555209953	3979.65	3.09459564541213
99991f1700414cee8cd96b888c60dd0d	MITProfessionalX+SysEngxB1+3T2016	html+block	Keywords and Definition	074a451b976f43f8ad8130ac0ca39f54	Architecture and Concept (15 min)	9eacda62cafd4592934b513fd9e254c3	Week 3: System Architecture (4-5 hrs)	432	0	0	0	0	0	0	0	0	0	0	0	0	0	NA	NA	NA	NA	NA	NA	NA	NA	NA	NA	NA	NA	NA	NA	NA	NA	NA	NA	NA	NA	NA
20d5521786f34384bed0d011f03e76d2	MITProfessionalX+SysEngxB1+3T2016	html+block		074a451b976f43f8ad8130ac0ca39f54	Architecture and Concept (15 min)	9eacda62cafd4592934b513fd9e254c3	Week 3: System Architecture (4-5 hrs)	433	0	0	0	0	0	0	0	0	0	0	0	0	0	NA	NA	NA	NA	NA	NA	NA	NA	NA	NA	NA	NA	NA	NA	NA	NA	NA	NA	NA	NA	NA
c90a6d6f14f34b06a5cfcf9ec13f962a	MITProfessionalX+SysEngxB1+3T2016	html+block	Discussion	074a451b976f43f8ad8130ac0ca39f54	Architecture and Concept (15 min)	9eacda62cafd4592934b513fd9e254c3	Week 3: System Architecture (4-5 hrs)	434	0	0	0	0	0	0	0	0	0	0	0	0	0	NA	NA	NA	NA	NA	NA	NA	NA	NA	NA	NA	NA	NA	NA	NA	NA	NA	NA	NA	NA	NA
0fc89536c389409da3dd7c3b1b070e58	MITProfessionalX+SysEngxB1+3T2016	html+block		074a451b976f43f8ad8130ac0ca39f54	Architecture and Concept (15 min)	9eacda62cafd4592934b513fd9e254c3	Week 3: System Architecture (4-5 hrs)	435	0	0	0	0	0	0	0	0	0	0	0	0	0	NA	NA	NA	NA	NA	NA	NA	NA	NA	NA	NA	NA	NA	NA	NA	NA	NA	NA	NA	NA	NA
0cfdf160219545d3ae02a78bacb6787c	MITProfessionalX+SysEngxB1+3T2016	html+block		074a451b976f43f8ad8130ac0ca39f54	Architecture and Concept (15 min)	9eacda62cafd4592934b513fd9e254c3	Week 3: System Architecture (4-5 hrs)	436	0	0	0	0	0	0	0	0	0	0	0	0	0	NA	NA	NA	NA	NA	NA	NA	NA	NA	NA	NA	NA	NA	NA	NA	NA	NA	NA	NA	NA	NA
cec8d507231442409413cc4eab0dd655	MITProfessionalX+SysEngxB1+3T2016	html+block		074a451b976f43f8ad8130ac0ca39f54	Architecture and Concept (15 min)	9eacda62cafd4592934b513fd9e254c3	Week 3: System Architecture (4-5 hrs)	437	0	0	0	0	0	0	0	0	0	0	0	0	0	NA	NA	NA	NA	NA	NA	NA	NA	NA	NA	NA	NA	NA	NA	NA	NA	NA	NA	NA	NA	NA
f3b49616fcdd465a93018b4614263be9	MITProfessionalX+SysEngxB1+3T2016	problem+block	Question #1	074a451b976f43f8ad8130ac0ca39f54	Architecture and Concept (15 min)	9eacda62cafd4592934b513fd9e254c3	Week 3: System Architecture (4-5 hrs)	438	1256	0.802555910543131	1370	1362	4185	3.33200636942675	1389.96666666667	1.10666135881104	0.332130625248905	1428	4	1362	70	878	0.699044585987261	423	0.336783439490446	1	NA	NA	NA	NA	NA	NA	NA	NA	NA	NA	NA	NA	NA	NA	NA	NA
4237e4c532964ae78f1246ac424aaeb1	MITProfessionalX+SysEngxB1+3T2016	html+block		ad655358c57944f6bdcc3e6b07bfba48	System Architectural Decisions (30 min)	9eacda62cafd4592934b513fd9e254c3	Week 3: System Architecture (4-5 hrs)	441	1396	0.892012779552716	3885	3369	9218	6.60315186246418	13583.3666666667	9.73020534861509	1.47356982714978	3866	3753	6571	1040	NA	NA	NA	NA	NA	NA	NA	NA	NA	NA	NA	NA	NA	NA	NA	NA	NA	NA	NA	NA	NA
bb315ae0dfb14c71a15689feac53b8b8	MITProfessionalX+SysEngxB1+3T2016	html+block	Architectural Decisions	ad655358c57944f6bdcc3e6b07bfba48	System Architectural Decisions (30 min)	9eacda62cafd4592934b513fd9e254c3	Week 3: System Architecture (4-5 hrs)	442	0	0	0	0	0	0	0	0	0	0	0	0	0	NA	NA	NA	NA	NA	NA	NA	NA	NA	NA	NA	NA	NA	NA	NA	NA	NA	NA	NA	NA	NA
57d781bdda3140d49c7ee4fadff09919	MITProfessionalX+SysEngxB1+3T2016	video+block	Video	ad655358c57944f6bdcc3e6b07bfba48	System Architectural Decisions (30 min)	9eacda62cafd4592934b513fd9e254c3	Week 3: System Architecture (4-5 hrs)	443	1280	0.817891373801917	1818	1761	14832	11.5875	22601.65	17.6575390625	1.5238437162891	1777	357	1476	658	NA	NA	NA	NA	NA	0	0	0	NA	4250	3.3203125	6310.85	4.9303515625	3930	3.0703125	11323.4666666667	8.84645833333333	5020	3.921875	1946.56666666667	1.52075520833333
3301372eb4974e619d535d3af1f6c0f6	MITProfessionalX+SysEngxB1+3T2016	html+block		ad655358c57944f6bdcc3e6b07bfba48	System Architectural Decisions (30 min)	9eacda62cafd4592934b513fd9e254c3	Week 3: System Architecture (4-5 hrs)	444	0	0	0	0	0	0	0	0	0	0	0	0	0	NA	NA	NA	NA	NA	NA	NA	NA	NA	NA	NA	NA	NA	NA	NA	NA	NA	NA	NA	NA	NA
f8462a188b544afca241b88c10d5d07b	MITProfessionalX+SysEngxB1+3T2016	html+block		ad655358c57944f6bdcc3e6b07bfba48	System Architectural Decisions (30 min)	9eacda62cafd4592934b513fd9e254c3	Week 3: System Architecture (4-5 hrs)	445	0	0	0	0	0	0	0	0	0	0	0	0	0	NA	NA	NA	NA	NA	NA	NA	NA	NA	NA	NA	NA	NA	NA	NA	NA	NA	NA	NA	NA	NA
50bf7fc0de9740c0988b7bc5f886a20f	MITProfessionalX+SysEngxB1+3T2016	problem+block	Question #1	ad655358c57944f6bdcc3e6b07bfba48	System Architectural Decisions (30 min)	9eacda62cafd4592934b513fd9e254c3	Week 3: System Architecture (4-5 hrs)	446	1261	0.805750798722045	1331	1327	3583	2.84139571768438	1873.95	1.4860824742268	0.523011442924923	1342	57	1273	126	1252	0.992862807295797	646	0.512291831879461	1	NA	NA	NA	NA	NA	NA	NA	NA	NA	NA	NA	NA	NA	NA	NA	NA
7635d4438595400fa0fd754fef9fc454	MITProfessionalX+SysEngxB1+3T2016	problem+block	Question #2	ad655358c57944f6bdcc3e6b07bfba48	System Architectural Decisions (30 min)	9eacda62cafd4592934b513fd9e254c3	Week 3: System Architecture (4-5 hrs)	447	1257	0.803194888178914	1361	1352	4223	3.35958631662689	1446.65	1.15087509944312	0.342564527587023	1397	145	20	1522	757	0.602227525855211	417	0.331742243436754	1	NA	NA	NA	NA	NA	NA	NA	NA	NA	NA	NA	NA	NA	NA	NA	NA
5f290b09c6774e6fb783b1691cdded89	MITProfessionalX+SysEngxB1+3T2016	html+block		ad655358c57944f6bdcc3e6b07bfba48	System Architectural Decisions (30 min)	9eacda62cafd4592934b513fd9e254c3	Week 3: System Architecture (4-5 hrs)	449	1327	0.847923322683706	2275	2150	3172	2.39035418236624	1157.83333333333	0.872519467470485	0.365016813787305	2813	351	2239	925	NA	NA	NA	NA	NA	NA	NA	NA	NA	NA	NA	NA	NA	NA	NA	NA	NA	NA	NA	NA	NA
55b432d81ea74046bc953aad5a33f4bb	MITProfessionalX+SysEngxB1+3T2016	ubcpi+block		ad655358c57944f6bdcc3e6b07bfba48	System Architectural Decisions (30 min)	9eacda62cafd4592934b513fd9e254c3	Week 3: System Architecture (4-5 hrs)	450	0	0	0	0	0	0	0	0	0	0	0	0	0	NA	NA	NA	NA	NA	NA	NA	NA	NA	NA	NA	NA	NA	NA	NA	NA	NA	NA	NA	NA	NA
6aebf2df97af40d5969278b932970da6	MITProfessionalX+SysEngxB1+3T2016	html+block		ad655358c57944f6bdcc3e6b07bfba48	System Architectural Decisions (30 min)	9eacda62cafd4592934b513fd9e254c3	Week 3: System Architecture (4-5 hrs)	452	452	0.288817891373802	567	552	676	1.49557522123894	566.716666666667	1.25379793510324	0.838338264299803	582	77	44	615	NA	NA	NA	NA	NA	NA	NA	NA	NA	NA	NA	NA	NA	NA	NA	NA	NA	NA	NA	NA	NA
06064832a69944c599f1cf615a2acae3	MITProfessionalX+SysEngxB1+3T2016	video+block	Case Study: The Apollo Mission	ad655358c57944f6bdcc3e6b07bfba48	System Architectural Decisions (30 min)	9eacda62cafd4592934b513fd9e254c3	Week 3: System Architecture (4-5 hrs)	453	1217	0.777635782747604	1611	1565	10531	8.65324568611339	19304.7333333333	15.862558203232	1.83313392207134	1711	28	1419	320	NA	NA	NA	NA	NA	0	0	0	NA	3050	2.50616269515201	7488.78333333333	6.15347849904136	2806	2.30566967953985	8350.73333333333	6.86173651054506	3337	2.74198849630238	978.066666666667	0.803670227334977
00d9bbe25cbc46fbb04e661adb668a72	MITProfessionalX+SysEngxB1+3T2016	html+block		ad655358c57944f6bdcc3e6b07bfba48	System Architectural Decisions (30 min)	9eacda62cafd4592934b513fd9e254c3	Week 3: System Architecture (4-5 hrs)	454	0	0	0	0	0	0	0	0	0	0	0	0	0	NA	NA	NA	NA	NA	NA	NA	NA	NA	NA	NA	NA	NA	NA	NA	NA	NA	NA	NA	NA	NA
09f5b598d7ba49d0816265b9cc2ed13a	MITProfessionalX+SysEngxB1+3T2016	html+block		ad655358c57944f6bdcc3e6b07bfba48	System Architectural Decisions (30 min)	9eacda62cafd4592934b513fd9e254c3	Week 3: System Architecture (4-5 hrs)	455	0	0	0	0	0	0	0	0	0	0	0	0	0	NA	NA	NA	NA	NA	NA	NA	NA	NA	NA	NA	NA	NA	NA	NA	NA	NA	NA	NA	NA	NA
51838e421206465fac7979749047c583	MITProfessionalX+SysEngxB1+3T2016	html+block		ad655358c57944f6bdcc3e6b07bfba48	System Architectural Decisions (30 min)	9eacda62cafd4592934b513fd9e254c3	Week 3: System Architecture (4-5 hrs)	456	0	0	0	0	0	0	0	0	0	0	0	0	0	NA	NA	NA	NA	NA	NA	NA	NA	NA	NA	NA	NA	NA	NA	NA	NA	NA	NA	NA	NA	NA
d1db4e72c5e640d7a5456ddf881dd9af	MITProfessionalX+SysEngxB1+3T2016	html+block	Discussion	ad655358c57944f6bdcc3e6b07bfba48	System Architectural Decisions (30 min)	9eacda62cafd4592934b513fd9e254c3	Week 3: System Architecture (4-5 hrs)	457	0	0	0	0	0	0	0	0	0	0	0	0	0	NA	NA	NA	NA	NA	NA	NA	NA	NA	NA	NA	NA	NA	NA	NA	NA	NA	NA	NA	NA	NA
60affe78d1444e429158af83a8748fc7	MITProfessionalX+SysEngxB1+3T2016	html+block		4a4c6009dd3c48a289d6a742fd40821b	Graded Activity (15 min)	9eacda62cafd4592934b513fd9e254c3	Week 3: System Architecture (4-5 hrs)	460	1438	0.918849840255591	3997	3603	6234	4.33518776077886	4814.76666666667	3.34823829392675	0.772339856699818	3554	2040	4285	1296	NA	NA	NA	NA	NA	NA	NA	NA	NA	NA	NA	NA	NA	NA	NA	NA	NA	NA	NA	NA	NA
eb47cfca2be740559a58555a5e53a865	MITProfessionalX+SysEngxB1+3T2016	html+block	Problem Diagram	4a4c6009dd3c48a289d6a742fd40821b	Graded Activity (15 min)	9eacda62cafd4592934b513fd9e254c3	Week 3: System Architecture (4-5 hrs)	461	0	0	0	0	0	0	0	0	0	0	0	0	0	NA	NA	NA	NA	NA	NA	NA	NA	NA	NA	NA	NA	NA	NA	NA	NA	NA	NA	NA	NA	NA
3e43da38d18a412da7aa838d3088e5a3	MITProfessionalX+SysEngxB1+3T2016	problem+block	Question #1	4a4c6009dd3c48a289d6a742fd40821b	Graded Activity (15 min)	9eacda62cafd4592934b513fd9e254c3	Week 3: System Architecture (4-5 hrs)	462	1407	0.899041533546326	1509	1498	2948	2.0952380952381	5583	3.9680170575693	1.8938263229308	1524	133	1487	170	1590	1.13006396588486	944	0.67093105899076	1	NA	NA	NA	NA	NA	NA	NA	NA	NA	NA	NA	NA	NA	NA	NA	NA
05facb69e793499490f1cf36d13ef5bf	MITProfessionalX+SysEngxB1+3T2016	drag-and-drop-v2+block		4a4c6009dd3c48a289d6a742fd40821b	Graded Activity (15 min)	9eacda62cafd4592934b513fd9e254c3	Week 3: System Architecture (4-5 hrs)	463	0	0	0	0	0	0	0	0	0	0	0	0	0	NA	NA	NA	NA	NA	NA	NA	NA	NA	NA	NA	NA	NA	NA	NA	NA	NA	NA	NA	NA	NA
de0ebdd0736b43a3877c965b89062e51	MITProfessionalX+SysEngxB1+3T2016	problem+block	Question #3	4a4c6009dd3c48a289d6a742fd40821b	Graded Activity (15 min)	9eacda62cafd4592934b513fd9e254c3	Week 3: System Architecture (4-5 hrs)	464	1409	0.900319488817891	1555	1544	3491	2.47764371894961	2699.48333333333	1.91588597113792	0.773269359304879	1578	175	1558	195	904	0.641589779985806	591	0.4194464158978	1	NA	NA	NA	NA	NA	NA	NA	NA	NA	NA	NA	NA	NA	NA	NA	NA
ef36ad51537145c78529fcf9972bbe20	MITProfessionalX+SysEngxB1+3T2016	html+block	Question Diagram	4a4c6009dd3c48a289d6a742fd40821b	Graded Activity (15 min)	9eacda62cafd4592934b513fd9e254c3	Week 3: System Architecture (4-5 hrs)	465	0	0	0	0	0	0	0	0	0	0	0	0	0	NA	NA	NA	NA	NA	NA	NA	NA	NA	NA	NA	NA	NA	NA	NA	NA	NA	NA	NA	NA	NA
4424c222bcfb41db9e66970ab9ae9580	MITProfessionalX+SysEngxB1+3T2016	problem+block	Question #4	4a4c6009dd3c48a289d6a742fd40821b	Graded Activity (15 min)	9eacda62cafd4592934b513fd9e254c3	Week 3: System Architecture (4-5 hrs)	466	1407	0.899041533546326	1562	1540	3336	2.37100213219616	1848.71666666667	1.31394219379294	0.554171662669864	1617	139	1503	253	1053	0.748400852878465	683	0.485429992892679	1	NA	NA	NA	NA	NA	NA	NA	NA	NA	NA	NA	NA	NA	NA	NA	NA
cbbf9086a80f43358a75aca5e2782446	MITProfessionalX+SysEngxB1+3T2016	html+block	Question Diagram	4a4c6009dd3c48a289d6a742fd40821b	Graded Activity (15 min)	9eacda62cafd4592934b513fd9e254c3	Week 3: System Architecture (4-5 hrs)	467	0	0	0	0	0	0	0	0	0	0	0	0	0	NA	NA	NA	NA	NA	NA	NA	NA	NA	NA	NA	NA	NA	NA	NA	NA	NA	NA	NA	NA	NA
19ea1a021ebd4be6920e711f9dad06c7	MITProfessionalX+SysEngxB1+3T2016	problem+block	Question #5	4a4c6009dd3c48a289d6a742fd40821b	Graded Activity (15 min)	9eacda62cafd4592934b513fd9e254c3	Week 3: System Architecture (4-5 hrs)	468	1407	0.899041533546326	1539	1521	4199	2.98436389481166	1937.33333333333	1.37692489931296	0.461379693577836	1716	2	1288	429	1684	1.19687277896233	751	0.533759772565743	1	NA	NA	NA	NA	NA	NA	NA	NA	NA	NA	NA	NA	NA	NA	NA	NA
d528aa6e7a564da393a97b784c4dbd1e	MITProfessionalX+SysEngxB1+3T2016	html+block		bc954c1de7f04eea9665df94d4a19ff1	Project (1.5 hrs)	9eacda62cafd4592934b513fd9e254c3	Week 3: System Architecture (4-5 hrs)	471	1457	0.930990415335463	9743	7746	19525	13.4008236101579	77545.3217357034	53.222595563283	3.97159138211029	6700	5712	8836	3551	NA	NA	NA	NA	NA	NA	NA	NA	NA	NA	NA	NA	NA	NA	NA	NA	NA	NA	NA	NA	NA
c9bf08c362814932ad7b9af8ef5d9d97	MITProfessionalX+SysEngxB1+3T2016	html+block		bc954c1de7f04eea9665df94d4a19ff1	Project (1.5 hrs)	9eacda62cafd4592934b513fd9e254c3	Week 3: System Architecture (4-5 hrs)	472	0	0	0	0	0	0	0	0	0	0	0	0	0	NA	NA	NA	NA	NA	NA	NA	NA	NA	NA	NA	NA	NA	NA	NA	NA	NA	NA	NA	NA	NA
14a71be1ff184dea97740de0a22fef7d	MITProfessionalX+SysEngxB1+3T2016	html+block		bc954c1de7f04eea9665df94d4a19ff1	Project (1.5 hrs)	9eacda62cafd4592934b513fd9e254c3	Week 3: System Architecture (4-5 hrs)	474	1414	0.903514376996805	2720	2579	3425	2.42220650636492	17386.9666666667	12.2962989156058	5.07648661800487	2818	590	2153	1249	NA	NA	NA	NA	NA	NA	NA	NA	NA	NA	NA	NA	NA	NA	NA	NA	NA	NA	NA	NA	NA
b49197b682be4eeb8ac6b52a435b8b75	MITProfessionalX+SysEngxB1+3T2016	html+block		bc954c1de7f04eea9665df94d4a19ff1	Project (1.5 hrs)	9eacda62cafd4592934b513fd9e254c3	Week 3: System Architecture (4-5 hrs)	475	0	0	0	0	0	0	0	0	0	0	0	0	0	NA	NA	NA	NA	NA	NA	NA	NA	NA	NA	NA	NA	NA	NA	NA	NA	NA	NA	NA	NA	NA
7705d83b1e71406781088d3a8894e685	MITProfessionalX+SysEngxB1+3T2016	html+block		bc954c1de7f04eea9665df94d4a19ff1	Project (1.5 hrs)	9eacda62cafd4592934b513fd9e254c3	Week 3: System Architecture (4-5 hrs)	477	704	0.449840255591054	999	964	1223	1.73721590909091	10412.5833333333	14.7906013257576	8.51396838375579	961	204	100	1065	NA	NA	NA	NA	NA	NA	NA	NA	NA	NA	NA	NA	NA	NA	NA	NA	NA	NA	NA	NA	NA
1dc7cc7c49e3494788049d2338a4892d	MITProfessionalX+SysEngxB1+3T2016	openassessment+block	Project Assessment: Week 3	bc954c1de7f04eea9665df94d4a19ff1	Project (1.5 hrs)	9eacda62cafd4592934b513fd9e254c3	Week 3: System Architecture (4-5 hrs)	478	1330	0.849840255591054	3612	3111	18125	13.6278195488722	80296.1063428834	60.3730122878823	4.4301300051246	4534	10	2126	2412	NA	NA	NA	NA	NA	NA	NA	NA	NA	NA	NA	NA	NA	NA	NA	NA	NA	NA	NA	NA	NA
ae2bedb9622941f4bdf0f1f29e9982cc	MITProfessionalX+SysEngxB1+3T2016	html+block		85f8a064f43c45fc9a416c3e4e817175	Key Takeaways (2 min)	9eacda62cafd4592934b513fd9e254c3	Week 3: System Architecture (4-5 hrs)	481	1325	0.846645367412141	3495	3176	4640	3.50188679245283	4993.41666666667	3.76861635220126	1.07616738505747	3627	278	2176	1723	NA	NA	NA	NA	NA	NA	NA	NA	NA	NA	NA	NA	NA	NA	NA	NA	NA	NA	NA	NA	NA
db463d17eaa2479283c7be65e328600a	MITProfessionalX+SysEngxB1+3T2016	html+block		85f8a064f43c45fc9a416c3e4e817175	Key Takeaways (2 min)	9eacda62cafd4592934b513fd9e254c3	Week 3: System Architecture (4-5 hrs)	482	0	0	0	0	0	0	0	0	0	0	0	0	0	NA	NA	NA	NA	NA	NA	NA	NA	NA	NA	NA	NA	NA	NA	NA	NA	NA	NA	NA	NA	NA
a0d0d3dd670f4fdaa2b5f133c1a84a14	MITProfessionalX+SysEngxB1+3T2016	html+block		3abc57d455a842a9925a139c02801d6e	Key Ideas (1 min)	16ff74448fa34af2a1c080c99d4e844c	Week 4: Modeling with DSMs and Modularization (4-5 hours)	486	1348	0.861341853035144	3228	2970	4199	3.11498516320475	789.816666666667	0.58591740850643	0.1880963721521	2444	1053	2663	828	NA	NA	NA	NA	NA	NA	NA	NA	NA	NA	NA	NA	NA	NA	NA	NA	NA	NA	NA	NA	NA
df4a8a301e2f4e629b582fa59496f8f7	MITProfessionalX+SysEngxB1+3T2016	video+block	Key Ideas	3abc57d455a842a9925a139c02801d6e	Key Ideas (1 min)	16ff74448fa34af2a1c080c99d4e844c	Week 4: Modeling with DSMs and Modularization (4-5 hours)	487	1205	0.769968051118211	1452	1432	6071	5.03817427385892	5596.45	4.64435684647303	0.921833305880415	1514	193	1557	150	NA	NA	NA	NA	NA	0	0	0	NA	2178	1.80746887966805	1268.16666666667	1.05242047026279	1879	1.55933609958506	2548.18333333333	2.11467496542185	724	0.600829875518672	288.583333333333	0.239488243430152
3eae09e016ff48e4b02832cff8f36c89	MITProfessionalX+SysEngxB1+3T2016	html+block		5a4543196a9a4c7bae6034b638064230	Design Structure Matrix Modeling (50 min)	16ff74448fa34af2a1c080c99d4e844c	Week 4: Modeling with DSMs and Modularization (4-5 hours)	490	1360	0.869009584664537	4201	3564	8680	6.38235294117647	6864.11666666667	5.04714460784314	0.790796850998464	2563	4928	6773	707	NA	NA	NA	NA	NA	NA	NA	NA	NA	NA	NA	NA	NA	NA	NA	NA	NA	NA	NA	NA	NA
75268fbb4a4b489b902e33f7267528d0	MITProfessionalX+SysEngxB1+3T2016	video+block	Design Structure Matrix	5a4543196a9a4c7bae6034b638064230	Design Structure Matrix Modeling (50 min)	16ff74448fa34af2a1c080c99d4e844c	Week 4: Modeling with DSMs and Modularization (4-5 hours)	491	1264	0.807667731629393	1800	1724	16914	13.381329113924	35899.6666666667	28.4016350210971	2.12248236175161	1675	418	1392	701	NA	NA	NA	NA	NA	0	0	0	NA	5252	4.15506329113924	6629.01666666667	5.24447521097046	5007	3.96123417721519	17819.5833333333	14.0977716244726	4976	3.93670886075949	2544.78333333333	2.0132779535865
5d9778b8e6214e309d2f0636e0c8f4ba	MITProfessionalX+SysEngxB1+3T2016	html+block		5a4543196a9a4c7bae6034b638064230	Design Structure Matrix Modeling (50 min)	16ff74448fa34af2a1c080c99d4e844c	Week 4: Modeling with DSMs and Modularization (4-5 hours)	492	0	0	0	0	0	0	0	0	0	0	0	0	0	NA	NA	NA	NA	NA	NA	NA	NA	NA	NA	NA	NA	NA	NA	NA	NA	NA	NA	NA	NA	NA
8825c3a133f34ae1a1ea019f3ac00b24	MITProfessionalX+SysEngxB1+3T2016	html+block		5a4543196a9a4c7bae6034b638064230	Design Structure Matrix Modeling (50 min)	16ff74448fa34af2a1c080c99d4e844c	Week 4: Modeling with DSMs and Modularization (4-5 hours)	493	0	0	0	0	0	0	0	0	0	0	0	0	0	NA	NA	NA	NA	NA	NA	NA	NA	NA	NA	NA	NA	NA	NA	NA	NA	NA	NA	NA	NA	NA
7c0f976ef4154154aaf26d22e1f3b6c5	MITProfessionalX+SysEngxB1+3T2016	html+block		5a4543196a9a4c7bae6034b638064230	Design Structure Matrix Modeling (50 min)	16ff74448fa34af2a1c080c99d4e844c	Week 4: Modeling with DSMs and Modularization (4-5 hours)	494	0	0	0	0	0	0	0	0	0	0	0	0	0	NA	NA	NA	NA	NA	NA	NA	NA	NA	NA	NA	NA	NA	NA	NA	NA	NA	NA	NA	NA	NA
97992856c7194a6d8929111f68a85c50	MITProfessionalX+SysEngxB1+3T2016	html+block		5a4543196a9a4c7bae6034b638064230	Design Structure Matrix Modeling (50 min)	16ff74448fa34af2a1c080c99d4e844c	Week 4: Modeling with DSMs and Modularization (4-5 hours)	495	0	0	0	0	0	0	0	0	0	0	0	0	0	NA	NA	NA	NA	NA	NA	NA	NA	NA	NA	NA	NA	NA	NA	NA	NA	NA	NA	NA	NA	NA
a588752885ca46f7964b7ab44b0b0b52	MITProfessionalX+SysEngxB1+3T2016	problem+block	Question #1	5a4543196a9a4c7bae6034b638064230	Design Structure Matrix Modeling (50 min)	16ff74448fa34af2a1c080c99d4e844c	Week 4: Modeling with DSMs and Modularization (4-5 hours)	496	1242	0.793610223642172	1252	1252	1842	1.48309178743961	713.3	0.574315619967794	0.387242128121607	1224	109	1283	50	1387	1.11674718196457	1077	0.867149758454106	1	NA	NA	NA	NA	NA	NA	NA	NA	NA	NA	NA	NA	NA	NA	NA	NA
092c9d8de1774c43b34dafe4a4383245	MITProfessionalX+SysEngxB1+3T2016	problem+block	Question #2	5a4543196a9a4c7bae6034b638064230	Design Structure Matrix Modeling (50 min)	16ff74448fa34af2a1c080c99d4e844c	Week 4: Modeling with DSMs and Modularization (4-5 hours)	497	1238	0.791054313099042	1248	1248	1791	1.44668820678514	782.016666666666	0.631677436725902	0.436636888144426	1266	65	1173	158	1479	1.19466882067851	1120	0.904684975767367	1	NA	NA	NA	NA	NA	NA	NA	NA	NA	NA	NA	NA	NA	NA	NA	NA
6a9cbc5057014f9eae37f63b4c116628	MITProfessionalX+SysEngxB1+3T2016	problem+block	Question #3	5a4543196a9a4c7bae6034b638064230	Design Structure Matrix Modeling (50 min)	16ff74448fa34af2a1c080c99d4e844c	Week 4: Modeling with DSMs and Modularization (4-5 hours)	498	1239	0.791693290734824	1249	1249	2056	1.65940274414851	633.75	0.511501210653753	0.308244163424125	1245	64	1183	126	1388	1.12025827280065	975	0.786924939467312	1	NA	NA	NA	NA	NA	NA	NA	NA	NA	NA	NA	NA	NA	NA	NA	NA
a9416a22cdd74ea7bbef6be175111364	MITProfessionalX+SysEngxB1+3T2016	problem+block	Question #4	5a4543196a9a4c7bae6034b638064230	Design Structure Matrix Modeling (50 min)	16ff74448fa34af2a1c080c99d4e844c	Week 4: Modeling with DSMs and Modularization (4-5 hours)	499	1234	0.788498402555911	1246	1245	2433	1.97163695299838	438.666666666667	0.355483522420313	0.180298671050829	1221	101	1180	142	1446	1.17179902755267	892	0.722852512155592	1	NA	NA	NA	NA	NA	NA	NA	NA	NA	NA	NA	NA	NA	NA	NA	NA
577cb991df984227891fc13f22c283a1	MITProfessionalX+SysEngxB1+3T2016	problem+block	Question #5	5a4543196a9a4c7bae6034b638064230	Design Structure Matrix Modeling (50 min)	16ff74448fa34af2a1c080c99d4e844c	Week 4: Modeling with DSMs and Modularization (4-5 hours)	500	1241	0.79297124600639	1252	1252	2289	1.84448025785657	718.45	0.578928283642224	0.313870685889034	1284	3	2	1285	1405	1.13215149073328	930	0.749395648670427	1	NA	NA	NA	NA	NA	NA	NA	NA	NA	NA	NA	NA	NA	NA	NA	NA
79d4500abe7e4319b5fdd832778b84d4	MITProfessionalX+SysEngxB1+3T2016	html+block		5a4543196a9a4c7bae6034b638064230	Design Structure Matrix Modeling (50 min)	16ff74448fa34af2a1c080c99d4e844c	Week 4: Modeling with DSMs and Modularization (4-5 hours)	502	1299	0.830031948881789	2006	1924	2467	1.8991531947652	1522.28333333333	1.17188863228124	0.61705850560735	565	1898	2068	393	NA	NA	NA	NA	NA	NA	NA	NA	NA	NA	NA	NA	NA	NA	NA	NA	NA	NA	NA	NA	NA
d02af84a02014786913297c4e8076b34	MITProfessionalX+SysEngxB1+3T2016	video+block	System Architecture DSM	5a4543196a9a4c7bae6034b638064230	Design Structure Matrix Modeling (50 min)	16ff74448fa34af2a1c080c99d4e844c	Week 4: Modeling with DSMs and Modularization (4-5 hours)	503	1220	0.779552715654952	1577	1532	10308	8.44918032786885	13487.8333333333	11.0556010928962	1.30848208511189	1542	146	1215	473	NA	NA	NA	NA	NA	0	0	0	NA	3237	2.65327868852459	4552.58333333333	3.73162568306011	3037	2.48934426229508	6064.66666666667	4.97103825136612	2611	2.14016393442623	909.7	0.745655737704918
f4fc8daaa51a45d58800f9b222cc6128	MITProfessionalX+SysEngxB1+3T2016	html+block		5a4543196a9a4c7bae6034b638064230	Design Structure Matrix Modeling (50 min)	16ff74448fa34af2a1c080c99d4e844c	Week 4: Modeling with DSMs and Modularization (4-5 hours)	504	0	0	0	0	0	0	0	0	0	0	0	0	0	NA	NA	NA	NA	NA	NA	NA	NA	NA	NA	NA	NA	NA	NA	NA	NA	NA	NA	NA	NA	NA
ab36398b71614ee9a1df5e8e4ef3e064	MITProfessionalX+SysEngxB1+3T2016	html+block		5a4543196a9a4c7bae6034b638064230	Design Structure Matrix Modeling (50 min)	16ff74448fa34af2a1c080c99d4e844c	Week 4: Modeling with DSMs and Modularization (4-5 hours)	505	0	0	0	0	0	0	0	0	0	0	0	0	0	NA	NA	NA	NA	NA	NA	NA	NA	NA	NA	NA	NA	NA	NA	NA	NA	NA	NA	NA	NA	NA
402e6029bda54d83b9f5e17cc40fb732	MITProfessionalX+SysEngxB1+3T2016	html+block	Discussion Prompt	5a4543196a9a4c7bae6034b638064230	Design Structure Matrix Modeling (50 min)	16ff74448fa34af2a1c080c99d4e844c	Week 4: Modeling with DSMs and Modularization (4-5 hours)	506	0	0	0	0	0	0	0	0	0	0	0	0	0	NA	NA	NA	NA	NA	NA	NA	NA	NA	NA	NA	NA	NA	NA	NA	NA	NA	NA	NA	NA	NA
02f8eecabb244704b280de5a9e29007f	MITProfessionalX+SysEngxB1+3T2016	html+block		5a4543196a9a4c7bae6034b638064230	Design Structure Matrix Modeling (50 min)	16ff74448fa34af2a1c080c99d4e844c	Week 4: Modeling with DSMs and Modularization (4-5 hours)	507	0	0	0	0	0	0	0	0	0	0	0	0	0	NA	NA	NA	NA	NA	NA	NA	NA	NA	NA	NA	NA	NA	NA	NA	NA	NA	NA	NA	NA	NA
87062705eda14211be227dce58d9848c	MITProfessionalX+SysEngxB1+3T2016	problem+block	Question #1	5a4543196a9a4c7bae6034b638064230	Design Structure Matrix Modeling (50 min)	16ff74448fa34af2a1c080c99d4e844c	Week 4: Modeling with DSMs and Modularization (4-5 hours)	508	1227	0.784025559105431	1252	1249	3464	2.82314588427058	1354.15	1.10362673186634	0.390920900692841	1266	53	1231	88	1290	1.05134474327628	646	0.526487367563162	1	NA	NA	NA	NA	NA	NA	NA	NA	NA	NA	NA	NA	NA	NA	NA	NA
dc65f87a48964206b7fb38adf9f917cc	MITProfessionalX+SysEngxB1+3T2016	problem+block	Question #2	5a4543196a9a4c7bae6034b638064230	Design Structure Matrix Modeling (50 min)	16ff74448fa34af2a1c080c99d4e844c	Week 4: Modeling with DSMs and Modularization (4-5 hours)	509	1228	0.784664536741214	1244	1243	2519	2.05130293159609	660.9	0.538192182410424	0.262366018261215	1267	1	16	1252	1587	1.29234527687296	938	0.763843648208469	1	NA	NA	NA	NA	NA	NA	NA	NA	NA	NA	NA	NA	NA	NA	NA	NA
5aa97c9f2817435c99a285e4968566ad	MITProfessionalX+SysEngxB1+3T2016	html+block		5a4543196a9a4c7bae6034b638064230	Design Structure Matrix Modeling (50 min)	16ff74448fa34af2a1c080c99d4e844c	Week 4: Modeling with DSMs and Modularization (4-5 hours)	511	1287	0.822364217252396	2072	1967	2643	2.05361305361305	22878.7333333333	17.7767935767936	8.65635010720141	740	1895	2041	592	NA	NA	NA	NA	NA	NA	NA	NA	NA	NA	NA	NA	NA	NA	NA	NA	NA	NA	NA	NA	NA
43f16b6681b949759ad3d1b7eca153a8	MITProfessionalX+SysEngxB1+3T2016	video+block	DSM Example: Climate Control System	5a4543196a9a4c7bae6034b638064230	Design Structure Matrix Modeling (50 min)	16ff74448fa34af2a1c080c99d4e844c	Week 4: Modeling with DSMs and Modularization (4-5 hours)	512	1193	0.762300319488818	1784	1679	14782	12.3906119027661	30117.85	25.2454735959765	2.03746786632391	1606	407	214	1799	NA	NA	NA	NA	NA	0	0	0	NA	4684	3.92623637887678	8767.93333333333	7.34948309583682	4404	3.69153394803018	15504.0166666667	12.9958228555462	4202	3.5222129086337	2848.43333333333	2.3876222408494
31a6cb387202483da665d16c4b2cc864	MITProfessionalX+SysEngxB1+3T2016	html+block		5a4543196a9a4c7bae6034b638064230	Design Structure Matrix Modeling (50 min)	16ff74448fa34af2a1c080c99d4e844c	Week 4: Modeling with DSMs and Modularization (4-5 hours)	513	0	0	0	0	0	0	0	0	0	0	0	0	0	NA	NA	NA	NA	NA	NA	NA	NA	NA	NA	NA	NA	NA	NA	NA	NA	NA	NA	NA	NA	NA
ebc93ccf0c144a49aa2abf0280688bdd	MITProfessionalX+SysEngxB1+3T2016	html+block		5a4543196a9a4c7bae6034b638064230	Design Structure Matrix Modeling (50 min)	16ff74448fa34af2a1c080c99d4e844c	Week 4: Modeling with DSMs and Modularization (4-5 hours)	514	0	0	0	0	0	0	0	0	0	0	0	0	0	NA	NA	NA	NA	NA	NA	NA	NA	NA	NA	NA	NA	NA	NA	NA	NA	NA	NA	NA	NA	NA
2b7eef69be464378aedfed59065fd95b	MITProfessionalX+SysEngxB1+3T2016	html+block		5a4543196a9a4c7bae6034b638064230	Design Structure Matrix Modeling (50 min)	16ff74448fa34af2a1c080c99d4e844c	Week 4: Modeling with DSMs and Modularization (4-5 hours)	516	637	0.40702875399361	892	852	1075	1.68759811616954	256.433333333333	0.402564102564102	0.238542635658915	1009	59	61	1007	NA	NA	NA	NA	NA	NA	NA	NA	NA	NA	NA	NA	NA	NA	NA	NA	NA	NA	NA	NA	NA
e306ba6a9f5e49b1a42c5cece223b474	MITProfessionalX+SysEngxB1+3T2016	html+block	Create a DSM from an OPM	5a4543196a9a4c7bae6034b638064230	Design Structure Matrix Modeling (50 min)	16ff74448fa34af2a1c080c99d4e844c	Week 4: Modeling with DSMs and Modularization (4-5 hours)	517	0	0	0	0	0	0	0	0	0	0	0	0	0	NA	NA	NA	NA	NA	NA	NA	NA	NA	NA	NA	NA	NA	NA	NA	NA	NA	NA	NA	NA	NA
c671de26c3cc4cb18ba6d1d8b2d39bb1	MITProfessionalX+SysEngxB1+3T2016	problem+block	Solution	5a4543196a9a4c7bae6034b638064230	Design Structure Matrix Modeling (50 min)	16ff74448fa34af2a1c080c99d4e844c	Week 4: Modeling with DSMs and Modularization (4-5 hours)	518	1220	0.779552715654952	1393	1376	2751	2.25491803278689	4026.75	3.30061475409836	1.46374045801527	1437	7	1300	143	199	0.163114754098361	156	0.127868852459016	1	NA	NA	NA	NA	NA	NA	NA	NA	NA	NA	NA	NA	NA	NA	NA	NA
942b568213554bb992a7b1ebeb5c0f6f	MITProfessionalX+SysEngxB1+3T2016	html+block	Raw HTML	5a4543196a9a4c7bae6034b638064230	Design Structure Matrix Modeling (50 min)	16ff74448fa34af2a1c080c99d4e844c	Week 4: Modeling with DSMs and Modularization (4-5 hours)	519	0	0	0	0	0	0	0	0	0	0	0	0	0	NA	NA	NA	NA	NA	NA	NA	NA	NA	NA	NA	NA	NA	NA	NA	NA	NA	NA	NA	NA	NA
95e0d66d647f4c879f29945642914111	MITProfessionalX+SysEngxB1+3T2016	html+block	Discussion Prompt	5a4543196a9a4c7bae6034b638064230	Design Structure Matrix Modeling (50 min)	16ff74448fa34af2a1c080c99d4e844c	Week 4: Modeling with DSMs and Modularization (4-5 hours)	520	0	0	0	0	0	0	0	0	0	0	0	0	0	NA	NA	NA	NA	NA	NA	NA	NA	NA	NA	NA	NA	NA	NA	NA	NA	NA	NA	NA	NA	NA
35633f3ff4b04a14a67a5b2bb80db044	MITProfessionalX+SysEngxB1+3T2016	html+block		3b7a6f9578e548cc99fc266175701e85	Architecting Process Flow (40 min)	16ff74448fa34af2a1c080c99d4e844c	Week 4: Modeling with DSMs and Modularization (4-5 hours)	523	1307	0.835143769968051	3518	2984	7786	5.95715378729916	3332.37018147685	2.5496328855982	0.427995142753255	3176	3341	5681	825	NA	NA	NA	NA	NA	NA	NA	NA	NA	NA	NA	NA	NA	NA	NA	NA	NA	NA	NA	NA	NA
3b9f1a2edc314a2dac303a07026d8d66	MITProfessionalX+SysEngxB1+3T2016	video+block	Process Architecture DSMs	3b7a6f9578e548cc99fc266175701e85	Architecting Process Flow (40 min)	16ff74448fa34af2a1c080c99d4e844c	Week 4: Modeling with DSMs and Modularization (4-5 hours)	524	1171	0.748242811501597	1757	1650	27151	23.1861656703672	44100.2237407764	37.6603106240618	1.62425780784415	1719	492	1268	939	NA	NA	NA	NA	NA	0	0	0	NA	9230	7.88215200683177	13317.25	11.3725448334757	8870	7.57472245943638	23372.0237407764	19.9590296676143	7669	6.54910333048676	4748.23333333333	4.05485340165101
192998c1a250417c8b16f089947eb97b	MITProfessionalX+SysEngxB1+3T2016	html+block		3b7a6f9578e548cc99fc266175701e85	Architecting Process Flow (40 min)	16ff74448fa34af2a1c080c99d4e844c	Week 4: Modeling with DSMs and Modularization (4-5 hours)	525	0	0	0	0	0	0	0	0	0	0	0	0	0	NA	NA	NA	NA	NA	NA	NA	NA	NA	NA	NA	NA	NA	NA	NA	NA	NA	NA	NA	NA	NA
af6cf264209b4bc18c06c3beebdf6c62	MITProfessionalX+SysEngxB1+3T2016	html+block		3b7a6f9578e548cc99fc266175701e85	Architecting Process Flow (40 min)	16ff74448fa34af2a1c080c99d4e844c	Week 4: Modeling with DSMs and Modularization (4-5 hours)	526	0	0	0	0	0	0	0	0	0	0	0	0	0	NA	NA	NA	NA	NA	NA	NA	NA	NA	NA	NA	NA	NA	NA	NA	NA	NA	NA	NA	NA	NA
6c02cf67ba5f4195bb6b4b641d5ff2e0	MITProfessionalX+SysEngxB1+3T2016	html+block	Question Diagram	3b7a6f9578e548cc99fc266175701e85	Architecting Process Flow (40 min)	16ff74448fa34af2a1c080c99d4e844c	Week 4: Modeling with DSMs and Modularization (4-5 hours)	527	0	0	0	0	0	0	0	0	0	0	0	0	0	NA	NA	NA	NA	NA	NA	NA	NA	NA	NA	NA	NA	NA	NA	NA	NA	NA	NA	NA	NA	NA
bc5e4adec116475ea8353846f521da3e	MITProfessionalX+SysEngxB1+3T2016	problem+block	Question #1	3b7a6f9578e548cc99fc266175701e85	Architecting Process Flow (40 min)	16ff74448fa34af2a1c080c99d4e844c	Week 4: Modeling with DSMs and Modularization (4-5 hours)	528	1193	0.762300319488818	1225	1214	2379	1.99413243922883	1308.25	1.0966051969824	0.549915931063472	1193	97	1200	90	1042	0.873428331936295	696	0.583403185247276	1	NA	NA	NA	NA	NA	NA	NA	NA	NA	NA	NA	NA	NA	NA	NA	NA
6ce8c751851e40949d94afc3efd9259a	MITProfessionalX+SysEngxB1+3T2016	problem+block	Question #2	3b7a6f9578e548cc99fc266175701e85	Architecting Process Flow (40 min)	16ff74448fa34af2a1c080c99d4e844c	Week 4: Modeling with DSMs and Modularization (4-5 hours)	529	1183	0.75591054313099	1203	1197	2152	1.81910397295013	997.883333333333	0.843519301211609	0.463700433705081	1211	45	1165	91	1165	0.984784446322908	818	0.691462383770076	1	NA	NA	NA	NA	NA	NA	NA	NA	NA	NA	NA	NA	NA	NA	NA	NA
805ca265e57c4f57b731b07c86f9bbdd	MITProfessionalX+SysEngxB1+3T2016	problem+block	Question #3	3b7a6f9578e548cc99fc266175701e85	Architecting Process Flow (40 min)	16ff74448fa34af2a1c080c99d4e844c	Week 4: Modeling with DSMs and Modularization (4-5 hours)	530	1170	0.747603833865815	1189	1184	1909	1.63162393162393	662.766666666667	0.566467236467236	0.347180024445608	1183	40	1155	68	1184	1.01196581196581	895	0.764957264957265	1	NA	NA	NA	NA	NA	NA	NA	NA	NA	NA	NA	NA	NA	NA	NA	NA
dbf170f0a7e940a69763d25c9716ad83	MITProfessionalX+SysEngxB1+3T2016	problem+block	Question #4	3b7a6f9578e548cc99fc266175701e85	Architecting Process Flow (40 min)	16ff74448fa34af2a1c080c99d4e844c	Week 4: Modeling with DSMs and Modularization (4-5 hours)	531	1187	0.758466453674121	1211	1204	2169	1.82729570345409	780.983333333333	0.657947205841056	0.36006608268019	1222	5	3	1224	1139	0.959561920808762	825	0.69502948609941	1	NA	NA	NA	NA	NA	NA	NA	NA	NA	NA	NA	NA	NA	NA	NA	NA
cd0acecdfb574bc98e73f8cb786ea9ef	MITProfessionalX+SysEngxB1+3T2016	html+block		3b7a6f9578e548cc99fc266175701e85	Architecting Process Flow (40 min)	16ff74448fa34af2a1c080c99d4e844c	Week 4: Modeling with DSMs and Modularization (4-5 hours)	533	1225	0.782747603833866	1887	1784	2646	2.16	1234.03333333333	1.00737414965986	0.466376921138826	811	1829	2079	561	NA	NA	NA	NA	NA	NA	NA	NA	NA	NA	NA	NA	NA	NA	NA	NA	NA	NA	NA	NA	NA
7586beefe9ea4ef1a1cc44fcdb21acee	MITProfessionalX+SysEngxB1+3T2016	video+block	Video	3b7a6f9578e548cc99fc266175701e85	Architecting Process Flow (40 min)	16ff74448fa34af2a1c080c99d4e844c	Week 4: Modeling with DSMs and Modularization (4-5 hours)	534	1128	0.720766773162939	1363	1326	8173	7.24556737588652	14207.9833333333	12.5957299054374	1.73840491047759	1311	238	1124	425	NA	NA	NA	NA	NA	0	0	0	NA	2774	2.45921985815603	6319.08333333333	5.60202423167849	2528	2.24113475177305	5212.95	4.62140957446808	1674	1.48404255319149	939.733333333333	0.833096926713948
12fd9e779c9b437881425be2b8d31c3a	MITProfessionalX+SysEngxB1+3T2016	html+block		3b7a6f9578e548cc99fc266175701e85	Architecting Process Flow (40 min)	16ff74448fa34af2a1c080c99d4e844c	Week 4: Modeling with DSMs and Modularization (4-5 hours)	535	0	0	0	0	0	0	0	0	0	0	0	0	0	NA	NA	NA	NA	NA	NA	NA	NA	NA	NA	NA	NA	NA	NA	NA	NA	NA	NA	NA	NA	NA
7462e25894094000b8cd77bac6ec7ede	MITProfessionalX+SysEngxB1+3T2016	problem+block	Question #1	3b7a6f9578e548cc99fc266175701e85	Architecting Process Flow (40 min)	16ff74448fa34af2a1c080c99d4e844c	Week 4: Modeling with DSMs and Modularization (4-5 hours)	536	1149	0.734185303514377	1166	1164	3020	2.62837249782419	905.833333333333	0.788366695677401	0.299944812362031	1168	48	1124	92	1098	0.955613577023499	601	0.523063533507398	1	NA	NA	NA	NA	NA	NA	NA	NA	NA	NA	NA	NA	NA	NA	NA	NA
feaa61fa9416427a804956c58dd8830e	MITProfessionalX+SysEngxB1+3T2016	problem+block	Question #2	3b7a6f9578e548cc99fc266175701e85	Architecting Process Flow (40 min)	16ff74448fa34af2a1c080c99d4e844c	Week 4: Modeling with DSMs and Modularization (4-5 hours)	537	1151	0.735463258785943	1185	1180	3520	3.05821025195482	1039.71666666667	0.90331595713872	0.295374053030303	1192	18	19	1191	1089	0.946133796698523	504	0.437880104257168	1	NA	NA	NA	NA	NA	NA	NA	NA	NA	NA	NA	NA	NA	NA	NA	NA
e07538fd1fc84cce8ba0132fa5312061	MITProfessionalX+SysEngxB1+3T2016	video+block	Video	3b7a6f9578e548cc99fc266175701e85	Architecting Process Flow (40 min)	16ff74448fa34af2a1c080c99d4e844c	Week 4: Modeling with DSMs and Modularization (4-5 hours)	539	1215	0.776357827476038	1881	1772	9054	7.45185185185185	21637.9666666667	17.8090260631001	2.38987924306016	2130	510	1899	741	NA	NA	NA	NA	NA	0	0	0	NA	2429	1.99917695473251	2506.45	2.06292181069959	1645	1.35390946502058	3116.36666666667	2.56491083676269	1766	1.45349794238683	410.366666666667	0.337750342935528
8cd37296cce2405587237fabacc1f368	MITProfessionalX+SysEngxB1+3T2016	html+block		3b7a6f9578e548cc99fc266175701e85	Architecting Process Flow (40 min)	16ff74448fa34af2a1c080c99d4e844c	Week 4: Modeling with DSMs and Modularization (4-5 hours)	541	466	0.29776357827476	630	609	764	1.63948497854077	171.25	0.367489270386266	0.224149214659686	692	68	22	738	NA	NA	NA	NA	NA	NA	NA	NA	NA	NA	NA	NA	NA	NA	NA	NA	NA	NA	NA	NA	NA
2d7c4c42b6ef44c2bb325215ba81713f	MITProfessionalX+SysEngxB1+3T2016	html+block		3b7a6f9578e548cc99fc266175701e85	Architecting Process Flow (40 min)	16ff74448fa34af2a1c080c99d4e844c	Week 4: Modeling with DSMs and Modularization (4-5 hours)	542	0	0	0	0	0	0	0	0	0	0	0	0	0	NA	NA	NA	NA	NA	NA	NA	NA	NA	NA	NA	NA	NA	NA	NA	NA	NA	NA	NA	NA	NA
75ae441bf0974354916cc1eef855ed13	MITProfessionalX+SysEngxB1+3T2016	problem+block	Solution	3b7a6f9578e548cc99fc266175701e85	Architecting Process Flow (40 min)	16ff74448fa34af2a1c080c99d4e844c	Week 4: Modeling with DSMs and Modularization (4-5 hours)	543	1126	0.719488817891374	1204	1191	2487	2.20870337477798	2314.71666666667	2.05569863824748	0.930726444176384	1248	8	1121	135	175	0.155417406749556	150	0.133214920071048	1	NA	NA	NA	NA	NA	NA	NA	NA	NA	NA	NA	NA	NA	NA	NA	NA
2227b4bb52d84995a14500d721c38f98	MITProfessionalX+SysEngxB1+3T2016	html+block		1367597a71e54bd78f1d8772fad3550d	Modularization, Two Down, One Up (30 min)	16ff74448fa34af2a1c080c99d4e844c	Week 4: Modeling with DSMs and Modularization (4-5 hours)	546	1270	0.811501597444089	3115	2651	6580	5.18110236220472	6325.18333333333	4.9804593175853	0.961274062816616	2636	2735	4745	624	NA	NA	NA	NA	NA	NA	NA	NA	NA	NA	NA	NA	NA	NA	NA	NA	NA	NA	NA	NA	NA
9b4609400a1b47e983015a13cb374c19	MITProfessionalX+SysEngxB1+3T2016	video+block	Decomposition and Two Down, One Up	1367597a71e54bd78f1d8772fad3550d	Modularization, Two Down, One Up (30 min)	16ff74448fa34af2a1c080c99d4e844c	Week 4: Modeling with DSMs and Modularization (4-5 hours)	547	1143	0.73035143769968	1509	1451	13352	11.6815398075241	22311.55	19.5201662292213	1.67102681246255	1427	202	104	1524	NA	NA	NA	NA	NA	0	0	0	NA	4236	3.70603674540682	6745.25	5.90135608048994	3927	3.43569553805774	11362.8666666667	9.94126567512394	3964	3.46806649168854	2073.21666666667	1.81383785360163
4f40b7f3b80e4038b243cdded72346f0	MITProfessionalX+SysEngxB1+3T2016	html+block		1367597a71e54bd78f1d8772fad3550d	Modularization, Two Down, One Up (30 min)	16ff74448fa34af2a1c080c99d4e844c	Week 4: Modeling with DSMs and Modularization (4-5 hours)	548	0	0	0	0	0	0	0	0	0	0	0	0	0	NA	NA	NA	NA	NA	NA	NA	NA	NA	NA	NA	NA	NA	NA	NA	NA	NA	NA	NA	NA	NA
973aea5858174400b4d6f5e612f81090	MITProfessionalX+SysEngxB1+3T2016	html+block		1367597a71e54bd78f1d8772fad3550d	Modularization, Two Down, One Up (30 min)	16ff74448fa34af2a1c080c99d4e844c	Week 4: Modeling with DSMs and Modularization (4-5 hours)	549	0	0	0	0	0	0	0	0	0	0	0	0	0	NA	NA	NA	NA	NA	NA	NA	NA	NA	NA	NA	NA	NA	NA	NA	NA	NA	NA	NA	NA	NA
789fa4bc90594136ab07f32008be6eb9	MITProfessionalX+SysEngxB1+3T2016	html+block		1367597a71e54bd78f1d8772fad3550d	Modularization, Two Down, One Up (30 min)	16ff74448fa34af2a1c080c99d4e844c	Week 4: Modeling with DSMs and Modularization (4-5 hours)	550	0	0	0	0	0	0	0	0	0	0	0	0	0	NA	NA	NA	NA	NA	NA	NA	NA	NA	NA	NA	NA	NA	NA	NA	NA	NA	NA	NA	NA	NA
5a89096b040a4abea31a7c4684271399	MITProfessionalX+SysEngxB1+3T2016	html+block		1367597a71e54bd78f1d8772fad3550d	Modularization, Two Down, One Up (30 min)	16ff74448fa34af2a1c080c99d4e844c	Week 4: Modeling with DSMs and Modularization (4-5 hours)	552	1180	0.753993610223642	1762	1662	2147	1.81949152542373	20024.4	16.9698305084746	9.32668840242198	665	1475	1578	562	NA	NA	NA	NA	NA	NA	NA	NA	NA	NA	NA	NA	NA	NA	NA	NA	NA	NA	NA	NA	NA
33e79dd2aedc420185e3bde0dfa75329	MITProfessionalX+SysEngxB1+3T2016	video+block	Case Study: Saturn V Launch Vehicle	1367597a71e54bd78f1d8772fad3550d	Modularization, Two Down, One Up (30 min)	16ff74448fa34af2a1c080c99d4e844c	Week 4: Modeling with DSMs and Modularization (4-5 hours)	553	1085	0.693290734824281	1288	1252	7478	6.89216589861751	14075.6333333333	12.9729339477727	1.88227244361237	1272	79	63	1288	NA	NA	NA	NA	NA	0	0	0	NA	2510	2.31336405529954	6102.2	5.62414746543779	2173	2.00276497695853	5716.76666666667	5.26890937019969	1855	1.70967741935484	726.116666666667	0.669231950844854
db8d4522e7524c3cbc84fc02d2ecd1d3	MITProfessionalX+SysEngxB1+3T2016	html+block		1367597a71e54bd78f1d8772fad3550d	Modularization, Two Down, One Up (30 min)	16ff74448fa34af2a1c080c99d4e844c	Week 4: Modeling with DSMs and Modularization (4-5 hours)	554	0	0	0	0	0	0	0	0	0	0	0	0	0	NA	NA	NA	NA	NA	NA	NA	NA	NA	NA	NA	NA	NA	NA	NA	NA	NA	NA	NA	NA	NA
b60e463ec36f4e16b268d109bd355e57	MITProfessionalX+SysEngxB1+3T2016	html+block		1367597a71e54bd78f1d8772fad3550d	Modularization, Two Down, One Up (30 min)	16ff74448fa34af2a1c080c99d4e844c	Week 4: Modeling with DSMs and Modularization (4-5 hours)	555	0	0	0	0	0	0	0	0	0	0	0	0	0	NA	NA	NA	NA	NA	NA	NA	NA	NA	NA	NA	NA	NA	NA	NA	NA	NA	NA	NA	NA	NA
41c991f47d744fcc927fae580f856885	MITProfessionalX+SysEngxB1+3T2016	html+block	Discussion Prompt	1367597a71e54bd78f1d8772fad3550d	Modularization, Two Down, One Up (30 min)	16ff74448fa34af2a1c080c99d4e844c	Week 4: Modeling with DSMs and Modularization (4-5 hours)	556	0	0	0	0	0	0	0	0	0	0	0	0	0	NA	NA	NA	NA	NA	NA	NA	NA	NA	NA	NA	NA	NA	NA	NA	NA	NA	NA	NA	NA	NA
6201a286e76d4f72a7cbea4e91176488	MITProfessionalX+SysEngxB1+3T2016	html+block		1367597a71e54bd78f1d8772fad3550d	Modularization, Two Down, One Up (30 min)	16ff74448fa34af2a1c080c99d4e844c	Week 4: Modeling with DSMs and Modularization (4-5 hours)	558	374	0.238977635782748	472	455	535	1.43048128342246	317.083333333333	0.847816399286988	0.592679127725857	489	41	34	496	NA	NA	NA	NA	NA	NA	NA	NA	NA	NA	NA	NA	NA	NA	NA	NA	NA	NA	NA	NA	NA
3660184eff884c5399fe7e84cf963428	MITProfessionalX+SysEngxB1+3T2016	html+block		1367597a71e54bd78f1d8772fad3550d	Modularization, Two Down, One Up (30 min)	16ff74448fa34af2a1c080c99d4e844c	Week 4: Modeling with DSMs and Modularization (4-5 hours)	559	0	0	0	0	0	0	0	0	0	0	0	0	0	NA	NA	NA	NA	NA	NA	NA	NA	NA	NA	NA	NA	NA	NA	NA	NA	NA	NA	NA	NA	NA
56b9885798184d408d55dc8aac328c05	MITProfessionalX+SysEngxB1+3T2016	problem+block	Solution	1367597a71e54bd78f1d8772fad3550d	Modularization, Two Down, One Up (30 min)	16ff74448fa34af2a1c080c99d4e844c	Week 4: Modeling with DSMs and Modularization (4-5 hours)	560	1069	0.683067092651757	1186	1160	2297	2.14873713751169	3269.35	3.05832553788587	1.42331301697867	1213	7	1082	138	158	0.147801683816651	139	0.130028063610851	1	NA	NA	NA	NA	NA	NA	NA	NA	NA	NA	NA	NA	NA	NA	NA	NA
7e837bc00a2e41cdab2ac32f398c1556	MITProfessionalX+SysEngxB1+3T2016	html+block		10160ccc165748739a42602a1622fe36	Change Management (40 min)	16ff74448fa34af2a1c080c99d4e844c	Week 4: Modeling with DSMs and Modularization (4-5 hours)	563	1280	0.817891373801917	2838	2444	6148	4.803125	2493.83333333333	1.94830729166667	0.405633268271525	2458	2754	4608	602	NA	NA	NA	NA	NA	NA	NA	NA	NA	NA	NA	NA	NA	NA	NA	NA	NA	NA	NA	NA	NA
15c58923bbb14e04b9a3d3a8b711db27	MITProfessionalX+SysEngxB1+3T2016	html+block		10160ccc165748739a42602a1622fe36	Change Management (40 min)	16ff74448fa34af2a1c080c99d4e844c	Week 4: Modeling with DSMs and Modularization (4-5 hours)	564	0	0	0	0	0	0	0	0	0	0	0	0	0	NA	NA	NA	NA	NA	NA	NA	NA	NA	NA	NA	NA	NA	NA	NA	NA	NA	NA	NA	NA	NA
9dc95884e474485f95f01ea4a1c0fb36	MITProfessionalX+SysEngxB1+3T2016	video+block		10160ccc165748739a42602a1622fe36	Change Management (40 min)	16ff74448fa34af2a1c080c99d4e844c	Week 4: Modeling with DSMs and Modularization (4-5 hours)	565	1120	0.715654952076677	1363	1330	9382	8.37678571428571	16133.1333333333	14.4045833333333	1.71958359980104	1261	206	1041	426	NA	NA	NA	NA	NA	0	0	0	NA	2780	2.48214285714286	6982.71666666667	6.23456845238095	2507	2.23839285714286	6035.9	5.38919642857143	2912	2.6	1172.26666666667	1.04666666666667
b957bb0e14d94f9b94b6bedba357c9b0	MITProfessionalX+SysEngxB1+3T2016	html+block		10160ccc165748739a42602a1622fe36	Change Management (40 min)	16ff74448fa34af2a1c080c99d4e844c	Week 4: Modeling with DSMs and Modularization (4-5 hours)	566	0	0	0	0	0	0	0	0	0	0	0	0	0	NA	NA	NA	NA	NA	NA	NA	NA	NA	NA	NA	NA	NA	NA	NA	NA	NA	NA	NA	NA	NA
2163933ebda04b1295225a7536e7be23	MITProfessionalX+SysEngxB1+3T2016	html+block		10160ccc165748739a42602a1622fe36	Change Management (40 min)	16ff74448fa34af2a1c080c99d4e844c	Week 4: Modeling with DSMs and Modularization (4-5 hours)	567	0	0	0	0	0	0	0	0	0	0	0	0	0	NA	NA	NA	NA	NA	NA	NA	NA	NA	NA	NA	NA	NA	NA	NA	NA	NA	NA	NA	NA	NA
306925ec36b64822aed4e594067f0c60	MITProfessionalX+SysEngxB1+3T2016	html+block	Discussion Prompt	10160ccc165748739a42602a1622fe36	Change Management (40 min)	16ff74448fa34af2a1c080c99d4e844c	Week 4: Modeling with DSMs and Modularization (4-5 hours)	568	0	0	0	0	0	0	0	0	0	0	0	0	0	NA	NA	NA	NA	NA	NA	NA	NA	NA	NA	NA	NA	NA	NA	NA	NA	NA	NA	NA	NA	NA
af8f2d777be04812b5dd68556bad3c01	MITProfessionalX+SysEngxB1+3T2016	html+block		10160ccc165748739a42602a1622fe36	Change Management (40 min)	16ff74448fa34af2a1c080c99d4e844c	Week 4: Modeling with DSMs and Modularization (4-5 hours)	569	0	0	0	0	0	0	0	0	0	0	0	0	0	NA	NA	NA	NA	NA	NA	NA	NA	NA	NA	NA	NA	NA	NA	NA	NA	NA	NA	NA	NA	NA
9c28c81a505a4dfcb609db2fe14e14bc	MITProfessionalX+SysEngxB1+3T2016	problem+block	Question #1	10160ccc165748739a42602a1622fe36	Change Management (40 min)	16ff74448fa34af2a1c080c99d4e844c	Week 4: Modeling with DSMs and Modularization (4-5 hours)	570	1117	0.713738019169329	1134	1131	2052	1.83706356311549	625.883333333333	0.560325276037004	0.305011371020143	1127	15	3	1139	1174	1.05102954341987	825	0.738585496866607	1	NA	NA	NA	NA	NA	NA	NA	NA	NA	NA	NA	NA	NA	NA	NA	NA
c5dd24cb7eb24baca89bbbedef759e2e	MITProfessionalX+SysEngxB1+3T2016	html+block		10160ccc165748739a42602a1622fe36	Change Management (40 min)	16ff74448fa34af2a1c080c99d4e844c	Week 4: Modeling with DSMs and Modularization (4-5 hours)	572	1191	0.761022364217252	1782	1677	2225	1.86817800167926	5782.15	4.8548698572628	2.5987191011236	702	1507	1756	453	NA	NA	NA	NA	NA	NA	NA	NA	NA	NA	NA	NA	NA	NA	NA	NA	NA	NA	NA	NA	NA
e39d042e35a6452795c63e5dced073a6	MITProfessionalX+SysEngxB1+3T2016	video+block	Case Study: Off-Shore Oil and Gas	10160ccc165748739a42602a1622fe36	Change Management (40 min)	16ff74448fa34af2a1c080c99d4e844c	Week 4: Modeling with DSMs and Modularization (4-5 hours)	573	1069	0.683067092651757	1267	1247	7974	7.45930776426567	12320.05	11.5248362956034	1.54502758966642	1275	95	97	1273	NA	NA	NA	NA	NA	0	0	0	NA	2668	2.49579045837231	6577.11666666667	6.15258808855628	2095	1.95977549111319	4372.56666666667	4.09033364515123	2525	2.36202057998129	918.016666666667	0.858762082943561
deaf49d8e80b4feab6d487e5c0786c6c	MITProfessionalX+SysEngxB1+3T2016	html+block		10160ccc165748739a42602a1622fe36	Change Management (40 min)	16ff74448fa34af2a1c080c99d4e844c	Week 4: Modeling with DSMs and Modularization (4-5 hours)	575	388	0.247923322683706	486	464	581	1.49742268041237	268.083333333333	0.690936426116838	0.461417096959266	533	44	18	559	NA	NA	NA	NA	NA	NA	NA	NA	NA	NA	NA	NA	NA	NA	NA	NA	NA	NA	NA	NA	NA
e3e41aaa1e9741a3a9bacbe0975eaeb8	MITProfessionalX+SysEngxB1+3T2016	html+block	Question Diagram	10160ccc165748739a42602a1622fe36	Change Management (40 min)	16ff74448fa34af2a1c080c99d4e844c	Week 4: Modeling with DSMs and Modularization (4-5 hours)	576	0	0	0	0	0	0	0	0	0	0	0	0	0	NA	NA	NA	NA	NA	NA	NA	NA	NA	NA	NA	NA	NA	NA	NA	NA	NA	NA	NA	NA	NA
04ae7e382c3d40e8be2e82e2bd179dcf	MITProfessionalX+SysEngxB1+3T2016	problem+block	Question #1	10160ccc165748739a42602a1622fe36	Change Management (40 min)	16ff74448fa34af2a1c080c99d4e844c	Week 4: Modeling with DSMs and Modularization (4-5 hours)	577	1124	0.718210862619808	1164	1160	1875	1.66814946619217	1012.7	0.900978647686833	0.540106666666667	1158	63	1208	13	1180	1.04982206405694	880	0.782918149466192	1	NA	NA	NA	NA	NA	NA	NA	NA	NA	NA	NA	NA	NA	NA	NA	NA
fc5a6d5101224dbc964184ff76fa9994	MITProfessionalX+SysEngxB1+3T2016	problem+block	Question #2	10160ccc165748739a42602a1622fe36	Change Management (40 min)	16ff74448fa34af2a1c080c99d4e844c	Week 4: Modeling with DSMs and Modularization (4-5 hours)	578	1108	0.707987220447284	1153	1147	2304	2.07942238267148	1361.91666666667	1.22916666666667	0.591109664351852	1141	90	1175	56	1169	1.05505415162455	741	0.668772563176895	1	NA	NA	NA	NA	NA	NA	NA	NA	NA	NA	NA	NA	NA	NA	NA	NA
fdb93f37ce644b72b427dc2e034ea6f1	MITProfessionalX+SysEngxB1+3T2016	problem+block	Question #3	10160ccc165748739a42602a1622fe36	Change Management (40 min)	16ff74448fa34af2a1c080c99d4e844c	Week 4: Modeling with DSMs and Modularization (4-5 hours)	579	1103	0.704792332268371	1152	1144	2369	2.14777878513146	3481.05050224689	3.15598413621659	1.46941768773613	1195	28	1107	115	1201	1.08884859474161	734	0.665457842248413	1	NA	NA	NA	NA	NA	NA	NA	NA	NA	NA	NA	NA	NA	NA	NA	NA
bbf760e4a35b45ff8e77d56973ef1b24	MITProfessionalX+SysEngxB1+3T2016	html+block	Question Table	10160ccc165748739a42602a1622fe36	Change Management (40 min)	16ff74448fa34af2a1c080c99d4e844c	Week 4: Modeling with DSMs and Modularization (4-5 hours)	580	0	0	0	0	0	0	0	0	0	0	0	0	0	NA	NA	NA	NA	NA	NA	NA	NA	NA	NA	NA	NA	NA	NA	NA	NA	NA	NA	NA	NA	NA
4bba49528bb943399c17015df1859552	MITProfessionalX+SysEngxB1+3T2016	problem+block	Question #4	10160ccc165748739a42602a1622fe36	Change Management (40 min)	16ff74448fa34af2a1c080c99d4e844c	Week 4: Modeling with DSMs and Modularization (4-5 hours)	581	1094	0.699041533546326	1184	1179	3045	2.78336380255941	3496.63333333333	3.19619134673979	1.14831964969896	1189	55	1176	68	799	0.730347349177331	444	0.405850091407678	1	NA	NA	NA	NA	NA	NA	NA	NA	NA	NA	NA	NA	NA	NA	NA	NA
e0c99e31ef284683bce9e1990750df39	MITProfessionalX+SysEngxB1+3T2016	problem+block	Question #5	10160ccc165748739a42602a1622fe36	Change Management (40 min)	16ff74448fa34af2a1c080c99d4e844c	Week 4: Modeling with DSMs and Modularization (4-5 hours)	582	1078	0.688817891373802	1118	1116	2444	2.26716141001855	1409.96666666667	1.30794681508967	0.576909438079651	1104	54	1105	53	1059	0.982374768089054	643	0.596474953617811	1	NA	NA	NA	NA	NA	NA	NA	NA	NA	NA	NA	NA	NA	NA	NA	NA
9c5d0b599cbf4f27bab05b76d273eac7	MITProfessionalX+SysEngxB1+3T2016	problem+block	Question #6	10160ccc165748739a42602a1622fe36	Change Management (40 min)	16ff74448fa34af2a1c080c99d4e844c	Week 4: Modeling with DSMs and Modularization (4-5 hours)	583	1085	0.693290734824281	1146	1138	3609	3.32626728110599	1988.76666666667	1.83296466973886	0.551057541331855	1205	0	1086	119	709	0.653456221198157	321	0.295852534562212	1	NA	NA	NA	NA	NA	NA	NA	NA	NA	NA	NA	NA	NA	NA	NA	NA
b0b27f86d7594ad1ba9154f2c1afb419	MITProfessionalX+SysEngxB1+3T2016	html+block		b4cb7b879ba94088982415740b23f1aa	Project (1.5 hrs)	16ff74448fa34af2a1c080c99d4e844c	Week 4: Modeling with DSMs and Modularization (4-5 hours)	586	1395	0.891373801916933	8567	6888	15606	11.1870967741935	63237.0024068315	45.3311845210262	4.05209550216785	5191	4652	7059	2759	NA	NA	NA	NA	NA	NA	NA	NA	NA	NA	NA	NA	NA	NA	NA	NA	NA	NA	NA	NA	NA
3f7699511961453ab4a43085ac9f6c54	MITProfessionalX+SysEngxB1+3T2016	html+block		b4cb7b879ba94088982415740b23f1aa	Project (1.5 hrs)	16ff74448fa34af2a1c080c99d4e844c	Week 4: Modeling with DSMs and Modularization (4-5 hours)	587	0	0	0	0	0	0	0	0	0	0	0	0	0	NA	NA	NA	NA	NA	NA	NA	NA	NA	NA	NA	NA	NA	NA	NA	NA	NA	NA	NA	NA	NA
a5f691ca8bf6465dbc2c07badcb8b788	MITProfessionalX+SysEngxB1+3T2016	html+block		b4cb7b879ba94088982415740b23f1aa	Project (1.5 hrs)	16ff74448fa34af2a1c080c99d4e844c	Week 4: Modeling with DSMs and Modularization (4-5 hours)	589	1340	0.856230031948882	2196	2100	2536	1.89253731343284	12822.2833333333	9.56886815920398	5.05610541535226	2192	333	1700	823	NA	NA	NA	NA	NA	NA	NA	NA	NA	NA	NA	NA	NA	NA	NA	NA	NA	NA	NA	NA	NA
c94ea33469ab41dabaeb0cb4eefc56ad	MITProfessionalX+SysEngxB1+3T2016	html+block		b4cb7b879ba94088982415740b23f1aa	Project (1.5 hrs)	16ff74448fa34af2a1c080c99d4e844c	Week 4: Modeling with DSMs and Modularization (4-5 hours)	590	0	0	0	0	0	0	0	0	0	0	0	0	0	NA	NA	NA	NA	NA	NA	NA	NA	NA	NA	NA	NA	NA	NA	NA	NA	NA	NA	NA	NA	NA
0a298e89d2fd4c22865efe524c051b7d	MITProfessionalX+SysEngxB1+3T2016	html+block		b4cb7b879ba94088982415740b23f1aa	Project (1.5 hrs)	16ff74448fa34af2a1c080c99d4e844c	Week 4: Modeling with DSMs and Modularization (4-5 hours)	592	471	0.300958466453674	622	605	717	1.52229299363057	6277.03333333333	13.3270346779901	8.75457926545793	601	79	71	609	NA	NA	NA	NA	NA	NA	NA	NA	NA	NA	NA	NA	NA	NA	NA	NA	NA	NA	NA	NA	NA
dc3955269fff47c185043efb35d381bc	MITProfessionalX+SysEngxB1+3T2016	openassessment+block	Project Assessment: Week 4	b4cb7b879ba94088982415740b23f1aa	Project (1.5 hrs)	16ff74448fa34af2a1c080c99d4e844c	Week 4: Modeling with DSMs and Modularization (4-5 hours)	593	1286	0.821725239616613	3030	2746	16219	12.6119751166407	49213.15	38.2683903576983	3.03429003021148	3509	13	1940	1579	NA	NA	NA	NA	NA	NA	NA	NA	NA	NA	NA	NA	NA	NA	NA	NA	NA	NA	NA	NA	NA
1832e6412f4248a2a16fd454be297994	MITProfessionalX+SysEngxB1+3T2016	html+block		c4f3fac486a24a16ba370a2f8a8c8f22	Action Plan (20 min)	16ff74448fa34af2a1c080c99d4e844c	Week 4: Modeling with DSMs and Modularization (4-5 hours)	596	1375	0.878594249201278	4138	3768	5636	4.09890909090909	5788.54382680492	4.20985005585812	1.0270659735282	3935	799	3108	1608	NA	NA	NA	NA	NA	NA	NA	NA	NA	NA	NA	NA	NA	NA	NA	NA	NA	NA	NA	NA	NA
90c5a7853d31417abd56dfd7d544b80f	MITProfessionalX+SysEngxB1+3T2016	html+block		c4f3fac486a24a16ba370a2f8a8c8f22	Action Plan (20 min)	16ff74448fa34af2a1c080c99d4e844c	Week 4: Modeling with DSMs and Modularization (4-5 hours)	597	0	0	0	0	0	0	0	0	0	0	0	0	0	NA	NA	NA	NA	NA	NA	NA	NA	NA	NA	NA	NA	NA	NA	NA	NA	NA	NA	NA	NA	NA
64455d7c71f14453aa034d13dd8a5d8e	MITProfessionalX+SysEngxB1+3T2016	problem+block	Action Plan	c4f3fac486a24a16ba370a2f8a8c8f22	Action Plan (20 min)	16ff74448fa34af2a1c080c99d4e844c	Week 4: Modeling with DSMs and Modularization (4-5 hours)	598	1335	0.853035143769968	1459	1449	1733	1.29812734082397	1367.98333333333	1.02470661672909	0.789372956337757	1498	3	995	499	1023	0.766292134831461	1021	0.764794007490637	1	NA	NA	NA	NA	NA	NA	NA	NA	NA	NA	NA	NA	NA	NA	NA	NA
5957c067061e4ddc902bef8433ab1213	MITProfessionalX+SysEngxB1+3T2016	html+block		2073478a23f442018e7b9502bd56d2f5	Key Takeaways (2 min)	16ff74448fa34af2a1c080c99d4e844c	Week 4: Modeling with DSMs and Modularization (4-5 hours)	601	1185	0.757188498402556	2354	2224	2911	2.45654008438819	2758.3	2.32767932489451	0.947543799381656	2264	165	1606	814	NA	NA	NA	NA	NA	NA	NA	NA	NA	NA	NA	NA	NA	NA	NA	NA	NA	NA	NA	NA	NA
003a48b7833a46feb5b56a684a115796	MITProfessionalX+SysEngxB1+3T2016	html+block		2073478a23f442018e7b9502bd56d2f5	Key Takeaways (2 min)	16ff74448fa34af2a1c080c99d4e844c	Week 4: Modeling with DSMs and Modularization (4-5 hours)	602	0	0	0	0	0	0	0	0	0	0	0	0	0	NA	NA	NA	NA	NA	NA	NA	NA	NA	NA	NA	NA	NA	NA	NA	NA	NA	NA	NA	NA	NA
d0b46c183fd246c9b01f6b9800ccb78a	MITProfessionalX+SysEngxB1+3T2016	html+block		df3d1cef12ba41298523af74d276c965	Key Ideas (3 min)	3a2a2222db67495e885f9d1ee9d903b4	Week 5: System Architect (4-5 hrs)	606	1283	0.819808306709265	2764	2539	3664	2.85580670303975	613.533333333334	0.478202130423487	0.167449053857351	2030	1002	2430	601	NA	NA	NA	NA	NA	NA	NA	NA	NA	NA	NA	NA	NA	NA	NA	NA	NA	NA	NA	NA	NA
b35f9394bf3c42cdabe44051b5f930a4	MITProfessionalX+SysEngxB1+3T2016	video+block	Key Ideas	df3d1cef12ba41298523af74d276c965	Key Ideas (3 min)	3a2a2222db67495e885f9d1ee9d903b4	Week 5: System Architect (4-5 hrs)	607	1123	0.717571884984026	1314	1293	5813	5.17631344612645	9327.5	8.30587711487088	1.60459315327714	1364	131	1339	156	NA	NA	NA	NA	NA	0	0	0	NA	2193	1.95280498664292	2937.36666666667	2.61564262392401	1834	1.63312555654497	3823.18333333333	3.4044375185515	772	0.687444345503117	403.333333333333	0.359157019887207
dd39175a91e9450a954d98dba14c2697	MITProfessionalX+SysEngxB1+3T2016	html+block		df3d1cef12ba41298523af74d276c965	Key Ideas (3 min)	3a2a2222db67495e885f9d1ee9d903b4	Week 5: System Architect (4-5 hrs)	608	0	0	0	0	0	0	0	0	0	0	0	0	0	NA	NA	NA	NA	NA	NA	NA	NA	NA	NA	NA	NA	NA	NA	NA	NA	NA	NA	NA	NA	NA
6a6affdfdb084fb2a1f22b5d0f05695b	MITProfessionalX+SysEngxB1+3T2016	html+block		c4f208733cd64bcdb1dce499f24d8c33	Role of the Architect (40 min)	3a2a2222db67495e885f9d1ee9d903b4	Week 5: System Architect (4-5 hrs)	611	1295	0.827476038338658	2802	2520	6496	5.01621621621622	3211	2.47953667953668	0.494304187192118	2322	2016	3743	585	NA	NA	NA	NA	NA	NA	NA	NA	NA	NA	NA	NA	NA	NA	NA	NA	NA	NA	NA	NA	NA
e7ca9a668040413b9ace17f328aba802	MITProfessionalX+SysEngxB1+3T2016	html+block	Discussion Prompt	c4f208733cd64bcdb1dce499f24d8c33	Role of the Architect (40 min)	3a2a2222db67495e885f9d1ee9d903b4	Week 5: System Architect (4-5 hrs)	612	0	0	0	0	0	0	0	0	0	0	0	0	0	NA	NA	NA	NA	NA	NA	NA	NA	NA	NA	NA	NA	NA	NA	NA	NA	NA	NA	NA	NA	NA
45c83aed04a949efb4542a124026d519	MITProfessionalX+SysEngxB1+3T2016	html+block		c4f208733cd64bcdb1dce499f24d8c33	Role of the Architect (40 min)	3a2a2222db67495e885f9d1ee9d903b4	Week 5: System Architect (4-5 hrs)	614	1254	0.801277955271566	1752	1706	2115	1.6866028708134	1627.05	1.29748803827751	0.769290780141844	515	1587	1884	217	NA	NA	NA	NA	NA	NA	NA	NA	NA	NA	NA	NA	NA	NA	NA	NA	NA	NA	NA	NA	NA
ded66654263044d6a85b095d56c7714d	MITProfessionalX+SysEngxB1+3T2016	video+block	The Role of the Architect: Overview	c4f208733cd64bcdb1dce499f24d8c33	Role of the Architect (40 min)	3a2a2222db67495e885f9d1ee9d903b4	Week 5: System Architect (4-5 hrs)	615	1140	0.728434504792332	1336	1309	7863	6.89736842105263	16613.2166666667	14.5729970760234	2.11283437195303	1336	107	1114	329	NA	NA	NA	NA	NA	0	0	0	NA	2719	2.38508771929825	5725.13333333333	5.02204678362573	2578	2.26140350877193	7475.81666666667	6.55773391812865	1312	1.15087719298246	907.266666666667	0.795847953216374
489262045ae4489a80c96a86bda4b20e	MITProfessionalX+SysEngxB1+3T2016	html+block		c4f208733cd64bcdb1dce499f24d8c33	Role of the Architect (40 min)	3a2a2222db67495e885f9d1ee9d903b4	Week 5: System Architect (4-5 hrs)	616	0	0	0	0	0	0	0	0	0	0	0	0	0	NA	NA	NA	NA	NA	NA	NA	NA	NA	NA	NA	NA	NA	NA	NA	NA	NA	NA	NA	NA	NA
b760221e376a463ab568d7b3b1c21cc9	MITProfessionalX+SysEngxB1+3T2016	html+block		c4f208733cd64bcdb1dce499f24d8c33	Role of the Architect (40 min)	3a2a2222db67495e885f9d1ee9d903b4	Week 5: System Architect (4-5 hrs)	617	0	0	0	0	0	0	0	0	0	0	0	0	0	NA	NA	NA	NA	NA	NA	NA	NA	NA	NA	NA	NA	NA	NA	NA	NA	NA	NA	NA	NA	NA
4baa72f8f3a24f0e9a471dd425173b7b	MITProfessionalX+SysEngxB1+3T2016	html+block		c4f208733cd64bcdb1dce499f24d8c33	Role of the Architect (40 min)	3a2a2222db67495e885f9d1ee9d903b4	Week 5: System Architect (4-5 hrs)	618	0	0	0	0	0	0	0	0	0	0	0	0	0	NA	NA	NA	NA	NA	NA	NA	NA	NA	NA	NA	NA	NA	NA	NA	NA	NA	NA	NA	NA	NA
fe304c7dabc746bc9b2c914f8b5458f1	MITProfessionalX+SysEngxB1+3T2016	problem+block	Question #1	c4f208733cd64bcdb1dce499f24d8c33	Role of the Architect (40 min)	3a2a2222db67495e885f9d1ee9d903b4	Week 5: System Architect (4-5 hrs)	619	1184	0.756549520766773	1194	1193	1811	1.52956081081081	1438.41666666667	1.21487894144144	0.794266519418369	1177	49	1139	87	1354	1.14358108108108	1021	0.862331081081081	1	NA	NA	NA	NA	NA	NA	NA	NA	NA	NA	NA	NA	NA	NA	NA	NA
613ea75406c74fb09329e845ea78fcde	MITProfessionalX+SysEngxB1+3T2016	problem+block	Question #2	c4f208733cd64bcdb1dce499f24d8c33	Role of the Architect (40 min)	3a2a2222db67495e885f9d1ee9d903b4	Week 5: System Architect (4-5 hrs)	620	1171	0.748242811501597	1183	1181	1962	1.67549103330487	806.616666666667	0.688827213208084	0.411119605844376	1194	11	17	1188	1552	1.32536293766012	3095	2.64304013663535	3	NA	NA	NA	NA	NA	NA	NA	NA	NA	NA	NA	NA	NA	NA	NA	NA
78a4839579074ebe8cd577fe36e90901	MITProfessionalX+SysEngxB1+3T2016	html+block		c4f208733cd64bcdb1dce499f24d8c33	Role of the Architect (40 min)	3a2a2222db67495e885f9d1ee9d903b4	Week 5: System Architect (4-5 hrs)	622	1229	0.785303514376997	1640	1602	2030	1.65174938974776	785.45	0.639096826688365	0.38692118226601	468	1552	1733	287	NA	NA	NA	NA	NA	NA	NA	NA	NA	NA	NA	NA	NA	NA	NA	NA	NA	NA	NA	NA	NA
f3fd640fce754ac883f3d8061c51b970	MITProfessionalX+SysEngxB1+3T2016	video+block	The Role of the Architect: Reducing Ambiguity	c4f208733cd64bcdb1dce499f24d8c33	Role of the Architect (40 min)	3a2a2222db67495e885f9d1ee9d903b4	Week 5: System Architect (4-5 hrs)	623	1093	0.698402555910543	1310	1281	8020	7.33760292772187	17825.5333333333	16.308813662702	2.22263507896924	1293	136	1108	321	NA	NA	NA	NA	NA	0	0	0	NA	2724	2.49222323879231	5208.25	4.76509606587374	2618	2.39524245196706	8730.03333333333	7.98722171393718	1435	1.31290027447392	785.233333333333	0.718420250076243
faf085b1f4ae46839f6b761512e37738	MITProfessionalX+SysEngxB1+3T2016	html+block		c4f208733cd64bcdb1dce499f24d8c33	Role of the Architect (40 min)	3a2a2222db67495e885f9d1ee9d903b4	Week 5: System Architect (4-5 hrs)	624	0	0	0	0	0	0	0	0	0	0	0	0	0	NA	NA	NA	NA	NA	NA	NA	NA	NA	NA	NA	NA	NA	NA	NA	NA	NA	NA	NA	NA	NA
18e4c4dc13c84911838aadcf85bded1b	MITProfessionalX+SysEngxB1+3T2016	html+block		c4f208733cd64bcdb1dce499f24d8c33	Role of the Architect (40 min)	3a2a2222db67495e885f9d1ee9d903b4	Week 5: System Architect (4-5 hrs)	625	0	0	0	0	0	0	0	0	0	0	0	0	0	NA	NA	NA	NA	NA	NA	NA	NA	NA	NA	NA	NA	NA	NA	NA	NA	NA	NA	NA	NA	NA
c8eb8dedc3ca42c8b2a78f2f03c34104	MITProfessionalX+SysEngxB1+3T2016	html+block		c4f208733cd64bcdb1dce499f24d8c33	Role of the Architect (40 min)	3a2a2222db67495e885f9d1ee9d903b4	Week 5: System Architect (4-5 hrs)	626	0	0	0	0	0	0	0	0	0	0	0	0	0	NA	NA	NA	NA	NA	NA	NA	NA	NA	NA	NA	NA	NA	NA	NA	NA	NA	NA	NA	NA	NA
c1aa169198fb4319b37741794b90cd0d	MITProfessionalX+SysEngxB1+3T2016	html+block	Discussion Prompt	c4f208733cd64bcdb1dce499f24d8c33	Role of the Architect (40 min)	3a2a2222db67495e885f9d1ee9d903b4	Week 5: System Architect (4-5 hrs)	627	0	0	0	0	0	0	0	0	0	0	0	0	0	NA	NA	NA	NA	NA	NA	NA	NA	NA	NA	NA	NA	NA	NA	NA	NA	NA	NA	NA	NA	NA
067510d7017d48ed96552642d5c0d216	MITProfessionalX+SysEngxB1+3T2016	html+block		c4f208733cd64bcdb1dce499f24d8c33	Role of the Architect (40 min)	3a2a2222db67495e885f9d1ee9d903b4	Week 5: System Architect (4-5 hrs)	628	0	0	0	0	0	0	0	0	0	0	0	0	0	NA	NA	NA	NA	NA	NA	NA	NA	NA	NA	NA	NA	NA	NA	NA	NA	NA	NA	NA	NA	NA
c04ad67468bb4d5c9fdd5710d3b6054c	MITProfessionalX+SysEngxB1+3T2016	problem+block	Question #1	c4f208733cd64bcdb1dce499f24d8c33	Role of the Architect (40 min)	3a2a2222db67495e885f9d1ee9d903b4	Week 5: System Architect (4-5 hrs)	629	1161	0.74185303514377	1178	1178	1856	1.59862187769165	530.066666666667	0.456560436405398	0.285596264367816	1134	82	1171	45	1370	1.18001722652885	983	0.846683893195521	1	NA	NA	NA	NA	NA	NA	NA	NA	NA	NA	NA	NA	NA	NA	NA	NA
2f66b35527ef4c7d836fe8a1cff3b619	MITProfessionalX+SysEngxB1+3T2016	problem+block	Question #2	c4f208733cd64bcdb1dce499f24d8c33	Role of the Architect (40 min)	3a2a2222db67495e885f9d1ee9d903b4	Week 5: System Architect (4-5 hrs)	630	1158	0.739936102236422	1166	1167	1775	1.53281519861831	396.25	0.342184801381693	0.223239436619718	1155	55	1151	59	1380	1.19170984455959	1009	0.8713298791019	1	NA	NA	NA	NA	NA	NA	NA	NA	NA	NA	NA	NA	NA	NA	NA	NA
71b9f41c0a0b43b8bd37fae35f85184f	MITProfessionalX+SysEngxB1+3T2016	problem+block	Question #3	c4f208733cd64bcdb1dce499f24d8c33	Role of the Architect (40 min)	3a2a2222db67495e885f9d1ee9d903b4	Week 5: System Architect (4-5 hrs)	631	1156	0.738658146964856	1163	1164	1826	1.57958477508651	380.033333333333	0.328748558246828	0.208123402701716	1153	45	1140	58	1560	1.34948096885813	1066	0.922145328719723	1	NA	NA	NA	NA	NA	NA	NA	NA	NA	NA	NA	NA	NA	NA	NA	NA
25c56908bedb4cbe9c2a9123b54b3603	MITProfessionalX+SysEngxB1+3T2016	problem+block	Question #4	c4f208733cd64bcdb1dce499f24d8c33	Role of the Architect (40 min)	3a2a2222db67495e885f9d1ee9d903b4	Week 5: System Architect (4-5 hrs)	632	1157	0.739297124600639	1165	1166	1663	1.43733794295592	340.2	0.294036300777874	0.204570054119062	1163	37	1146	54	1330	1.1495246326707	1031	0.891097666378565	1	NA	NA	NA	NA	NA	NA	NA	NA	NA	NA	NA	NA	NA	NA	NA	NA
5918e41ab81e45b9ac6cdb03b5496a43	MITProfessionalX+SysEngxB1+3T2016	problem+block	Question #5	c4f208733cd64bcdb1dce499f24d8c33	Role of the Architect (40 min)	3a2a2222db67495e885f9d1ee9d903b4	Week 5: System Architect (4-5 hrs)	633	1158	0.739936102236422	1167	1169	1673	1.4447322970639	606.383333333333	0.523647092688543	0.362452679816697	1183	1	22	1162	1470	1.26943005181347	1081	0.933506044905009	1	NA	NA	NA	NA	NA	NA	NA	NA	NA	NA	NA	NA	NA	NA	NA	NA
a652a732b0f54425baa3f98c280c2069	MITProfessionalX+SysEngxB1+3T2016	html+block		c4f208733cd64bcdb1dce499f24d8c33	Role of the Architect (40 min)	3a2a2222db67495e885f9d1ee9d903b4	Week 5: System Architect (4-5 hrs)	635	1217	0.777635782747604	1645	1598	2028	1.66639276910435	2926.13333333333	2.40438236099699	1.44286653517423	531	1489	1657	363	NA	NA	NA	NA	NA	NA	NA	NA	NA	NA	NA	NA	NA	NA	NA	NA	NA	NA	NA	NA	NA
e9d23f4a054e4997a3e05f859f4a88e5	MITProfessionalX+SysEngxB1+3T2016	video+block	The Role of the Architect: Managing Complexity	c4f208733cd64bcdb1dce499f24d8c33	Role of the Architect (40 min)	3a2a2222db67495e885f9d1ee9d903b4	Week 5: System Architect (4-5 hrs)	636	1030	0.65814696485623	1112	1102	5114	4.96504854368932	7451.06666666667	7.23404530744337	1.45699387302829	1069	113	991	191	NA	NA	NA	NA	NA	0	0	0	NA	1765	1.71359223300971	3190.75	3.09781553398058	1685	1.63592233009709	2805.21666666667	2.72351132686084	627	0.60873786407767	322.066666666667	0.312686084142395
a59cf06aeb754ecaa9db73f2504cd7cd	MITProfessionalX+SysEngxB1+3T2016	html+block		c4f208733cd64bcdb1dce499f24d8c33	Role of the Architect (40 min)	3a2a2222db67495e885f9d1ee9d903b4	Week 5: System Architect (4-5 hrs)	637	0	0	0	0	0	0	0	0	0	0	0	0	0	NA	NA	NA	NA	NA	NA	NA	NA	NA	NA	NA	NA	NA	NA	NA	NA	NA	NA	NA	NA	NA
39c5e0a22ced4e2bb2c96ab41c6c608c	MITProfessionalX+SysEngxB1+3T2016	html+block		c4f208733cd64bcdb1dce499f24d8c33	Role of the Architect (40 min)	3a2a2222db67495e885f9d1ee9d903b4	Week 5: System Architect (4-5 hrs)	638	0	0	0	0	0	0	0	0	0	0	0	0	0	NA	NA	NA	NA	NA	NA	NA	NA	NA	NA	NA	NA	NA	NA	NA	NA	NA	NA	NA	NA	NA
02549c4c8a604b109397f9e7ffa652ae	MITProfessionalX+SysEngxB1+3T2016	problem+block	Question #1	c4f208733cd64bcdb1dce499f24d8c33	Role of the Architect (40 min)	3a2a2222db67495e885f9d1ee9d903b4	Week 5: System Architect (4-5 hrs)	639	1112	0.710543130990415	1120	1120	1636	1.47122302158273	532.433333333333	0.478806954436451	0.325448247758761	1106	71	1097	80	1301	1.16996402877698	1949	1.75269784172662	2	NA	NA	NA	NA	NA	NA	NA	NA	NA	NA	NA	NA	NA	NA	NA	NA
8ac751e8ad1946cfa2cf3993ecfa7995	MITProfessionalX+SysEngxB1+3T2016	problem+block	Question #2	c4f208733cd64bcdb1dce499f24d8c33	Role of the Architect (40 min)	3a2a2222db67495e885f9d1ee9d903b4	Week 5: System Architect (4-5 hrs)	640	1111	0.709904153354633	1121	1121	2134	1.92079207920792	621.65	0.559540954095409	0.29130740393627	1139	6	10	1135	1532	1.37893789378938	1800	1.62016201620162	2	NA	NA	NA	NA	NA	NA	NA	NA	NA	NA	NA	NA	NA	NA	NA	NA
b226fa2347664cd381321823091151bc	MITProfessionalX+SysEngxB1+3T2016	html+block		c4f208733cd64bcdb1dce499f24d8c33	Role of the Architect (40 min)	3a2a2222db67495e885f9d1ee9d903b4	Week 5: System Architect (4-5 hrs)	642	503	0.321405750798722	602	588	690	1.37176938369781	181.6	0.3610337972167	0.263188405797101	642	42	75	609	NA	NA	NA	NA	NA	NA	NA	NA	NA	NA	NA	NA	NA	NA	NA	NA	NA	NA	NA	NA	NA
0fa6ccd2427b45de9d6f6c775dd9bac8	MITProfessionalX+SysEngxB1+3T2016	problem+block	Question #1	c4f208733cd64bcdb1dce499f24d8c33	Role of the Architect (40 min)	3a2a2222db67495e885f9d1ee9d903b4	Week 5: System Architect (4-5 hrs)	643	1142	0.729712460063898	1206	1195	4253	3.72416812609457	1991.3	1.74369527145359	0.468210674817776	1232	20	1213	39	677	0.592819614711033	250	0.218914185639229	1	NA	NA	NA	NA	NA	NA	NA	NA	NA	NA	NA	NA	NA	NA	NA	NA
725f1995467140ad8cb603eb0ff17000	MITProfessionalX+SysEngxB1+3T2016	problem+block	Question #2	c4f208733cd64bcdb1dce499f24d8c33	Role of the Architect (40 min)	3a2a2222db67495e885f9d1ee9d903b4	Week 5: System Architect (4-5 hrs)	644	1138	0.727156549520767	1176	1172	2547	2.23813708260105	543.35	0.477460456942004	0.213329407145662	1192	4	1155	41	1114	0.978910369068541	706	0.620386643233743	1	NA	NA	NA	NA	NA	NA	NA	NA	NA	NA	NA	NA	NA	NA	NA	NA
e8bc96f257f54b278d6642c4f3a680d3	MITProfessionalX+SysEngxB1+3T2016	html+block		ff79135a616d4f35a63d115caa2d3ed4	Deliverables of the Architect (10 min)	3a2a2222db67495e885f9d1ee9d903b4	Week 5: System Architect (4-5 hrs)	647	1247	0.796805111821086	2220	2044	3343	2.68083400160385	687.4	0.551242983159583	0.205623691295244	2125	861	2444	539	NA	NA	NA	NA	NA	NA	NA	NA	NA	NA	NA	NA	NA	NA	NA	NA	NA	NA	NA	NA	NA
3fe063bb66704af98530eedbb2072b48	MITProfessionalX+SysEngxB1+3T2016	video+block	Deliverables of the Architect	ff79135a616d4f35a63d115caa2d3ed4	Deliverables of the Architect (10 min)	3a2a2222db67495e885f9d1ee9d903b4	Week 5: System Architect (4-5 hrs)	648	1094	0.699041533546326	1342	1302	11965	10.936928702011	23819.0833333333	21.7724710542352	1.99072990667224	1409	84	1272	220	NA	NA	NA	NA	NA	0	0	0	NA	4021	3.67550274223035	8731.05	7.98085009140768	3770	3.44606946983547	9943.48333333333	9.08910725167581	3065	2.80164533820841	2267.78333333333	2.07292809262645
99e0d8fb676b4aa490377ad4e7fc5247	MITProfessionalX+SysEngxB1+3T2016	html+block		ff79135a616d4f35a63d115caa2d3ed4	Deliverables of the Architect (10 min)	3a2a2222db67495e885f9d1ee9d903b4	Week 5: System Architect (4-5 hrs)	649	0	0	0	0	0	0	0	0	0	0	0	0	0	NA	NA	NA	NA	NA	NA	NA	NA	NA	NA	NA	NA	NA	NA	NA	NA	NA	NA	NA	NA	NA
752af52d45fe4f13a35006f654627372	MITProfessionalX+SysEngxB1+3T2016	html+block		ff79135a616d4f35a63d115caa2d3ed4	Deliverables of the Architect (10 min)	3a2a2222db67495e885f9d1ee9d903b4	Week 5: System Architect (4-5 hrs)	650	0	0	0	0	0	0	0	0	0	0	0	0	0	NA	NA	NA	NA	NA	NA	NA	NA	NA	NA	NA	NA	NA	NA	NA	NA	NA	NA	NA	NA	NA
33f5caeec8e0481d8bfbe78536476c4b	MITProfessionalX+SysEngxB1+3T2016	html+block		ff79135a616d4f35a63d115caa2d3ed4	Deliverables of the Architect (10 min)	3a2a2222db67495e885f9d1ee9d903b4	Week 5: System Architect (4-5 hrs)	651	0	0	0	0	0	0	0	0	0	0	0	0	0	NA	NA	NA	NA	NA	NA	NA	NA	NA	NA	NA	NA	NA	NA	NA	NA	NA	NA	NA	NA	NA
335c27f5e2a7431cbe419743978fa55b	MITProfessionalX+SysEngxB1+3T2016	problem+block	Question #1	ff79135a616d4f35a63d115caa2d3ed4	Deliverables of the Architect (10 min)	3a2a2222db67495e885f9d1ee9d903b4	Week 5: System Architect (4-5 hrs)	652	1114	0.711821086261981	1189	1179	3726	3.34470377019749	1216.73333333333	1.09222022740874	0.326552156020755	1234	5	1155	84	591	0.530520646319569	325	0.291741472172352	1	NA	NA	NA	NA	NA	NA	NA	NA	NA	NA	NA	NA	NA	NA	NA	NA
3170048d19b24da488b1ef6107e3812b	MITProfessionalX+SysEngxB1+3T2016	html+block		3feb04e2380345b7ad8a0c6349b49db0	Architecture Frameworks (30 min)	3a2a2222db67495e885f9d1ee9d903b4	Week 5: System Architect (4-5 hrs)	655	1259	0.804472843450479	2684	2345	6598	5.24066719618745	16913.5833333333	13.4341408525285	2.5634409416995	2348	2995	4695	635	NA	NA	NA	NA	NA	NA	NA	NA	NA	NA	NA	NA	NA	NA	NA	NA	NA	NA	NA	NA	NA
143041f9ec92417f86e6c186be3d5116	MITProfessionalX+SysEngxB1+3T2016	html+block		3feb04e2380345b7ad8a0c6349b49db0	Architecture Frameworks (30 min)	3a2a2222db67495e885f9d1ee9d903b4	Week 5: System Architect (4-5 hrs)	656	0	0	0	0	0	0	0	0	0	0	0	0	0	NA	NA	NA	NA	NA	NA	NA	NA	NA	NA	NA	NA	NA	NA	NA	NA	NA	NA	NA	NA	NA
7208fe2885ef487da3cf7816de3ab0d2	MITProfessionalX+SysEngxB1+3T2016	video+block	Video	3feb04e2380345b7ad8a0c6349b49db0	Architecture Frameworks (30 min)	3a2a2222db67495e885f9d1ee9d903b4	Week 5: System Architect (4-5 hrs)	657	1057	0.675399361022364	1169	1150	5529	5.23084200567644	7846.1	7.42298959318827	1.41908120817508	1139	95	57	1177	NA	NA	NA	NA	NA	0	0	0	NA	1991	1.88363292336802	2453.36666666667	2.32106590980763	1751	1.6565752128666	3593.83333333333	3.40003153579313	782	0.739829706717124	359.5	0.340113528855251
2582feee067b4754af570f30cdb0eee3	MITProfessionalX+SysEngxB1+3T2016	html+block		3feb04e2380345b7ad8a0c6349b49db0	Architecture Frameworks (30 min)	3a2a2222db67495e885f9d1ee9d903b4	Week 5: System Architect (4-5 hrs)	658	0	0	0	0	0	0	0	0	0	0	0	0	0	NA	NA	NA	NA	NA	NA	NA	NA	NA	NA	NA	NA	NA	NA	NA	NA	NA	NA	NA	NA	NA
a2ab88aa91db4657baefdf37a1706c3b	MITProfessionalX+SysEngxB1+3T2016	html+block		3feb04e2380345b7ad8a0c6349b49db0	Architecture Frameworks (30 min)	3a2a2222db67495e885f9d1ee9d903b4	Week 5: System Architect (4-5 hrs)	660	1215	0.776357827476038	1731	1640	2650	2.18106995884774	13746.6	11.3140740740741	5.1873962264151	796	1840	2265	370	NA	NA	NA	NA	NA	NA	NA	NA	NA	NA	NA	NA	NA	NA	NA	NA	NA	NA	NA	NA	NA
d981d9e74c5c4e1b9b8f912650c64533	MITProfessionalX+SysEngxB1+3T2016	html+block	The Zachman Framework	3feb04e2380345b7ad8a0c6349b49db0	Architecture Frameworks (30 min)	3a2a2222db67495e885f9d1ee9d903b4	Week 5: System Architect (4-5 hrs)	661	0	0	0	0	0	0	0	0	0	0	0	0	0	NA	NA	NA	NA	NA	NA	NA	NA	NA	NA	NA	NA	NA	NA	NA	NA	NA	NA	NA	NA	NA
4984aadceafd454c8ad1925ae8ebbfcd	MITProfessionalX+SysEngxB1+3T2016	html+block		3feb04e2380345b7ad8a0c6349b49db0	Architecture Frameworks (30 min)	3a2a2222db67495e885f9d1ee9d903b4	Week 5: System Architect (4-5 hrs)	662	0	0	0	0	0	0	0	0	0	0	0	0	0	NA	NA	NA	NA	NA	NA	NA	NA	NA	NA	NA	NA	NA	NA	NA	NA	NA	NA	NA	NA	NA
2b261cef219f4b5fa695c172fa7177ff	MITProfessionalX+SysEngxB1+3T2016	problem+block	Question #1	3feb04e2380345b7ad8a0c6349b49db0	Architecture Frameworks (30 min)	3a2a2222db67495e885f9d1ee9d903b4	Week 5: System Architect (4-5 hrs)	663	1114	0.711821086261981	1122	1122	2697	2.42100538599641	1911.26666666667	1.71567923399162	0.708663947596094	1095	59	1112	42	1534	1.3770197486535	770	0.691202872531418	1	NA	NA	NA	NA	NA	NA	NA	NA	NA	NA	NA	NA	NA	NA	NA	NA
c2112326bca946e1ab5de892add92397	MITProfessionalX+SysEngxB1+3T2016	problem+block	Question #2	3feb04e2380345b7ad8a0c6349b49db0	Architecture Frameworks (30 min)	3a2a2222db67495e885f9d1ee9d903b4	Week 5: System Architect (4-5 hrs)	664	1100	0.702875399361022	1120	1118	2703	2.45727272727273	1356.95	1.23359090909091	0.502016278209397	1096	54	1052	98	1504	1.36727272727273	749	0.680909090909091	1	NA	NA	NA	NA	NA	NA	NA	NA	NA	NA	NA	NA	NA	NA	NA	NA
7c79be486143401ab2afbcadc5780b46	MITProfessionalX+SysEngxB1+3T2016	problem+block	Question #3	3feb04e2380345b7ad8a0c6349b49db0	Architecture Frameworks (30 min)	3a2a2222db67495e885f9d1ee9d903b4	Week 5: System Architect (4-5 hrs)	665	1109	0.708626198083067	1116	1114	2128	1.91884580703336	587.183333333333	0.529470994890292	0.27593201754386	1121	10	38	1093	1686	1.52028854824166	963	0.868349864743012	1	NA	NA	NA	NA	NA	NA	NA	NA	NA	NA	NA	NA	NA	NA	NA	NA
3de5c143f8b04a2098cc3142c90040b9	MITProfessionalX+SysEngxB1+3T2016	html+block		3feb04e2380345b7ad8a0c6349b49db0	Architecture Frameworks (30 min)	3a2a2222db67495e885f9d1ee9d903b4	Week 5: System Architect (4-5 hrs)	667	1196	0.764217252396166	1631	1559	2703	2.26003344481605	11332.2833333333	9.47515328874025	4.19248366013072	1090	1591	2127	554	NA	NA	NA	NA	NA	NA	NA	NA	NA	NA	NA	NA	NA	NA	NA	NA	NA	NA	NA	NA	NA
9ce40dbeb9d0409bb10760fafbc50fb4	MITProfessionalX+SysEngxB1+3T2016	html+block		3feb04e2380345b7ad8a0c6349b49db0	Architecture Frameworks (30 min)	3a2a2222db67495e885f9d1ee9d903b4	Week 5: System Architect (4-5 hrs)	668	0	0	0	0	0	0	0	0	0	0	0	0	0	NA	NA	NA	NA	NA	NA	NA	NA	NA	NA	NA	NA	NA	NA	NA	NA	NA	NA	NA	NA	NA
45cc58632f884748a0bcb61abaf3819a	MITProfessionalX+SysEngxB1+3T2016	problem+block	Question #1	3feb04e2380345b7ad8a0c6349b49db0	Architecture Frameworks (30 min)	3a2a2222db67495e885f9d1ee9d903b4	Week 5: System Architect (4-5 hrs)	669	1064	0.679872204472843	1068	1067	1542	1.44924812030075	749.983333333333	0.704871553884712	0.486370514483355	1021	73	1076	18	1320	1.2406015037594	974	0.915413533834586	1	NA	NA	NA	NA	NA	NA	NA	NA	NA	NA	NA	NA	NA	NA	NA	NA
a6db793021954e2da9096c778c24711c	MITProfessionalX+SysEngxB1+3T2016	problem+block	Question #2	3feb04e2380345b7ad8a0c6349b49db0	Architecture Frameworks (30 min)	3a2a2222db67495e885f9d1ee9d903b4	Week 5: System Architect (4-5 hrs)	670	1060	0.677316293929712	1063	1062	1752	1.65283018867925	991.183333333333	0.935078616352201	0.565743911719939	1062	17	1036	43	1534	1.44716981132075	986	0.930188679245283	1	NA	NA	NA	NA	NA	NA	NA	NA	NA	NA	NA	NA	NA	NA	NA	NA
b7364da0732b4c2783a94720f2596459	MITProfessionalX+SysEngxB1+3T2016	problem+block	Question #3	3feb04e2380345b7ad8a0c6349b49db0	Architecture Frameworks (30 min)	3a2a2222db67495e885f9d1ee9d903b4	Week 5: System Architect (4-5 hrs)	671	1061	0.677955271565495	1064	1064	1890	1.7813383600377	305.133333333333	0.287590323594094	0.161446208112875	1069	3	10	1062	1675	1.57869934024505	990	0.933081998114986	1	NA	NA	NA	NA	NA	NA	NA	NA	NA	NA	NA	NA	NA	NA	NA	NA
72b251b48eb84e269c19f0b71c99a85e	MITProfessionalX+SysEngxB1+3T2016	html+block		3feb04e2380345b7ad8a0c6349b49db0	Architecture Frameworks (30 min)	3a2a2222db67495e885f9d1ee9d903b4	Week 5: System Architect (4-5 hrs)	673	1176	0.751437699680511	1581	1522	2484	2.11224489795918	3817.85	3.24647108843537	1.53697665056361	925	1527	1822	630	NA	NA	NA	NA	NA	NA	NA	NA	NA	NA	NA	NA	NA	NA	NA	NA	NA	NA	NA	NA	NA
b1d66d9111ec45c19f0bf424d6813286	MITProfessionalX+SysEngxB1+3T2016	html+block		3feb04e2380345b7ad8a0c6349b49db0	Architecture Frameworks (30 min)	3a2a2222db67495e885f9d1ee9d903b4	Week 5: System Architect (4-5 hrs)	674	0	0	0	0	0	0	0	0	0	0	0	0	0	NA	NA	NA	NA	NA	NA	NA	NA	NA	NA	NA	NA	NA	NA	NA	NA	NA	NA	NA	NA	NA
dac0965e92f446939878d317c097e276	MITProfessionalX+SysEngxB1+3T2016	html+block		3feb04e2380345b7ad8a0c6349b49db0	Architecture Frameworks (30 min)	3a2a2222db67495e885f9d1ee9d903b4	Week 5: System Architect (4-5 hrs)	675	0	0	0	0	0	0	0	0	0	0	0	0	0	NA	NA	NA	NA	NA	NA	NA	NA	NA	NA	NA	NA	NA	NA	NA	NA	NA	NA	NA	NA	NA
f474279d68b746e9b2caf9a294d8296a	MITProfessionalX+SysEngxB1+3T2016	problem+block	Question #1	3feb04e2380345b7ad8a0c6349b49db0	Architecture Frameworks (30 min)	3a2a2222db67495e885f9d1ee9d903b4	Week 5: System Architect (4-5 hrs)	676	1093	0.698402555910543	1099	1100	1604	1.46752058554437	686.716666666667	0.628286062824032	0.428127597672485	1060	63	1100	23	1334	1.22049405306496	991	0.906678865507777	1	NA	NA	NA	NA	NA	NA	NA	NA	NA	NA	NA	NA	NA	NA	NA	NA
0f2ad7c405124ee0bbd513f134c34bdb	MITProfessionalX+SysEngxB1+3T2016	problem+block	Question #2	3feb04e2380345b7ad8a0c6349b49db0	Architecture Frameworks (30 min)	3a2a2222db67495e885f9d1ee9d903b4	Week 5: System Architect (4-5 hrs)	677	1076	0.687539936102236	1080	1081	1727	1.60501858736059	1091.73333333333	1.01462205700124	0.632155954448948	1073	21	1043	51	1390	1.29182156133829	961	0.893122676579926	1	NA	NA	NA	NA	NA	NA	NA	NA	NA	NA	NA	NA	NA	NA	NA	NA
32b2f8a566664cd6889f697b8643fe0c	MITProfessionalX+SysEngxB1+3T2016	problem+block	Question #3	3feb04e2380345b7ad8a0c6349b49db0	Architecture Frameworks (30 min)	3a2a2222db67495e885f9d1ee9d903b4	Week 5: System Architect (4-5 hrs)	678	1072	0.684984025559105	1077	1077	2230	2.08022388059702	507.266666666667	0.473196517412935	0.227473841554559	1072	9	36	1045	1834	1.71082089552239	951	0.887126865671642	1	NA	NA	NA	NA	NA	NA	NA	NA	NA	NA	NA	NA	NA	NA	NA	NA
5dcd6035fe6a4c0bba261aab9dda4ada	MITProfessionalX+SysEngxB1+3T2016	html+block		3feb04e2380345b7ad8a0c6349b49db0	Architecture Frameworks (30 min)	3a2a2222db67495e885f9d1ee9d903b4	Week 5: System Architect (4-5 hrs)	680	1145	0.731629392971246	1466	1410	2031	1.77379912663755	4324.45	3.77681222707424	2.12922205809946	1676	344	1517	503	NA	NA	NA	NA	NA	NA	NA	NA	NA	NA	NA	NA	NA	NA	NA	NA	NA	NA	NA	NA	NA
bd57a17567b143cb9ab8a4ab3a9469dc	MITProfessionalX+SysEngxB1+3T2016	html+block		3feb04e2380345b7ad8a0c6349b49db0	Architecture Frameworks (30 min)	3a2a2222db67495e885f9d1ee9d903b4	Week 5: System Architect (4-5 hrs)	681	0	0	0	0	0	0	0	0	0	0	0	0	0	NA	NA	NA	NA	NA	NA	NA	NA	NA	NA	NA	NA	NA	NA	NA	NA	NA	NA	NA	NA	NA
af3cdcec26d6470fbee4d5029e91c7a6	MITProfessionalX+SysEngxB1+3T2016	html+block		3feb04e2380345b7ad8a0c6349b49db0	Architecture Frameworks (30 min)	3a2a2222db67495e885f9d1ee9d903b4	Week 5: System Architect (4-5 hrs)	683	519	0.331629392971246	601	585	749	1.44315992292871	1251.7	2.41175337186898	1.67116154873164	744	5	51	696	NA	NA	NA	NA	NA	NA	NA	NA	NA	NA	NA	NA	NA	NA	NA	NA	NA	NA	NA	NA	NA
9c2897bc169548e7b6216f448f059aa4	MITProfessionalX+SysEngxB1+3T2016	html+block		3feb04e2380345b7ad8a0c6349b49db0	Architecture Frameworks (30 min)	3a2a2222db67495e885f9d1ee9d903b4	Week 5: System Architect (4-5 hrs)	684	0	0	0	0	0	0	0	0	0	0	0	0	0	NA	NA	NA	NA	NA	NA	NA	NA	NA	NA	NA	NA	NA	NA	NA	NA	NA	NA	NA	NA	NA
f6899c654a8544ef994d46602d9af4d9	MITProfessionalX+SysEngxB1+3T2016	html+block		3feb04e2380345b7ad8a0c6349b49db0	Architecture Frameworks (30 min)	3a2a2222db67495e885f9d1ee9d903b4	Week 5: System Architect (4-5 hrs)	685	0	0	0	0	0	0	0	0	0	0	0	0	0	NA	NA	NA	NA	NA	NA	NA	NA	NA	NA	NA	NA	NA	NA	NA	NA	NA	NA	NA	NA	NA
04bb5287cdd14da6a465fc3a48ad42d5	MITProfessionalX+SysEngxB1+3T2016	word_cloud+block	Architectural Frameworks Word Cloud	3feb04e2380345b7ad8a0c6349b49db0	Architecture Frameworks (30 min)	3a2a2222db67495e885f9d1ee9d903b4	Week 5: System Architect (4-5 hrs)	686	0	0	0	0	0	0	0	0	0	0	0	0	0	NA	NA	NA	NA	NA	NA	NA	NA	NA	NA	NA	NA	NA	NA	NA	NA	NA	NA	NA	NA	NA
145ebc0bc74f4dee89abb216b10d441f	MITProfessionalX+SysEngxB1+3T2016	html+block		3feb04e2380345b7ad8a0c6349b49db0	Architecture Frameworks (30 min)	3a2a2222db67495e885f9d1ee9d903b4	Week 5: System Architect (4-5 hrs)	687	0	0	0	0	0	0	0	0	0	0	0	0	0	NA	NA	NA	NA	NA	NA	NA	NA	NA	NA	NA	NA	NA	NA	NA	NA	NA	NA	NA	NA	NA
6872c1ef6a1a4e858a517866eddc229e	MITProfessionalX+SysEngxB1+3T2016	html+block		3feb04e2380345b7ad8a0c6349b49db0	Architecture Frameworks (30 min)	3a2a2222db67495e885f9d1ee9d903b4	Week 5: System Architect (4-5 hrs)	688	0	0	0	0	0	0	0	0	0	0	0	0	0	NA	NA	NA	NA	NA	NA	NA	NA	NA	NA	NA	NA	NA	NA	NA	NA	NA	NA	NA	NA	NA
e0cfc314d6b242ca8ecd620334cbf089	MITProfessionalX+SysEngxB1+3T2016	html+block		3ce2ea77ae54430884a312f2b050bde8	Graded Activity (15 min)	3a2a2222db67495e885f9d1ee9d903b4	Week 5: System Architect (4-5 hrs)	691	1348	0.861341853035144	2709	2481	4772	3.54005934718101	2828.71666666667	2.09845450049456	0.592773819502654	3131	1121	2950	1288	NA	NA	NA	NA	NA	NA	NA	NA	NA	NA	NA	NA	NA	NA	NA	NA	NA	NA	NA	NA	NA
76a2966a053e424d9eb1daa9f5637f1f	MITProfessionalX+SysEngxB1+3T2016	problem+block	Question #1	3ce2ea77ae54430884a312f2b050bde8	Graded Activity (15 min)	3a2a2222db67495e885f9d1ee9d903b4	Week 5: System Architect (4-5 hrs)	692	1316	0.840894568690096	1413	1399	3610	2.74316109422492	2198.86666666667	1.67087132725431	0.609104339796861	1415	228	1197	446	467	0.354863221884498	242	0.183890577507599	1	NA	NA	NA	NA	NA	NA	NA	NA	NA	NA	NA	NA	NA	NA	NA	NA
71ff5ae02a0d45caac8785d975799a9b	MITProfessionalX+SysEngxB1+3T2016	problem+block	Question #2	3ce2ea77ae54430884a312f2b050bde8	Graded Activity (15 min)	3a2a2222db67495e885f9d1ee9d903b4	Week 5: System Architect (4-5 hrs)	693	1310	0.837060702875399	1335	1334	2148	1.63969465648855	1360.36666666667	1.03844783715013	0.633317815021726	1352	151	1183	320	1475	1.12595419847328	1058	0.807633587786259	1	NA	NA	NA	NA	NA	NA	NA	NA	NA	NA	NA	NA	NA	NA	NA	NA
a749efd1ca3841f788e149ee86009582	MITProfessionalX+SysEngxB1+3T2016	problem+block	Question #3	3ce2ea77ae54430884a312f2b050bde8	Graded Activity (15 min)	3a2a2222db67495e885f9d1ee9d903b4	Week 5: System Architect (4-5 hrs)	694	1312	0.838338658146965	1330	1328	1910	1.45579268292683	827.966666666667	0.631072154471545	0.433490401396161	1304	136	1204	236	1560	1.1890243902439	1173	0.89405487804878	1	NA	NA	NA	NA	NA	NA	NA	NA	NA	NA	NA	NA	NA	NA	NA	NA
36141997dae54179a1741da349321dde	MITProfessionalX+SysEngxB1+3T2016	problem+block	Question #4	3ce2ea77ae54430884a312f2b050bde8	Graded Activity (15 min)	3a2a2222db67495e885f9d1ee9d903b4	Week 5: System Architect (4-5 hrs)	695	1309	0.836421725239617	1327	1324	1736	1.32620320855615	1219.25	0.931436210847976	0.702332949308756	1337	75	1116	296	1466	1.11993888464477	1197	0.914438502673797	1	NA	NA	NA	NA	NA	NA	NA	NA	NA	NA	NA	NA	NA	NA	NA	NA
391d14fc2eb1491f94f5a6c8f9358956	MITProfessionalX+SysEngxB1+3T2016	problem+block	Question #5	3ce2ea77ae54430884a312f2b050bde8	Graded Activity (15 min)	3a2a2222db67495e885f9d1ee9d903b4	Week 5: System Architect (4-5 hrs)	696	1308	0.835782747603834	1331	1327	2432	1.85932721712538	1296.2	0.990978593272171	0.532976973684211	1437	5	1007	435	1505	1.15061162079511	912	0.697247706422018	1	NA	NA	NA	NA	NA	NA	NA	NA	NA	NA	NA	NA	NA	NA	NA	NA
1eec323c6b0b48dbb4bf664e853fe3fe	MITProfessionalX+SysEngxB1+3T2016	html+block		5082f5ef9a914b3c95986f594743a64f	Project (1.5 hrs)	3a2a2222db67495e885f9d1ee9d903b4	Week 5: System Architect (4-5 hrs)	699	1370	0.875399361022364	6320	5209	12523	9.14087591240876	47110.6643460702	34.3873462380074	3.76193119428812	4879	2644	4867	2553	NA	NA	NA	NA	NA	NA	NA	NA	NA	NA	NA	NA	NA	NA	NA	NA	NA	NA	NA	NA	NA
b52253ff5b454fbf86055b8e881ec679	MITProfessionalX+SysEngxB1+3T2016	html+block		5082f5ef9a914b3c95986f594743a64f	Project (1.5 hrs)	3a2a2222db67495e885f9d1ee9d903b4	Week 5: System Architect (4-5 hrs)	700	0	0	0	0	0	0	0	0	0	0	0	0	0	NA	NA	NA	NA	NA	NA	NA	NA	NA	NA	NA	NA	NA	NA	NA	NA	NA	NA	NA	NA	NA
594a4d23b7734e9f88a738c9ee3fc1d4	MITProfessionalX+SysEngxB1+3T2016	html+block		5082f5ef9a914b3c95986f594743a64f	Project (1.5 hrs)	3a2a2222db67495e885f9d1ee9d903b4	Week 5: System Architect (4-5 hrs)	702	1269	0.810862619808307	1844	1780	2095	1.65090622537431	7932.15	6.25070921985816	3.78622911694511	1896	192	1490	595	NA	NA	NA	NA	NA	NA	NA	NA	NA	NA	NA	NA	NA	NA	NA	NA	NA	NA	NA	NA	NA
5672ac589fb44a2e8905d3e0500b962a	MITProfessionalX+SysEngxB1+3T2016	html+block		5082f5ef9a914b3c95986f594743a64f	Project (1.5 hrs)	3a2a2222db67495e885f9d1ee9d903b4	Week 5: System Architect (4-5 hrs)	703	0	0	0	0	0	0	0	0	0	0	0	0	0	NA	NA	NA	NA	NA	NA	NA	NA	NA	NA	NA	NA	NA	NA	NA	NA	NA	NA	NA	NA	NA
8acd427dcd3441a89ebacf4de2c88f4f	MITProfessionalX+SysEngxB1+3T2016	html+block		5082f5ef9a914b3c95986f594743a64f	Project (1.5 hrs)	3a2a2222db67495e885f9d1ee9d903b4	Week 5: System Architect (4-5 hrs)	705	293	0.187220447284345	338	334	373	1.27303754266212	3683.03333333333	12.5700796359499	9.87408400357462	313	49	23	339	NA	NA	NA	NA	NA	NA	NA	NA	NA	NA	NA	NA	NA	NA	NA	NA	NA	NA	NA	NA	NA
24bd8c8de3274930b26d1e6aacccd487	MITProfessionalX+SysEngxB1+3T2016	openassessment+block	Project Assessment: Week 5	5082f5ef9a914b3c95986f594743a64f	Project (1.5 hrs)	3a2a2222db67495e885f9d1ee9d903b4	Week 5: System Architect (4-5 hrs)	706	1119	0.715015974440895	2528	2244	14546	12.9991063449508	32949.2465962771	29.4452605864854	2.26517575940307	2902	1	1676	1195	NA	NA	NA	NA	NA	NA	NA	NA	NA	NA	NA	NA	NA	NA	NA	NA	NA	NA	NA	NA	NA
8eca056ff7de4da98c118575a357da08	MITProfessionalX+SysEngxB1+3T2016	html+block		03a3841a0f684ecd93995d985355da91	Key Takeaways (2 min)	3a2a2222db67495e885f9d1ee9d903b4	Week 5: System Architect (4-5 hrs)	709	1217	0.777635782747604	2540	2340	3329	2.7354149548069	1950.07824287028	1.60236503111774	0.585784993352443	2645	195	1841	917	NA	NA	NA	NA	NA	NA	NA	NA	NA	NA	NA	NA	NA	NA	NA	NA	NA	NA	NA	NA	NA
8f058e2af10d408197104771438517d5	MITProfessionalX+SysEngxB1+3T2016	html+block		03a3841a0f684ecd93995d985355da91	Key Takeaways (2 min)	3a2a2222db67495e885f9d1ee9d903b4	Week 5: System Architect (4-5 hrs)	710	0	0	0	0	0	0	0	0	0	0	0	0	0	NA	NA	NA	NA	NA	NA	NA	NA	NA	NA	NA	NA	NA	NA	NA	NA	NA	NA	NA	NA	NA
b10ef0006eb04b7682bf4c597004cf8e	MITProfessionalX+SysEngxB1+3T2016	html+block		0cb330fde25b45e2800e1d2c770edfcf	Course Wrap Up (3 min)	3a2a2222db67495e885f9d1ee9d903b4	Week 5: System Architect (4-5 hrs)	713	1167	0.745686900958466	1969	1855	2479	2.12425021422451	165.85	0.142116538131962	0.0669019766034692	1965	261	1781	429	NA	NA	NA	NA	NA	NA	NA	NA	NA	NA	NA	NA	NA	NA	NA	NA	NA	NA	NA	NA	NA
19a8186db8ef4f8fb1259a97b7a2b159	MITProfessionalX+SysEngxB1+3T2016	video+block	Course Wrap Up	0cb330fde25b45e2800e1d2c770edfcf	Course Wrap Up (3 min)	3a2a2222db67495e885f9d1ee9d903b4	Week 5: System Architect (4-5 hrs)	714	816	0.521405750798722	880	878	2532	3.10294117647059	4062.33333333333	4.97834967320262	1.60439705107952	899	84	832	146	NA	NA	NA	NA	NA	0	0	0	NA	1125	1.37867647058824	1926.71666666667	2.36117238562092	714	0.875	1396.76666666667	1.71172385620915	215	0.263480392156863	162.633333333333	0.199305555555556
52d824cacb824b9e8f26daa4a41dde1e	MITProfessionalX+SysEngxB1+3T2016	html+block	IFrame Tool	654660e78e8649cf9540986ade83673f	Exit Survey	3a2a2222db67495e885f9d1ee9d903b4	Week 5: System Architect (4-5 hrs)	717	1246	0.796166134185303	2089	1954	2971	2.38443017656501	4420.35103359173	3.54763325328389	1.48783272756369	2007	410	1599	747	NA	NA	NA	NA	NA	NA	NA	NA	NA	NA	NA	NA	NA	NA	NA	NA	NA	NA	NA	NA	NA
321cd4f8daef4981a420829d8ba5b4a8	MITProfessionalX+SysEngxB1+3T2016	html+block		986f137dcdc5491e88b372278d89f50c	Post-Assessment	5fc6f037a8e94588891e30a64945b9cb	Post-Assessment (15 min--required)	721	1365	0.87220447284345	3198	2829	5427	3.97582417582418	11634.2354252095	8.5232493957579	2.14376919572683	2734	819	1419	1763	NA	NA	NA	NA	NA	NA	NA	NA	NA	NA	NA	NA	NA	NA	NA	NA	NA	NA	NA	NA	NA
cb6cf67d2b4a46929648e996d1b976a6	MITProfessionalX+SysEngxB1+3T2016	html+block		986f137dcdc5491e88b372278d89f50c	Post-Assessment	5fc6f037a8e94588891e30a64945b9cb	Post-Assessment (15 min--required)	722	0	0	0	0	0	0	0	0	0	0	0	0	0	NA	NA	NA	NA	NA	NA	NA	NA	NA	NA	NA	NA	NA	NA	NA	NA	NA	NA	NA	NA	NA
910fae8940ef4bd4a6d7987c2752e7bc	MITProfessionalX+SysEngxB1+3T2016	problem+block	Question #1	986f137dcdc5491e88b372278d89f50c	Post-Assessment	5fc6f037a8e94588891e30a64945b9cb	Post-Assessment (15 min--required)	723	1285	0.821086261980831	1285	1285	1285	1	1640.15048154093	1.27638169769722	1.27638169769722	1241	44	1244	39	1285	1	1285	1	1	NA	NA	NA	NA	NA	NA	NA	NA	NA	NA	NA	NA	NA	NA	NA	NA
a3e41b5b2ce849e4b020cc2a12aed401	MITProfessionalX+SysEngxB1+3T2016	problem+block	Question #2	986f137dcdc5491e88b372278d89f50c	Post-Assessment	5fc6f037a8e94588891e30a64945b9cb	Post-Assessment (15 min--required)	724	1283	0.819808306709265	1284	1284	1287	1.00311769290725	1232.26666666667	0.960457261626396	0.957472157472157	1243	42	1239	46	1280	0.997661730319564	1280	0.997661730319564	1	NA	NA	NA	NA	NA	NA	NA	NA	NA	NA	NA	NA	NA	NA	NA	NA
bd43adbc36c04c3cb1699b0579b3eb07	MITProfessionalX+SysEngxB1+3T2016	problem+block	Question #3	986f137dcdc5491e88b372278d89f50c	Post-Assessment	5fc6f037a8e94588891e30a64945b9cb	Post-Assessment (15 min--required)	725	1284	0.820447284345048	1284	1284	1284	1	1105.56666666667	0.861033229491173	0.861033229491173	1242	42	1231	52	1283	0.999221183800623	1283	0.999221183800623	1	NA	NA	NA	NA	NA	NA	NA	NA	NA	NA	NA	NA	NA	NA	NA	NA
47e3a8dd48f24d5e84fd37ea201f62fc	MITProfessionalX+SysEngxB1+3T2016	problem+block	Question #4	986f137dcdc5491e88b372278d89f50c	Post-Assessment	5fc6f037a8e94588891e30a64945b9cb	Post-Assessment (15 min--required)	726	1283	0.819808306709265	1285	1285	1285	1.00155884645362	1668.35	1.30035074045207	1.29832684824903	1249	36	1236	48	1282	0.999220576773188	1282	0.999220576773188	1	NA	NA	NA	NA	NA	NA	NA	NA	NA	NA	NA	NA	NA	NA	NA	NA
020b245cfed54f41af99fd4d3df06ac2	MITProfessionalX+SysEngxB1+3T2016	problem+block	Question #5	986f137dcdc5491e88b372278d89f50c	Post-Assessment	5fc6f037a8e94588891e30a64945b9cb	Post-Assessment (15 min--required)	727	1280	0.817891373801917	1280	1280	1280	1	1717.95	1.3421484375	1.3421484375	1243	37	1221	59	1280	1	1280	1	1	NA	NA	NA	NA	NA	NA	NA	NA	NA	NA	NA	NA	NA	NA	NA	NA
e7d9065793c0437ea2bf5dd9a8d42aed	MITProfessionalX+SysEngxB1+3T2016	html+block	Question # 6 image	986f137dcdc5491e88b372278d89f50c	Post-Assessment	5fc6f037a8e94588891e30a64945b9cb	Post-Assessment (15 min--required)	728	0	0	0	0	0	0	0	0	0	0	0	0	0	NA	NA	NA	NA	NA	NA	NA	NA	NA	NA	NA	NA	NA	NA	NA	NA	NA	NA	NA	NA	NA
2c947d8881f54499b1b934dcffa4abd2	MITProfessionalX+SysEngxB1+3T2016	problem+block	Question #6	986f137dcdc5491e88b372278d89f50c	Post-Assessment	5fc6f037a8e94588891e30a64945b9cb	Post-Assessment (15 min--required)	729	1281	0.8185303514377	1281	1281	1281	1	2647.26666666667	2.06656258131668	2.06656258131668	1239	42	1206	75	1281	1	1281	1	1	NA	NA	NA	NA	NA	NA	NA	NA	NA	NA	NA	NA	NA	NA	NA	NA
97d5eb4b45434c5bbba89344ed8acb02	MITProfessionalX+SysEngxB1+3T2016	html+block		986f137dcdc5491e88b372278d89f50c	Post-Assessment	5fc6f037a8e94588891e30a64945b9cb	Post-Assessment (15 min--required)	730	0	0	0	0	0	0	0	0	0	0	0	0	0	NA	NA	NA	NA	NA	NA	NA	NA	NA	NA	NA	NA	NA	NA	NA	NA	NA	NA	NA	NA	NA
f9ac778bd1c7431580d3a29c66fc86ad	MITProfessionalX+SysEngxB1+3T2016	problem+block	Question #7	986f137dcdc5491e88b372278d89f50c	Post-Assessment	5fc6f037a8e94588891e30a64945b9cb	Post-Assessment (15 min--required)	731	1279	0.817252396166134	1279	1279	1282	1.00234558248632	1523.7	1.19132134480063	1.18853354134165	1221	59	1190	90	1277	0.998436278342455	1277	0.998436278342455	1	NA	NA	NA	NA	NA	NA	NA	NA	NA	NA	NA	NA	NA	NA	NA	NA
0273e24c469140dbabdfaee495acc254	MITProfessionalX+SysEngxB1+3T2016	problem+block	Question #8	986f137dcdc5491e88b372278d89f50c	Post-Assessment	5fc6f037a8e94588891e30a64945b9cb	Post-Assessment (15 min--required)	732	1276	0.815335463258786	1276	1276	1276	1	1521.83333333333	1.19265935214211	1.19265935214211	1223	53	1129	146	1276	1	1276	1	1	NA	NA	NA	NA	NA	NA	NA	NA	NA	NA	NA	NA	NA	NA	NA	NA
2b63efd2327a49ec9101e0aeecec507d	MITProfessionalX+SysEngxB1+3T2016	problem+block	Question #9	986f137dcdc5491e88b372278d89f50c	Post-Assessment	5fc6f037a8e94588891e30a64945b9cb	Post-Assessment (15 min--required)	733	1279	0.817252396166134	1279	1279	1280	1.00078186082877	977.316666666667	0.764125618973156	0.763528645833333	1222	57	1137	141	1278	0.999218139171227	1277	0.998436278342455	1	NA	NA	NA	NA	NA	NA	NA	NA	NA	NA	NA	NA	NA	NA	NA	NA
1441f0949a1c4886b9a989a777b011e7	MITProfessionalX+SysEngxB1+3T2016	problem+block	Question #10	986f137dcdc5491e88b372278d89f50c	Post-Assessment	5fc6f037a8e94588891e30a64945b9cb	Post-Assessment (15 min--required)	734	1283	0.819808306709265	1283	1283	1288	1.00389711613406	3908.93333333333	3.04671343206028	3.03488612836439	1283	0	0	1202	1279	0.996882307092751	1278	0.996102883865939	1	NA	NA	NA	NA	NA	NA	NA	NA	NA	NA	NA	NA	NA	NA	NA	NA
6f18f19f45824a069bca5851bc710209	MITProfessionalX+SysEngxB1+3T2016	html+block		986f137dcdc5491e88b372278d89f50c	Post-Assessment	5fc6f037a8e94588891e30a64945b9cb	Post-Assessment (15 min--required)	735	0	0	0	0	0	0	0	0	0	0	0	0	0	NA	NA	NA	NA	NA	NA	NA	NA	NA	NA	NA	NA	NA	NA	NA	NA	NA	NA	NA	NA	NA
