# Supplementary material for: Visualizing learner engagement, performance, and trajectories to evaluate and optimize online course design
Source: PLoS One. 2019 May 6;14(5):e0215964. doi: 10.1371/journal.pone.0215964 (PMC6502341; doi:10.1371/journal.pone.0215964)
Supplement: S1 Dataset — Dataset includes five files that were generated by the data processing pipeline based on course and student data from the MITxPro course, Architecture of Complex Systems, Fall 2016. (ZIP) [file pone.0215964.s003.zip › dataD.csv]

user_id	grade	cert_status	gender	yob	loe	sessions	days_unq	mods_unq	vid_mods	prb_mod	oa_mods	events	vid_events	prb_events	oa_events	oa_peerAccessEvents	oa_getPeerEvents	seqNextEvents	seqPrevEvents	seqGotoEvents	modAccessEvents	total_time	vid_time	prb_time	oa_time	oa_peerAccessTime	oa_getPeerTime	seqNextTime	seqPrevTime	seqGotoTime	modAccessTime	prb_attempts	prb_correct	prb_totalPoints
	0.94	downloadable				65	38	284	46	130	5	4110	3379	224	43	9	18	66	13	16	54	3235.8	1724.25	186.9666667	200.3666667	5.516666667	107.6166667	462.05	29	61.55	443.05	185	119	128
	0	notpassing				22	12	141	23	64	1	439	138	90	5	0	0	37	0	5	31	1074.049339	264.8333333	62.68333333	3.883333333	0	0	442.75	0	2.75	223.2826728	85	62	67
	0.94	downloadable				53	29	291	47	139	5	1200	497	271	47	9	20	67	7	18	54	2738.116667	776.4333333	220.0833333	168.2666667	47.25	100.7166667	816.3666667	27.68333333	103.0666667	355.7833333	211	122	133
	0.83	downloadable				45	31	255	47	102	5	747	273	150	21	3	6	64	7	23	52	1369.4	435.65	96.58333333	12.41666667	0.466666667	5.433333333	347.2166667	42.73333333	87.1	343.8166667	142	93	97
	0.97	downloadable				54	28	291	47	139	5	954	339	256	47	9	20	61	12	22	54	2020.7	697.55	163.0666667	199.3166667	23.9	165.0333333	457.9666667	7.683333333	74.03333333	341.9833333	217	150	159
	0.52	notpassing				28	14	150	26	65	2	680	315	133	13	0	0	33	11	14	32	969.45	396.3166667	67.66666667	74.45	0	0	74.58333333	4.683333333	63.66666667	182.3333333	96	58	63
	0	notpassing				5	4	86	12	40	1	254	73	98	3	0	0	23	3	0	20	428.8155928	142.1833333	78.81666667	0	0	0	53.5	0.3	0	173.9666667	83	72	74
	1	downloadable				24	18	289	47	139	4	900	302	267	41	9	19	58	5	24	53	1593.183333	569.55	135.7333333	87.2	2.783333333	75.05	425.1	5.1	38.05	176.5833333	202	126	140
	0.94	downloadable				48	36	289	48	139	5	832	285	225	47	9	21	64	11	0	54	1581.266667	630.3833333	127.2	162.9833333	3.25	151.0666667	383.6	0.35	0	216.05	199	121	131
	0.96	downloadable				37	31	274	37	136	5	985	280	267	50	9	26	64	10	3	53	1687.233333	546.15	146.8666667	129.7166667	30.36666667	69.25	367.6833333	130.2833333	1.933333333	236.45	222	120	132
	1	downloadable				28	22	285	48	138	5	812	319	232	42	9	20	59	11	0	54	1301.65	418.5	140.95	93.56666667	5.3	81.16666667	364.9666667	9.85	0	184	199	129	140
	0.68	notpassing				22	16	166	16	79	2	505	73	165	20	3	8	35	5	13	46	810.25	147.85	102.3	9.066666667	1.766666667	4.233333333	138.5833333	64.23333333	239	110.7833333	151	101	109
	0.97	downloadable				43	27	290	45	139	5	1168	647	229	44	9	19	66	16	7	54	2719.433333	665.6333333	216.7	424.5166667	33.06666667	141.4833333	838.55	4	78.08333333	215.1	189	130	140
	0	notpassing				20	15	173	30	79	1	550	233	134	3	0	0	43	3	4	36	841.75	285.6	80.7	0	0	0	193.15	61.71666667	4.366666667	148.9166667	116	78	85
	0	notpassing				20	9	115	17	52	0	443	127	100	0	0	0	22	3	19	26	789.3166667	230.1333333	49.36666667	0	0	0	170.1166667	0.133333333	10.21666667	181.0333333	82	47	50
	0.97	downloadable				30	20	285	43	133	5	946	243	261	33	6	12	65	13	43	52	939.1666667	315.1	156.8	24.81666667	1.066666667	11.03333333	291.1666667	3.1	75.03333333	132.5	201	120	130
	0.97	downloadable				27	19	236	38	102	5	607	171	140	41	9	19	57	6	13	50	1321.616667	292.7	100.05	285.95	2.55	32.01666667	399.6	3.6	50.71666667	218.6833333	132	97	105
	0.97	downloadable				35	23	214	28	89	5	701	179	151	47	9	21	55	13	13	50	1554.283333	463.6166667	80.05	347.1666667	15.2	147.0333333	198.3666667	15.1	63.05	256.45	132	78	85
	0.97	downloadable				32	22	285	47	139	4	773	227	212	38	6	15	63	4	9	54	1928.883333	502.0166667	192.7166667	239.15	9.266666667	200.3833333	528.1666667	15.05	9.483333333	348.4333333	195	129	143
	0	notpassing				5	4	63	3	39	0	103	10	55	0	0	0	12	0	0	15	122.4166667	5.9	37.4	0	0	0	18.76666667	0	0	69.85	52	37	39
	0	notpassing				11	9	116	19	50	0	316	134	74	0	0	0	22	0	9	31	576.7	333.7	46.25	0	0	0	43.31666667	0	3.183333333	126.7666667	70	46	49
	1	downloadable				47	29	295	48	139	5	1184	337	303	43	9	18	67	11	17	54	1574.9	557.7166667	219.7666667	30.78333333	2.283333333	10.9	278.65	24.03333333	72.81666667	385.4666667	266	202	218
	0.96	downloadable				26	20	216	36	89	5	815	420	109	42	9	19	42	0	20	52	1455.8	546.3833333	84.33333333	124.3833333	16.35	38.35	89.4	0	88.88333333	216.7666667	105	83	86
	0.96	downloadable				22	21	291	48	139	5	863	197	363	43	9	19	67	5	13	54	724.3833333	265.7833333	251.2166667	32.35	2.5	20.55	163.7	90.55	60.21666667	32.43333333	311	240	262
	0	notpassing				3	3	19	1	10	0	30	4	10	0	0	0	3	0	0	6	10.55121212	0	10	0	0	0	0.983333333	0	0	4.801212121	10	10	10
	0.98	downloadable				37	22	238	5	129	5	541	21	202	51	9	24	64	3	17	53	2110.25	22.21666667	131.3666667	387.9833333	3.95	165.3833333	596.95	36.26666667	172.5666667	767.8333333	180	130	142
	0.84	downloadable				29	23	177	18	82	4	514	94	123	33	6	13	42	2	0	47	814.3833333	187.35	71.4	45.95	2.916666667	34.9	103.2833333	12.95	0	141.1333333	113	71	78
	0.96	downloadable				37	27	248	41	110	4	982	288	311	40	9	19	52	6	17	54	1457.583333	420.4333333	224.5666667	39.73333333	9.95	18.73333333	255.4666667	69.35	161.6	373.7833333	260	185	200
	0.82	downloadable				36	26	216	19	109	3	642	55	196	29	6	12	50	9	9	50	583.8666667	238.4666667	111.1333333	31.16666667	6.316666667	19.26666667	157.5333333	69.23333333	9.016666667	31.45	178	108	117
	1	downloadable				20	17	289	48	139	5	749	274	191	43	9	19	67	6	9	54	945.35	383.6166667	134.55	54.06666667	3.883333333	38.6	213.1666667	3.316666667	60.71666667	153.55	177	132	142
	0.98	downloadable				33	27	233	35	109	5	913	193	320	48	9	20	53	9	19	47	1517.65	442.6	210.85	194.2833333	6.266666667	44.18333333	266.9666667	1.766666667	145.3333333	322.3333333	258	201	212
	0.82	downloadable				15	12	169	29	71	3	613	193	110	28	6	12	26	5	2	51	826.55	365.1833333	64.38333333	86.58333333	7.616666667	39.11666667	92.21666667	61.18333333	2.883333333	101.7666667	99	62	66
	0.87	downloadable				23	17	260	44	128	3	633	180	223	18	3	6	56	0	2	52	1044.866667	445.3333333	133.0333333	47.78333333	3.6	8.116666667	191.25	0	2	143.4333333	208	119	129
	0.97	downloadable				22	16	296	48	139	5	789	201	211	45	9	19	67	15	13	54	640.9666667	293.2333333	133.2	65.16666667	9.55	44.2	112.25	23.11666667	37.2	17.05	192	129	138
	0	notpassing				18	15	98	18	35	2	316	116	62	8	0	2	14	0	3	35	654.9666667	196.15	43.21666667	27.08333333	0	3.783333333	22.8	0	2.433333333	316.8333333	59	43	49
	0.96	downloadable				32	30	287	48	134	4	812	237	263	28	6	12	66	6	10	54	881.3666667	229.45	138.7333333	117.5333333	2.85	4.566666667	168.75	88.88333333	8.283333333	197.45	204	129	141
	1	downloadable				16	12	188	25	84	5	343	65	114	33	6	13	48	0	0	47	385.6833333	93.11666667	79.63333333	11.15	2.45	5	151.2666667	0	0	84.5	107	78	83
	0.96	downloadable				58	29	284	44	134	5	952	329	205	53	9	20	66	12	19	54	2385.983333	494.4166667	147.6666667	204.85	3.3	94.1	568.35	7.066666667	108.9	737.2833333	183	136	145
	0	notpassing				21	14	157	26	72	1	658	286	150	13	3	6	39	12	0	32	671.6166667	338.6	98.41666667	5.75	0.6	5.15	118.05	15.46666667	0	67.61666667	129	91	100
	0.97	downloadable				36	23	291	46	139	5	931	296	302	45	9	18	67	8	9	54	1167.6	322.55	171.8	76.65	3.933333333	64.23333333	321.4666667	2.233333333	61.66666667	239.6833333	213	152	166
	0.95	downloadable				36	25	296	48	139	5	1327	703	251	45	9	18	62	5	35	53	1263.583333	588.2833333	162.5833333	61.78333333	10.55	28.7	206.4333333	1.1	190.6333333	74.25	193	136	145
	0	notpassing				18	10	140	22	64	1	617	221	187	3	0	0	34	6	6	31	751.1	327.3	138.7666667	0	0	0	139.3666667	9.366666667	1.866666667	92.71666667	158	131	143
	0.97	downloadable				28	23	278	46	130	5	823	269	254	36	6	15	61	13	5	54	1078.733333	501.9	132.2833333	129.45	2.583333333	59.41666667	159.25	156.05	2.366666667	26.15	189	118	130
	0.9	downloadable				54	27	290	46	138	4	1863	992	257	43	9	21	67	18	14	54	3163.683333	1144.2	264.1166667	203.75	9.916666667	181.7166667	662.0666667	65.21666667	12.03333333	603.0833333	216	151	162
	0.88	downloadable				24	19	291	48	139	5	777	231	209	22	3	7	67	7	12	54	1373.166667	339.3666667	200.1833333	202.8	1.133333333	98.63333333	427.7166667	0.9	67.95	174.0833333	182	132	142
	0.94	downloadable				23	20	291	48	139	4	1174	415	320	38	6	18	62	10	6	54	1064.45	297.5666667	178.95	104.3166667	3.95	28.73333333	266.8833333	7.233333333	2.133333333	142.8833333	247	143	155
	0.98	downloadable				33	21	289	44	139	5	960	420	201	45	9	18	67	18	2	54	1527.8	466.2833333	200.6	143.3333333	14.11666667	50.91666667	356.4166667	63.28333333	64.63333333	195.2333333	185	130	139
	0.95	downloadable				49	34	297	47	139	5	1316	495	234	45	9	18	67	29	10	54	2136.583333	725.15	152.6	122.7333333	7.75	98.93333333	651.7666667	104.1666667	0.833333333	233.7166667	207	123	133
	0.96	downloadable				37	24	293	48	139	5	1295	411	424	36	6	14	67	16	8	54	1318.033333	746.8333333	312.05	71.45	7.716666667	42.3	237.7666667	9.5	2.066666667	69.1	348	293	316
	0.97	downloadable				27	24	287	48	139	5	1036	422	276	46	9	19	67	5	0	54	1195.083333	375	155.4333333	103.2166667	17.05	68.23333333	280.6166667	3.383333333	0	293.1333333	200	132	142
	1	downloadable				24	15	241	34	114	5	661	252	156	40	9	19	55	5	8	52	1638.1	572.0166667	131.4166667	463.3	26.13333333	76.06666667	271.3833333	0.383333333	0.9	153.3	142	108	115
	0.97	downloadable				44	27	289	48	139	5	770	268	207	44	9	18	66	7	6	54	1543.35	302.8333333	141.5	228	12.28333333	30.83333333	611.5833333	14.18333333	124.2	138.6333333	178	134	144
	0.97	downloadable				45	26	292	47	138	5	784	208	206	49	9	20	63	14	13	54	2033.2	544.1666667	147.8333333	280.05	62.5	166.7333333	381.1666667	6.75	71.55	455.4833333	171	135	145
	0.95	downloadable				33	24	280	46	132	5	956	387	225	46	9	19	66	13	0	54	1407.016667	560.75	140.8166667	113.4	9.583333333	95.83333333	328.35	91.75	0	114.7833333	197	131	140
	0.98	downloadable				21	15	168	22	78	4	415	72	132	31	6	15	30	2	17	38	872.3333333	183.0833333	90.38333333	151.5666667	1.416666667	21.26666667	156.8	0.116666667	150.0666667	185.3166667	122	88	96
	0.98	downloadable				32	22	269	47	110	5	944	363	182	43	9	19	50	4	55	53	1955.466667	651.45	166.4333333	177.5	1.783333333	89.95	203.5	52.83333333	423.0333333	198.85	149	100	107
	0.95	downloadable				41	26	297	48	139	5	1134	357	439	45	9	18	66	2	22	54	1277.916667	545.5333333	275.45	95.15	16.93333333	46.23333333	258.0666667	0.05	20.48333333	169.5333333	346	248	268
	0.99	downloadable				57	30	280	44	132	5	856	283	225	45	9	18	62	3	23	53	1739.316667	472.2166667	149.6666667	60.11666667	22.85	22.35	482.3833333	0.8	147.8666667	75	201	130	138
	0.88	downloadable				42	27	273	44	125	5	914	283	221	48	9	23	67	19	4	53	2022	634.75	118.8666667	463.6	24.38333333	277.0166667	465.5833333	13.63333333	0.266666667	249.3833333	202	112	123
	0.84	downloadable				16	10	264	33	139	2	546	96	184	5	0	0	64	6	3	52	912.8833333	98.28333333	133.4666667	5.416666667	0	0	684.2666667	0.166666667	0.683333333	58	176	131	139
	0.54	notpassing				18	12	168	30	78	1	378	151	117	3	0	0	42	0	0	36	809.3166667	394.3333333	75.55	0	0	0	244.15	0	0	53.16666667	110	73	79
	0.84	downloadable				18	16	215	31	98	4	976	272	251	51	10	25	42	13	8	49	1137.916667	391.6833333	162.75	204.75	5.383333333	172.0666667	101.4333333	16.1	20.96666667	278.8166667	217	158	172
	0.97	downloadable				31	20	280	39	137	5	812	196	282	45	9	18	62	0	31	54	1291.983333	435	156.3333333	39.06666667	7.95	19.28333333	335.0166667	0	222.0166667	145.4666667	221	121	133
	0.22	notpassing				11	8	105	18	49	1	479	210	129	31	0	0	22	3	0	23	709.7	307.9166667	96.61666667	84.2	0	0	97.71666667	0.35	0	70.03333333	107	84	90
	1	downloadable				37	23	292	48	138	5	1066	370	266	44	9	18	63	6	30	54	1672.916667	549.2666667	142.2333333	121.85	9.816666667	37.21666667	571	2.7	140.7333333	109.2333333	230	135	145
	0.97	downloadable				55	30	298	48	139	5	1285	480	237	48	9	18	66	15	37	54	2641.183333	947.0833333	222.5	84.9	3.016666667	37.66666667	686.0666667	24.85	174.9666667	406.6833333	174	133	142
	0.92	downloadable				30	22	289	45	139	5	915	330	255	45	9	18	67	5	20	54	2062.516667	586.4666667	234.4833333	219.3666667	11.45	133.65	554.8833333	60.23333333	64.06666667	256.2666667	223	133	146
	0.75	downloadable				23	12	257	27	129	2	1104	343	367	15	3	6	64	19	0	54	1248.366667	530.4166667	274.3	93.43333333	6.316666667	26.51666667	179.35	5.35	0	72.98333333	310	245	259
	1	downloadable				31	24	290	47	135	5	826	187	235	45	9	20	66	16	17	53	1414.483333	370.9	151.8666667	254.4	9.483333333	55.81666667	418.2833333	38.8	3.666666667	209.2333333	213	140	152
	0.99	downloadable				32	27	287	48	139	5	755	270	215	42	9	18	66	0	2	54	1276.516667	567.6666667	148.0833333	38.15	4.95	24.73333333	285.7166667	0	0.133333333	259.3666667	190	127	135
	0.85	downloadable				22	20	293	48	138	4	1083	344	258	30	6	12	66	20	8	54	1083.683333	366.45	129.6833333	17.41666667	6.15	2.6	252.3333333	66.46666667	0.75	55.55	227	124	136
	0.97	downloadable				41	21	278	45	127	5	821	207	217	46	9	22	66	21	1	53	2001.716667	906.75	137.5166667	277.7666667	3.416666667	81.31666667	408.95	48.81666667	0.383333333	100.65	190	122	132
	0.89	downloadable				27	22	286	46	139	5	961	238	410	36	6	15	59	4	25	53	712.9166667	324.75	280.1666667	36.63333333	11.2	15.36666667	121.05	0.2	8.4	81.36666667	338	263	286
	0.95	downloadable				38	27	288	48	139	5	1280	508	400	48	9	19	67	5	0	54	1888.933333	659.0666667	311.3666667	268.8166667	6.5	66.85	396.7	35	0	153.5833333	342	235	257
	0.97	downloadable				52	36	273	48	125	5	1224	452	318	45	9	21	62	4	5	54	1941.683333	588.8666667	323.0833333	187.1	2.783333333	55.56666667	389.6	64.51666667	1.933333333	391.9166667	280	199	216
	0.99	downloadable				54	29	295	46	139	5	896	201	197	47	9	20	67	19	21	53	1404.7	398.15	160.6833333	60.9	2.733333333	51.86666667	237.1	79.78333333	140.0333333	245.8333333	180	131	140
	1	downloadable				32	24	259	40	117	5	771	158	298	51	9	23	50	3	31	51	897.95	254.8	206.4833333	129.9333333	7.15	37.61666667	123.5833333	0.15	276.9166667	39.45	261	201	211
	0.96	downloadable				37	23	264	41	126	5	1070	392	291	49	9	21	54	6	14	52	1654.136186	504.5666667	178.2666667	93.35	1.7	81.63333333	208.6	0.55	122.4666667	423.7695193	242	172	182
	0.91	downloadable				53	29	132	23	47	3	475	146	78	30	6	12	19	3	9	46	1723.533333	466.6166667	67.05	179.1833333	35.11666667	2.466666667	28.61666667	0.416666667	80.38333333	572.6666667	69	67	69
	0.99	downloadable				25	18	295	48	136	4	849	271	238	30	6	12	66	2	40	54	1700.1	499.55	135.5833333	27.25	1.2	19.61666667	624.5	0.083333333	95.25	186.15	202	121	132
	0.97	downloadable				26	20	275	43	132	5	847	161	329	34	6	15	56	4	21	54	702.65	251.15	224.5833333	73.95	1.983333333	53.05	195.4	1.433333333	48.23333333	39.91666667	280	210	227
	0.97	downloadable				28	20	266	33	128	5	849	205	299	44	9	18	55	2	28	54	941.0833333	269.1333333	184.6	154.1	9	123.8666667	156.4	0.116666667	166.7833333	139.1833333	239	173	187
	0	notpassing				4	4	124	21	52	1	238	54	92	3	0	0	37	0	0	27	181.4166667	78.76666667	48.11666667	0	0	0	53.55	0	0	6.933333333	83	46	49
	0.96	downloadable				40	25	284	46	139	4	781	229	254	44	9	20	66	6	2	54	1518.75	257.0666667	183	54.21666667	14.53333333	27.46666667	404.0833333	1.433333333	0.066666667	460.3	223	155	165
	0.96	downloadable				33	23	253	42	118	4	901	351	253	30	6	12	56	6	10	52	1200.65	429.0833333	212	14.45	1.4	4.066666667	183.15	0.95	26.43333333	308.1666667	177	121	126
	0.94	downloadable				97	43	300	47	139	5	2241	1331	350	53	9	26	67	26	37	54	4790.25	1378.95	243.3333333	290.7833333	4.866666667	168.6333333	930.4	74.35	410.45	1100.783333	283	210	226
	0.95	downloadable				24	18	286	48	139	5	590	190	203	43	9	18	65	0	0	54	1471.883333	435.1833333	139.1166667	213.6	5.866666667	75.78333333	453.3166667	0	0	81.08333333	189	128	142
	0.84	downloadable				52	30	292	48	138	4	1013	433	215	33	6	13	67	12	9	54	2973.933333	1186.15	157.1166667	309.45	14.2	148.4	826.1	67.68333333	5.133333333	356.2166667	189	128	137
	0.85	downloadable				47	30	287	40	135	3	1487	625	238	20	3	8	67	15	42	54	1531.45	643.7666667	128.7166667	32.06666667	2.1	16.53333333	387.65	32.65	69.35	185.25	216	122	131
	0.1	notpassing				1	1	28	1	10	0	39	7	10	0	0	0	4	0	0	15	14.03333333	0	10	0	0	0	1.666666667	0	0	2	10	10	10
	0.91	downloadable				31	22	195	45	58	4	559	207	110	44	9	19	57	0	14	52	1175.616667	489.4166667	81.58333333	91.93333333	3.233333333	75.35	238.6833333	0	8.133333333	203.6	87	57	58
	0.84	downloadable				22	19	249	41	118	4	576	194	177	31	5	15	58	3	4	50	841.3166667	282.6833333	114.0666667	206.7833333	4.716666667	75.96666667	258.55	1.016666667	30.96666667	14.63333333	157	109	115
	0.81	downloadable				20	13	283	45	138	3	671	170	233	21	3	7	67	5	2	54	1018.916667	340.9166667	142.05	21.45	1.966666667	8.683333333	352.8833333	3.133333333	16.53333333	109.3666667	193	129	139
	0.83	downloadable				34	20	231	38	108	5	862	140	308	43	9	19	48	3	2	51	858.5	206.85	200.9166667	77.95	5.183333333	51.5	289.9166667	61.6	0.95	133.1833333	271	192	202
	0.97	downloadable				20	18	291	48	139	5	725	238	221	45	9	19	66	6	9	54	1003.133333	433.35	153.3	43.46666667	6.983333333	26.33333333	305.1833333	9.466666667	3.85	95.08333333	191	143	155
	0.97	downloadable				21	16	288	48	139	5	682	258	194	45	9	18	67	4	2	54	1176.566667	542.0333333	161.6166667	89.3	1.5	17.8	216.8666667	5.283333333	16.36666667	21.28333333	184	133	143
	0	notpassing				22	13	116	20	44	2	281	87	78	6	0	0	30	0	11	29	382.4166667	62.66666667	55	62.33333333	0	0	14.35	0	129.3666667	97.16666667	73	54	57
	0.99	downloadable				43	29	293	47	139	5	1456	491	344	45	9	20	67	19	1	54	1167.283333	499.5166667	269.7333333	82.48333333	2	12.26666667	295.15	14.51666667	0.05	103.6666667	330	265	286
	0.95	downloadable				31	20	206	34	84	5	646	275	124	34	6	12	40	0	27	47	1245.233333	611.5833333	91.86666667	9.683333333	1.15	4.316666667	146.4	0	122.4333333	178.8166667	114	76	78
	0.9	downloadable				30	19	219	26	107	3	1250	731	158	19	3	9	34	6	36	48	1238.966667	521.2166667	98.76666667	45.2	0.433333333	29.18333333	104.7166667	0.183333333	112.75	257.3	145	97	105
	0.99	downloadable				33	22	290	47	139	5	725	182	207	45	9	19	62	6	17	54	1665.533333	337.9	140.2833333	119.6333333	2.883333333	38.18333333	354.8333333	36	247.5166667	406.6166667	189	129	137
	0.96	downloadable				39	26	287	48	136	5	1026	404	226	46	9	19	65	18	8	54	2599.816667	895.9666667	131.7833333	230.4666667	49.73333333	149.1333333	603.6	9.25	46.95	364.55	203	119	133
	1	downloadable				21	18	230	34	111	5	783	292	174	44	9	22	52	2	4	47	1326.384367	464.75	110.2833333	187.2	17.75	95.53333333	297.3833333	0.066666667	63.91666667	117.3343669	150	102	107
	0.97	downloadable				45	27	289	47	138	5	901	336	220	45	9	18	67	7	10	53	1525.65	621.4333333	184.95	121.2833333	12.28333333	41.71666667	250.0666667	76.83333333	14.28333333	202.4	193	126	138
	0.97	downloadable				39	26	282	46	137	5	808	271	231	45	9	18	56	7	10	54	1901.833333	535.5833333	148.1	241.2166667	83.46666667	132.8333333	382.25	61.46666667	7.566666667	330.7166667	183	129	137
	0.97	downloadable				24	19	257	43	121	4	676	200	205	32	6	12	50	2	12	54	782.8833333	307.7166667	113.2	17.45	1.116666667	8.2	205.2166667	0.216666667	20	138.9	182	108	118
	1	downloadable				51	29	284	46	134	5	1030	278	238	44	9	19	59	17	2	54	1811.55	557.5333333	137.15	81.6	10.18333333	29.2	484.0833333	133.2	1.516666667	244.5666667	204	129	141
	0.92	downloadable				24	20	282	46	138	4	553	148	198	30	6	12	63	2	12	51	1008.966667	340.6666667	133.0166667	26	6.016666667	15.63333333	291.2833333	0.033333333	69.5	145.15	184	131	139
	1	downloadable				25	19	294	48	139	5	879	367	204	42	9	18	66	4	26	54	1283.966667	486.0666667	138.2	135.4333333	40.53333333	79.75	336.1833333	0.616666667	98.81666667	59.03333333	189	133	142
	1	downloadable				31	23	285	47	139	5	801	227	220	48	9	20	64	8	0	53	1332.45	396	148.3	231.8666667	3.216666667	151.6166667	324.9	1.383333333	0	188.2333333	181	132	140
	0.95	downloadable				33	26	285	47	135	5	1035	349	342	46	9	19	64	4	13	54	1661.809112	345.6166667	247.2166667	109.2666667	2.166666667	92.4	384.1666667	0.316666667	120.1666667	435.0757785	285	230	248
	0.93	downloadable				30	23	249	17	136	4	747	167	208	23	3	8	63	4	0	54	1539.35	117.5666667	192.8333333	131.65	3.416666667	14.03333333	826.1166667	0.5	0	322.05	182	124	135
	0	notpassing				11	6	119	23	48	0	361	170	82	0	0	0	34	4	4	27	795.15	452.2666667	77.96666667	0	0	0	174.7	40.93333333	2.15	34.1	75	46	52
	0.97	downloadable				32	20	260	39	124	5	799	193	278	45	9	18	52	6	15	52	871	288.3666667	154.3666667	39.75	1.816666667	24.76666667	260.7833333	62.96666667	15.25	75.56666667	177	119	131
	1	downloadable				25	21	290	48	138	4	740	220	215	31	6	12	58	0	30	54	1061.7	360.8	132.9833333	145.7166667	1.216666667	10.56666667	49.93333333	0	288.7166667	145.5333333	198	129	139
	0	notpassing				44	29	57	2	0	0	475	28	0	0	0	0	3	0	32	38	1000.266667	0	0	0	0	0	0.35	0	329.6333333	668.75	0	0	0
	0.99	downloadable				43	23	290	46	139	5	944	409	198	48	9	19	64	7	16	54	1972.666667	636.7833333	155.9666667	239.4666667	5.583333333	152.9666667	415.8833333	22.15	35.76666667	250.75	182	132	140
	0.07	notpassing				39	29	89	7	9	0	337	60	22	0	0	0	32	4	28	41	453.1	13.48333333	7.033333333	0	0	0	30.15	0.083333333	119.8	215.3333333	16	7	7
	0	notpassing				7	6	5	1	0	0	21	3	0	0	0	0	0	0	0	5	38.98333333	0	0	0	0	0	0	0	0	38.98333333	0	0	0
	0.95	downloadable				22	17	150	11	76	4	445	46	185	37	6	12	29	0	7	41	728.3333333	193.0833333	87.81666667	47.9	4.4	11.36666667	114.7833333	0	95.15	210.7666667	151	70	74
	0.89	downloadable				39	27	285	47	138	4	1101	539	237	33	6	15	63	5	5	53	1365.383333	658.8333333	150.4666667	159.7833333	10.9	79.28333333	194.75	42.53333333	0.166666667	174.4	186	128	136
	0.95	downloadable				53	31	268	42	116	5	1463	534	184	50	9	22	64	19	25	54	2391.666667	798.7666667	118.9666667	278.9666667	26.76666667	181.8666667	360.8166667	13.31666667	193.5666667	576.7833333	159	109	116
	0.92	downloadable				67	39	276	48	138	5	842	311	198	47	9	20	54	5	11	47	3042.066667	577.9666667	146.6	571.7666667	13.13333333	303.6833333	742.4833333	3.783333333	16.01666667	721.1	178	132	141
	0.98	downloadable				28	18	286	47	138	5	907	288	258	46	9	18	60	8	16	54	2457.466667	658.9833333	162.0333333	415.7166667	38.88333333	245.35	601.5666667	109.3833333	162.05	199.5333333	233	148	160
	0.89	downloadable				31	20	267	41	139	5	846	323	234	30	3	12	53	6	5	48	1876.483333	510.7666667	162.7333333	117.5833333	7.833333333	28.81666667	510.9166667	136.5666667	15.7	215.8	213	151	166
	0.96	downloadable				38	27	278	43	132	5	1350	701	259	50	9	25	61	2	18	54	2509.816667	683.6833333	351.2333333	289.9666667	51.51666667	162.6333333	438.55	1.916666667	27.38333333	385.7333333	217	126	134
	0.95	downloadable				66	37	306	48	139	5	1972	986	298	48	9	22	67	41	18	54	4152.633333	1346.416667	132.6833333	220.2166667	2.283333333	128.9166667	721.2333333	125.25	68.56666667	829.7166667	204	121	133
	0.99	downloadable				28	19	258	18	139	5	535	58	212	46	9	18	65	0	17	54	636.5333333	62.61666667	136.0833333	171.4166667	6.2	35.56666667	139.7666667	0	67.21666667	164.75	191	132	141
	1	downloadable				36	25	275	37	139	5	708	145	232	47	9	20	61	4	3	54	1158.083333	204.4166667	139.8666667	117.7833333	3.833333333	102.9333333	278.7833333	4.466666667	3.816666667	326.2	203	122	130
	1	downloadable				23	17	285	46	139	4	1415	867	256	30	6	12	61	9	6	53	1482.783333	434.9333333	186.8333333	215.75	18.01666667	131.3666667	481.85	88.95	2.7	66.31666667	230	183	197
	0.93	downloadable				16	13	167	20	82	4	416	76	166	20	3	7	36	2	6	35	552.8166667	79.23333333	116.0333333	7.05	0.95	2.15	107.75	3.05	13.25	215.95	150	112	118
	0.95	downloadable				14	12	228	40	107	4	576	156	236	30	6	12	44	0	8	47	505.3166667	193.2833333	191.8166667	30.18333333	3.366666667	22.25	93.3	0	18.11666667	99.28333333	224	190	200
	0.72	downloadable				12	10	149	24	64	3	334	78	93	14	0	7	32	0	12	34	644.1833333	105.2166667	60.53333333	117.85	0	57.2	110.3166667	0	90.8	68.55	87	60	62
	0.97	downloadable				21	16	269	38	131	4	641	188	199	33	6	14	64	0	14	50	1145.45	371.6666667	141.3	126.15	3.866666667	46.31666667	348.4666667	0	129.8833333	30.7	182	121	130
	0.92	downloadable				41	22	277	46	134	5	831	199	323	51	10	23	60	6	8	51	1908.65	321.6833333	200.35	97.05	17.01666667	71.65	556.8	19.46666667	79.06666667	706.2833333	279	182	201
	0.99	downloadable				21	15	260	41	123	4	750	246	231	34	6	13	60	3	3	54	927.2833333	243.95	135.2333333	114.3333333	76.71666667	29.98333333	256.4166667	20.76666667	1.233333333	101.0666667	181	122	134
	0.96	downloadable				26	19	275	38	137	4	663	156	219	29	6	12	65	7	13	51	1182.083333	371.4166667	127.9	84.91666667	2.716666667	17.45	435.5333333	62.51666667	6.166666667	59.06666667	199	124	134
	0.99	downloadable				16	11	159	18	78	5	379	83	129	44	9	19	27	0	4	41	669.0666667	235.7666667	95.38333333	66.61666667	5.2	13.28333333	146.0333333	0	3.716666667	13.13333333	100	74	79
	0.87	downloadable				28	21	179	21	77	3	872	412	134	27	6	12	44	14	11	44	657.35	257.9333333	79.55	13.21666667	2.5	5.716666667	174.05	6.416666667	26.11666667	135.5333333	119	76	80
	0.99	downloadable				32	21	191	17	89	4	640	81	197	31	6	12	53	6	3	45	1118.033333	121.8833333	199.0666667	35.76666667	6.566666667	17.66666667	347.65	62.45	17.58333333	339.7833333	165	128	134
	0.95	downloadable				37	24	286	48	139	5	1264	680	216	47	9	20	61	8	0	54	2244.833333	652.0666667	150.6333333	266.1666667	21.8	211.1333333	651.85	245.1166667	0	207.9	200	147	156
	0.96	downloadable				25	20	273	46	130	4	622	150	214	41	9	18	65	10	6	52	1311.483333	237.4666667	122.5166667	201.5666667	2.366666667	10.88333333	530.0166667	5	0.4	208.35	193	118	128
	0.97	downloadable				25	18	293	48	139	5	825	265	218	44	9	18	67	12	9	54	1291.816667	399.4666667	134.55	161.1166667	5.9	23.93333333	280.1833333	25.61666667	109.1333333	213.7833333	198	128	137
	0.96	downloadable				38	26	285	44	139	4	818	270	245	36	6	16	61	13	5	54	1716.5	525.8166667	144.7	159.9666667	63.41666667	77.73333333	515.7666667	120.7166667	4.066666667	174.95	210	128	139
	0	notpassing				6	4	30	0	21	0	81	0	43	0	0	0	3	0	4	6	100.25	0	32.45	0	0	0	1.683333333	0	2.75	92.55	32	32	32
	0.77	downloadable				51	26	229	36	105	3	1153	530	214	35	6	17	50	8	4	52	2393.566667	502.9333333	102.8666667	471.8833333	11.63333333	370.75	178.3333333	183.8	0.2	953.9833333	162	93	100
	0.92	downloadable				31	20	282	46	132	4	661	148	217	31	6	13	59	3	19	54	1175.283333	257.4	138.4166667	29.18333333	2.65	18.51666667	429.75	0.266666667	125.1833333	227.0833333	189	120	129
	0.89	downloadable				21	20	273	46	132	4	621	151	227	37	9	18	55	0	15	52	581.8	230.4166667	128.6166667	8.45	2.583333333	3.816666667	132.45	0	26.25	105.1833333	208	127	136
	0.87	downloadable				19	16	233	26	115	3	605	133	188	22	3	9	57	12	0	50	702.8333333	145.3333333	114.6833333	72.08333333	1.25	60.16666667	166.75	29.2	0	181.4833333	167	106	109
	0.99	downloadable				40	24	266	43	128	4	833	255	263	35	6	16	60	9	2	51	2007.6	766	159.5166667	101.3666667	20.01666667	70.63333333	525.6166667	60.31666667	3.216666667	164.5166667	218	140	153
	0.97	downloadable				116	43	296	46	139	5	2619	631	285	54	9	27	65	31	4	54	3247.566667	1190.95	244.0333333	154	6.583333333	46	1071.183333	82.81666667	13.46666667	375.2166667	207	126	138
	0.9	downloadable				32	21	289	47	139	3	718	188	217	19	3	7	64	5	29	51	1648.483333	519.6	134.25	229.4666667	1.683333333	103.0833333	320.4166667	0.166666667	142.1833333	198.5666667	198	130	143
	0	notpassing				12	8	166	24	76	1	348	104	116	2	0	0	42	4	2	37	696.0833333	243.45	74.48333333	0	0	0	228.05	13.55	55.38333333	15.86666667	108	66	71
	0.97	downloadable				42	25	266	39	127	4	1217	611	222	30	6	12	63	14	0	53	1442.183333	659.95	149.1166667	85.91666667	10.11666667	68.6	151.85	62.95	0	112.75	180	132	141
	0	notpassing				7	5	124	19	49	2	408	109	130	6	0	0	29	0	21	32	349.2666667	95.88333333	85.01666667	16.91666667	0	0	121.0666667	0	40.81666667	25.78333333	110	84	86
	0.93	downloadable				34	18	263	39	125	4	881	296	213	32	6	12	61	13	13	52	1250.283333	649.7666667	116.1	73.46666667	1.55	5.7	230.45	13.33333333	8	91.65	181	111	119
	0.95	downloadable				34	23	287	47	139	5	765	227	209	44	9	19	67	4	0	54	1221.95	384.2833333	143.8833333	40.45	4.483333333	25.95	259.7	157.6666667	0	94.5	190	129	139
	1	downloadable				32	18	294	46	139	4	921	368	214	29	6	12	65	10	29	54	1251.55	270.4166667	208.4666667	24.38333333	3.85	13.43333333	294.7	60.75	153.2	215.2	190	138	146
	0.88	downloadable				28	15	290	48	139	3	1136	495	259	46	9	23	66	6	11	54	1316.366667	531.2166667	135.5	97.76666667	5.65	83.61666667	238.8333333	7.116666667	84.9	96.33333333	228	117	126
	1	downloadable				35	22	287	41	139	5	749	155	244	45	9	19	67	11	7	54	1555.766667	232.3	188.75	119.45	10.56666667	75.41666667	551.3333333	127.5666667	69.08333333	213.3833333	227	175	184
	0.65	notpassing				22	15	153	22	55	3	493	199	79	22	3	7	45	0	16	41	700.8833333	147.8333333	49.2	22.68333333	9.083333333	3.866666667	203.3833333	0	80	173.0666667	73	48	49
	0.92	downloadable				25	22	287	47	136	5	980	313	328	44	9	18	64	11	4	54	1192.45	420.9666667	245.25	40.05	2.883333333	27.61666667	442.3166667	60.48333333	0.166666667	82.65	303	235	256
	0.98	downloadable				33	20	281	47	132	5	632	191	177	42	9	19	63	0	14	54	987.1166667	264.1666667	133.7166667	191.15	13.38333333	44.61666667	224.35	0	73.06666667	99.08333333	163	126	135
	1	downloadable				33	21	298	48	139	5	1266	720	188	49	9	22	65	0	38	54	2045.366667	784.6833333	132.9833333	179.7333333	6.116666667	99.81666667	255.1833333	0	161.9666667	272.75	177	131	141
	0.95	downloadable				35	26	288	48	139	4	1302	711	212	35	6	13	66	9	0	53	1701.333333	584.6333333	132.2	67.33333333	12.68333333	32.88333333	578.35	5.016666667	0	219.4666667	189	125	136
	0.96	downloadable				34	21	283	46	134	5	1013	461	205	49	9	22	57	0	29	54	1687.25	506.9833333	135.2833333	172.6	21.48333333	97.71666667	409.7833333	0	59.66666667	210.6	197	127	138
	0.93	downloadable				27	17	275	48	128	4	651	202	202	20	3	6	67	2	9	53	970.15	363.1	121.6	65.35	0.3	0.266666667	352.8833333	0.116666667	7.4	46.58333333	183	116	123
	0.96	downloadable				18	13	284	47	138	4	779	248	240	31	6	12	65	0	10	54	1109.816667	434.8166667	149.2666667	64.48333333	3.583333333	53.3	157.9	0	3.75	278.6	216	135	148
	0.97	downloadable				29	24	288	48	139	5	701	248	217	46	9	19	67	0	11	54	1039.95	402.3333333	171.4833333	74.86666667	20.38333333	43.51666667	281.3666667	0	14.83333333	73.86666667	207	163	173
	0	notpassing				10	8	127	16	69	0	264	42	131	0	0	0	20	0	3	31	140.55	62.25	62.55	0	0	0	15.58333333	0	1.9	40.46666667	108	58	69
	1	downloadable				34	20	241	43	107	5	657	124	176	53	9	21	55	3	7	54	1104.383333	321.1166667	102.3333333	160.2166667	10.68333333	103.25	199.3166667	0.15	120.35	203.15	154	98	106
	0.93	downloadable				30	22	260	29	129	5	946	104	380	65	13	28	67	9	3	54	961.2666667	107.3833333	213.5333333	52.33333333	4.65	9.583333333	257.2666667	23.48333333	0.933333333	326.15	327	200	220
	0.97	downloadable				32	24	284	48	137	5	732	316	190	45	9	18	66	2	3	54	1190.018311	343.3666667	136.7666667	161.1166667	1.65	83.71666667	296.9	0.2	16.23333333	143.6	173	130	139
	0.95	downloadable				26	21	272	41	123	5	925	275	232	47	9	23	67	10	15	54	1830.566667	490.0666667	135.3833333	228.0666667	15.4	141.6	567.75	2.783333333	8.55	371.6	185	125	133
	0.89	downloadable				21	18	276	45	134	4	907	312	244	44	9	20	58	0	13	53	911.5	380.1333333	142.25	96.41666667	5.916666667	23.5	95.73333333	0	10.71666667	180.75	196	119	130
	0.98	downloadable				45	35	264	40	124	4	784	241	182	33	6	14	61	12	4	52	1285.983333	389.7	130.9333333	78.83333333	2.25	67.23333333	351.1	16.81666667	0.483333333	268.6	169	117	126
	0.97	downloadable				35	20	289	47	138	5	855	293	227	46	9	20	66	16	10	54	1569.133333	463.3666667	151.5666667	133.6833333	7.166666667	114.1666667	409.8	65.6	2.066666667	201.9666667	189	128	136
	0.82	downloadable				37	21	220	40	102	4	729	258	190	36	6	18	52	7	2	42	1771.783333	430.3666667	116.9833333	240.0666667	11.91666667	104.6833333	117.0666667	55.28333333	60.01666667	654.35	135	96	100
	0.94	downloadable				23	22	295	48	139	5	825	354	190	47	9	20	65	0	17	54	955.35	350.65	135.1666667	73.13333333	2.766666667	50.71666667	118	0	169.25	122.7666667	177	131	140
	0.85	downloadable				25	18	239	39	113	2	487	135	151	6	0	0	53	0	9	51	1146.716667	481	107.8833333	3.016666667	0	0	160.0833333	0	6.3	374.9166667	142	106	115
	0.72	downloadable				15	14	141	17	48	4	395	85	75	31	6	13	39	6	7	45	678.3	143.0333333	45.7	79.78333333	3.7	68.25	60.85	63.11666667	25.16666667	253.2833333	66	44	45
	0.94	downloadable				66	31	299	47	135	5	2275	924	256	46	9	20	64	59	26	54	4025.866667	1186.883333	199.7333333	315.45	40.13333333	187.0833333	792.2333333	84.81666667	249.1333333	903.25	199	122	134
	0.97	downloadable				28	26	247	35	115	5	702	195	193	43	9	19	56	3	13	52	1069.95	192.3333333	107.8333333	81.41666667	2.433333333	28.78333333	324.1666667	0.033333333	28.48333333	366.4333333	161	104	111
	0.95	downloadable				32	22	243	32	114	5	1052	299	295	49	9	21	57	5	16	54	1280.866667	490.0833333	177.3333333	57.18333333	6.35	27.75	327.5166667	1.2	23.11666667	109.4166667	254	174	188
	0	notpassing				1	1	12	1	10	0	16	2	10	0	0	0	0	0	0	2	72.13333333	0	10	0	0	0	0	0	0	60.35	10	10	10
	0.97	downloadable				33	21	230	28	110	5	776	244	203	52	9	18	48	0	35	46	817.2333333	165.1333333	119.2833333	35.08333333	2.783333333	24.73333333	107.7833333	0	240.8	150.15	142	104	113
	0.96	downloadable				21	13	286	48	139	4	767	283	212	29	6	13	66	2	0	54	1270.466667	377.0333333	132.9166667	70.35	7.466666667	45.33333333	365.7666667	0.283333333	0	191.3333333	196	128	137
	0.88	downloadable				23	15	267	43	123	3	830	324	212	19	3	6	61	5	20	51	1320.266667	388.8166667	118.5	189.9333333	1.116666667	6.45	294.65	7.583333333	80.85	203.7	180	110	120
	0.95	downloadable				21	18	289	48	139	5	665	233	213	43	9	20	67	0	8	54	966.4666667	393.0333333	140.6833333	84.13333333	6.916666667	66.63333333	189.7333333	0	105.65	69.01666667	181	131	140
	1	downloadable				62	29	285	39	137	5	860	205	197	65	9	36	66	4	39	52	2950.3	276.9666667	196.1833333	353.7166667	1.483333333	282.1	386.55	63.2	157.4166667	1515.3	183	133	143
	0.97	downloadable				41	28	287	45	139	5	1260	456	491	43	9	18	47	5	39	54	1503.4	454.5833333	355.9833333	74.13333333	5.283333333	45.68333333	184.3166667	0.566666667	131.75	296.1666667	348	297	321
	0.35	notpassing				50	33	236	34	86	0	1248	256	177	0	0	0	62	12	49	54	1744.266667	261.8	209.0666667	0	0	0	312.4333333	29.86666667	330.1666667	374.25	124	72	80
	0.96	downloadable				59	36	290	46	135	5	1162	381	285	50	9	24	60	13	16	54	1450.716667	711.2833333	135.8	38.6	0.7	19.55	186.25	133.5833333	34.06666667	243.95	205	118	126
	0.97	downloadable				21	18	268	41	137	5	595	136	206	42	9	18	53	0	15	46	704.4166667	247.2833333	134.5833333	113.4666667	1.833333333	46.8	154.0666667	0	61.45	47.2	190	125	134
	0.97	downloadable				29	20	293	47	139	5	1637	802	398	39	6	18	60	4	44	54	1948.983333	879.75	270.4166667	247.6166667	1.883333333	227.4833333	387.8333333	9.233333333	69.98333333	92.4	320	262	284
	0.97	downloadable				24	19	281	44	131	5	865	301	204	48	9	22	58	9	29	53	1148.05	335.1666667	129.3666667	139.4	19.98333333	103.7333333	289.5333333	48.25	121.85	84.7	174	121	131
	0.82	downloadable				30	24	288	48	138	3	657	175	214	28	6	12	64	9	17	53	1333.25	433.7333333	136.75	35.03333333	6.633333333	23.35	408.7333333	60.31666667	63.78333333	77.13333333	195	129	141
	0.95	downloadable				69	30	284	44	135	5	1075	257	273	41	9	18	56	6	47	54	1459.316667	236.6666667	135.7166667	60.38333333	2.283333333	44.63333333	135.9	7.416666667	39.3	933.4833333	216	129	136
	0.99	downloadable				45	27	278	38	139	5	746	205	205	34	6	12	66	3	7	54	1167.933333	226.6666667	133.9166667	58.46666667	5.9	32.01666667	304.0166667	0.583333333	0.7	367.1833333	191	129	140
	0.99	downloadable				43	26	286	47	139	4	1234	602	225	47	9	22	62	15	9	53	1868.316667	722.6333333	141.1666667	107.6833333	5.6	62.01666667	268.7	24.91666667	52.13333333	268.9	196	136	148
	0.97	downloadable				57	29	288	47	139	5	1124	455	219	46	9	21	64	8	3	53	2581.333333	665.7	139.8166667	304.9	2.4	233.45	568.2166667	0.833333333	69.76666667	771.6333333	191	126	138
	0.94	downloadable				44	24	289	48	139	4	1509	882	209	57	9	33	67	10	2	54	2164	579.0666667	127.2833333	476.95	11.31666667	330.65	533.3166667	199.2333333	18.95	224.0666667	191	125	134
	0.97	downloadable				37	24	274	44	129	5	984	338	283	34	6	12	59	9	14	53	1291.033333	504.7666667	208.85	81.51666667	2.783333333	66.21666667	398.9	0.3	2.8	188.4166667	253	194	210
	0.97	downloadable				40	21	280	47	129	5	1220	427	277	55	9	26	66	13	0	54	1820.966667	584.6666667	181.55	229.4666667	33.65	143.7	407.6666667	16.93333333	0	287.3333333	239	169	184
	1	downloadable				29	23	289	48	139	5	699	174	223	44	9	18	67	13	0	54	1392.833333	423.5833333	156.6833333	163.0833333	37.08333333	47.7	460.6	17.11666667	0	158.0666667	211	151	160
	0.99	downloadable				42	22	296	48	139	5	895	247	259	45	9	19	67	14	15	54	2077.683333	406.6666667	158.75	138.5833333	1.566666667	64.73333333	701.8833333	64	310.8333333	52.83333333	203	132	142
	0.97	downloadable				38	25	297	48	139	5	1162	353	306	53	9	24	66	13	30	54	2518.95	694.9666667	181.75	336.0666667	14.18333333	301.65	509.4333333	1.083333333	88.06666667	302.45	201	136	149
	0.96	downloadable				58	31	297	48	139	5	1286	519	284	48	9	22	66	3	33	54	3778.45	1006.166667	199.3833333	423.75	40.06666667	254.6333333	915.3833333	60.1	115.8333333	385.9	192	143	151
	0.96	downloadable				24	15	199	18	93	5	694	143	213	33	6	14	50	14	5	47	812.8666667	112.1666667	122.35	107.0166667	2.383333333	99.18333333	166.0333333	33.45	1.533333333	205.3666667	137	90	94
	1	downloadable				43	25	291	45	139	5	839	251	221	46	9	19	67	9	12	54	1790.683333	319.95	163.3166667	272.9166667	23.2	200.2666667	438.05	138.2666667	124.0333333	337	186	134	145
	0.99	downloadable				41	26	287	45	139	5	956	406	212	42	9	18	66	10	4	54	1784.566667	714.5833333	142.9333333	129.3666667	7.383333333	38.53333333	487.7666667	3.816666667	6.383333333	122.2333333	194	130	143
	0.95	downloadable				31	20	257	38	122	5	565	127	178	47	9	22	61	9	2	51	804.1833333	213.9166667	111.2166667	115.7166667	4.516666667	100.1166667	143.9	9.616666667	8.183333333	251.3166667	163	109	119
	1	downloadable				69	32	300	48	139	5	3543	2225	272	56	9	29	67	26	47	54	4643.95	1695.4	271.45	385.1666667	42.58333333	297.8333333	657.9	135.1	245.0666667	629.1333333	201	131	141
	0.97	downloadable				22	18	296	48	139	5	698	141	206	45	9	21	63	2	36	54	878.8833333	447.65	138.0666667	48.15	17.6	20.33333333	69.4	0.666666667	123.9	111.3333333	192	131	141
	0	notpassing				13	10	144	24	63	2	314	74	95	6	0	0	32	0	15	30	286.7252976	100.65	63.96666667	3.116666667	0	0	32.6	0	34.01666667	62.75863095	84	59	64
	0.93	downloadable				50	30	298	47	139	5	1217	379	327	48	9	22	67	17	23	54	3109.6	917.1666667	184.7166667	244.9166667	7.7	185.6166667	687.0166667	20.68333333	81.61666667	680.9666667	217	130	139
	0	notpassing				17	13	99	18	39	1	253	93	64	12	3	8	30	0	0	25	791.7666667	164.5833333	38.38333333	25.78333333	0.666666667	25.11666667	283.8333333	0	0	70.4	52	37	37
	0.96	downloadable				32	24	289	48	139	5	716	234	234	44	9	18	63	4	10	54	1305.3	404.3333333	153.85	89.1	20.1	49.15	341.8166667	0.216666667	35.06666667	279.9166667	195	133	143
	1	downloadable				16	15	282	47	139	4	1096	647	230	33	6	13	66	4	2	51	1129.166667	394.65	197.1666667	175.35	5.65	94.75	319.8166667	0.233333333	2.516666667	45.78333333	199	127	138
	0.95	downloadable				43	27	288	44	136	5	784	216	224	45	9	19	64	12	14	54	1735.966667	531.4333333	125.6333333	121.75	61.4	29.3	524.5666667	64.23333333	15.7	222.2666667	204	118	128
	0.86	downloadable				37	27	280	47	129	5	1192	646	244	44	9	18	67	3	22	53	2239.433333	941.2	253.5833333	168.8333333	2.233333333	35.66666667	377.75	63.13333333	83.96666667	204.7333333	201	124	135
	0.97	downloadable				37	29	265	41	127	5	834	209	263	44	9	18	53	22	3	53	1332.166667	492.5666667	170.1666667	50.88333333	3.6	27.53333333	395.95	28.88333333	3.816666667	249.75	240	167	174
	0.87	downloadable				31	19	262	42	125	4	1089	493	222	36	6	14	58	21	4	50	2235.516667	1039.85	134.1666667	210.4333333	7.833333333	131.2	514.95	96.35	63.93333333	133.95	185	129	134
	0.79	downloadable				28	23	175	33	62	5	727	343	83	33	6	13	25	0	33	43	954.8333333	497.4666667	58.4	64.41666667	1.833333333	50.31666667	59.3	0	153.2666667	126.6333333	79	58	61
	0.94	downloadable				61	31	203	28	96	5	786	260	179	35	6	13	38	4	11	48	2257.116667	791.3	173.8166667	143.7	2.483333333	10.58333333	256.05	0.383333333	9.633333333	559.4166667	149	86	93
	0.96	downloadable				29	23	290	48	139	5	893	442	208	44	9	18	66	2	12	54	1222.716667	496.7666667	135.7666667	140	17.06666667	51.91666667	350.1833333	0.866666667	75.2	55.91666667	170	131	139
	0.97	downloadable				27	21	279	45	136	5	1103	525	233	44	9	20	54	12	7	54	819.7666667	288.85	132.1333333	33.18333333	3.516666667	20.63333333	189.9833333	61.25	0.4	160.9333333	188	123	134
	0.96	downloadable				32	25	294	48	139	5	944	270	301	45	9	18	67	10	19	54	1225.216667	426.3833333	145.25	196.0833333	20.5	43.65	240.0666667	60.31666667	2.233333333	170.6166667	210	125	137
	0.87	downloadable				31	23	286	47	136	5	843	170	349	45	9	18	67	4	5	54	938.3166667	231.6833333	278.65	78.56666667	8.766666667	58.5	300.1	47.18333333	66.03333333	67.5	329	272	290
	0.97	downloadable				39	25	212	21	103	4	706	150	181	43	9	22	55	5	2	46	1578.516667	223.05	116.5166667	157.9833333	18.01666667	119.5333333	421.6666667	34.61666667	0.083333333	587.2666667	162	114	118
	0.93	downloadable				30	21	293	48	139	5	746	205	241	47	9	19	67	5	18	54	1008.616667	515.4	140.8833333	47.16666667	5.183333333	29.11666667	166.2833333	0.733333333	5	176.9	194	125	134
	0.99	downloadable				70	35	299	48	139	5	2053	1196	240	53	9	26	67	32	16	54	3528.75	1230.933333	155.5166667	512.0333333	10.58333333	466.8333333	490.5333333	101.9833333	77.45	671.85	193	138	150
	0.97	downloadable				31	20	292	47	139	5	886	322	250	44	9	18	65	0	28	53	1639.683333	429.55	176.4666667	165.9	3.716666667	86.98333333	396.4	0	224.5333333	157.5333333	180	132	143
	0.97	downloadable				41	34	242	39	114	5	1373	854	190	51	9	24	49	13	0	51	1644.266667	568.05	117.85	260.2333333	2.383333333	129.0833333	281.6	41.56666667	0	217.5666667	168	99	108
	0	notpassing				42	33	120	34	3	0	1008	282	4	0	0	0	56	13	48	43	744.9	488.3166667	3	0	0	0	107.9666667	0.533333333	10.38333333	131.6666667	4	3	3
	0.72	downloadable				16	11	183	20	92	2	430	87	156	25	6	13	47	2	3	41	452.6	140.0166667	83.93333333	13	1.783333333	10.45	129.85	0.1	1.316666667	112.8333333	142	78	82
	0.98	downloadable				23	17	287	48	139	4	707	196	243	44	9	20	64	3	5	54	982.4833333	262.8166667	146.9833333	252.0833333	3.033333333	117.6833333	249.5333333	0.033333333	62.06666667	47.13333333	209	142	152
	0.1	notpassing				1	1	14	0	11	0	23	0	13	0	0	0	0	0	0	3	5.966666667	0	12	0	0	0	0	0	0	2.266666667	13	12	12
	0.1	notpassing				1	1	12	0	10	0	20	0	14	0	0	0	0	0	0	2	70.13333333	0	14	0	0	0	0	0	0	6.783333333	14	14	14
	0.1	notpassing				1	1	12	0	10	0	17	0	13	0	0	0	0	0	0	2	6.833333333	0	13	0	0	0	0	0	0	1.633333333	13	13	13
	0.79	downloadable				22	17	236	23	128	2	679	81	302	27	6	14	52	9	0	50	517.0666667	107.3333333	207.4333333	21.73333333	0.75	18.2	234.4	5.95	0	89.66666667	274	202	222
	0	notpassing				9	9	8	0	0	2	29	0	0	2	0	0	0	0	2	5	200.1833333	0	0	35.78333333	0	0	0	0	0.95	163.45	0	0	0
	0	notpassing				11	7	184	32	87	0	390	129	145	0	0	0	45	0	0	39	658.4166667	211.55	74.13333333	0	0	0	81.28333333	0	0	197.2	136	70	73
	0.25	notpassing				171	83	92	5	12	2	676	47	22	3	0	0	11	2	43	39	2593.016667	69.08333333	16	6.483333333	0	0	60.63333333	0.083333333	297.8666667	2105.75	16	16	16
	0.87	downloadable				68	28	283	48	128	5	2329	1594	219	42	9	18	66	18	6	54	4830.966667	2501.333333	175.65	84.15	2.616666667	15.71666667	820.8	64.3	0.183333333	839.3333333	195	123	131
	0.98	downloadable				39	23	278	35	139	5	873	237	258	50	9	22	66	10	8	54	1322.066667	319.0333333	151.3166667	137.8333333	9.883333333	109.6333333	220.4333333	103.2833333	94.78333333	297.7833333	209	119	127
	0.81	downloadable				27	20	268	39	138	3	834	328	238	27	5	13	60	6	3	51	1619.466667	464.7	128.95	230.4666667	2.416666667	160.45	356.7666667	0.183333333	17.18333333	253.9166667	213	117	127
	0.97	downloadable				27	19	211	5	116	5	459	32	187	41	9	19	47	0	14	51	481.8166667	66.38333333	116.1333333	47.85	3.7	37.03333333	142.8333333	0	58.45	65.55	164	113	122
	0.96	downloadable				60	38	295	47	139	5	1063	304	222	46	9	22	67	7	38	54	2681.35	648.8333333	133.8166667	471.3166667	38.36666667	237.1333333	577.2	1.366666667	19.01666667	561.3166667	197	129	137
	0.95	downloadable				32	22	297	48	139	4	1116	388	247	40	9	19	56	0	51	54	764.1833333	229.3833333	139.5666667	66.06666667	12.3	17.73333333	145.6833333	0	19.01666667	189.1666667	223	137	146
	0.96	downloadable				21	15	288	47	139	5	761	207	219	43	9	18	60	5	15	52	1085.916667	343.3333333	131	134.3333333	1.016666667	5.45	279.9333333	0.316666667	90.15	152.1	203	128	137
	0.93	downloadable				47	27	269	42	127	4	1672	850	252	51	10	28	63	5	12	54	2136.483333	860	191.85	53.81666667	7.183333333	38.1	256.35	0.166666667	69.75	529.2166667	170	115	126
	0.97	downloadable				29	23	279	45	134	5	890	192	341	43	9	20	51	3	27	53	877.6166667	417.6333333	211.85	27.73333333	6.016666667	8.133333333	115.85	0.05	158.7166667	94.9	290	206	223
	1	downloadable				21	14	236	34	116	4	603	198	179	35	6	13	47	0	12	47	958.35	350.7666667	126.4166667	42.48333333	1.866666667	27.43333333	102.7833333	0	158.8	112.1333333	153	108	114
	1	downloadable				33	25	270	39	120	5	917	218	236	46	9	19	57	2	42	53	1069.133333	210	177.6833333	106.8333333	3.35	89.25	278.9833333	60	52	294.4	218	170	184
	0.98	downloadable				72	33	299	47	139	5	2565	1567	242	46	9	19	67	27	26	54	3184.266667	1571.683333	160.9666667	302.4666667	29.4	203.6333333	541.45	38.18333333	18.6	325.7333333	206	138	148
	0.97	downloadable				31	23	283	45	139	5	727	219	222	48	9	20	63	0	2	54	1230.216667	383.2833333	133.0833333	107.25	10.85	26.31666667	576	0	6.55	77.21666667	194	124	136
	0.93	downloadable				20	16	173	24	86	4	356	66	116	43	9	19	35	9	0	37	927.8333333	113.1	83.66666667	221.0666667	19.7	171.0333333	233.6	10.56666667	0	276.9833333	106	80	85
	0.99	downloadable				23	17	281	43	139	4	628	188	211	30	6	13	66	2	2	53	479.0166667	115.1333333	130.0833333	50.03333333	3.65	41.8	147.4	1.483333333	8.283333333	64.55	199	128	140
	0.94	downloadable				19	17	252	40	125	4	541	128	191	36	6	16	52	3	14	48	996.05	223.5833333	115.2333333	94.83333333	4.516666667	79	343.1666667	0.116666667	110.2333333	86.28333333	175	112	126
	0.88	downloadable				30	21	287	48	139	4	1120	564	249	42	9	19	67	6	0	54	1671.883333	803.9833333	147.2	10.96666667	2.366666667	3.75	402.5333333	1.683333333	0	183.7333333	214	125	138
	0.75	downloadable				11	9	237	39	120	2	723	280	257	6	0	0	47	0	7	43	543.35	239.5	130.2333333	2.516666667	0	0	81.28333333	0	33.66666667	79.93333333	225	122	133
	0.87	downloadable				34	26	281	48	129	5	1357	484	386	45	9	20	67	15	0	53	2540.716667	1278.666667	303.8	152.9833333	5.566666667	135.15	601.7	33.3	0	244.3666667	333	281	305
	0.95	downloadable				24	20	278	47	130	4	871	188	246	32	6	13	59	0	35	54	1068.283333	406.35	137.1666667	129.4833333	3.533333333	111.5333333	139.9833333	0	164.9	85.3	197	119	131
	0.94	downloadable				36	23	256	44	131	4	988	572	186	33	6	12	52	0	0	46	1757.3	645.2	121.8833333	173.15	25.68333333	13.61666667	513.5	0	0	270.25	171	121	131
	0.97	downloadable				28	19	184	24	84	4	550	144	171	45	9	21	45	0	3	45	1769.633333	274.6	120.3	381.75	8.066666667	209.8	272.5666667	0	5.65	678.15	148	112	119
	0.96	downloadable				36	23	294	48	137	4	1636	774	296	38	6	15	63	12	37	53	1393.970104	445.2333333	164.7	212.1333333	5.516666667	134.7333333	176.3166667	6.45	73.31666667	358.3201044	227	138	151
	0.96	downloadable				23	18	198	28	95	4	579	145	193	32	6	12	45	0	0	48	702	254.1	119.4666667	83.23333333	1.866666667	12.01666667	193.0666667	0	0	83.63333333	176	117	125
	1	downloadable				28	19	229	36	96	5	600	196	129	48	9	19	62	3	4	51	1245.133333	261.3833333	96.56666667	56.85	3.033333333	43.2	230.5	0.8	1.183333333	245.45	123	90	95
	0.93	downloadable				32	21	270	40	133	5	1288	473	304	49	9	24	54	10	10	54	1421.766667	421.6333333	188.4666667	196.5166667	9.75	110.8166667	379.3666667	3.383333333	72.6	234.85	275	170	186
	0.85	downloadable				23	19	201	31	85	5	695	244	167	38	6	14	46	7	22	48	1726.883333	539.8	97.36666667	202.6666667	11.36666667	46.13333333	478.9666667	8.1	116.8666667	113.1166667	140	83	83
	0.98	downloadable				23	18	283	47	134	5	696	157	228	43	9	18	67	11	0	54	610.1	295.35	149.4666667	81.85	16.56666667	53.55	80.96666667	3.95	0	82.91666667	213	146	157
	0.82	downloadable				23	17	183	28	80	3	744	386	170	20	3	7	46	4	11	40	776.25	254.25	87.06666667	78.53333333	0.666666667	7.566666667	186.4333333	57.81666667	25.36666667	14.35	111	73	77
	0.83	downloadable				28	21	225	27	108	4	799	188	309	18	3	6	50	3	14	50	1209.483333	366.2166667	208.4333333	23.48333333	1.333333333	6.55	161.0833333	0.316666667	65.75	263.25	240	180	187
	1	downloadable				44	26	180	26	78	5	882	328	176	48	9	22	35	6	2	48	2074.701304	677.3333333	112.6333333	129.7666667	20.25	94.53333333	452.6333333	24.38333333	0.166666667	382.5679711	126	83	87
	0.87	downloadable				37	22	282	48	129	5	920	285	240	44	9	18	67	17	14	54	1225.166667	369.3166667	187.4833333	72.31666667	12.56666667	49.13333333	332.5833333	62.86666667	101.1	146.35	169	122	131
	0.93	downloadable				27	17	292	48	139	4	1192	496	324	31	6	12	51	2	40	54	1425.4	665.25	236.2333333	84.61666667	2.266666667	9.616666667	117.25	60	133.8	299.85	302	228	240
	0.99	downloadable				26	22	289	45	139	4	755	149	212	34	6	15	61	8	19	53	719.5	231.5666667	126.25	61.78333333	3.35	47.86666667	110.95	4.5	153.9166667	79.76666667	197	125	137
	0.92	downloadable				73	38	254	17	127	5	1463	122	198	50	9	25	67	29	14	54	3521.083333	166.6	138.3166667	474.3	38.68333333	303.5666667	1398.066667	42.91666667	122.7333333	832.4166667	169	122	131
	0.96	downloadable				36	28	273	42	132	5	787	225	213	48	9	22	61	11	3	53	745.4333333	297.0666667	127.6666667	123.6166667	29.95	63.86666667	97.9	3.416666667	3.716666667	109.5833333	193	119	130
	1	downloadable				36	23	295	48	139	5	1522	852	271	46	9	18	66	18	2	54	1936.316667	528.8833333	206.9166667	112.9833333	8.133333333	81.41666667	446.95	85.13333333	0.666666667	342.6833333	235	167	182
	0.92	downloadable				49	25	296	48	139	5	898	245	238	47	9	21	67	3	38	54	1772.516667	492.4166667	127.0666667	295.3666667	2.383333333	159.5666667	493.6	3.65	8.316666667	296.4666667	204	119	129
	0.95	downloadable				41	30	221	34	107	5	741	220	216	53	9	28	32	0	3	54	1569.683333	230.0333333	132.2833333	512.0833333	17.35	388.85	241.8833333	0	53.05	258.8166667	166	115	123
	0	notpassing				14	9	125	19	55	2	251	63	73	6	0	0	31	0	8	26	429.3333333	99.75	53.63333333	4.816666667	0	0	100.2833333	0	110.15	89.06666667	69	53	59
	0.8	downloadable				17	15	219	36	102	3	704	332	148	28	6	14	47	4	2	48	964.25	460.7833333	94.56666667	45.78333333	1.616666667	43.11666667	114.7	9.166666667	0.05	163.2166667	138	93	98
	0.99	downloadable				41	24	285	46	129	5	1536	709	217	47	9	19	67	24	23	54	3481.05	1093.433333	150.35	225.6	10.78333333	132.9	1054.4	2.383333333	107.8333333	469.75	192	123	133
	0.96	downloadable				23	20	289	45	139	5	907	294	236	45	9	20	66	3	9	54	901.3833333	338.65	132.0833333	97.36666667	7.916666667	85.13333333	272.6166667	0.85	3.5	100.8666667	200	127	137
	0.95	downloadable				29	25	282	45	138	5	730	149	231	61	9	19	64	8	2	52	1391.05	216.2166667	143.05	151.1833333	21.9	33.38333333	219	112.55	0.033333333	500.4166667	206	138	149
	0.87	downloadable				30	21	279	46	129	5	705	192	227	32	6	14	64	8	20	51	1447.033333	417.5166667	115.3333333	139.8	1.2	74.26666667	453.1166667	38.3	64.55	142.1333333	193	108	119
	0.89	downloadable				31	17	278	47	135	3	869	274	341	18	3	6	64	2	9	52	1045.25	465.7166667	251.7666667	11.73333333	1.333333333	7.266666667	83.41666667	0.4	8.883333333	306.2666667	313	240	261
	0.65	notpassing				8	8	170	27	77	3	430	77	171	8	0	0	36	0	18	36	285.6166667	113.35	122.2166667	2.65	0	0	62.9	0	16.31666667	43.11666667	152	102	112
	0.83	downloadable				24	19	231	35	104	2	655	223	143	27	6	13	59	16	0	50	832.5333333	339.05	99.66666667	73.48333333	4.883333333	6.016666667	185.2	65.48333333	0	45.06666667	136	99	103
	0.96	downloadable				32	22	277	48	121	5	755	273	186	31	6	13	67	2	22	54	1235.083333	427.0833333	114.3666667	13.55	1.45	6.016666667	246.9833333	0.05	181.85	254.5666667	158	109	115
	0.99	downloadable				25	21	243	41	102	5	882	302	270	35	6	13	20	0	55	54	1560.216667	609.2333333	207.0333333	120.3833333	18.66666667	70.53333333	195.1666667	0	322.15	147.1833333	221	183	201
	0.99	downloadable				19	19	291	48	139	5	1174	371	432	47	9	23	67	9	16	54	1081.1	547.9833333	319.1166667	71.63333333	5.7	58.85	138.8333333	19.25	55.36666667	98.2	310	238	251
	0.95	downloadable				30	20	290	47	139	5	1198	468	255	42	9	18	67	12	10	54	1001.633333	489.1833333	142.3666667	45.15	9.95	21.95	133.25	7.933333333	12.1	195.8333333	223	134	146
	0.94	downloadable				56	26	296	47	139	5	1164	293	238	49	9	18	66	15	12	54	2069.416667	790.35	185.8166667	89.01666667	1.966666667	53.15	450.25	24.73333333	1.9	367.5333333	202	128	139
	0.96	downloadable				56	32	300	47	139	5	1248	417	229	47	9	20	49	2	72	54	1913.8	983.3333333	127.2833333	60.38333333	1.366666667	51.46666667	86.95	0.116666667	435.9	217.2166667	207	125	137
	0.95	downloadable				29	19	290	48	139	5	908	335	286	43	9	18	65	2	19	54	1082.75	401.2	169.95	37.13333333	4.933333333	19.3	210.0666667	2.783333333	19.61666667	283	210	138	146
	0.97	downloadable				53	28	287	48	139	5	1201	562	233	48	9	20	59	12	0	54	1953	844.35	165.9166667	125.3	14.03333333	87.9	651.85	20.83333333	0	132.9666667	209	132	142
	0.38	notpassing				18	15	41	2	11	2	111	9	11	6	0	0	7	0	17	16	446.55	4.55	11	4.083333333	0	0	150.4833333	0	90.71666667	195.9	11	11	11
	0.82	downloadable				21	17	223	23	118	2	470	99	200	15	3	6	57	0	0	49	1172.466667	285.0833333	127.45	16.83333333	2.516666667	6.783333333	463.5333333	0	0	236.7666667	183	118	122
	1	downloadable				56	37	286	48	136	5	838	256	212	48	9	22	56	2	27	54	1491.366667	354.5	144.5166667	262.3333333	23.25	45.48333333	174.75	0.766666667	321.7833333	213.3166667	190	128	141
	0.95	downloadable				32	22	288	46	138	5	1088	330	373	46	9	19	66	4	10	54	1388.45	465.3833333	286.9833333	35.36666667	2.35	14.7	337.35	42.1	10.65	332.5666667	342	276	299
	0.96	downloadable				29	23	288	47	139	5	956	335	262	56	9	18	66	7	11	54	1072.066667	425.05	152.4333333	181.05	4.65	44.33333333	126.8666667	1.4	1.833333333	118.3	208	127	137
	0.97	downloadable				36	25	289	46	136	5	884	176	323	47	9	19	67	22	0	54	913.8833333	236.6666667	191.9333333	65.96666667	9.866666667	24.36666667	247.8	89.61666667	0	92.3	197	125	134
	0.91	downloadable				57	33	286	43	139	5	917	223	277	45	9	18	67	10	4	54	1955.45	442.3666667	140.65	99.93333333	8.1	13.48333333	311.6	151.6	9.6	549.8	235	127	136
	1	downloadable				28	19	179	23	85	5	455	87	124	45	9	20	38	0	13	42	568.0666667	89.68333333	99.85	54.28333333	5.116666667	39.8	160.1666667	0	10.01666667	124.8166667	114	95	100
	0.91	downloadable				48	24	269	46	124	4	1062	378	347	33	6	15	54	7	20	54	3069.533333	1012.55	292.4166667	277.85	34.28333333	117.1	713.6	41.53333333	296.2333333	302.5666667	282	215	232
	0.96	downloadable				24	21	259	41	125	5	997	491	234	45	9	19	61	8	0	51	1207.866667	536.8333333	143.0166667	52.7	3.316666667	31.41666667	217.0833333	9.816666667	0	145.9333333	173	114	123
	0.82	downloadable				22	17	162	26	66	3	511	185	99	34	6	20	34	0	16	41	666.8666667	207.6333333	59.98333333	224.8166667	5.766666667	155.4166667	63.38333333	0	4.516666667	98.76666667	87	59	63
	0.94	downloadable				35	27	291	48	139	5	1009	297	393	30	6	12	67	9	11	54	1150.8	649.0666667	239.0166667	11.83333333	3.216666667	5.166666667	268.3833333	5.05	2.866666667	91.53333333	332	226	250
	0.97	downloadable				36	22	288	47	139	5	759	154	317	49	9	22	66	10	4	54	1693.45	344.4333333	157.5833333	450.2166667	86.51666667	228.3666667	400.2333333	121.3166667	1.2	236.9833333	185	129	138
	0.89	downloadable				24	16	272	44	132	3	794	220	283	44	9	22	60	5	16	54	852.3333333	301.3833333	205.6333333	83.46666667	5.583333333	69.88333333	182.6166667	0.033333333	3.266666667	95.75	258	200	215
	0.1	notpassing				1	2	22	2	10	0	28	6	10	0	0	0	0	0	0	11	79.99960317	5.099603175	10	0	0	0	0	0	0	61.56666667	10	10	10
	0.92	downloadable				31	23	242	33	121	3	657	176	206	29	6	12	54	7	11	49	976.9833333	176.4166667	127.5666667	27.63333333	3.183333333	15.63333333	219.65	15.55	92.91666667	331.4833333	186	108	115
	0.35	notpassing				30	22	156	27	52	2	495	179	69	5	0	0	38	0	23	42	1333.033333	373.9833333	55	103.7166667	0	0	135.7	0	40.41666667	577.0333333	65	55	57
	0.8	downloadable				17	14	227	21	118	2	542	101	218	17	3	7	57	2	3	51	562.6333333	124.9333333	128.45	9.45	0.733333333	4.416666667	98.78333333	0.366666667	12.75	201.1166667	177	101	106
	0.99	downloadable				66	34	289	47	138	5	1289	499	240	47	9	21	66	17	0	54	3092.3	1194.383333	175.5	169.9	7.983333333	28.6	786.95	173.7	0	439.8333333	200	135	145
	0.77	downloadable				21	14	162	32	56	4	658	352	75	21	3	6	42	7	0	45	1181.783333	400.45	50.23333333	100.8166667	0.866666667	32.35	319.45	60.15	0	188.0833333	70	50	51
	0.91	downloadable				32	23	287	48	138	5	751	228	238	43	9	18	62	0	17	53	1714.55	359.75	159.8833333	107.9333333	4.133333333	35.68333333	647.3833333	0	106.6166667	300.4	206	147	156
	0	notpassing				4	2	31	5	10	0	47	15	10	0	0	0	7	0	0	13	145.6	26.63333333	10	0	0	0	30.65	0	0	61.9	10	10	10
	0.1	notpassing				3	2	65	11	25	0	149	38	33	0	0	0	23	3	2	16	169.1	46.3	23.01666667	0	0	0	37.35	0.083333333	0.05	66.11666667	31	23	24
	0.98	downloadable				35	24	261	45	122	4	983	333	209	33	6	14	53	6	12	53	1546.633333	466.2666667	109.5333333	93.55	7.083333333	17.96666667	96.71666667	0.716666667	10.81666667	697.2166667	188	106	113
	0.99	downloadable				57	32	286	39	139	5	1103	199	311	47	9	21	62	26	3	54	2059.533333	631.8833333	219.6833333	153.0166667	30.46666667	92.35	472.55	77.81666667	2.433333333	254.2166667	247	162	178
	0.98	downloadable				47	24	292	48	138	5	1160	388	299	49	9	18	67	14	6	54	2146.283333	798.0666667	173.85	111.85	28.05	46.5	592.25	2.183333333	2.516666667	402.9166667	201	127	135
	0	notpassing				33	23	58	2	0	0	302	25	0	0	0	0	6	0	29	43	746.7166667	0	0	0	0	0	5.133333333	0	324.0333333	352.6666667	0	0	0
	1	downloadable				51	29	298	48	139	5	1871	999	237	48	9	22	67	34	10	54	2793.083333	1244.25	179.55	284.9	3.133333333	250.5166667	538.5333333	17.61666667	69.01666667	207.8833333	187	131	140
	0.98	downloadable				57	28	279	43	137	4	1059	371	261	31	6	14	62	23	2	49	1853.183333	862.1166667	208.85	45.65	0.566666667	12.36666667	569.6833333	83.33333333	0.05	69.13333333	210	120	129
	0.93	downloadable				44	26	294	47	139	4	1626	977	230	32	6	13	58	4	43	54	2491.116667	1048.85	147.8333333	332	5.316666667	61.9	100	0.466666667	322.9833333	470.3666667	192	132	142
	0.96	downloadable				25	15	275	37	138	4	654	163	252	34	6	13	67	4	2	54	1004.566667	169.5333333	125.85	166.1166667	2.333333333	84.55	345.5833333	0.633333333	17.03333333	191.8333333	225	121	135
	1	downloadable				46	23	280	42	136	5	844	206	237	48	9	20	64	9	0	54	1320	231.7666667	141.7833333	90.76666667	5.533333333	57.33333333	392.2	13.88333333	0	319.0333333	206	126	138
	1	downloadable				23	16	270	32	136	5	670	112	228	42	9	20	65	9	9	53	581.85	144.2833333	133.3666667	75.06666667	4.983333333	63.16666667	124.7	35.33333333	92.93333333	26.93333333	203	125	133
	0.93	downloadable				36	19	249	37	112	5	1191	577	203	44	9	20	56	4	28	50	1786.7	972	121.8833333	89.13333333	17.81666667	34.01666667	117.5166667	0.183333333	155.9833333	208.1666667	171	112	124
	0.98	downloadable				25	16	212	35	104	4	606	240	162	31	6	12	44	3	9	37	1195.7	262.2833333	111.75	86.96666667	27.25	47.4	299.25	2.033333333	163.9	144.95	146	100	106
	0.99	downloadable				31	24	287	48	139	5	663	206	227	34	6	12	66	0	4	54	728.55	339	180.45	19.93333333	3.833333333	8.55	137.1833333	0	3.55	127.9666667	194	144	155
	0.95	downloadable				39	23	226	38	103	5	902	304	193	46	9	20	34	0	19	54	814.2333333	189.8666667	104.8166667	33.16666667	6.55	9.916666667	47.18333333	0	104.1666667	298.9	159	98	106
	0.96	downloadable				53	30	290	47	139	4	1371	357	479	48	9	24	63	8	10	54	1056.933333	400.55	292.8833333	60.56666667	8.383333333	41.53333333	280.8833333	1.35	17.53333333	140.1666667	371	270	292
	0.94	downloadable				27	21	204	24	95	4	508	81	136	34	6	14	48	0	11	50	636.5833333	113.05	88.15	148.7666667	4.3	134.3	178.6333333	0	16	129.85	126	87	92
	0.94	downloadable				24	23	292	47	139	5	808	169	304	47	9	19	67	11	15	54	1559.19437	325.55	238.5166667	130.25	14.33333333	69.31666667	378.9	2.083333333	111.0333333	349.2777029	237	158	170
	0.16	notpassing				46	21	106	20	34	1	526	268	40	4	0	0	28	2	17	29	1631.65	819.8666667	30	1.283333333	0	0	81.68333333	7.733333333	50.41666667	499.8	39	30	33
	1	downloadable				30	18	261	20	139	5	699	125	237	45	9	19	63	2	14	53	921.7	196.2666667	139.0333333	152.05	9.166666667	88.08333333	215.6666667	60.01666667	16.65	146.8333333	206	127	136
	0.97	downloadable				29	24	281	48	126	5	972	316	222	44	9	18	50	4	45	54	1333.3	398.6833333	147.3833333	101.05	14.11666667	62.2	171.8166667	18.46666667	122.2333333	194.9666667	183	120	129
	1	downloadable				43	19	247	36	119	5	905	403	194	44	8	20	50	10	10	52	1739.416667	671.3166667	146.6166667	148.1	2.433333333	59.91666667	376.65	69.13333333	7.1	111.9	157	112	123
	0.97	downloadable				44	25	292	47	139	5	1791	996	299	47	9	20	67	5	28	54	2595.583333	802.3166667	260.15	156.95	14.41666667	116.25	498.3833333	6.366666667	141.15	505.2	207	164	174
	0.97	downloadable				37	22	287	47	136	5	1174	498	235	48	9	21	67	9	14	52	2043.766667	849.5166667	135.3666667	199.75	3.866666667	71.41666667	388.7333333	0.333333333	83.36666667	316.7666667	201	131	141
	0.94	downloadable				54	30	289	47	139	5	1382	306	486	46	9	23	59	17	14	54	2143.683333	564.35	223.6833333	203.55	14.83333333	115.5	441.1666667	70.73333333	49.88333333	606.45	297	205	224
	0.93	downloadable				40	28	290	47	139	5	907	300	294	45	9	19	67	9	7	54	2036.55	740.4166667	127.0333333	160.8333333	19.58333333	52.1	631.8166667	2.366666667	6.6	171.35	210	123	135
	0.93	downloadable				72	36	290	47	139	5	1360	452	416	47	9	23	66	16	3	54	3744.183333	1195.516667	284.1833333	333.1333333	67.68333333	197.5333333	903.95	85.03333333	60.26666667	837.3666667	318	240	263
	0.97	downloadable				32	25	291	48	139	5	1207	429	374	50	9	21	63	12	0	54	1272.733333	391.8833333	306.35	177.9666667	13.66666667	72.48333333	311.4333333	175.6333333	0	79.11666667	336	294	318
	0.99	downloadable				74	34	293	47	135	5	1299	513	258	44	9	20	65	34	5	54	3999.483333	1534.65	256.3833333	255.0166667	36.43333333	140.9166667	1208.083333	24.73333333	19.63333333	182.3	210	163	179
	0.92	downloadable				22	16	107	10	42	4	390	58	76	41	9	19	12	0	19	36	844.5	221.7666667	59.41666667	88.28333333	20.53333333	61.95	72.15	0	100.9833333	158.4333333	62	59	59
	0.99	downloadable				26	20	178	16	86	5	507	43	186	46	9	19	34	11	0	46	746.75	45.83333333	153.3666667	142.95	41.1	78.08333333	234.85	56.93333333	0	201.65	181	153	164
	0	notpassing				17	10	163	28	71	2	564	248	114	6	0	0	38	0	6	38	564.9078654	221.45	91.26666667	9.9	0	0	63.98333333	0	1.066666667	174.2911987	96	66	71
	0.91	downloadable				47	44	201	28	89	5	615	119	145	69	9	19	42	3	13	51	1075.05	201.2666667	87.01666667	155.5666667	5.05	10.13333333	127.8	0.566666667	173.1	161.8666667	136	86	90
	0	notpassing				5	3	64	6	29	0	125	21	46	0	0	0	19	0	0	18	133.4833333	20.06666667	26.63333333	0	0	0	31.2	0	0	65.25	41	26	27
	1	downloadable				30	22	292	46	139	5	968	279	347	43	9	19	67	2	26	54	1129.4	500.4833333	268.3	35.68333333	1.45	22.65	231.5666667	0.033333333	160.3166667	69.53333333	330	267	289
	1	downloadable				25	21	294	47	136	5	829	204	230	47	9	21	67	2	40	54	788.25	273.6166667	198.45	38.25	3.5	25.01666667	128.4	0.083333333	16.18333333	121.5	185	123	134
	1	downloadable				51	28	287	48	133	5	1652	965	258	49	9	20	66	2	34	54	4255.883333	1953.95	193.5833333	274.7666667	7.45	245.4166667	799.5166667	27.78333333	213.95	160.3666667	216	177	189
	0.99	downloadable				37	23	272	46	133	5	679	230	192	37	6	17	53	0	4	54	2089.216667	441.4666667	149.4	357.8	3.85	218.85	588.0166667	0	0.2	351.3333333	178	128	137
	0.98	downloadable				69	32	297	48	139	5	2068	1045	273	43	9	19	67	32	0	54	3762.216667	1268.35	174.8833333	219.2666667	12.18333333	104.3666667	645.9333333	196.6666667	0	890.0833333	225	156	167
	0.9	downloadable				53	31	294	47	138	5	1263	591	238	45	9	18	65	7	41	54	2172.216667	762.3	126.9333333	205.8333333	14.53333333	50.35	441.9166667	2.133333333	302.5666667	303.7666667	212	122	138
	0.89	downloadable				36	22	205	28	97	5	660	197	159	36	6	16	48	5	3	47	1337.033333	372.3833333	90.51666667	259.6333333	2.533333333	71.21666667	327.1333333	78.25	5.533333333	208.75	144	87	95
	0.94	downloadable				45	33	282	46	137	5	821	280	265	45	9	20	66	3	0	54	1515.116667	398.2833333	126.3	317.6666667	80.38333333	211.6166667	461.3166667	0.05	0	114.0166667	232	117	128
	1	downloadable				33	21	298	46	139	5	849	199	218	45	9	18	66	1	45	54	1610.7	225.0833333	197.3666667	62.48333333	3.3	40.58333333	281.9833333	0.033333333	105.4833333	743.3333333	202	135	143
	0.97	downloadable				28	21	291	48	139	5	1062	498	272	45	9	18	67	7	8	54	1584.533333	421.35	146.3666667	236.2333333	4.4	44.25	635.4333333	11	61.88333333	108.8166667	195	127	138
	0.96	downloadable				21	16	288	48	135	5	796	225	313	49	9	18	63	0	15	54	854.8333333	329.0666667	234.9	25.03333333	1.716666667	11.86666667	195.7	0	88.71666667	131.7333333	295	229	251
	0.99	downloadable				90	42	292	44	139	5	2345	1117	391	47	9	19	67	22	0	54	4164.716667	1486.083333	434.85	260.8333333	8.3	110.45	525.5333333	67.53333333	0	1250.05	187	132	140
	0.92	downloadable				30	20	276	35	138	4	914	158	252	38	6	12	66	10	14	54	1282.933333	324.4666667	139.35	54.7	4.783333333	34.81666667	293.55	7.366666667	88.56666667	283.8333333	222	119	129
	0.96	downloadable				40	24	282	44	139	5	919	353	214	46	9	20	67	0	3	54	1404.583333	333.2166667	137.75	201.1666667	21.75	164.6333333	217.7666667	0	1.266666667	258.8	192	129	140
	0.9	downloadable				42	23	272	33	137	4	730	160	219	45	9	21	67	10	2	53	2321.766667	329.8666667	137.75	263.4666667	22.35	104.1166667	657.3666667	117.75	0.383333333	651.2666667	193	121	133
	0	notpassing				2	2	14	0	10	0	18	0	10	0	0	0	2	0	0	3	11.90515873	0	10	0	0	0	5.35515873	0	0	3.466666667	10	10	10
	0.96	downloadable				26	20	290	48	139	5	760	192	246	45	9	20	66	7	14	53	1652.25	384.1333333	189.9333333	97.66666667	4.5	86.38333333	594.2166667	40.08333333	43.36666667	293.4166667	196	146	157
	0.98	downloadable				48	29	290	48	139	5	973	266	267	48	9	20	67	9	10	54	2048.833333	537.5833333	135.35	135.3	15.31666667	105.2333333	522.1333333	0.833333333	15.76666667	588.95	204	126	137
	0.94	downloadable				25	20	272	38	127	5	829	300	206	43	9	18	58	25	0	54	1047.566667	624.1833333	126.6166667	18.83333333	2.816666667	11.63333333	191.7833333	3.3	0	84.03333333	186	112	117
	0	notpassing				33	24	208	39	87	3	791	291	159	20	3	6	48	15	3	46	1539.933333	485.4	153.35	100.8	2.816666667	11.95	341.9666667	3	0.083333333	304.75	121	77	82
	0.29	notpassing				12	10	106	10	28	1	280	60	68	4	0	0	42	3	9	33	356.4666667	76.31666667	29.26666667	3.15	0	0	158.75	1.083333333	13.61666667	23.25	30	23	26
	0.95	downloadable				33	25	276	46	130	5	861	313	262	45	9	18	66	2	2	53	1600.866667	550.8	153.1833333	173.6166667	4.55	79.56666667	416.5833333	33.7	0.1	139.25	182	116	124
	0.78	downloadable				40	22	282	45	127	5	941	216	232	35	6	15	66	33	0	53	2021.333333	412.9166667	138.35	155.8	4.783333333	121.5833333	769.2833333	136.5666667	0	179.5	169	114	123
	0.83	downloadable				52	37	257	42	114	5	847	228	279	47	9	21	59	5	18	52	1822.2	393.7666667	190	239.8	5.283333333	94.13333333	267.5166667	121.7666667	14.31666667	571.1	260	187	207
	1	downloadable				30	21	250	7	139	4	906	284	177	33	6	12	64	7	15	54	767.4833333	138.7166667	142.9166667	131.4166667	3.816666667	30.53333333	283.1166667	0.316666667	9.266666667	114.6833333	171	138	149
	0.97	downloadable				50	28	284	47	139	4	894	307	244	31	6	13	58	6	25	50	1966.133333	521.2666667	152.8833333	249.1333333	12.7	164.7833333	869.8333333	1.7	5.416666667	74.76666667	184	135	144
	0.96	downloadable				24	17	227	32	110	5	633	211	178	33	6	13	45	3	12	46	1375.283333	415.7166667	106.75	230.6166667	3.383333333	38.88333333	295.65	2.983333333	82.78333333	99.38333333	155	100	109
	1	downloadable				42	23	287	48	138	5	763	306	207	44	9	19	67	0	8	53	1709.05	742.1833333	152.9833333	77.08333333	11.08333333	44.61666667	373.1333333	0	170.6666667	33.4	169	134	143
	0.95	downloadable				23	18	272	41	128	5	916	348	211	41	9	19	61	5	9	54	1031.366667	322.6666667	123.1666667	55	7.566666667	21.55	328.6666667	2.35	54.66666667	160.4333333	171	117	126
	0.8	downloadable				38	26	199	33	84	4	849	210	191	30	6	13	50	5	5	48	1964.383333	705	139.1333333	108.1333333	2.833333333	32.26666667	425.4833333	12.35	3.916666667	320.7666667	159	118	125
	0.97	downloadable				61	31	302	46	139	5	3318	464	345	51	9	25	67	56	0	54	2981.783333	641.1833333	330.1333333	121.3833333	4.416666667	47.61666667	955.2166667	159.6333333	0	217.55	244	169	184
	0.97	downloadable				30	21	289	48	139	4	655	159	222	34	6	15	64	0	17	53	1126.066667	325.3833333	156.4166667	83.9	3.633333333	67.25	188.3333333	0	213.6666667	152.7833333	173	135	144
	1	downloadable				21	20	281	47	132	5	779	247	185	45	9	20	61	17	0	54	1032.5	409.3833333	137.1666667	85.31666667	8.816666667	58.81666667	195.5	83.11666667	0	64.56666667	173	127	137
	0.97	downloadable				25	24	289	48	139	5	715	242	212	44	9	19	67	6	13	54	807.5	297.1833333	133	77.53333333	8.266666667	59.25	177.6166667	0.166666667	2.283333333	179.5	187	127	137
	0.92	downloadable				61	28	288	45	139	4	2608	1800	348	43	9	19	66	13	4	54	4255.95	2197.616667	378.7666667	234.6833333	10.91666667	36.6	684.5166667	60.4	1	392.8333333	315	216	234
	0.97	downloadable				29	20	298	48	139	5	889	291	211	56	9	30	64	0	50	52	1253.733333	456.95	150.2666667	93.81666667	12.23333333	67.1	320.8333333	0	163.8833333	70.35	195	134	147
	0.97	downloadable				33	23	287	47	139	5	880	375	187	44	9	18	64	9	6	53	1123.4	655.5333333	142.1333333	52.41666667	5.9	32.05	200.75	5.533333333	4.133333333	36.21666667	173	132	142
	0.94	downloadable				23	23	283	47	139	5	758	152	284	49	10	22	54	15	2	54	484.5833333	215.8333333	141.6666667	41.43333333	6.566666667	19.66666667	82.05	11.06666667	0.016666667	50.95	212	126	136
	0.97	downloadable				51	26	301	48	139	5	1366	446	349	47	9	20	65	20	44	53	1753.216667	567.2	237.3	27.25	3.45	13.2	488.8666667	27.78333333	175.2333333	148.95	270	223	239
	0.97	downloadable				38	25	286	48	137	5	810	292	203	36	6	15	67	6	6	54	1428.65	392.9666667	130.3166667	218.5166667	5.65	199.0666667	335.9	60.45	1.55	186.1666667	188	129	139
	0.97	downloadable				34	24	288	47	136	5	1280	467	227	45	9	18	62	15	21	54	1565.566667	561.3	146.1666667	119.7666667	8.35	79.98333333	314.5	3.85	37.81666667	189.6166667	195	125	131
	0.95	downloadable				37	21	283	46	134	4	951	391	246	42	9	20	64	10	6	54	2525.133333	762.6166667	131.2666667	283.5833333	13.61666667	180.8333333	498.7333333	161.8	129.05	438.9666667	212	116	124
	0.97	downloadable				28	16	237	40	113	4	725	306	196	30	6	12	56	2	9	45	953.5621257	377	131.9333333	101.2333333	66.96666667	26.71666667	180.1333333	0.033333333	6.616666667	138.9121257	146	107	112
	0.96	downloadable				41	28	292	48	138	5	729	221	189	47	9	18	64	16	11	53	2287.516667	496.5166667	136.9333333	238.6666667	21.5	141.45	675.2333333	100.2333333	34.63333333	371.5666667	178	130	140
	1	downloadable				31	21	279	48	132	5	1689	1129	206	39	6	12	67	7	9	53	1856.5	630.4833333	141.4	92.93333333	4.516666667	64.73333333	486.2	0.116666667	67.05	357.9	177	126	134
	0.3	notpassing				3	2	97	1	55	1	150	2	88	2	0	0	32	0	0	23	89.7	0	49.83333333	0	0	0	56.8	0	0	8.333333333	80	48	56
	0.97	downloadable				34	20	289	46	139	4	1142	411	390	36	6	15	67	17	2	54	1741.716667	764.6	324.5833333	104.1	1.5	95.03333333	311.5	2.2	1.016666667	259.2166667	348	285	309
	0.97	downloadable				38	23	286	47	139	5	813	219	237	48	9	21	63	4	14	50	1230.566667	230.5	140.7	166.9	7.5	41.88333333	271.0666667	10.36666667	112.8	346.7833333	202	127	138
	0.99	downloadable				23	20	96	9	42	4	239	22	56	31	6	13	16	0	7	30	810.6	26.91666667	41.65	36.25	3.333333333	14	30.45	0	33.6	635.0166667	52	41	41
	0.87	downloadable				20	14	280	47	135	3	759	196	232	16	3	6	62	6	18	52	895.8833333	375.3666667	132.35	8.016666667	0.683333333	4.15	57.51666667	0.116666667	73.93333333	206.6166667	201	119	127
	0.97	downloadable				22	19	208	28	95	5	541	173	136	42	9	18	28	0	26	47	681.9166667	199.3833333	91.88333333	105.4166667	6.666666667	87.33333333	21.4	0	111.2666667	158.55	129	90	98
	1	downloadable				24	17	289	46	136	5	988	482	200	44	9	19	59	4	24	54	1669.716667	449.45	135.1	157.45	3.416666667	76.75	388.1833333	6.633333333	216.3333333	297.75	179	129	139
	0.98	downloadable				47	33	291	48	139	5	964	362	251	45	8	21	63	3	36	51	2682.816667	714.0666667	222.75	167.9333333	3.466666667	140.35	673.4666667	1.9	323.3666667	287.5	215	122	131
	0.96	downloadable				35	25	275	47	130	5	850	259	194	47	9	18	61	10	0	54	1549.433333	405.7833333	132.4666667	115.0833333	14.6	48.56666667	358.4333333	64.21666667	0	324.4333333	179	122	129
	0.85	downloadable				37	21	224	36	100	3	899	326	173	19	3	6	45	7	19	50	1737.183333	681	153.5833333	58.68333333	10.4	32.9	242.9333333	1.533333333	59.08333333	362.3833333	149	87	93
	0.97	downloadable				35	26	293	48	139	5	976	350	304	44	9	21	66	7	18	54	1274.3	480.5	153.75	40.66666667	3.05	31.33333333	417.5	11.1	11.3	225.8	193	131	142
	0.92	downloadable				28	16	268	42	128	4	812	246	196	32	6	14	60	7	16	54	2196.833333	693.5666667	146.8166667	405.5	13.76666667	197.7	576.7833333	2.35	15	211.8	179	114	122
	1	downloadable				82	34	302	48	139	5	1435	674	267	52	9	20	67	7	46	54	3645.616667	583.85	170.2333333	468.3333333	32.5	246.5333333	547.2666667	54.98333333	255.7166667	1522.583333	187	147	157
	0.9	downloadable				42	33	276	47	127	5	766	177	251	49	9	22	61	14	3	54	1352.716667	322.7	160.7333333	103.6333333	3.166666667	89.4	260.8333333	123.65	1.133333333	400.55	224	156	174
	0.89	downloadable				23	18	281	47	136	4	689	154	288	36	6	15	62	0	8	54	1136.283333	282.3666667	220.6166667	307.95	9.383333333	205.1833333	259.9833333	0	3.433333333	164.4166667	273	219	237
	0.45	notpassing				10	8	113	15	53	1	320	73	128	3	0	0	24	0	0	30	350.4804362	132.9166667	76.63333333	0	0	0	47.9804362	0	0	115.8333333	106	74	81
	0.98	downloadable				39	23	291	48	139	5	1349	754	220	46	9	20	61	12	13	53	2442.6	959.45	179	326.1166667	10.08333333	284	368.2666667	80.83333333	69.18333333	416.2666667	192	126	136
	0.93	downloadable				20	16	270	41	130	4	718	229	214	43	9	19	63	9	3	54	779.9166667	413.7333333	118.5833333	24.06666667	3.566666667	17.33333333	116.9333333	0.666666667	2.1	162.7833333	187	114	123
	0.92	downloadable				19	14	242	41	118	4	595	178	195	34	6	14	54	7	3	46	1179.75	509.05	127.4	153.8833333	3.933333333	80.83333333	325.95	0.416666667	6.5	70.25	164	114	118
	0.6	notpassing				20	12	150	14	69	2	431	104	103	16	3	7	34	3	13	36	678.1333333	89.36666667	63.21666667	11.01666667	0.6	9.133333333	206.5	0.966666667	148.8833333	198.1666667	94	62	66
	0.97	downloadable				18	15	286	48	139	5	790	161	380	46	9	19	64	0	1	54	828.75	295.7666667	253.05	99.3	12.01666667	62.78333333	244.45	0	0.1	22.48333333	303	235	257
	0.44	notpassing				6	5	129	19	63	1	425	156	94	3	0	0	28	4	0	27	354.5166667	72.58333333	51.55	0	0	0	223.1833333	0.25	0	26.8	89	51	56
	0.98	downloadable				60	34	289	48	139	4	1054	378	192	42	9	20	64	4	12	54	2029.166667	456.7666667	129.55	50.58333333	2.65	34.11666667	162.05	1.3	18.36666667	1218.25	184	129	137
	0.96	downloadable				36	20	281	46	139	5	871	210	332	50	9	24	65	0	0	53	1153.016667	366.3666667	255.1833333	57.23333333	2.883333333	30.73333333	506.4	0	0	111.9166667	304	234	253
	1	downloadable				24	15	284	46	139	5	784	305	211	38	6	15	66	0	2	54	836.6	294.8	146.8	131.4333333	31.76666667	81.43333333	180.2166667	0	3.65	147.9333333	188	133	143
	0.96	downloadable				19	13	232	33	106	5	738	267	168	41	9	18	47	0	36	47	1005.533333	207.4	99.36666667	119.65	9.183333333	43.48333333	96.31666667	0	106.2	395.8666667	150	95	102
	0.93	downloadable				38	26	276	35	139	3	709	104	266	30	6	14	67	3	16	54	850.4666667	168.8	156.6666667	27.35	2.383333333	22.63333333	331.85	0.166666667	11.65	165.6333333	207	123	136
	1	downloadable				25	20	296	48	139	5	1549	950	219	48	9	22	66	2	37	54	1302.4	543.1666667	145.8333333	136.05	3.4	49.43333333	326.95	0.116666667	21.65	178.2	178	137	145
	0.86	downloadable				59	30	258	42	122	4	1027	429	182	40	6	21	54	3	20	53	3021.583333	1099.4	137.7333333	372.1	22.95	285.5	705.45	0.466666667	64.15	637.9333333	166	110	121
	0.94	downloadable				28	20	286	47	139	5	1229	529	368	45	9	18	64	9	0	54	1707.7	750.6333333	282.75	85.51666667	3.983333333	39.46666667	413.4666667	0.316666667	0	116	340	269	288
	0.97	downloadable				24	21	266	41	127	5	785	164	316	46	9	19	59	0	19	49	888.2	216.7333333	238.5333333	109.6	9.933333333	34.91666667	189.0833333	0	100.7833333	116.2166667	290	233	247
	0.96	downloadable				43	23	291	47	139	4	945	233	332	30	6	12	67	6	20	54	999.5	346.7666667	178.4	47.48333333	2.8	29.08333333	280.5833333	17.08333333	38.3	107.7333333	212	122	132
	0.97	downloadable				16	14	284	44	139	5	621	147	184	44	9	19	66	6	7	54	750.5333333	202.0333333	136.45	43.35	10.03333333	23.83333333	303.35	0.3	3.566666667	100.1	173	133	141
	0.1	notpassing				1	1	12	0	10	0	19	0	10	0	0	0	0	0	0	2	15.15434783	0	10	0	0	0	0	0	0	14.63768116	10	10	10
	0.95	downloadable				37	24	290	48	139	5	1537	869	278	46	9	19	66	15	3	54	2618	953.8166667	187.6833333	101.2	11.75	59.03333333	668.7	112.6833333	4.05	386.5833333	189	128	137
	0	notpassing				26	17	73	9	29	0	318	141	43	0	0	0	16	3	7	23	1221.771779	334.2	25	0	0	0	490.0166667	0.216666667	5.033333333	241.7717791	38	25	26
	0.99	downloadable				28	22	243	41	118	5	971	366	329	33	6	12	55	5	9	45	1333.683333	362.25	256.1666667	122.2166667	20.9	87.36666667	376.55	60.15	65.28333333	182.7	255	205	215
	0.96	downloadable				48	27	290	47	139	5	1229	360	382	52	9	23	61	20	1	54	2404.183333	947.1	263.9333333	325.2333333	9.866666667	233.4166667	391.8666667	70.35	0.4	377.6333333	346	244	264
	0.96	downloadable				56	26	289	48	139	5	1417	764	240	46	9	20	67	15	4	54	2504.75	926.4333333	212	176.6833333	9.133333333	137.5333333	676.9833333	6.35	0.25	456.15	205	130	140
	0.98	downloadable				27	23	289	48	139	5	1084	513	269	35	6	12	60	3	16	54	987.6666667	467.15	142.3	79.86666667	3.416666667	12.41666667	150.6833333	0.1	74.98333333	128.1833333	207	129	138
	1	downloadable				40	30	276	46	132	5	860	163	266	49	9	22	63	4	0	53	1083.85	413.55	152.45	109.1166667	4.516666667	95.01666667	307.4666667	0.283333333	0	73.75	221	140	146
	1	downloadable				46	32	295	48	139	5	1329	712	232	44	9	19	64	2	29	54	1921.016667	736.5833333	189.1833333	68.33333333	5.7	51.71666667	311.4166667	6.633333333	245.2833333	392.7833333	180	137	145
	0.99	downloadable				80	45	292	48	138	5	1118	389	203	47	9	20	67	20	3	54	2906.710493	858.2333333	157.5	84.48333333	5.25	60.1	433.8666667	183.1666667	9.4	930.0604935	181	131	139
	0.97	downloadable				71	36	305	48	139	5	1550	399	315	43	9	18	54	2	66	54	2239.616667	816.45	275.4	20.56666667	4.483333333	6.383333333	58.13333333	0.583333333	483.1666667	453.8166667	231	136	151
	0.97	downloadable				33	27	273	35	136	4	882	314	231	46	9	19	67	15	5	53	1995.683333	742.1	168.7	177.5	10.25	123.2333333	294.8833333	75.55	62.16666667	230.7666667	196	124	135
	0.87	downloadable				23	23	245	41	113	4	567	134	152	23	3	8	56	10	11	47	844.2666667	256.2333333	105.7833333	32.5	3.833333333	17.83333333	231.7333333	1.266666667	120.75	75.8	144	105	109
	0	notpassing				6	5	109	18	52	1	194	52	76	3	0	0	28	0	0	23	220.8	92.48333333	50.93333333	0	0	0	56.6	0	0	10.48333333	73	50	53
	1	downloadable				31	18	287	47	139	5	827	238	289	44	9	19	67	9	0	54	1338.6	357.3666667	158.4	201.3	10.41666667	169.0333333	396.85	3.933333333	0	32.65	232	130	143
	0.97	downloadable				35	26	293	48	139	5	868	242	238	40	9	19	60	10	29	54	699.85	411	144.5166667	19.1	2.316666667	9.816666667	89.13333333	0.6	39.6	64.33333333	193	130	140
	0.94	downloadable				31	25	285	47	136	5	760	269	207	42	9	18	66	8	5	53	1419.107074	515.0404074	136.7	168.0833333	10.63333333	30.83333333	258.05	0.216666667	1.666666667	321.6833333	193	133	142
	0.97	downloadable				62	29	277	37	139	5	807	262	219	46	9	20	67	4	2	54	1987.866667	399.4833333	159.85	282	9.45	70.53333333	306.35	125.7833333	0.05	598.6666667	202	142	150
	0.97	downloadable				51	27	297	47	139	5	1593	856	237	47	9	19	67	12	19	54	3221.733333	1417.416667	157.1666667	25.38333333	4.633333333	7	643.1666667	113.4666667	34.1	431.9166667	206	132	142
	0.96	downloadable				84	58	284	45	139	5	957	244	263	44	9	19	67	11	0	52	1233.816667	362.35	203.65	93.83333333	4.533333333	13.53333333	367.3	0.683333333	0	192.9	244	179	192
	0.97	downloadable				32	24	251	41	114	5	999	412	229	48	9	19	50	5	26	52	2104.383333	768.15	142.1166667	181.4666667	11.83333333	87.33333333	270.2	0.266666667	157.15	298.2	160	106	118
	0.97	downloadable				47	22	277	43	132	4	968	291	215	42	9	18	63	25	0	54	2178.316667	848.5166667	176	84.8	23.36666667	51.38333333	633.7	44.08333333	0	230.4333333	197	132	140
	0.97	downloadable				31	18	282	47	134	5	730	165	203	45	9	18	65	11	0	54	1059.833333	268.0166667	145.9	106.3666667	12.1	72.06666667	197.6666667	3.033333333	0	364.1166667	174	142	153
	1	downloadable				63	36	290	45	139	5	1207	453	247	49	9	23	58	0	42	51	2462.383333	725.1333333	137.65	117.9333333	13.43333333	89.1	487.55	0	240.2	395.85	208	126	138
	0.84	downloadable				22	15	201	27	95	2	566	159	194	15	3	6	47	6	0	48	549.1666667	119.2333333	152.7833333	26	0.7	11.25	234.4666667	71.65	0	26.05	187	150	158
	0.88	downloadable				30	24	285	48	139	3	721	223	241	19	3	6	67	7	0	54	1106.866667	184.6166667	160.4	31.81666667	2.383333333	18.2	365.05	68.06666667	0	329.2666667	216	152	160
	1	downloadable				47	32	261	36	117	5	992	333	206	38	6	15	58	7	38	53	1519.366667	412.9833333	117.6	193.3833333	5.366666667	153.7333333	282.3333333	49.23333333	72.8	348.4	158	110	119
	0.95	downloadable				54	30	289	48	131	5	1254	444	242	47	9	22	67	27	21	54	2732.5	742.2	250.8166667	274.4333333	6.2	155.3666667	624.8166667	81.96666667	117.4333333	365.6333333	193	132	142
	0.97	downloadable				51	27	292	40	139	5	1028	257	215	46	9	18	64	0	56	54	1588.566667	433.6166667	133.9	99.78333333	8.4	11.28333333	388.6333333	0	36.53333333	561.4	195	130	140
	0.93	downloadable				24	20	250	30	120	5	711	94	253	49	11	23	61	4	12	54	341.0833333	119.1833333	100.2666667	17.86666667	1.516666667	8.466666667	60.18333333	1.183333333	3.783333333	48.16666667	216	96	102
	0.96	downloadable				38	26	288	44	139	5	995	306	245	45	9	20	65	23	0	54	2017.5	522.5666667	141.1666667	115.7	8.166666667	29.85	730.8166667	23.65	0	466	223	136	145
	0.97	downloadable				25	20	287	46	139	5	756	214	248	45	9	18	67	3	6	54	1233.816667	335.2833333	127.2666667	90.16666667	14.18333333	61.68333333	284.4333333	1.883333333	34.31666667	254.65	218	121	130
	0.97	downloadable				33	22	264	24	138	5	753	110	238	52	9	23	63	10	0	54	1073.383333	146.2	163.6666667	156.2166667	12.06666667	114.15	548.0666667	6.45	0	68.68333333	179	131	139
	0.97	downloadable				40	25	237	41	99	4	1187	636	163	33	6	13	56	22	6	52	1512.733333	800.8833333	106.35	43.31666667	2.583333333	35.78333333	367.7166667	21.38333333	24.3	90.51666667	138	96	100
	0.94	downloadable				42	26	290	46	136	5	1144	438	257	36	6	13	67	15	14	54	2124.716667	523.6333333	155	164.9666667	4.4	18.98333333	613.05	6.916666667	63.15	423.9833333	227	148	162
	0.95	downloadable				41	25	291	47	139	5	942	371	217	41	8	21	67	23	0	54	2569.35	1138.933333	129.8166667	86.76666667	1.5	82.16666667	467.9166667	125	0	210.3333333	199	127	136
	0.92	downloadable				45	29	262	44	126	5	785	141	316	41	9	18	55	2	0	54	627.55	212.0666667	215.1166667	29.86666667	4.016666667	22.21666667	169.8333333	3.35	0	126.25	296	208	225
	0.97	downloadable				19	16	254	31	130	4	551	110	207	31	6	13	59	2	10	49	563.5	165.0833333	133.8166667	81.13333333	3.333333333	8.316666667	153.75	0.116666667	4.566666667	55.41666667	180	120	133
	0.97	downloadable				28	18	225	34	107	4	662	180	163	41	9	18	38	7	36	46	1547.65	394.6666667	109.0333333	27.46666667	3.166666667	15.88333333	270.8833333	14.7	98.68333333	578.9	153	107	112
	0.89	downloadable				65	41	286	46	139	5	1039	271	342	42	9	18	67	7	3	54	1397.6	454.9333333	202.2833333	16.11666667	1.183333333	9.583333333	321.6333333	50.2	60.46666667	349.9333333	300	198	211
	1	downloadable				28	20	292	45	136	5	1447	728	266	45	9	18	66	21	41	54	1084.4	537.0833333	136.1833333	43.36666667	9.7	24.48333333	208.75	11.05	62	38.2	209	122	132
	0.97	downloadable				27	21	274	46	128	5	915	462	183	48	9	18	63	6	0	54	1849.733333	360.6166667	134.4666667	365.6666667	8.633333333	85.81666667	603.7666667	6.5	0	203.55	169	123	129
	0.96	downloadable				62	36	292	48	139	5	853	236	209	48	9	21	67	12	7	54	1928.4	496.7666667	144.25	167.2	17.68333333	137.4666667	568.6	12.05	24.96666667	484.7666667	197	134	144
	0.95	downloadable				38	22	291	46	139	5	1045	269	452	54	9	21	67	0	26	53	1831.833333	630.35	320.8	82.83333333	3.866666667	60.11666667	538.7166667	0	89.25	253.4166667	353	278	300
	0	notpassing				11	10	90	16	41	0	226	67	71	0	0	0	15	0	0	28	477.5783285	102.0666667	43.83333333	0	0	0	116.2166667	0	0	80.5	65	41	46
	0.86	downloadable				18	12	123	10	43	5	431	61	98	37	6	17	30	4	26	36	385.8833333	105.75	41.78333333	48.43333333	2.533333333	25.16666667	58.06666667	0.366666667	13.25	115.9	89	40	40
	0.97	downloadable				53	36	256	44	107	5	928	231	195	46	9	21	50	7	38	50	1725.166667	480.65	113.7	271.2	3.416666667	141.4333333	248.7333333	60.95	309.4833333	157.9	166	110	115
	1	downloadable				50	28	274	45	130	5	1128	442	262	52	9	25	65	9	0	52	1856.6	690.6	158.9333333	230.05	12.35	198.15	388.95	3.066666667	0	349.6833333	182	128	135
	0.83	downloadable				31	24	191	33	76	3	743	291	121	35	6	19	28	4	39	43	1301.1	545.2166667	70.73333333	152.7	23.4	121.5166667	93.06666667	0.383333333	115.3	172.4666667	110	70	75
	0.94	downloadable				25	21	193	18	101	4	420	36	155	43	9	19	39	4	3	43	406.35	29.71666667	94.21666667	33.81666667	2.316666667	19.93333333	113.9	25.15	0.2	162.8333333	144	92	102
	0.84	downloadable				70	36	279	47	127	5	1317	444	232	62	9	37	67	20	10	51	3693.283333	1302.383333	205.7	653.8	25.11666667	550	875.45	11.8	18.15	248.7333333	196	110	119
	0.82	downloadable				18	14	174	24	76	2	547	150	151	15	3	6	27	5	22	46	915.2	213.9166667	118.4833333	33.9	1.9	30.5	237.2833333	8.816666667	52.48333333	316.5333333	137	115	122
	0.97	downloadable				43	26	295	46	139	5	1659	791	271	47	9	19	66	36	13	54	1386.85	514.0833333	184.8666667	191.7666667	2.533333333	18.78333333	198.5666667	7.916666667	6.666666667	154.3666667	203	136	147
	0	notpassing				6	4	45	7	19	0	154	74	33	0	0	0	7	0	1	17	150.0333333	81.6	28.65	0	0	0	7.033333333	0	0.333333333	12.36666667	28	20	20
	1	downloadable				40	27	262	19	137	5	783	102	201	45	9	18	67	9	17	54	1181	112.0166667	202.3666667	138.6166667	7.616666667	59.3	305.1833333	54.53333333	125.7833333	215.9333333	184	132	140
	0.94	downloadable				16	14	278	48	126	4	753	214	276	43	9	18	58	3	23	54	996.25	253.9666667	166.8166667	100.2166667	6.616666667	15.66666667	219.3833333	0.366666667	162.0833333	146.6833333	225	141	148
	0.96	downloadable				42	23	202	28	105	4	845	379	203	50	9	21	39	2	0	42	1930.7	351.8833333	163.5166667	317.1	12.95	160.7333333	446.8666667	44.3	0	370.2166667	153	92	99
	0	notpassing				13	11	133	19	54	0	421	140	98	0	0	0	7	0	36	35	514.15	135.8833333	76.01666667	0	0	0	13.38333333	0	142.8833333	123.5333333	93	76	80
	0.65	notpassing				24	22	201	27	84	5	607	98	207	21	3	6	56	15	0	48	562.4166667	128.75	129.6166667	68.73333333	1.066666667	3.95	145.1166667	19.73333333	0	154.3666667	188	128	132
	0.97	downloadable				26	19	243	38	115	5	629	165	200	43	9	18	53	3	3	51	1164.716667	215.1833333	114.9666667	178.9666667	22.06666667	27.95	185.2666667	60.9	1.166666667	144.4666667	179	112	121
	0.96	downloadable				22	15	288	47	139	4	811	216	304	34	6	14	66	8	5	54	898.7	287.7333333	209.7333333	107.0833333	1.466666667	93.33333333	192.6333333	32.98333333	1	117.0833333	277	205	228
	0.9	downloadable				25	21	230	37	109	3	891	379	239	21	3	7	50	10	0	51	1086.6	609.75	156.1833333	16.76666667	1.033333333	7.383333333	242.65	11.11666667	0	41.83333333	184	144	155
	0.97	downloadable				63	31	267	40	133	5	1304	700	219	43	9	20	54	11	0	52	2221.4	816.35	259.2833333	136.45	10.45	109.2166667	431.5833333	88.26666667	0	362.45	195	126	137
	0.75	downloadable				34	30	228	46	98	2	724	294	151	15	3	6	55	5	5	47	1496.2	576.3666667	91.55	5.116666667	0.5	1.983333333	452.6833333	0.4	1.2	301.5	138	91	97
	1	downloadable				46	25	290	48	139	5	1000	463	264	50	9	22	66	0	15	53	2131.133333	662.9833333	160.1333333	323.15	35.23333333	252.8166667	580.4333333	0	168.9833333	193.8666667	171	136	145
	0.77	downloadable				24	20	232	34	113	2	527	130	187	18	3	8	50	2	13	51	1069.7	327.7166667	113.6	84.63333333	9.9	66.9	326.6833333	120	36.16666667	100.9	169	107	119
	0.84	downloadable				41	28	284	47	139	4	884	277	269	29	6	12	64	9	9	53	1749.05	529.1	161.4666667	111.9166667	25.86666667	78.18333333	675	0.516666667	17.63333333	213.7333333	242	147	157
	0.86	downloadable				56	39	279	47	129	5	1787	1073	222	49	9	24	67	8	5	54	2582.6	765.2833333	147.4833333	62.56666667	8.666666667	37.85	1087.933333	52.76666667	0.65	241.4833333	200	123	132
	0	notpassing				10	9	67	13	30	0	174	69	43	0	0	0	8	0	5	18	287.3166667	99.88333333	29.01666667	0	0	0	1.2	0	85.7	79	41	29	31
	0.99	downloadable				28	16	287	47	138	5	824	290	205	48	9	22	66	9	3	54	1353.516667	400.9	157.6833333	108.85	7.316666667	88.21666667	310.2333333	27.21666667	66.01666667	215.8	192	138	150
	0.99	downloadable				30	24	284	38	139	4	736	80	239	29	6	12	65	3	40	53	810.9333333	114.75	149.8	34.68333333	1.116666667	24.13333333	202.0833333	0.133333333	127.3833333	251.5333333	218	141	153
	0.99	downloadable				19	19	274	46	128	5	897	403	208	35	6	13	59	5	11	54	1071.416667	460.05	121.5666667	20.86666667	3.116666667	3.016666667	195.5166667	66.11666667	60.63333333	183.4666667	190	117	127
	0.88	downloadable				21	15	236	36	119	4	627	177	186	21	3	8	44	2	0	51	1120.183333	298.1833333	113.1166667	120.25	61.11666667	43.83333333	276.1	61.46666667	0	220.7666667	169	108	116
	0.97	downloadable				42	25	288	47	139	5	832	204	245	48	9	20	66	2	6	54	1470.3	565.65	151.8666667	58.81666667	11.28333333	33.56666667	345.6833333	0.066666667	1.45	133.8666667	192	128	136
	0.96	downloadable				27	19	293	48	139	5	807	283	216	42	9	19	64	4	17	54	897.0166667	307	136.95	133.55	2.016666667	7.433333333	202.9	15.85	53.95	81.25	198	132	141
	0.18	downloadable				3	3	30	0	15	0	56	0	24	0	0	0	3	0	6	11	25.93333333	0	17	0	0	0	3.483333333	0	9.916666667	3.316666667	20	16	16
	0.97	downloadable				33	23	224	26	119	4	813	320	247	34	6	14	41	4	15	46	1438.65	260.8833333	154.1333333	108.5833333	2.916666667	91.05	362.4333333	60.08333333	236.1333333	161.35	193	103	114
	1	downloadable				24	18	282	32	139	5	796	187	233	48	9	19	66	8	33	54	1236.3	321.3333333	199.4833333	157.9666667	27.3	105.05	194.3333333	17.46666667	69.31666667	190.8833333	199	133	144
	0.97	downloadable				37	22	256	40	121	5	760	229	190	43	9	18	57	2	10	53	1451.816667	568.4333333	114.05	96.81666667	8.483333333	23.2	199.4666667	0.766666667	14.51666667	407.9	177	112	119
	0.95	downloadable				40	34	291	47	137	5	895	247	248	46	9	20	67	16	15	54	852.2333333	338.7333333	140.35	29.75	2.966666667	22.93333333	195.1166667	7.433333333	0.816666667	213.2833333	204	124	133
	0.96	downloadable				29	22	281	45	133	4	773	249	206	32	6	12	65	6	11	54	1139.133333	376.5833333	127.65	82.88333333	2.55	17.55	362.7333333	8.3	13.01666667	93.68333333	188	122	131
	0	notpassing				20	11	143	24	64	2	378	123	104	9	0	0	39	2	3	30	1026.116667	319.65	61.2	24.35	0	0	130.2333333	0.5	9.933333333	154.1666667	96	60	65
	0.97	downloadable				35	24	279	42	137	5	927	437	203	36	6	14	67	0	2	54	2332.966667	745.35	139.85	241.2833333	12.23333333	152.2833333	454.5833333	0	4.15	496.1666667	179	127	136
	0.94	downloadable				38	22	266	38	124	5	1009	380	212	48	9	20	59	10	26	53	2136.683333	717.7166667	207.5666667	64.21666667	11.66666667	28.75	401.1666667	0.583333333	14.56666667	432.4666667	190	113	123
	0.98	downloadable				45	21	245	34	118	5	635	124	217	47	9	20	51	0	8	53	1345.533333	240.7	108.8666667	145.2833333	4.3	90.51666667	317.9666667	0	111.2166667	420.0666667	195	103	113
	0.99	downloadable				40	31	282	42	137	4	1149	185	428	32	6	13	67	12	8	54	1131.65	334.35	281.1	74.6	1.216666667	22.56666667	383.1166667	62.36666667	3.2	126.9166667	350	264	286
	0.96	downloadable				39	22	292	48	139	5	885	306	227	46	9	21	62	16	5	54	2277.183333	594.5166667	149.3333333	297.65	10.83333333	150.9166667	482.2166667	192.8833333	7.05	384.6166667	193	126	135
	0.96	downloadable				39	30	286	48	139	5	1578	945	241	45	9	18	62	9	2	54	2187.366667	1216.566667	148.0333333	44.15	2.45	25.36666667	289.0333333	0.866666667	0.05	223.2	215	132	143
	0.94	downloadable				35	26	245	37	110	5	699	239	182	41	9	18	50	4	28	52	1085.316667	516.1166667	110.9166667	117.2333333	13	27.73333333	146.6333333	60.05	76.3	34.78333333	148	104	110
	0.98	downloadable				29	23	283	46	136	5	904	250	317	44	9	19	60	6	11	54	1087.633333	373.6666667	234.8	186.6166667	4.966666667	57.36666667	268.05	0.65	2.9	102.2666667	298	233	250
	0.84	downloadable				36	24	163	20	85	3	539	117	168	37	9	18	25	0	13	33	1578.016667	461.2	92.56666667	279.5833333	4.6	31	246.8	0	8.733333333	411.0833333	137	89	95
	0.95	downloadable				50	28	292	42	139	5	1500	191	419	50	9	19	67	35	2	54	2458.95	395.4166667	267.95	81.36666667	12.08333333	17.78333333	1031.333333	121.7666667	0.283333333	423.45	358	248	268
	0.95	downloadable				35	21	272	38	137	5	930	323	269	44	9	18	49	3	34	52	1656.933333	559.15	155.1833333	174.9333333	5.95	58.56666667	214.5333333	13.46666667	183.1666667	308.7666667	195	119	129
	0.93	downloadable				45	30	253	31	122	5	924	136	308	34	6	14	56	8	7	54	2161.4	169.4	308.4833333	72.1	5	53.85	858.1666667	93.86666667	4.35	736.4333333	277	223	243
	0.97	downloadable				58	29	296	47	139	5	847	275	191	49	9	23	64	2	38	53	2573.866667	522.3166667	137.45	359.8	10.71666667	205.0666667	557	2.5	326.5166667	540.4	179	134	143
	0.92	downloadable				30	23	271	44	134	5	747	215	263	60	11	32	60	0	2	53	1667.666667	332.1666667	211.9333333	546.5	7.083333333	516.5333333	279.7333333	0	1.033333333	206.5	187	125	133
	0.57	downloadable				45	22	191	36	74	3	1570	971	204	43	10	25	21	0	36	47	2591.733333	1518.65	194.2	61.56666667	2.766666667	55.76666667	176.1666667	0	262.4166667	281.3833333	143	112	114
	0.82	downloadable				34	25	230	32	104	5	767	198	222	35	6	14	47	0	21	51	1305.666667	456.9166667	147.8333333	160.5	19.28333333	128.45	83.76666667	0	215.5833333	268.4166667	177	116	127
	0.83	downloadable				29	17	210	34	98	3	778	367	191	21	3	7	45	4	10	43	1419.9	454.7833333	98.35	168.3666667	5.15	37.31666667	390.1333333	2.283333333	55.11666667	210.25	137	90	94
	0.97	downloadable				32	20	296	48	139	5	730	212	194	40	6	17	67	2	24	54	1686.45	554.2666667	135.5	323.1333333	16.68333333	145.8333333	386.3	8.8	119.4166667	129.6333333	184	134	144
	0.95	downloadable				62	32	285	45	134	5	1272	233	292	49	9	23	67	21	2	54	2508.283333	376.15	199.3833333	265.45	11.55	129.3333333	831.3833333	115.8333333	2.616666667	395.9166667	242	147	161
	0.98	downloadable				23	16	278	47	125	5	727	234	207	34	6	15	60	5	28	54	1220.6	372.65	141.1	100.1833333	2.383333333	86.85	346.9166667	0.366666667	25.36666667	180.2666667	178	129	139
	0.94	downloadable				40	23	279	45	128	5	1116	440	222	45	9	19	61	24	0	54	2334.95	891.3666667	142.35	43.1	2.816666667	29.28333333	467.5666667	141.5666667	0	382.1666667	183	116	124
	0.97	downloadable				26	21	112	1	48	5	342	6	74	47	9	21	20	1	14	43	352.0166667	0	56.7	63.11666667	6.666666667	22.36666667	96.4	4.633333333	30.11666667	80.58333333	70	55	55
	0.76	downloadable				49	26	248	45	112	5	863	356	187	30	6	13	50	0	28	49	2529.266667	535.9333333	163.1666667	113.05	13.38333333	16.56666667	325.9833333	0	277.0666667	979.9166667	168	101	109
	0	notpassing				3	2	44	7	13	0	101	26	18	0	0	0	15	0	3	17	123.9666667	24.43333333	13	0	0	0	12.88333333	0	14.88333333	2.966666667	16	13	13
	0	notpassing				10	8	41	6	15	0	84	19	21	0	0	0	3	0	2	18	342.9666667	60.31666667	11	0	0	0	5.25	0	5.083333333	249.9	18	11	11
	0.88	downloadable				26	21	186	20	71	5	715	105	113	45	9	18	58	6	14	51	1150.283333	271.0166667	96.88333333	20.15	2.75	4.533333333	348	60.53333333	90.73333333	156.5666667	102	63	66
	0.99	downloadable				32	24	196	24	80	5	572	153	124	45	9	19	46	2	24	47	870.2166667	177.6166667	98.35	146.7166667	3.7	136.8	130.6	0.1	40.51666667	165.25	110	85	89
	0.97	downloadable				45	30	227	33	105	4	678	155	174	46	9	21	51	10	0	50	2189.966667	514.55	131.8166667	197.9666667	57.76666667	114.2666667	563.2833333	15.8	0	310.0333333	151	104	106
	0.99	downloadable				68	40	131	10	56	5	507	63	71	46	9	19	13	2	23	41	703.5833333	53.4	57.01666667	90.03333333	3.616666667	18.4	11.05	0.15	182.3833333	214.8333333	66	57	61
	0.36	notpassing				17	9	112	17	47	0	515	219	76	0	0	0	23	6	17	27	562.1833333	156.5333333	46.35	0	0	0	122.5333333	0.883333333	183.5666667	10.23333333	68	44	50
	0.95	downloadable				22	18	201	26	89	5	537	131	151	45	9	19	43	2	18	46	543.8	128.6666667	102.6	48.21666667	20.86666667	18.05	211.4333333	3.433333333	22.53333333	12.25	134	101	105
	1	downloadable				31	17	167	22	74	5	457	124	110	41	9	19	32	5	5	44	460.9166667	153.1	70.28333333	12.71666667	0.633333333	9.433333333	59.03333333	78.7	12.56666667	110.5666667	101	69	71
	0.83	downloadable				13	9	238	20	128	2	468	56	228	4	0	0	56	0	11	49	266.8333333	67.41666667	115.2333333	3.6	0	0	82.35	0	44.51666667	16.43333333	199	111	120
	0.92	downloadable				57	34	252	41	115	5	1119	291	302	50	9	19	50	12	35	51	2915.516667	1013.033333	275.5833333	165.3333333	7.283333333	19.23333333	442.6166667	6.666666667	281.6	229.8166667	240	144	156
	1	downloadable				31	29	288	47	139	4	755	254	238	30	6	12	62	5	17	53	1040.483333	288.75	156.0666667	78.58333333	1.083333333	11.05	343.8	2.166666667	79.96666667	112.7833333	208	137	147
	0.97	downloadable				32	17	295	48	139	4	844	235	231	42	9	20	67	6	13	54	1785.383333	421.8	131.7833333	240.9	7.25	113.0166667	530.2	37.61666667	10.56666667	194.7	202	124	134
	1	downloadable				31	21	290	47	138	5	1029	300	236	47	9	19	67	10	28	54	1448.6	439.2	173	76.66666667	4.55	56.3	225.0666667	61.43333333	320.2166667	138.5833333	180	136	145
	0.82	downloadable				31	18	281	47	136	3	718	205	234	30	6	14	66	6	0	54	1906.833333	599.9166667	150.6333333	183.7	4.366666667	106.7666667	459.4	10.53333333	0	258.5666667	213	148	158
	0.91	downloadable				21	17	267	45	131	4	585	180	205	35	6	15	57	0	7	51	983.2	376.2166667	126.1	149.0166667	7.75	14.55	192.9333333	0	61.78333333	52.03333333	186	118	127
	0.96	downloadable				45	31	291	47	138	4	1247	422	378	45	9	21	66	25	13	54	1801.9	845.45	239.2333333	79.18333333	4.516666667	61.66666667	346.0666667	32.1	73.4	192.7666667	329	223	245
	0.97	downloadable				32	20	295	48	139	5	822	305	204	52	9	24	67	9	15	54	1680	560.6333333	131.5	51.68333333	3.166666667	31.91666667	444.4	124.2666667	95.05	306.5	183	129	137
	1	downloadable				29	24	291	48	139	5	764	204	290	41	9	18	67	7	6	54	631.4	234.5833333	160.8	54.15	3.416666667	34.33333333	107.2833333	7.5	72.56666667	51.96666667	175	136	145
	0.97	downloadable				23	17	287	48	136	5	990	404	252	46	9	19	67	0	12	54	939.05	392.4666667	158.8666667	41.46666667	5.9	16.98333333	200.7666667	0	48.98333333	160.6333333	213	152	167
	0.96	downloadable				46	27	286	47	139	5	791	253	221	44	9	19	64	3	10	54	1771.783333	681.0333333	133.9666667	140.55	1.916666667	102.5166667	417.9333333	5.083333333	77.03333333	267.9833333	202	127	136
	0.93	downloadable				35	25	291	48	139	5	974	393	253	41	9	18	59	18	14	54	1942.016667	726.8666667	213.2333333	299.7833333	10.46666667	52.11666667	389.6166667	70.25	33.05	154.9166667	218	146	157
	0.94	downloadable				28	19	281	47	139	5	673	187	223	50	9	20	60	7	0	52	1866.11293	300.9	144.7666667	455.4166667	2.5	199.85	367.85	0.35	0	275.6295967	207	137	147
	0	notpassing				5	2	40	6	13	0	105	37	18	0	0	0	7	0	3	16	373.2	104.45	15.13333333	0	0	0	149.9333333	0	12.13333333	15.46666667	15	12	12
	0.92	downloadable				37	31	253	14	134	5	621	47	219	48	9	23	33	0	65	50	1173.833333	150.3166667	176.35	288.5833333	3.35	159.6666667	70.15	0	390.7166667	140.4333333	206	145	158
	0.97	downloadable				27	24	289	48	139	5	815	325	211	36	6	13	66	12	3	54	1217.083333	398	154.8833333	97.8	10.73333333	21.93333333	411.6833333	34.01666667	1.466666667	148.6	184	137	146
	0.91	downloadable				26	19	272	45	131	4	1569	1031	214	28	6	13	61	0	18	53	2173.133333	999.7666667	133.4333333	287.7	8.016666667	86.15	312.4166667	0	36.61666667	201.85	177	123	130
	0.1	notpassing				5	3	23	1	10	0	35	5	10	0	0	0	3	0	0	11	85.61666667	0	10	0	0	0	1.533333333	0	0	59.45	10	10	10
	0.89	downloadable				29	21	286	48	136	5	825	325	201	47	9	20	65	6	2	54	1660.266667	583.5666667	133.4	49.31666667	2.883333333	32.01666667	472.8833333	7.683333333	5.816666667	255.25	188	130	140
	0.9	downloadable				30	20	281	47	133	3	745	184	259	29	6	12	65	7	10	54	1365.916667	486.1333333	159.8333333	24.38333333	5.116666667	10.88333333	350.1833333	1.45	3.066666667	214.05	222	146	152
	0.96	downloadable				83	45	286	44	134	5	1747	694	421	48	9	21	46	2	66	53	3203.683333	1316.616667	271.1166667	228.75	5.716666667	140.15	247.8666667	61.91666667	472.9333333	564.4666667	326	251	266
	0.99	downloadable				28	22	263	36	135	4	670	241	211	40	9	18	64	3	0	49	1588.566667	364.9	130.7833333	203.9333333	7.266666667	58.18333333	457.0666667	0.516666667	0	207.9666667	199	130	142
	0.97	downloadable				34	21	286	48	139	5	756	254	233	44	9	18	66	3	2	54	1296.6	255.75	141.5333333	131.5666667	6.316666667	61.85	264.0833333	0.133333333	1.383333333	394.35	182	129	140
	0.95	downloadable				31	21	152	12	73	5	512	57	149	40	9	20	21	5	16	45	738.6166667	47.58333333	104.95	134.8666667	3.016666667	61.63333333	92.68333333	0.3	88.61666667	275.1833333	130	100	102
	0.95	downloadable				34	23	287	45	139	5	800	268	220	50	9	23	64	4	11	54	1602.833333	348.8333333	136.75	306.9666667	4.6	169.7833333	348.8333333	15	61.58333333	452.6	184	128	138
	0.97	downloadable				32	25	293	48	139	5	891	264	249	45	9	20	67	0	15	54	1393.2	384.35	138.4833333	89.3	5.133333333	78.88333333	348.95	0	121.7166667	346.8666667	204	121	132
	0.91	downloadable				29	20	278	45	131	5	700	177	218	44	9	18	65	9	5	54	1291.8	419.4333333	140.5166667	59.13333333	3.6	38	410.7333333	0.516666667	102.7666667	128.4666667	196	136	145
	0.21	notpassing				34	22	102	22	34	0	443	186	62	0	0	0	10	0	4	40	1036.583333	712.9666667	39.06666667	0	0	0	3.9	0	0.6	283.7	54	38	40
	0	notpassing				23	16	67	6	0	0	309	22	0	0	0	0	7	0	47	32	724.3	28.16666667	0	0	0	0	60.51666667	0	190.55	438.85	0	0	0
	0.1	notpassing				24	22	36	1	10	3	115	13	10	5	0	2	0	0	10	18	456.8929864	0	10	24.32631976	0	10.55965309	0	0	39.53333333	391.9833333	10	10	10
	0	notpassing				2	2	2	0	0	0	2	0	0	0	0	0	0	0	0	2	0	0	0	0	0	0	0	0	0	0	0	0	0
	0	notpassing				1	1	25	3	10	0	35	9	14	0	0	0	0	0	0	9	25.28333333	11.75	10.31666667	0	0	0	0	0	0	1.316666667	10	10	10
	0.17	notpassing				5	3	19	0	10	1	59	0	10	8	0	0	3	0	2	5	41.24434251	0	10	2.266666667	0	0	0.333333333	0	1.816666667	35.31100917	10	10	10
	0.92	downloadable				25	21	190	14	86	4	602	48	156	51	12	26	55	10	8	49	556.0833333	42.8	84.28333333	25.46666667	2.616666667	8.35	205	47.3	3.5	149.2833333	136	79	81
	0	notpassing				4	3	2	1	0	0	6	3	0	0	0	0	0	0	0	2	0.55	0	0	0	0	0	0	0	0	0.55	0	0	0
	0	notpassing				1	2	2	1	0	0	4	3	0	0	0	0	0	0	0	2	69.39	0	0	0	0	0	0	0	0	60.01666667	0	0	0
	0.95	downloadable				38	29	287	47	139	5	932	239	402	35	6	14	63	0	20	54	1481.366667	405.7333333	339.7166667	58.7	14.05	36.46666667	220.0333333	0	124.4166667	415.65	350	299	323
	1	downloadable				18	17	289	47	139	5	701	247	211	41	9	18	65	2	22	53	690	304.1833333	129.55	30.26666667	6.65	16.68333333	124.2166667	0.016666667	7.716666667	177.0166667	195	126	136
	0.15	notpassing				7	4	58	8	19	1	150	47	40	3	0	0	22	2	3	19	267.4	104.05	30.31666667	0	0	0	77.01666667	0.683333333	0.883333333	5.933333333	34	29	29
	0.95	downloadable				45	25	221	21	102	4	674	57	172	40	6	14	59	11	18	50	1539.5	78.63333333	116.4666667	227.7666667	5.716666667	72.75	517.1166667	4.683333333	201.9333333	318.9	165	108	114
	0.95	downloadable				32	19	293	46	139	5	938	358	220	35	6	14	65	9	28	54	2028.1	593.0333333	131.5	156.5666667	48.66666667	28.7	639.9666667	0.333333333	269.2833333	246.75	201	127	137
	0.94	downloadable				43	24	294	47	139	4	965	338	224	32	6	12	64	27	8	54	2514.286504	718.7666667	142.5333333	165.2833333	7.133333333	87.5	845.3833333	149.0833333	3.233333333	367.5365038	196	129	138
	0.94	downloadable				56	29	287	48	138	5	1487	718	280	55	9	25	67	10	5	54	3024.742484	1474.566667	167.8	150.0833333	12.08333333	117.9	376.7166667	13.53333333	0.633333333	421.0591505	215	134	144
	0.96	downloadable				38	25	242	37	112	5	1129	576	178	44	9	19	54	2	25	50	1424.35	533.7	108.3166667	193.3666667	5	51.55	382.8833333	0.05	70.15	54.26666667	156	101	106
	0.97	downloadable				23	19	276	46	127	4	746	160	230	31	6	13	58	7	38	51	852.7	346.3	130.1166667	25.56666667	0.816666667	20.76666667	160.15	52.7	59.31666667	85.81666667	195	109	119
	0.96	downloadable				40	28	278	46	139	5	716	196	229	31	6	12	59	0	0	52	1964.783333	519.9666667	136.05	95.06666667	8.6	17.96666667	578.7166667	0	0	319.2	202	124	135
	0.96	downloadable				43	26	287	43	136	5	759	183	193	44	9	18	66	12	8	54	2167.266667	634.0333333	137.2666667	277.75	14.46666667	221.2666667	403.85	77.76666667	27.11666667	612.7333333	178	130	141
	1	downloadable				40	28	289	48	139	5	1188	495	303	46	9	19	64	9	3	54	1751.383333	547.6333333	180.9666667	131.2666667	17.48333333	97.58333333	422.7666667	22.95	6.35	334.65	203	155	165
	0.99	downloadable				33	23	270	45	113	4	2408	1647	183	34	6	14	65	34	11	54	3226.583333	1814.466667	109.7166667	65.58333333	5.183333333	49.93333333	414.9166667	78.65	6.416666667	444.1666667	156	105	113
	0	notpassing				17	9	87	12	31	1	239	48	45	3	0	0	28	0	0	28	238.8	112.6833333	29.68333333	0	0	0	26.18333333	0	0	73.81666667	42	29	29
	0.97	downloadable				25	16	259	36	124	4	735	267	186	32	6	13	63	9	4	54	1486.8	282.5833333	121.3333333	262.1666667	7.083333333	61.43333333	295.25	0.583333333	63.66666667	293.85	177	117	128
	0.89	downloadable				32	26	271	45	124	4	729	197	219	42	9	19	67	0	12	53	1282.659035	570.1833333	122.9166667	54.86666667	5.266666667	35.78333333	412.7333333	0	17.78333333	108.3923681	188	109	120
	0.97	downloadable				24	21	290	48	139	5	769	174	310	46	9	20	63	0	16	54	1358.916667	315.2833333	160.3333333	167.8833333	25.01666667	130.05	355.8	0	168.65	121.8166667	199	124	134
	0.97	downloadable				33	20	285	44	136	5	1250	466	373	49	9	23	61	5	31	54	1904.016667	760.3333333	254	209.85	4.3	197.1833333	244.1333333	60.68333333	118.9166667	103.3333333	291	236	252
	0.93	downloadable				45	26	277	44	129	4	1144	500	246	47	10	22	60	13	19	53	2324.5	903.3	128.4333333	240.6	3.25	158.8333333	618.1833333	16.03333333	135.45	208.4166667	213	119	126
	0.99	downloadable				47	23	289	48	139	5	1116	461	274	53	9	27	64	5	13	54	2728.033333	922.4333333	157.3166667	396.1	5.533333333	377.0666667	675.85	15.1	95.36666667	268.1166667	189	128	136
	0.96	downloadable				31	24	284	43	138	5	928	277	273	46	9	20	64	13	3	54	1589.933333	499.4333333	139.2166667	131	15.31666667	74.16666667	346.3	10.18333333	23.31666667	435.3833333	209	119	132
	0.96	downloadable				30	20	272	43	128	5	772	185	278	44	9	20	59	0	19	53	796.2324504	177.2833333	128.0833333	16.23333333	1.55	9.783333333	232.1833333	0	193.6833333	99.41578375	195	115	124
	0.94	downloadable				28	18	226	34	105	4	651	135	218	29	6	12	45	4	20	44	766.3166667	347.8333333	143.35	28.7	2.566666667	18.46666667	86.81666667	0.05	46.26666667	163.5166667	185	138	144
	0.99	downloadable				25	16	281	46	135	4	756	277	225	31	6	12	65	3	11	54	1250.7	433.35	146.6	150.3666667	7.85	72.43333333	311.6166667	61.18333333	82.61666667	87.65	191	139	147
	0.9	downloadable				23	19	277	39	131	4	760	153	310	21	3	6	45	0	51	53	1357.566667	220.1166667	141.6833333	40.23333333	2.233333333	16.86666667	232.55	0	523.6	97.51666667	207	116	127
	0.93	downloadable				31	21	231	33	108	5	641	134	199	31	6	12	54	6	0	51	769.45	161.7666667	113.1666667	77.5	2.366666667	13.33333333	337.0666667	7.483333333	0	22.01666667	179	104	110
	0.94	downloadable				54	28	294	48	137	5	1264	547	310	40	7	17	66	11	33	54	3425.9	1189.766667	218.3333333	331.9833333	11.95	130.55	744.5833333	43.46666667	280.55	424.8666667	264	190	202
	0.95	downloadable				26	17	290	46	139	5	980	234	276	43	9	19	64	10	16	54	1202.616667	325.1166667	184.3666667	75.63333333	5.6	41.16666667	454.1166667	7.983333333	74.85	74.68333333	205	132	141
	0.97	downloadable				48	27	276	43	130	5	1713	991	241	46	9	21	61	29	3	53	3372.416667	1318.933333	200.9833333	95.11666667	12.95	56.15	723.4	257.9166667	1.083333333	240.9833333	181	124	131
	1	downloadable				37	23	287	47	139	5	784	232	254	46	9	19	61	7	5	54	1283.966667	343.1666667	149.5	176.0833333	11.66666667	156.9333333	354.3166667	4.783333333	0.183333333	177.1666667	188	135	143
	0.96	downloadable				95	55	279	44	129	5	2660	1674	231	52	9	24	62	23	35	51	5161.5	2104.183333	154.8166667	442.7833333	46.38333333	190.2333333	1166.05	41.3	274.0333333	375.4	198	120	128
	0.81	downloadable				48	37	250	39	122	4	586	155	177	34	6	14	59	4	0	49	1030.083333	302.6333333	115.9333333	129.65	17.9	45.06666667	349.05	0.733333333	0	151.1333333	162	113	118
	0.93	downloadable				36	24	271	44	130	4	810	264	275	31	6	12	43	0	41	49	1644.316667	535.8666667	129.0666667	100.3333333	1.2	4.633333333	287.35	0	237.0333333	346	187	116	123
	0	notpassing				1	1	17	0	10	0	32	0	10	0	0	0	0	0	0	7	23.7	0	10	0	0	0	0	0	0	14.98333333	10	10	10
	0.96	downloadable				19	14	293	46	139	5	748	233	215	45	9	18	67	2	19	54	760.2666667	241.5	136.3	6.8	0.55	2	157.8	0.35	103.8166667	99.13333333	199	135	144
	0.82	downloadable				29	23	138	21	57	4	487	169	92	31	6	14	17	2	0	48	707.2166667	259.75	61.18333333	83.06666667	8.166666667	22.73333333	84.31666667	0.033333333	0	48.26666667	85	58	58
	1	downloadable				41	27	232	35	107	5	1044	370	275	46	9	19	53	8	0	51	2412.966667	878.85	180.6833333	355.1	4.583333333	215.85	422.4333333	63.6	0	124.65	240	163	182
	0.97	downloadable				34	27	235	30	109	4	711	164	193	39	9	18	53	9	10	51	863.0166667	274.5	114.2166667	117.0333333	7.683333333	15.3	194.25	2.583333333	100.3666667	34.36666667	149	103	111
	0.96	downloadable				34	25	290	48	139	5	1480	959	234	53	9	26	67	5	2	54	1622.5	556.9833333	155.2166667	223.3666667	6.166666667	186.7666667	296.4166667	171.1666667	0.016666667	122.35	207	128	139
	1	downloadable				33	21	287	47	137	4	882	213	333	30	6	14	67	12	0	54	1090.633333	374.1333333	261.2666667	133.25	5.333333333	51.18333333	193.5166667	6.4	0	250.9333333	286	245	267
	0.97	downloadable				25	17	244	38	113	4	597	139	173	35	6	16	56	0	26	48	867.6	159.8833333	117.85	164.9666667	30.4	126.65	199.4666667	0	92.88333333	160.6833333	151	110	115
	0	notpassing				8	6	143	23	65	2	519	199	123	3	0	0	36	2	3	33	471.3333333	183.0833333	74.6	0.766666667	0	0	132.3166667	0.316666667	12.71666667	58.65	108	71	78
	0.93	downloadable				38	21	273	44	126	4	1228	632	220	44	6	22	62	6	18	54	1815.333333	733.1	218.5	163.8	9.416666667	74.43333333	250.4333333	0.75	131.3833333	176.35	182	114	118
	0.96	downloadable				38	28	280	42	133	5	939	211	352	45	9	18	65	4	19	54	1129.95	413.0666667	257.5333333	95.15	8.783333333	17.81666667	249.1333333	5.916666667	66.06666667	155.2833333	318	251	267
	0	notpassing				1	1	36	5	10	0	53	10	10	0	0	0	13	0	0	14	51.1	11.66666667	10	0	0	0	15.45	0	0	4.233333333	10	10	10
	0.81	downloadable				36	29	265	43	127	3	784	176	260	32	6	15	61	12	0	53	1212.55	481.2833333	144.8166667	50.11666667	13.21666667	22.88333333	221.3833333	19.13333333	0	164.05	230	134	145
	0.79	downloadable				38	24	281	43	136	2	1120	317	310	17	3	7	63	6	44	49	1428.3	425.4666667	148.8666667	15.96666667	3.016666667	9.116666667	223.6333333	69.76666667	114.4833333	423.2833333	250	128	136
	0.95	downloadable				15	12	285	47	139	4	621	167	238	31	6	12	66	0	3	54	833.2	338.7	155.9333333	25.1	1.733333333	16.21666667	213.2166667	0	0.266666667	144.55	200	126	137
	0.95	downloadable				39	27	292	48	139	5	1353	601	292	45	9	19	67	20	2	54	2799.933333	1333.85	187.25	50.16666667	4.483333333	32.8	739.85	141.2666667	63.15	97.2	262	179	192
	0.89	downloadable				34	19	242	40	109	5	726	174	226	45	9	20	56	16	2	48	1047.633333	427.0166667	134.25	30.93333333	2.383333333	14.15	227.1333333	63.81666667	0.916666667	213.5	195	128	142
	0.1	notpassing				1	2	22	1	10	0	35	6	10	0	0	0	0	0	0	11	98.96242424	2.75	10	0	0	0	0	0	0	72.85	10	10	10
	0.96	downloadable				22	17	249	41	118	4	563	146	177	33	6	13	57	3	5	49	396.8833333	134.05	110.6166667	18.76666667	2.283333333	12.45	89.1	5	10.76666667	97.03333333	167	109	113
	0.9	downloadable				26	18	263	47	114	5	1204	692	229	34	6	13	64	4	21	53	2451.866667	1320.85	122.5333333	193.6	4.266666667	75.5	278.0166667	5.25	67.4	143.8833333	149	110	119
	0.97	downloadable				28	19	293	47	139	5	858	297	246	50	10	21	62	0	31	54	1474.166667	374.2166667	157.05	115.3833333	3.933333333	33.78333333	499.5166667	0	197.8833333	122.8166667	205	141	151
	0.97	downloadable				33	21	299	48	139	5	1428	829	220	43	9	18	63	0	49	54	1255.95	658.9333333	208.1666667	70.13333333	7.75	36.76666667	108.4166667	0	137.05	92.16666667	197	124	134
	1	downloadable				44	23	300	47	139	5	1545	777	256	50	9	22	56	5	57	54	2137.266667	667.3333333	155.3666667	113.05	10.56666667	76.83333333	285.6	13.7	367.15	179.15	198	131	139
	0.99	downloadable				42	23	282	39	138	4	781	178	261	33	6	12	66	10	10	54	1906.85	390.25	221.2166667	100.5	1.916666667	76.93333333	888.1166667	60.6	40.68333333	239.1833333	187	129	140
	1	downloadable				29	22	266	28	133	5	659	165	188	46	9	21	59	0	30	54	843.7166667	268.4666667	143.8333333	49.08333333	9.3	33.18333333	258.45	0	45.11666667	80.81666667	168	132	140
	0.91	downloadable				38	27	286	46	139	5	1318	255	421	47	9	19	67	7	0	54	906.1833333	342.6166667	237.8833333	49.76666667	7.95	32.88333333	256.35	1.783333333	0	150.9666667	321	215	230
	0.94	downloadable				39	28	264	43	125	5	780	295	205	44	9	18	61	7	4	51	1974.7	701.2333333	117.5833333	180.8166667	4.65	21.85	408.2	120.25	63.3	211.1833333	184	111	118
	1	downloadable				24	20	290	45	139	5	905	350	224	44	9	18	67	12	10	54	1025.316667	261.85	138.3166667	111.8166667	29.8	53.65	349.6	36.18333333	107.3166667	117.2166667	178	133	143
	0.28	notpassing				13	11	84	22	14	0	367	214	17	0	0	0	13	0	5	43	774.0166667	554.8833333	13	0	0	0	103.95	0	22.81666667	42.13333333	16	13	13
	0.96	downloadable				70	42	281	44	131	5	1424	779	197	45	9	20	59	4	37	54	2313.383333	740.6333333	138.8166667	53.98333333	10.25	35.56666667	485.9	65.21666667	407.95	245.8	177	125	135
	0.69	notpassing				13	9	185	27	85	4	610	218	188	30	6	12	46	2	2	45	669.6666667	231.5	137.0833333	84.96666667	5.433333333	14.83333333	134.2333333	0.216666667	26.95	45.73333333	170	132	144
	0	notpassing				24	10	153	30	51	1	1002	522	129	3	0	0	44	21	3	36	1232.266667	451.2166667	82	0	0	0	314.9833333	64.43333333	3.466666667	172.4333333	81	51	55
	0.97	downloadable				27	19	291	48	139	5	811	199	256	44	9	19	67	15	8	54	1095.35	293.5666667	155.2333333	65.6	3.5	47.25	352.9166667	95.4	4.75	128.4666667	188	135	145
	0.89	downloadable				24	19	256	41	124	3	640	139	234	18	3	6	58	3	0	52	721.3666667	220.9666667	138.8	77.31666667	0.95	9.716666667	102.5666667	2.766666667	0	241.4333333	213	134	142
	0.97	downloadable				37	23	296	46	139	5	1099	321	284	46	9	19	67	27	9	54	1279.783333	553.3166667	148.6166667	65.53333333	3	27.4	268.4333333	63.2	16.71666667	106.3166667	254	136	148
	0.96	downloadable				23	17	252	37	116	5	708	147	244	46	9	20	61	8	0	53	995.1333333	216.3833333	172.4166667	171.5	3.783333333	96.15	189.4666667	31.85	0	235.1	205	157	172
	1	downloadable				38	24	291	48	139	5	1313	686	199	57	9	31	67	14	2	54	1976.85	797.7166667	149.55	334	11.48333333	286.4333333	389.8166667	63.05	0.1	148.0166667	174	135	145
	0.98	downloadable				51	27	288	45	136	5	1944	1268	256	49	9	23	61	7	33	53	3428.3	1715.883333	155.5166667	225.6333333	4.233333333	150.9666667	533.4833333	2.2	39.58333333	464.35	196	127	138
	0.85	downloadable				49	37	240	41	106	5	798	316	174	43	9	18	59	0	3	53	2286.683333	654.8	116.1166667	120.7833333	13.13333333	25.83333333	678.4	0	60.18333333	558.55	151	90	97
	0.97	downloadable				25	24	284	46	139	5	803	242	226	43	9	19	64	8	1	54	1303.316667	290	189.1666667	270.7333333	17.08333333	122.0666667	429.7833333	1.516666667	2.483333333	108.4166667	198	131	141
	1	downloadable				25	18	218	18	108	5	567	99	186	44	9	19	54	3	0	52	756.8333333	152.7	97.61666667	73.61666667	4.3	23.6	171.65	4.616666667	0	237.8	164	93	96
	0.99	downloadable				54	30	296	48	139	5	1603	810	235	44	9	20	67	3	44	53	2906.2	1189.9	155.1666667	197.8333333	12.21666667	110.4	472.5333333	3.2	320.2	387.0666667	194	140	149
	0.89	downloadable				45	27	293	48	138	5	1175	442	212	38	6	17	66	9	23	54	1766.583333	779.2833333	192.3666667	47.11666667	2.683333333	35.26666667	273.2	2.266666667	45.78333333	302.3833333	193	130	141
	0.86	downloadable				18	15	203	33	92	3	521	143	124	19	3	6	45	8	13	41	515.85	234.3333333	87.31666667	7.2	0.25	2.433333333	72.85	31.96666667	5.666666667	110.7333333	114	86	90
	0.97	downloadable				52	28	282	43	139	5	1096	263	400	44	9	19	66	4	0	54	1789.266667	419.1166667	300.9333333	127.7833333	3.583333333	55.33333333	489.15	6.5	0	479	352	286	307
	0.97	downloadable				27	19	285	45	137	5	957	209	381	43	9	19	60	5	38	54	1495.483333	389.9	292.0333333	156.65	15.73333333	79.58333333	472.6166667	0.05	139.5333333	123.25	344	281	303
	0.28	notpassing				13	8	118	20	60	0	333	138	91	0	0	0	21	0	11	23	813.35	203.7333333	61.06666667	0	0	0	140.7833333	0	121.85	278.0166667	81	56	60
	0.97	downloadable				32	23	289	48	139	5	833	181	317	45	9	20	61	3	16	53	961.25	332.85	228.5333333	36.63333333	4.6	25.11666667	306.8333333	0.266666667	122.5	96.28333333	299	221	238
	0.98	downloadable				24	19	283	47	139	4	580	160	190	33	6	12	63	2	1	54	945.05	302.35	132.0166667	100.9166667	3.066666667	22.93333333	274.8166667	0.05	18.66666667	125.9833333	186	132	141
	0.9	downloadable				29	21	272	47	128	5	837	364	242	34	6	12	67	7	3	51	1403.65	481.0666667	140.3166667	40.08333333	2.133333333	10.28333333	440.7666667	0.533333333	60.13333333	117.0166667	184	118	128
	0.22	notpassing				3	3	91	13	40	0	267	99	95	0	0	0	25	0	0	23	276.2166667	60.23333333	71.28333333	0	0	0	46.2	0	0	52.95	89	70	73
	0.93	downloadable				37	20	192	24	84	4	1002	492	155	22	3	7	40	10	11	48	1781.966667	468.75	108.15	189.4833333	0.983333333	71.51666667	464.5333333	3.983333333	82.08333333	376.4333333	118	94	103
	0.85	downloadable				40	24	298	48	138	5	1878	671	277	34	6	14	65	40	3	54	3303.316667	1017.566667	169.05	215.85	6.433333333	178.9666667	1020.75	85.95	0.683333333	692.5	212	121	133
	0.95	downloadable				32	20	279	47	128	5	759	222	180	49	9	24	53	0	41	54	1239.766667	568.6833333	124.0833333	71.85	6.3	44.38333333	158.7	0	190.35	109.05	167	121	130
	0.99	downloadable				36	24	252	37	121	5	696	163	201	47	9	19	58	8	2	51	740.8333333	197.65	112.6833333	29.21666667	1.933333333	11.23333333	178.7333333	7.716666667	60.26666667	89.01666667	184	111	126
	0	notpassing				13	8	60	10	25	0	163	70	35	0	0	0	16	2	0	15	449	67.85	25	0	0	0	146.9833333	0.366666667	0	135.3333333	34	25	26
	0.61	notpassing				25	17	263	41	126	3	688	141	255	28	6	13	61	3	13	51	984.6833333	248.7666667	114.8166667	133	4.25	18.1	163.3833333	0.116666667	242.1	136.95	207	102	114
	0.96	downloadable				77	35	288	47	139	5	973	188	252	50	9	20	67	17	0	54	2972	649.8166667	196.0166667	430.95	9.85	217.3333333	1003.216667	7.516666667	0	362.3	208	129	142
	0	notpassing				4	3	99	16	53	1	269	73	117	2	0	0	14	0	3	21	225.4166667	103.0666667	77.78333333	0	0	0	20.1	0	1.083333333	10	98	73	79
	0.97	downloadable				30	24	285	47	136	5	1025	374	258	48	9	23	66	12	0	54	1315.2	558.1	213	70.38333333	16.55	36.36666667	326.1333333	2.516666667	0	128.5666667	235	187	202
	0.96	downloadable				31	19	200	27	91	5	761	337	146	38	6	19	45	2	14	46	1201.816667	371.8	90.55	230.95	63.1	43.28333333	145.9166667	0.1	135.9833333	181.8166667	121	86	92
	0.97	downloadable				64	36	288	45	139	5	874	247	208	50	9	21	66	13	0	54	2874.783333	380.55	140.85	303.5833333	5.65	164.5666667	654.0833333	136.1	0	1148.6	179	132	140
	0.97	downloadable				36	24	272	47	113	5	895	265	177	43	9	20	64	3	49	53	1530.333333	545.4	102.4	122.7666667	1.616666667	57.28333333	222.7	1.1	223.7666667	216.8666667	161	99	106
	0.97	downloadable				29	19	277	42	131	4	840	269	260	35	6	12	66	13	8	54	1540.433333	593.2166667	214.1	127.1333333	2.483333333	36.03333333	378.7	1.016666667	1.916666667	280.4833333	188	126	136
	0.96	downloadable				52	29	286	47	132	5	1092	420	238	45	9	20	62	4	31	54	2496.266667	846.1333333	202.45	73.31666667	7.116666667	40.4	396.9833333	43.98333333	138.5833333	439	206	113	123
	0.97	downloadable				23	18	266	46	125	4	717	259	185	43	9	19	62	8	0	53	1415.716667	394.7666667	116.8333333	110.1333333	11.13333333	77.68333333	296.4833333	10.4	0	272.9666667	173	115	124
	0.75	downloadable				25	12	195	31	85	4	524	123	183	31	6	12	50	2	9	45	811.1166667	241.0333333	113.5	30.2	6.55	14.01666667	242.4333333	0.016666667	8.216666667	227.0166667	162	108	114
	0.93	downloadable				15	12	194	21	97	3	444	81	144	19	3	6	46	6	13	41	523.1166667	149.6333333	96.01666667	30.25	0.9	22.2	128.4333333	0.233333333	20.81666667	125.1833333	133	95	101
	0.96	downloadable				49	27	271	46	125	5	695	167	201	46	9	21	38	3	41	54	2038.233333	306.4166667	173.45	435.1833333	16.3	332.1	218	0.25	237.9833333	590.0666667	181	111	122
	0.88	downloadable				47	31	268	45	120	5	764	241	186	31	6	12	63	5	24	50	2253.233333	621.2833333	113.8333333	157.45	3.683333333	27.65	630.5666667	2.983333333	189.2	282.7166667	168	108	115
	0	notpassing				9	7	95	15	40	2	200	67	51	5	0	0	26	2	0	23	209.3166667	63.53333333	36.78333333	4.316666667	0	0	83.95	20.65	0	18.83333333	48	36	37
	1	downloadable				29	18	272	43	131	5	1584	982	261	47	9	18	63	7	4	54	2230.633333	768.1833333	152.1666667	77.11666667	7.133333333	40.93333333	683.75	60.3	3.766666667	211.65	188	122	134
	0.88	downloadable				53	33	164	20	58	4	799	213	104	31	6	12	51	8	8	52	1320.85	296.8333333	48.36666667	34.4	10.7	14.81666667	370.7	124.5833333	6.55	449.6833333	89	45	47
	0.88	downloadable				22	21	260	37	130	5	713	137	255	44	9	18	54	4	8	54	1297.066667	278.4833333	109.4	33.21666667	4.5	11.38333333	535.2833333	1.016666667	7.133333333	100.1333333	237	105	116
	0.96	downloadable				35	21	283	39	139	4	952	334	226	50	9	26	67	16	5	54	1924.416667	504	133.3666667	171.25	15.95	123.9	551.3	63.88333333	0.1	272.5333333	210	130	142
	0.87	downloadable				50	37	294	48	139	3	2327	1489	308	40	9	19	66	14	23	54	2270.35	966.5833333	235.8833333	110.6333333	13.26666667	85.8	618.8	1.85	113.2666667	75.73333333	193	126	135
	0.99	downloadable				38	27	292	48	139	5	739	185	240	41	9	18	66	7	9	54	942.45	367.1666667	129.9	84.08333333	6.35	58.68333333	260.45	18.7	14.25	55.7	215	125	134
	0.97	downloadable				22	14	162	34	46	5	482	181	60	43	9	20	49	0	6	46	1000.533333	375.4	42.73333333	123.5333333	4.1	47.06666667	144.2833333	0	5.066666667	218.3833333	56	42	42
	1	downloadable				37	25	292	48	139	5	1131	474	218	48	9	20	59	9	21	54	2168.066667	840.2333333	152.8	215.9333333	5.75	200.0166667	549.3166667	2.883333333	10.06666667	160.5666667	182	130	138
	0.92	downloadable				46	27	259	42	118	5	1162	403	279	46	9	19	59	5	13	54	1627.716667	749.4166667	169.8666667	51.15	4.4	32.58333333	355.2	0.583333333	64.65	218.7	215	130	143
	0.97	downloadable				28	23	284	46	139	5	790	302	192	42	9	18	64	17	0	54	1323.583333	254.5333333	197.5833333	258.35	9.133333333	47.2	273.8833333	7.766666667	0	277.2333333	181	132	144
	0.99	downloadable				41	24	241	41	93	5	1138	642	159	43	9	18	66	3	17	52	2171.033333	1004.633333	103.4333333	96.8	9.683333333	78.98333333	424.1666667	17.13333333	147.45	297.75	128	84	93
	0.97	downloadable				39	29	295	48	139	5	945	227	311	48	9	21	62	22	17	54	2199.266667	538.9666667	168.9	245.35	40.38333333	131.55	557.0166667	208.3666667	129.5	223.3333333	193	137	145
	0.72	downloadable				18	17	168	17	80	3	347	44	134	19	3	6	42	0	2	42	285.7333333	42.05	75.3	20.51666667	2.066666667	11.86666667	103.3	0	0.1	64.91666667	122	73	77
	0.93	downloadable				34	20	281	43	136	4	1323	656	248	42	9	19	60	19	13	54	1336.116667	630.0166667	145.75	202.6166667	19.25	161.45	160.9666667	5.5	8.833333333	138.7833333	215	121	132
	0.98	downloadable				38	24	298	48	139	5	765	190	211	54	12	26	50	0	45	54	1445.133333	256.2833333	142.8666667	127.6666667	14.46666667	46.25	136.5	0	428.75	99.2	197	131	139
	0.96	downloadable				38	26	271	44	136	4	968	467	221	35	6	13	53	7	10	47	2960.833333	1001.183333	180.5666667	164.3166667	31.53333333	45.9	581.7666667	13.11666667	56.45	365.6	192	123	133
	0.97	downloadable				43	23	285	47	137	5	1197	659	265	47	9	20	65	3	9	54	1990.583333	677.5833333	186.1166667	167.35	3.45	81.38333333	495.0333333	1.383333333	92.76666667	227.3166667	200	132	143
	0	notpassing				2	1	28	2	10	0	38	7	10	0	0	0	8	0	0	13	75.35	3.283333333	10	0	0	0	62.58333333	0	0	8.65	10	10	10
	0.95	downloadable				30	18	278	46	133	5	748	249	196	43	9	18	57	2	14	52	723.7666667	274.6666667	133.7666667	49.5	3.383333333	35.56666667	240.7666667	0.016666667	17.01666667	102.95	181	131	139
	0.98	downloadable				36	25	272	45	134	4	615	168	193	31	6	12	63	0	0	52	991.8666667	347.75	130.6166667	86.65	3.233333333	9.75	249.3666667	0	0	170.5666667	181	127	137
	0	notpassing				2	2	46	7	16	0	116	31	30	0	0	0	11	1	3	16	154.0833333	90.33333333	13.56666667	0	0	0	35.05	0.016666667	0.85	5.45	24	13	13
	0.94	downloadable				26	18	246	44	122	4	808	393	197	28	6	12	52	2	3	44	1227.783333	619.5333333	111.9333333	14.43333333	5.45	4.516666667	312.9	0.066666667	3.283333333	107.1833333	178	109	115
	0.39	notpassing				15	8	73	16	14	2	164	59	14	6	0	0	12	0	4	36	477.0660452	129.4833333	13	3.816666667	0	0	186.55	0	6.483333333	77.84937853	14	13	13
	0.98	downloadable				28	20	260	32	130	5	669	137	181	37	6	16	62	5	3	54	839.7666667	175.2333333	124.4	39.46666667	4.866666667	26.56666667	254.05	3	0.616666667	203.5833333	174	121	129
	1	downloadable				123	53	290	47	134	5	6925	4972	323	1022	330	673	64	14	35	54	6931.583333	3193.683333	339.6833333	834.5666667	156.6	665.5	879.3	42.41666667	145.95	800.1	199	129	138
	0.94	downloadable				27	19	284	46	133	5	1482	813	256	45	9	21	64	19	16	52	1957.183333	638.8166667	155.8666667	224.5333333	16.53333333	11.16666667	437.95	2.183333333	68.45	222.3	181	121	131
	0	notpassing				1	2	5	0	0	0	6	0	0	0	0	0	2	0	0	4	60.55	0	0	0	0	0	0.433333333	0	0	60.11666667	0	0	0
	0	notpassing				6	5	20	1	10	0	39	7	10	0	0	0	0	0	0	10	98.73333333	0	10	0	0	0	0	0	0	35.31666667	10	10	10
	0.79	downloadable				52	35	275	36	139	3	1207	222	418	43	10	23	63	8	17	54	1958.6	332.2333333	260.9666667	36.96666667	1.866666667	13.33333333	424.0333333	8.65	52.01666667	708.9666667	347	232	254
	1	downloadable				47	30	292	46	137	5	1035	350	273	48	9	20	66	8	35	53	1110.533333	447.3333333	136.9666667	124.9166667	5.583333333	93.58333333	154.5	0.216666667	123.9	133.5166667	210	125	134
	0.05	notpassing				83	49	109	16	4	0	931	83	6	0	0	0	49	2	58	49	1175.483333	60.88333333	4.083333333	0	0	0	288.45	0.2	359.8666667	459.8166667	4	4	4
	0.99	downloadable				22	15	285	46	139	5	966	254	435	46	9	20	67	2	11	54	2076.116667	559.6333333	340.35	288.05	15.75	233.65	516.8833333	9.866666667	147.0833333	350.7	342	300	324
	0.95	downloadable				38	25	226	37	105	5	775	277	181	41	9	19	50	5	4	49	1553.066667	520.55	108.6333333	96.46666667	7.3	17.65	237.2	0.266666667	180.45	250.6	153	97	103
	1	downloadable				22	19	294	47	139	5	732	209	201	44	9	18	65	4	18	54	985.4833333	322.7	143.7833333	126.85	4.55	50.9	224.1333333	78.88333333	68.36666667	51.16666667	188	142	151
	0.99	downloadable				20	17	283	46	139	5	586	150	206	47	9	21	62	0	12	52	1144.933333	189.2666667	135.7166667	280.95	2.366666667	189.3833333	243.85	0	34.71666667	279.9333333	189	131	141
	0.84	downloadable				25	19	252	35	121	4	646	170	179	34	6	15	62	2	13	48	1221.483333	327.7833333	117.6333333	60.66666667	4.766666667	49.83333333	266.9666667	12.41666667	18.55	181.0666667	164	109	118
	0.97	downloadable				23	22	293	48	139	5	600	141	203	42	9	19	67	4	16	54	637.1666667	244.5	136.8	38.91666667	1.466666667	30.65	205.4666667	0.8	20.68333333	42.33333333	190	133	141
	0.86	downloadable				48	29	270	45	117	5	1210	431	236	48	9	20	65	7	32	54	3430.8	1453.65	127.8	66.23333333	3.733333333	47.81666667	832.75	0.483333333	140.6333333	136.85	179	100	108
	0.92	downloadable				22	17	177	15	83	4	542	105	161	33	6	13	45	9	0	49	525.4166667	129.3333333	88.95	26.75	2.433333333	18.11666667	61.41666667	65.18333333	0	120.9666667	128	66	67
	0.97	downloadable				45	29	285	47	137	4	888	368	189	31	6	12	65	5	10	54	1859.666667	517.1166667	140.85	160.3166667	53.21666667	88.26666667	543	0.35	4.616666667	197.1666667	179	132	140
	0.91	downloadable				35	22	219	33	96	5	839	253	194	49	9	21	51	17	13	48	1287.933333	433.85	97.16666667	178.1	10.05	34.63333333	189.0666667	91.35	4.183333333	130.7166667	153	89	95
	0.97	downloadable				26	20	286	46	139	5	738	274	200	41	9	18	67	3	6	54	1119.633333	295.1333333	142.3166667	92.1	5.616666667	44.51666667	325.9166667	3.95	13.58333333	89.08333333	179	133	142
	0.65	notpassing				14	9	195	36	70	2	452	127	113	3	0	0	50	4	8	53	1019.7	321.3	68.5	60.38333333	0	0	179.25	0.066666667	27.91666667	343.1	105	60	62
	0.95	downloadable				33	22	290	48	139	5	988	307	257	43	9	19	66	12	4	54	1262.566667	433.25	133.3833333	63.41666667	6.183333333	43.93333333	427.5666667	8.833333333	66.3	155.7833333	215	125	135
	0.97	downloadable				50	29	275	35	137	5	1235	585	231	41	9	18	61	6	31	51	1062.316667	318.3333333	138.7166667	63.33333333	5.466666667	35.18333333	214.7333333	0.033333333	122.85	253.9833333	207	134	143
	0.94	downloadable				41	26	279	42	135	5	1005	367	303	45	9	18	63	3	10	54	1397.566667	314.3333333	161.0333333	49.85	8.2	25.71666667	265.3	60.73333333	86.53333333	322.1333333	209	122	134
	1	downloadable				32	27	290	48	139	5	1338	782	202	47	9	22	66	8	2	54	1134.95	583.4	136.5333333	49.5	7.183333333	30.2	225.85	1.083333333	0.633333333	146.0166667	188	133	143
	0.96	downloadable				26	20	288	48	139	5	811	203	335	44	9	18	64	3	11	54	764.4	328.9833333	278.7833333	50.5	5.466666667	27.58333333	104.4666667	7.25	4.833333333	50.33333333	314	272	294
	0.99	downloadable				27	19	247	18	131	5	573	62	229	46	9	21	61	3	9	54	725.6666667	34.05	182.8166667	27.05	3.05	14.78333333	249.1666667	7.116666667	72.86666667	181.65	202	120	133
	0.97	downloadable				56	32	291	46	138	5	1238	522	257	48	9	21	67	21	9	54	3562.65	1072.383333	143.5333333	407.0166667	17.18333333	228.9666667	950.3666667	120.1	23.78333333	379.0833333	215	125	135
	0.97	downloadable				50	29	298	47	139	5	1357	340	336	36	6	17	64	11	54	54	2389.916667	713.1833333	237.8	177.2666667	7.283333333	37.81666667	396.7	60.51666667	238.9166667	565.7166667	294	231	251
	0.96	downloadable				45	26	291	45	136	5	1824	858	407	42	9	18	67	13	31	54	1810.883333	582.7333333	303.8166667	137.0666667	9.85	30.28333333	515.6333333	12.65	79.73333333	112.0833333	342	269	291
	0.9	downloadable				33	22	277	46	129	4	1062	455	271	33	6	13	61	2	25	54	2166.066667	792.25	208.5	254	3.35	137.2333333	523.6833333	0.25	185.5333333	236.8	248	201	217
	0.97	downloadable				45	22	299	48	139	5	963	383	216	45	9	20	66	0	42	54	1906.616667	793.9833333	144.3166667	126.15	7.566666667	54.61666667	339.8166667	0	269.8166667	75.26666667	185	134	143
	0.96	downloadable				37	22	294	48	136	5	1456	604	323	48	9	22	54	9	50	53	2454.766667	1033.533333	226.6333333	376.2833333	9.65	266.2833333	201.3333333	5.783333333	309.2166667	253.9666667	204	119	129
	1	downloadable				23	19	282	44	138	5	728	197	218	43	9	18	67	7	0	53	842.6166667	252.5833333	130.9833333	47.95	5.6	34.45	257.5666667	1.266666667	0	139.45	204	127	140
	0.96	downloadable				49	22	288	48	139	4	877	246	212	30	6	12	66	12	4	54	1043.133333	403.9666667	143.3	40.53333333	2.183333333	26.15	167.25	122.05	0.283333333	172.9166667	189	129	142
	0.99	downloadable				47	28	285	46	139	5	700	199	207	51	9	24	64	2	2	54	2334.35	496.1833333	140.8833333	531.9333333	7.45	331	853.7833333	60.38333333	5.85	33.81666667	194	134	143
	0.93	downloadable				31	21	247	43	118	4	609	204	178	20	3	8	54	0	17	46	932.1333333	469.6333333	116	129.3333333	2.85	4.816666667	101.8333333	0	92.98333333	18.05	157	112	119
	0.97	downloadable				27	17	293	48	139	5	841	260	280	46	9	23	67	13	8	53	1046.716667	363.2833333	161.2166667	240.6333333	8.2	105.8333333	207.55	46.9	67.86666667	14.43333333	197	143	156
	0.79	downloadable				34	20	224	23	110	3	681	82	250	33	6	17	53	6	8	53	1419.8	155.9666667	110.5166667	179.9	15.01666667	160.2833333	344.5166667	3.266666667	74.95	77.11666667	207	82	92
	0.97	downloadable				26	20	266	43	131	5	606	121	229	40	9	18	54	0	3	54	331.2166667	169.6833333	124.4333333	13.08333333	0.916666667	9.266666667	44.16666667	0	0.766666667	61.35	206	120	131
	0.99	downloadable				44	28	270	39	136	5	992	408	221	47	9	20	59	2	1	52	2054.3	1030.3	130.75	200	65.35	115.9	388.3666667	21.68333333	0.2	142.4833333	199	123	133
	0.98	downloadable				32	26	287	48	139	5	649	147	236	45	9	18	66	5	2	54	1380.616092	253.55	136.2666667	174.75	5.25	26.08333333	595.8	3.233333333	0.85	216.716092	211	123	132
	0.99	downloadable				65	36	277	44	137	5	1054	373	249	54	9	24	54	10	16	52	3510.166667	893.75	217.2333333	180.65	6.683333333	89.3	480.3	87.91666667	193.8666667	711.2833333	209	135	146
	0.95	downloadable				38	21	285	47	136	4	1281	512	381	32	6	12	65	6	5	54	2092.95	561.2333333	256.6833333	116.95	2.3	48.25	360.7833333	61.98333333	72.88333333	528.0666667	320	238	258
	0.99	downloadable				50	32	285	45	139	5	1087	258	389	45	9	18	63	7	8	53	1449.016667	437.85	278.4166667	34.06666667	2.066666667	6.216666667	250.6	64.7	9.15	326.8166667	339	256	279
	0.94	downloadable				23	17	291	48	139	5	1038	479	284	48	9	21	65	15	2	54	1319.966667	312.7166667	141.4333333	213.7	10.6	190.75	291.8333333	159.8333333	2.3	241.1666667	193	129	140
	0.96	downloadable				50	32	282	43	137	5	1305	520	314	48	9	21	59	20	5	53	2806.866667	1289.65	229.0333333	56.48333333	5.016666667	34.75	666.5	72.7	5.783333333	186.0833333	288	218	240
	0.94	downloadable				34	24	287	48	137	5	1033	448	286	40	9	19	64	4	7	53	2114.716667	750.2666667	153.2666667	159.4666667	5	118.3333333	474.9666667	0.866666667	15.48333333	350.65	210	119	127
	0.96	downloadable				19	14	245	38	115	4	729	218	230	31	6	12	55	5	6	51	707.3666667	262.4166667	152.6	47.21666667	9.316666667	28.58333333	117.6833333	1.066666667	11.71666667	158.3	165	122	127
	0.95	downloadable				24	17	288	46	136	5	980	426	250	40	9	18	66	2	28	52	1442.7	459.5166667	142.9833333	207.5166667	34.81666667	38.01666667	358.4333333	0.016666667	163.1333333	120.2166667	191	130	138
	0.94	downloadable				35	26	292	48	139	4	972	401	239	45	9	18	67	0	13	54	1050.783333	409.2	132.6666667	50.1	4.216666667	26.61666667	259.1	0	13.41666667	199.85	202	119	127
	0.99	downloadable				28	19	217	29	88	4	850	266	154	48	9	24	27	0	56	52	1426.266667	386.7	101.5666667	188.5666667	5.133333333	175.7666667	112.6166667	0	434.3333333	151.3166667	121	84	88
	0.9	downloadable				33	21	157	22	69	4	475	168	104	33	6	14	30	0	1	45	888.9166667	128.7166667	75.13333333	94.73333333	3.116666667	20.25	297.6833333	0	0.316666667	304.4166667	90	62	64
	0.79	downloadable				41	26	262	38	127	2	1195	288	341	16	3	7	57	15	15	54	1515.916667	421.5	222.2666667	28.45	5.05	20.73333333	351.9666667	51.85	82.83333333	229.8666667	293	204	223
	0.91	downloadable				44	30	267	44	122	4	1236	441	278	35	6	14	63	15	12	54	1542.483333	698.0666667	140.9666667	107.2166667	1.75	97.83333333	262.1	2.816666667	152.4	129.2	203	115	130
	0.99	downloadable				28	18	279	42	139	4	655	172	212	42	9	18	65	6	0	54	1317.45	280.0333333	135.55	98.76666667	8.783333333	19.38333333	494.1333333	0.383333333	0	280.1	199	132	140
	0.98	downloadable				29	18	259	46	129	4	691	283	184	32	6	15	51	2	17	42	1504.233333	598.6333333	123.4666667	79.25	3.616666667	67.75	300.6833333	0.05	80.53333333	201.1833333	169	117	127
	0.94	downloadable				31	25	286	44	139	5	717	188	212	44	9	18	64	5	13	53	900.1333333	346.1333333	142.4666667	104.25	13.78333333	57.2	188.05	0.15	25.56666667	77.08333333	187	134	143
	0.99	downloadable				29	22	292	48	139	5	963	509	198	41	9	19	66	0	18	53	1060.516667	383.9	138.75	160.6666667	8.1	87.13333333	201.8333333	0	92.9	105.8166667	183	133	142
	0.9	downloadable				26	13	285	44	135	4	964	397	214	32	6	13	63	4	15	52	1187.35	465.7833333	127.5666667	126.0333333	3.933333333	54.73333333	253.2	61.15	3.6	161.2	196	121	132
	1	downloadable				23	18	127	12	60	5	311	47	105	46	9	20	17	0	11	35	873.8833333	113.4666667	83.95	124.2833333	2.15	107.2666667	151.8333333	0	211.4333333	141.4833333	89	78	79
	0.25	notpassing				18	16	151	28	70	0	474	230	114	0	0	0	30	0	1	36	1114.75	428	54.2	0	0	0	168.3666667	0	1.233333333	209.85	104	50	59
	0.97	downloadable				23	19	277	48	123	5	748	189	201	55	9	20	55	4	35	54	1290.783333	309.1333333	126.0166667	273.7333333	30.83333333	185.8	180.85	0.733333333	136.2	263.5	177	111	121
	0.81	downloadable				42	31	217	24	102	5	546	88	180	47	9	22	54	8	0	50	1160.166667	265.95	152.5333333	118.1333333	14.4	93.43333333	406.0666667	1.166666667	0	206.7333333	161	87	101
	0	notpassing				21	14	101	26	0	0	369	163	0	0	0	0	0	0	59	38	710.7333333	267.5	0	0	0	0	0	0	229.55	202.1666667	0	0	0
	0	notpassing				5	4	31	1	10	0	54	6	10	0	0	0	8	0	5	15	60.41666667	0	10	0	0	0	34.58333333	0	6.35	16.46666667	10	10	10
	0.9	downloadable				39	24	294	48	138	5	856	252	271	46	9	19	66	3	27	54	1465.816667	375.5666667	151.1666667	127.7666667	12.55	37.2	413.3333333	60.06666667	168.2166667	116.6166667	203	126	135
	0.96	downloadable				50	27	280	45	132	5	964	274	340	50	9	18	59	20	15	54	3231.115693	700.0333333	272.1	275.15	25.5	75.83333333	1113.9	3.15	1.2	383.1	300	241	262
	0.98	downloadable				56	29	297	47	139	5	1301	322	366	57	9	32	66	4	45	54	3325.933333	951.5166667	296.3166667	581.3166667	63.51666667	390.95	813.9166667	29.15	242.0333333	424.6	212	133	147
	0.34	notpassing				20	11	141	24	63	1	452	180	114	4	0	0	34	6	6	28	820.8166667	149.3666667	54.58333333	1.133333333	0	0	331.0833333	1.633333333	17.98333333	160.5833333	99	51	54
	0.97	downloadable				18	12	210	24	110	5	536	87	178	51	9	27	46	3	0	40	482.2666667	95.78333333	96.63333333	70.41666667	2.05	5	101.6833333	5.583333333	0	67.86666667	164	96	106
	0.9	downloadable				42	27	170	34	54	4	637	133	92	34	6	14	35	5	10	54	1268.483333	385.6166667	48.95	159.65	3.85	140.8666667	91.86666667	70.6	71.8	453.7666667	76	47	52
	0.95	downloadable				53	36	289	47	139	5	1264	508	252	51	9	26	61	24	2	53	1704.6	645.3666667	147.0833333	135.9333333	4.433333333	117.7166667	440.9833333	9.383333333	3.283333333	178.0666667	226	138	147
	0	notpassing				11	9	166	29	79	2	425	94	191	14	3	6	33	11	2	31	441.6666667	112.1333333	117.5333333	16.48333333	1.7	11.63333333	118.7	0.55	78.58333333	40.36666667	170	105	115
	0.94	downloadable				25	20	282	47	138	4	709	270	210	32	6	13	64	4	6	51	1454.25	290.4833333	146.35	247	8.65	100.75	304.3333333	120.1333333	110.3666667	182.15	185	132	144
	0.97	downloadable				33	19	271	45	127	4	807	301	206	33	6	12	65	11	3	53	1068.083333	270.9833333	134.0166667	133.5166667	2.95	60.5	204.25	1.35	60.98333333	210.55	181	117	125
	0.87	downloadable				60	40	283	46	128	5	2053	1281	312	48	9	23	67	9	22	54	2645.35	1262.366667	208.5	88.56666667	19.23333333	57.01666667	506.25	28.55	7.533333333	455.5333333	259	168	183
	0.96	downloadable				41	24	258	45	116	4	910	299	185	40	9	19	59	8	2	54	1603.2973	562.3833333	107.9166667	176.6333333	64.96666667	106.1333333	398.25	0.5	0.45	226.6139669	165	102	112
	0.99	downloadable				32	28	289	48	139	5	754	216	212	44	9	18	64	0	16	54	1791.616667	486.2166667	166.3333333	176.2333333	12.76666667	91.43333333	460.0333333	0	4.8	343.3833333	182	128	139
	0.72	downloadable				26	19	175	32	76	2	872	432	140	14	3	6	34	3	29	36	1411.35	590.65	76.8	65.45	0.333333333	2.65	285.6666667	0.366666667	163.85	251.2	116	73	79
	0.46	notpassing				35	19	198	37	91	0	524	144	177	0	0	0	42	4	0	41	1254.6	421.7833333	148.5	0	0	0	349.25	65.33333333	0	203.1333333	157	84	91
	0.93	downloadable				23	14	215	32	102	3	638	163	249	19	3	6	49	5	2	49	1080.866667	300.5333333	169.0833333	82.95	0.866666667	18.3	435.4333333	14.31666667	0.416666667	140.5	222	162	163
	0.92	downloadable				25	19	247	37	115	5	777	269	171	43	9	20	55	5	23	50	975.2	238.0833333	110.9333333	125.25	16.51666667	96.93333333	229.9166667	4.066666667	59.36666667	122.9666667	156	104	111
	0.85	downloadable				24	19	148	20	65	4	466	145	125	9	0	0	22	0	3	46	368.6833333	169.7333333	88.46666667	16.06666667	0	0	35.3	0	2.566666667	121.9	116	88	91
	1	downloadable				41	23	297	48	139	4	883	308	194	34	6	14	67	7	24	54	2304.116667	673.85	162.15	124.5	10.85	99.31666667	582.75	0.316666667	153	374.3166667	179	131	139
	1	downloadable				37	20	292	47	139	4	837	224	254	35	6	14	66	5	27	54	1274.05	257.7166667	143.9	50.83333333	10.11666667	26.41666667	481.0666667	0.1	133.05	229.4	191	127	137
	0.99	downloadable				33	19	186	20	84	4	674	124	144	44	9	20	49	9	3	47	1528.8	291.0833333	102.3166667	292.8666667	18.43333333	143.9833333	276.7166667	61.01666667	61.65	415.5666667	132	100	103
	0.93	downloadable				39	26	251	38	126	5	636	154	216	33	6	13	54	7	9	44	1387.683333	445.0666667	129.85	91.71666667	2.533333333	20.93333333	381.8166667	61.25	0.45	286.5	175	115	125
	0	notpassing				17	13	174	30	79	2	479	163	130	16	3	6	44	3	2	37	1138.75	353.6833333	75.98333333	102.65	1.633333333	37.76666667	341.1833333	61.95	5.083333333	216.3	116	73	81
	0.94	downloadable				72	35	275	43	130	4	1212	451	289	43	9	21	62	17	2	52	3231.183333	1199.65	257.25	403.4	10.05	384.4	362.6666667	51.05	0.133333333	601.2333333	212	130	143
	0.96	downloadable				34	22	276	48	120	4	845	260	194	33	6	13	63	6	30	54	933.5666667	290.5	112.1666667	23.6	2.733333333	11.26666667	264.8333333	20.18333333	192.2333333	56.88333333	167	109	115
	0.97	downloadable				29	18	296	48	139	5	832	207	248	46	9	18	66	8	32	54	662.3833333	312.9833333	163.6333333	18.68333333	2.383333333	3.833333333	102.75	0.3	13.91666667	119.4333333	202	120	130
	0.97	downloadable				34	23	287	47	136	5	684	138	226	51	9	18	66	3	16	54	1633.883333	218.4666667	134.25	91.48333333	8.85	33.25	383.55	3.483333333	18.43333333	776.4	191	127	136
	0.89	downloadable				30	23	251	40	111	3	827	239	300	27	6	12	57	3	31	54	770.8666667	149.9833333	221.05	23.43333333	4.366666667	18.23333333	270.7333333	0.35	9.283333333	249.5	252	203	213
	0.96	downloadable				51	30	286	45	139	5	2108	1350	313	46	9	20	59	20	13	54	3182.866667	1013.616667	209.1833333	235	22.11666667	80.28333333	765.2333333	132.0166667	93.58333333	559.6166667	236	159	173
	1	downloadable				28	24	301	48	139	5	926	262	218	44	9	21	58	2	58	54	1178.033333	581.9666667	139.2333333	32.53333333	2.283333333	27.01666667	79.33333333	19.36666667	271.8	114.6	189	133	144
	0.18	notpassing				8	8	60	9	19	1	200	85	26	3	0	0	14	0	6	20	235.45	64.36666667	17.25	0	0	0	25.8	0	8.35	54.48333333	24	17	17
	0.99	downloadable				35	24	293	48	139	5	1074	316	275	48	9	23	67	15	7	54	1855.3	823.2333333	200.4833333	67.26666667	11.23333333	45.18333333	363.0333333	84.68333333	3.533333333	187.2	236	116	129
	0.96	downloadable				34	22	183	25	83	5	534	86	139	47	9	19	33	0	6	50	569.1	227.0833333	77.76666667	53.16666667	2.7	33.45	87.43333333	0	6.283333333	135.6333333	128	73	78
	0.95	downloadable				33	24	276	44	129	5	977	350	230	43	9	20	58	26	6	53	1650.933333	860	141.75	145.9833333	1.8	19.45	206.4	63.25	72.53333333	67.56666667	190	112	122
	0.97	downloadable				39	23	299	48	139	5	1222	519	247	49	9	22	66	3	46	54	2072.7	774.15	173.7166667	240.7333333	9.983333333	214.9666667	324.45	0.066666667	139.9333333	299.25	194	134	146
	1	downloadable				31	25	288	47	139	5	804	284	227	47	9	19	67	4	3	54	1908.166667	337.7166667	141.55	218.4833333	19.06666667	123.7666667	326.8166667	123.6	2.616666667	785.3333333	184	133	143
	0.92	downloadable				36	26	271	39	133	5	1534	677	332	39	6	15	63	3	9	54	1323.683333	464.2833333	248.95	138.85	7.366666667	111.7833333	259.85	2.366666667	12.1	242.2	304	237	257
	0.97	downloadable				34	27	201	35	65	5	614	171	91	42	9	19	61	6	29	53	1339.033333	319.55	63.28333333	228.8333333	6.45	37.16666667	283.8666667	1.433333333	131.2	175.2166667	82	60	64
	0.91	downloadable				53	26	230	33	112	5	992	453	193	43	9	20	43	2	14	50	2192.35	684.65	133.35	408.55	17.46666667	311.2833333	437.1833333	0.633333333	28.16666667	384.4	159	99	108
	0.96	downloadable				39	24	270	21	139	5	1023	280	287	48	9	20	61	8	40	54	1812.7	318.2166667	189.8666667	333.4833333	6.183333333	131.3333333	225.3833333	70.8	377.1166667	322.4166667	254	173	185
	0.98	downloadable				31	21	285	46	139	5	1046	384	215	31	6	13	59	22	0	50	919.8833333	389.95	138.6166667	84.26666667	1.2	80.83333333	218.95	101.6	0	21.76666667	194	131	142
	0.96	downloadable				22	18	278	45	137	5	671	223	224	43	9	19	64	2	0	53	1418.166667	438.2	129.5166667	138.8666667	3.483333333	24.41666667	433.4666667	4.916666667	0	178.85	201	127	138
	0.22	notpassing				13	12	97	17	49	0	380	206	77	0	0	0	20	0	3	19	932.9166667	522.5666667	60.23333333	0	0	0	77.95	0	0.666666667	139.6666667	74	60	64
	0	notpassing				10	6	111	17	52	1	246	61	88	2	0	0	29	0	6	23	289.3666667	88.88333333	49.96666667	0	0	0	135.6	0	3.033333333	25.75	71	49	52
	0.97	downloadable				42	28	296	48	139	5	864	369	181	45	9	23	66	6	19	53	2222.466806	681.2666667	136.5166667	467.05	48.56666667	238.8666667	394.8166667	3.566666667	72.58333333	365.7834727	171	135	143
	0.84	downloadable				22	19	182	29	76	5	520	188	135	35	6	14	29	0	28	43	1210.816667	379.6833333	74.3	390.25	2.65	74.03333333	40.53333333	0	128.25	201.7666667	120	72	77
	0.92	downloadable				51	27	293	48	135	3	1369	638	252	43	9	20	66	16	40	54	2711.8	681.6	147.2666667	103.5833333	10.21666667	78.81666667	418.8833333	14.43333333	32.91666667	1166.766667	190	127	140
	0.87	downloadable				33	21	284	44	139	3	895	346	254	27	6	12	66	7	12	54	1301.433333	493.0333333	124.9666667	69.23333333	7.516666667	57.63333333	410.1	0.35	20.33333333	86.7	225	117	128
	0.79	downloadable				23	17	187	31	58	5	898	356	99	32	6	13	51	4	40	45	1050.016667	550.8166667	54.28333333	43.68333333	3.383333333	37.01666667	106.1333333	60.25	118.7833333	44.66666667	77	52	58
	0.88	downloadable				23	19	283	47	138	5	1008	352	315	32	6	13	58	17	0	52	1272.416667	604.5833333	206.9833333	55.16666667	7.733333333	34.03333333	370.2666667	1.366666667	0	44.35	223	151	166
	0.1	notpassing				3	3	37	3	10	0	61	5	10	0	0	0	10	0	2	20	114.6666667	2.516666667	10	0	0	0	60.53333333	0	6.8	12.21666667	10	10	10
	0	notpassing				3	3	28	1	10	0	45	5	10	0	0	0	5	0	0	16	76.21666667	0	10	0	0	0	2.883333333	0	0	63.8	10	10	10
	0.97	downloadable				57	37	289	47	136	5	1587	600	244	42	9	21	67	21	8	54	2997.366667	875.0166667	140.0833333	229.15	12.16666667	208.15	464.3833333	149.35	3.5	1082.116667	193	128	138
	0	notpassing				21	10	71	8	21	0	341	40	29	0	0	0	26	0	26	21	1045.916667	15.85	20.51666667	0	0	0	36.58333333	0	147.55	817.4166667	23	19	19
	0.96	downloadable				39	24	288	48	136	5	1268	665	273	44	9	19	53	0	25	54	865.0833333	465.3833333	143.5666667	21.61666667	1.7	13.6	57.36666667	0	153.35	109.5833333	228	134	146
	0.94	downloadable				39	25	294	47	136	5	747	156	245	44	9	18	60	2	39	53	729.8	297.3666667	127.2666667	56.93333333	8.133333333	35.38333333	124.2833333	0.133333333	35.05	156.95	225	125	135
	0	notpassing				24	16	221	41	98	3	860	242	342	19	3	6	55	19	0	42	979.1838356	290	282.1338356	24.7	1.566666667	17.45	246.8166667	72.26666667	0	108.3166667	255	183	195
	0.97	downloadable				35	24	284	45	137	5	1162	584	233	48	9	20	67	5	2	54	1505.966667	647.2333333	144.75	54.28333333	3.95	38.93333333	380.3	1.466666667	4.683333333	186.5	204	122	128
	0.92	downloadable				20	15	175	25	83	3	514	168	161	22	3	9	42	6	0	41	813.7833333	244.8333333	80.41666667	94.63333333	1.016666667	26.96666667	263.75	99.96666667	0	9.9	118	76	81
	0.93	downloadable				21	21	287	48	139	5	666	156	241	45	9	19	67	4	0	54	505.45	224.8666667	144.8166667	45.18333333	9.883333333	25.11666667	105	29.06666667	0	29.7	192	122	132
	0.96	downloadable				24	18	242	47	94	4	651	203	127	31	6	13	45	2	39	50	797.5	266.6333333	92.1	95.9	3.516666667	23.81666667	42.13333333	0.033333333	197.35	119.1833333	117	91	96
	0.95	downloadable				39	30	289	47	139	5	1724	1122	290	42	9	18	67	12	0	54	2373.166667	1029.85	237.2	46.01666667	11.98333333	21.73333333	222.4166667	267.6833333	0	373.0333333	244	188	202
	0.97	downloadable				27	21	283	46	139	5	638	149	224	41	9	18	65	5	3	52	1080.866667	271.0666667	143.3166667	134.7	2	117.7833333	281.7333333	65.2	0.266666667	214.5666667	181	132	142
	0.97	downloadable				41	28	289	47	139	4	773	174	254	30	6	14	67	6	7	54	877.2833333	267.2666667	164.7833333	40.33333333	3.983333333	29.91666667	221.2	16.81666667	4.983333333	152.65	190	145	155
	0.82	downloadable				40	21	246	44	109	4	1470	920	213	24	4	8	61	3	11	50	2239.150482	908.9333333	115.45	150.2166667	24.23333333	57.26666667	439.6833333	0.333333333	2.15	219.1166667	158	95	103
	0.99	downloadable				36	26	244	39	105	5	824	264	185	46	9	19	53	8	19	52	1883.666667	734.6166667	112.95	181.9833333	9.85	92.86666667	173.2333333	69.8	193.45	324.2333333	157	89	97
	0.96	downloadable				54	26	269	47	126	4	840	312	207	44	6	15	58	8	15	52	2162.433333	562.7666667	118.3833333	239	5.5	128.8333333	482.85	60.18333333	122.7166667	452.9333333	180	112	121
	1	downloadable				31	27	295	48	139	4	869	249	255	37	9	18	64	11	37	52	1231.8	453.3166667	170.4666667	41.73333333	4.433333333	34.1	310.0666667	0.266666667	106.05	114.6333333	225	153	164
	0.96	downloadable				34	20	287	45	139	5	931	352	264	48	9	21	63	5	17	54	1727.619459	674.8833333	133.8166667	255.25	8.65	166.05	330.7	0.716666667	4.233333333	222.3527926	212	122	132
	0.87	downloadable				36	25	236	38	104	3	723	213	178	29	6	12	62	7	1	52	1666.616667	466.8166667	168.5333333	78.68333333	0.866666667	6.35	457.3166667	34.51666667	0.15	241.6166667	156	95	101
	0.79	downloadable				24	20	233	26	114	5	640	92	235	39	8	17	58	2	0	51	755.9666667	245.7166667	97.1	78.38333333	2.633333333	9.266666667	257.05	0.366666667	0	30.28333333	201	90	101
	0.95	downloadable				60	37	287	48	137	5	1011	303	293	45	9	19	64	2	17	53	2551.266667	968.5833333	213.8166667	73.4	2.766666667	39.86666667	532.1166667	0.433333333	3.383333333	657.9166667	260	186	202
	0.94	downloadable				44	25	247	39	117	4	595	158	165	30	6	13	58	7	3	52	1100.933333	283.0166667	110.4666667	53.2	4.683333333	35.81666667	313.0333333	43.75	0.083333333	128.0166667	152	107	111
	0.77	downloadable				36	25	275	43	133	2	841	295	210	24	6	12	60	14	0	54	1702.2	419.7333333	132.9666667	89.35	2.25	37.3	535.6333333	42.31666667	0	238.7166667	182	124	133
	0.97	downloadable				68	33	280	45	136	5	2501	1323	316	59	9	32	60	15	4	49	3900.388602	1477.583333	209.3666667	716.5666667	33.53333333	511.3	601.1	88.6	56.73333333	481.5886022	194	123	133
	1	downloadable				37	25	289	46	139	5	916	403	202	42	9	18	59	12	13	53	1896.05	646.2833333	146.1	89.56666667	0.933333333	22.61666667	586.1166667	157.35	115.0833333	55.4	189	134	146
	0.92	downloadable				18	15	200	30	95	4	458	128	146	22	3	6	45	2	4	44	705.1	214.2166667	92.23333333	34.35	1.966666667	23.43333333	207.3833333	0.05	2.016666667	171.4166667	131	91	96
	0	notpassing				14	8	138	24	63	1	347	97	145	3	0	0	36	6	0	27	707.1	176.9833333	110.5833333	0	0	0	251.85	127.05	0	65.51666667	127	106	117
	0	notpassing				11	7	160	27	76	2	455	192	107	6	0	0	36	6	3	30	756.8	455.8333333	71.46666667	3.9	0	0	106.7666667	0.833333333	6.266666667	16.03333333	101	70	75
	0.97	downloadable				21	19	291	48	139	5	924	375	185	46	9	19	66	12	0	54	1160.75	432.6166667	143.7666667	111.0833333	8.866666667	83.66666667	283.2	44.2	0	201.5833333	176	136	144
	0.96	downloadable				54	30	294	44	139	5	1029	293	211	51	9	23	61	6	44	54	1733.483333	414.8333333	137.7333333	270.7	72.98333333	170.4833333	178.8	0.283333333	279.8333333	332.2833333	192	131	141
	0.92	downloadable				35	25	146	13	64	5	419	67	107	42	9	19	15	0	30	38	1061.333333	121.2166667	137.3333333	300.8	9.333333333	47.41666667	98.01666667	0	73	329.0666667	92	55	55
	0.97	downloadable				26	24	135	14	48	5	516	103	89	47	10	21	20	0	39	41	786.3166667	182.4166667	67.43333333	103.8666667	1.233333333	67.38333333	31.21666667	0	170.95	175.6333333	80	66	66
	1	downloadable				29	22	289	48	138	5	689	236	184	45	9	20	67	8	8	54	1683.716667	535.6166667	136.7166667	234.7166667	3.25	46.11666667	415.8166667	126.0166667	6.716666667	138.1166667	172	131	141
	0.91	downloadable				35	25	200	30	80	4	920	268	217	39	6	15	35	0	49	42	1441.633333	219.8833333	108.4333333	136.0166667	5.466666667	103.0166667	26.3	0	594.75	335.3333333	165	100	103
	0.84	downloadable				21	15	240	41	108	4	612	184	183	28	6	12	57	8	0	51	533.4666667	302.65	92.95	9.833333333	1.466666667	1.716666667	83.43333333	23.21666667	0	56.43333333	161	91	95
	0.97	downloadable				55	45	284	41	130	5	1279	420	272	44	9	21	41	0	70	52	1139.566667	452	142.2166667	101.6333333	6.966666667	61.41666667	36.78333333	0	184.2333333	261.6833333	227	138	149
	0.95	downloadable				31	24	285	46	139	5	654	130	238	49	9	22	67	4	0	54	1658.527836	235.1333333	179.8	332.1	21.63333333	224.75	455.7166667	88.63333333	0	249.4111689	221	163	175
	0.9	downloadable				37	22	244	35	107	3	1208	431	178	19	3	7	50	8	41	50	2300.416667	695.1333333	99.33333333	97.08333333	2.183333333	71.8	579.1833333	69.25	155.2833333	391.7833333	157	96	101
	0.95	downloadable				24	21	290	48	139	5	731	242	236	44	9	19	67	2	7	54	1345.25	404.9666667	145.0666667	260.6833333	17.15	114.7333333	423.1	0.25	61.81666667	94.1	188	129	138
	1	downloadable				61	30	283	47	131	5	1134	295	232	47	9	20	56	10	39	54	2699.35	574.6166667	321.2333333	270.95	24.73333333	93.76666667	391.5	72.68333333	220.4	568.0333333	184	128	137
	0.95	downloadable				31	19	198	23	93	5	654	210	147	45	9	20	18	0	55	39	1096.05	271.6833333	93.03333333	128.55	3.783333333	68.98333333	76.56666667	0	285.2833333	200.4333333	135	91	96
	0.8	downloadable				16	12	127	16	52	4	290	84	74	19	3	7	34	0	3	35	412.6333333	134.2666667	55.18333333	73.65	0.7	10.8	81.41666667	0	51.08333333	11.13333333	65	53	56
	0.96	downloadable				23	19	282	40	139	5	819	245	260	46	9	19	66	0	8	54	1197.866667	320.5	152.2333333	143.3333333	13.98333333	79.5	188.05	0	5.566666667	350.2833333	233	145	155
	0.96	downloadable				53	34	294	48	139	5	1795	1015	213	48	9	20	64	14	13	54	3757.866667	1953.733333	156.6166667	376.0166667	87.81666667	189.5166667	695.2166667	18.38333333	4.783333333	341.55	201	138	152
	0.97	downloadable				47	25	286	45	130	5	1249	527	189	46	9	18	66	25	21	54	2010.833333	585.0833333	158.3666667	51.73333333	1.75	29.48333333	613.2833333	66.03333333	60.15	418.8666667	168	127	138
	0.96	downloadable				75	33	271	38	127	5	1232	343	298	48	9	22	57	14	45	53	3836.266667	909.5166667	307.3	351.3	64.93333333	153.4166667	578.8666667	1.833333333	337.2833333	861.2	275	220	244
	0.96	downloadable				43	27	264	46	124	4	1390	840	192	44	9	19	58	5	3	54	2701.866667	1167.133333	140.7833333	222.85	41.1	165.7666667	485.85	1.566666667	20.98333333	175.7166667	170	120	127
	0.82	downloadable				26	23	277	45	129	5	828	306	236	32	6	13	67	8	8	54	1043.7	554.6333333	138.4	27.51666667	1.7	12.41666667	128.6666667	1.95	84.9	49.41666667	217	134	141
	0.9	downloadable				44	25	292	48	137	5	1266	674	223	46	9	19	67	14	0	54	2820.933333	920.35	151.5333333	178.0833333	5.733333333	97.56666667	810.4833333	127.9	0	246.2833333	188	137	148
	0.97	downloadable				35	21	296	48	139	5	871	272	265	36	6	13	67	4	29	54	1955.666667	711.7666667	193.7166667	189.2666667	2.716666667	78.93333333	449.95	1.916666667	49.45	63.9	206	125	139
	0.94	downloadable				26	21	280	47	135	5	1243	429	357	45	9	19	60	6	12	52	1118.2	445.9833333	208.1166667	61.41666667	2.6	48.9	155.1	1.066666667	10.63333333	284.45	260	179	195
	0.99	downloadable				57	33	289	45	139	5	873	252	245	44	9	20	46	0	51	52	2144	743.0333333	132.3166667	461.4833333	62.13333333	156.2	229.85	0	191.55	146.75	206	123	132
	0.45	notpassing				32	19	147	19	65	1	519	124	142	3	0	0	43	0	6	36	510.6666667	216.3	75.18333333	0	0	0	156.8833333	0	44.31666667	42.51666667	114	64	70
	0.1	notpassing				1	1	12	0	10	0	15	0	10	0	0	0	0	0	0	2	16.81666667	0	10	0	0	0	0	0	0	2.116666667	10	10	10
	0.97	downloadable				39	26	287	44	139	5	697	168	227	42	9	19	67	5	10	54	2105.733333	412.5333333	133.15	88.01666667	5.733333333	76.43333333	708.7166667	60.71666667	58.85	328.4	204	127	137
	0.84	downloadable				74	29	282	46	138	5	985	247	224	42	9	19	57	25	4	53	2834.916667	752.8166667	188.2666667	122.55	6.066666667	111.8833333	483.1666667	278.5	25.13333333	745.2666667	196	125	134
	0.95	downloadable				67	35	302	46	136	5	1598	301	386	49	9	21	67	31	33	54	2252.183333	391.1333333	289.2166667	188.0833333	10.05	77.8	527.55	104.6833333	173.4666667	675.6166667	349	267	284
	1	downloadable				31	22	293	48	139	5	763	217	237	47	9	21	64	9	7	54	2113.461576	451.8833333	182.6	245.6333333	33.46666667	158.3	742.1833333	2.883333333	44.41666667	226.4615762	188	144	152
	0.95	downloadable				37	27	287	48	136	5	714	201	210	46	9	20	64	0	14	54	1281.433333	487.7666667	126.75	169.2833333	3.733333333	91.08333333	281.7333333	0	83.75	102.2666667	183	126	136
	0.97	downloadable				44	29	296	48	139	5	1062	332	277	44	9	18	65	10	27	54	1421.016667	484.65	164.8	33.13333333	5.333333333	17.66666667	392.0333333	90.16666667	63.88333333	232.3166667	184	131	141
	0.97	downloadable				46	29	285	45	136	5	1127	291	449	46	9	20	66	8	3	54	1437.016667	475.05	318.3833333	172.3	8.1	36.78333333	435.4	2.25	0.1	169.3833333	343	297	321
	0.9	downloadable				24	18	282	47	138	5	692	185	250	36	6	13	67	0	3	52	986.3833333	257.6333333	167.7	57.46666667	1.266666667	43.13333333	294.3	0	8.633333333	186.5833333	233	153	167
	0.9	downloadable				48	34	267	43	128	4	810	171	247	31	6	12	62	8	1	53	1386.916667	316.7166667	121.9166667	13.81666667	1.116666667	6.35	313.95	84.11666667	3.233333333	438.1666667	212	104	117
	0.13	notpassing				27	22	60	2	11	0	175	17	20	0	0	0	2	0	23	31	481.9666667	0.733333333	18	0	0	0	0.033333333	0	74.75	315.2333333	19	18	18
	0.1	notpassing				3	3	24	3	12	0	43	12	12	0	0	0	3	0	1	9	61.5	21.2	12	0	0	0	1.566666667	0	0.183333333	11.73333333	12	12	12
	0.95	downloadable				36	21	288	48	139	5	851	275	279	45	9	18	67	9	0	54	1438.916667	302.0833333	242.9833333	68.9	4.166666667	50.08333333	488.55	2.216666667	0	220.5166667	212	118	125
	0.97	downloadable				35	22	294	47	139	5	881	243	258	46	9	21	66	13	9	54	785.85	264.1333333	129.95	60.78333333	1.716666667	19.55	108.05	129.65	60.51666667	95.28333333	222	119	128
	0.98	downloadable				23	21	263	31	138	5	806	356	229	47	9	20	61	0	0	54	963.2333333	271.1166667	131.2	106.3833333	7.95	22.08333333	186.4166667	0	0	62.71666667	203	125	135
	0.99	downloadable				26	20	293	48	139	5	1131	407	430	31	6	13	67	17	0	54	1407.233333	530.4166667	299.45	102.1166667	5.316666667	87.03333333	307.9	211.2833333	0	49.16666667	350	274	298
	0.94	downloadable				34	22	275	47	133	5	1122	620	215	49	9	22	62	2	0	54	1907.133333	570.1333333	149.05	237.5833333	22.2	115.1666667	548.5166667	0.116666667	0	172.9333333	195	125	136
	0.96	downloadable				45	27	293	47	139	5	1032	274	224	47	9	21	64	21	8	54	1632.95	340.5	147.8333333	53.08333333	1.716666667	39.01666667	498.6333333	1.983333333	2	331.0833333	198	131	142
	0.98	downloadable				52	30	293	48	139	5	1744	1146	212	45	9	20	67	6	24	54	1956.6	1015.6	146.0333333	158.3833333	45.15	101.8833333	256.2666667	8.266666667	32.55	238.6333333	186	129	138
	0.97	downloadable				39	30	286	48	139	5	1019	259	366	45	9	18	67	5	0	54	1042	455.7666667	232.6833333	102.5333333	24.33333333	61.91666667	213.1666667	0.35	0	157.95	304	222	241
	0.99	downloadable				16	12	278	46	133	5	616	160	217	31	6	12	67	3	0	54	749.0166667	326.0166667	131.2333333	19.31666667	2.883333333	9.75	268.1833333	0.45	0	62.93333333	179	126	136
	0.97	downloadable				35	24	276	47	133	5	930	393	221	37	9	18	57	7	18	51	1806.283333	644.85	189.0333333	63.96666667	17.7	43.56666667	437.8333333	1.216666667	63.51666667	347.9666667	192	116	127
	0.87	downloadable				16	13	235	37	112	4	659	249	167	32	6	13	51	8	12	48	983.4666667	333.8833333	105.4833333	48.85	4.533333333	38.61666667	334.55	14.11666667	48.06666667	59.18333333	155	103	112
	0.87	downloadable				29	20	286	47	138	5	770	242	264	21	3	7	65	7	1	52	1623.283333	433.9666667	209.7333333	134.4	1.066666667	66.26666667	417.8833333	77.98333333	23.16666667	255.1833333	236	146	161
	0.97	downloadable				34	23	291	48	139	5	784	315	201	41	9	18	67	6	10	54	1247.133333	353.6666667	199.4833333	87.78333333	47.61666667	36.43333333	421.4	20	4.45	191.8666667	188	130	141
	0.91	downloadable				38	25	233	36	105	4	907	295	185	55	12	28	42	25	5	50	1660.733333	746.3	103.2166667	37.8	3.283333333	26.03333333	401.5333333	65.86666667	0.8	68.86666667	166	93	102
	0.9	downloadable				20	17	283	48	138	3	700	217	252	29	6	12	66	2	0	54	1202.85	357.7166667	160.6	38.03333333	6.85	24.85	413.55	60.25	0	109.3833333	187	148	158
	0.97	downloadable				36	26	284	48	133	5	725	239	209	43	9	18	63	12	1	54	1518.066667	536.9666667	129.2166667	194.0833333	8.5	24.76666667	182	123.7666667	0.133333333	200.9	190	118	128
	0.87	downloadable				29	19	225	35	111	4	553	109	168	32	6	13	41	3	12	47	1726.033333	350.6666667	171.35	286.95	13.03333333	86.15	424.9666667	0.566666667	55.83333333	338.5666667	154	105	110
	0.99	downloadable				25	18	276	38	136	4	834	144	349	32	6	12	65	18	0	54	1219.9	195.25	314.7	51.63333333	2.583333333	34.9	496.3333333	12.58333333	0	176.9	214	145	155
	0.96	downloadable				59	29	295	46	139	5	2140	1273	264	46	9	18	66	24	37	54	3128.45	1207.45	141.25	202.9333333	16.5	107.7333333	440.6833333	13.41666667	359.9666667	488.1666667	211	123	138
	0.97	downloadable				33	25	293	48	138	5	1113	545	249	34	6	14	62	10	32	53	1387.083333	519.9166667	150.8333333	56.05	8.25	19.01666667	336.2833333	16.5	126.6	195.6833333	193	127	135
	0.97	downloadable				53	26	267	43	127	5	911	427	193	46	9	19	61	6	9	51	2779.166667	1041.483333	118.7666667	186.8166667	5.683333333	39.66666667	601.6833333	0.5	181.45	156.5833333	173	117	125
	0.95	downloadable				30	19	295	47	139	5	1751	929	281	49	9	23	66	24	9	53	2250.766667	765.2	143.0833333	339.8333333	32.35	169.4	536.1	106.9333333	24.81666667	279.9166667	187	130	139
	0.94	downloadable				20	18	287	46	139	4	608	145	209	30	6	12	67	2	17	54	619.55	284.0333333	130.0666667	88.1	11.55	64.23333333	145.0833333	0.066666667	23.51666667	17.3	192	128	136
	0.95	downloadable				45	29	271	43	122	4	1172	567	206	42	9	18	57	1	38	53	2227.75	877.25	146.4333333	61.78333333	7.316666667	49.7	402.0166667	0.25	501.4166667	121.3666667	185	109	119
	1	downloadable				52	26	291	48	139	5	1075	555	193	50	9	25	66	14	0	54	2141.166667	590.1333333	141.5166667	275.25	3.883333333	169.9833333	425.9833333	84.46666667	0	524.4833333	180	134	144
	0.97	downloadable				39	28	295	48	139	5	1223	530	247	46	9	20	67	26	1	54	1541.216667	683.05	209.8833333	94.61666667	13.43333333	66.05	311.0333333	10.35	2.35	252.5666667	198	129	139
	0.97	downloadable				27	22	296	48	139	5	2260	1599	273	45	9	18	67	17	17	54	1401.766667	654.5833333	152.9666667	42.75	2.833333333	31.91666667	308.6833333	67.33333333	2.7	172.85	190	128	138
	0	notpassing				35	15	87	17	28	2	483	273	59	5	0	0	10	0	9	34	1620.15	316.9333333	51.11666667	30.2	0	0	123.7166667	0	190.6833333	848	46	29	34
	0.9	downloadable				44	27	291	47	139	4	1216	422	318	48	9	24	67	19	0	54	2693.166667	888.8166667	194.7166667	371.4833333	65.11666667	272.7833333	611.4666667	24.46666667	0	464.7166667	215	117	126
	0.94	downloadable				30	16	228	34	108	4	766	356	175	29	6	12	56	6	2	50	1458.4	505.0166667	140.4666667	86.6	1.783333333	57.55	473.7333333	0.866666667	1.033333333	90.01666667	159	93	97
	0.89	downloadable				29	16	285	48	138	3	815	275	246	26	6	12	65	10	0	52	1153.05	659.9666667	136.35	22.55	1.35	17.68333333	114.05	71.83333333	0	141.0666667	199	123	136
	0.9	downloadable				33	26	189	17	85	4	617	133	156	31	6	13	53	3	6	52	681.6333333	129.8666667	142.4666667	18.88333333	1.3	11.73333333	106.2666667	1.183333333	162.6	146.3666667	131	81	89
	0.92	downloadable				42	29	275	44	131	4	744	213	210	47	9	23	64	2	13	52	1080.85	286.7666667	140.9666667	99.21666667	4.366666667	88.66666667	231.2666667	11.36666667	78.41666667	302.8333333	193	136	144
	0.8	downloadable				38	27	257	31	136	4	840	140	339	37	6	19	54	18	0	46	1489	211.2666667	204.3833333	145.45	13.01666667	52.95	395.8666667	68.58333333	0	290.0666667	290	193	208
	0	notpassing				7	6	77	7	36	2	161	50	47	5	0	0	17	0	6	22	227.3166667	46.85	35	3.65	0	0	8.116666667	0	62.33333333	76.2	46	35	40
	0.95	downloadable				26	21	293	48	139	5	854	278	211	39	6	16	67	7	8	54	1531.783333	467.8833333	136.4666667	181.4333333	2.283333333	158.9166667	195.4166667	76.95	61.55	454.3333333	187	133	142
	0	notpassing				2	2	27	1	10	0	33	3	21	0	0	0	2	0	0	5	69.68333333	0	12.33333333	0	0	0	56.25	0	0	1.916666667	10	10	10
	0.87	downloadable				33	23	284	48	139	3	783	245	279	19	3	7	66	0	5	54	1722	425.2	189.7666667	130.0333333	0.566666667	59.38333333	473.1166667	0	0.366666667	251.9	225	169	180
	0.97	downloadable				38	23	291	47	139	5	726	235	208	43	9	18	60	3	17	54	1449.633333	642.5666667	159.4833333	24.55	9.583333333	10.61666667	254.8	0.083333333	86.76666667	274.6833333	196	130	141
	0.96	downloadable				34	28	248	42	104	5	1196	536	168	33	6	12	39	3	63	52	1518.45	633.4833333	155.65	68.85	9.45	40.76666667	116.1833333	0.9	259.1	179.5333333	153	105	113
	0	notpassing				2	2	5	0	0	0	7	0	0	0	0	0	0	0	0	5	60.6	0	0	0	0	0	0	0	0	60.6	0	0	0
	1	downloadable				50	31	286	47	139	5	911	329	239	46	9	18	59	6	10	53	1754.7	532.9	135.7666667	101.5	6.816666667	20.68333333	426.0666667	88.65	46.35	193.2833333	212	122	134
	0.94	downloadable				28	19	248	43	117	5	625	188	178	39	9	18	48	2	23	47	1508.9	488.9333333	120.55	94.5	2.15	24.76666667	74.81666667	8.116666667	224.9	439.4166667	151	114	121
	0.99	downloadable				37	28	293	46	137	5	1271	593	231	45	9	18	66	10	36	54	952.4666667	429.9333333	144.3333333	53.4	11.78333333	34.45	104.0666667	60.96666667	79.43333333	145.2	197	127	136
	0	notpassing				13	8	120	20	55	1	271	75	85	4	0	0	27	0	8	26	571.4	231.9	55.05	0.583333333	0	0	55.81666667	0	67.75	114.1833333	75	54	61
	0	notpassing				3	3	26	1	10	0	41	5	10	0	0	0	7	0	0	13	136.3333333	0	10	0	0	0	49.95	0	0	58.38333333	10	10	10
	0.44	notpassing				11	9	132	23	59	1	362	137	112	3	0	0	36	2	3	27	557.7666667	176.5	74.58333333	0	0	0	132.4666667	0.05	0.15	97.83333333	84	62	68
	0.95	downloadable				26	21	288	46	139	4	770	211	224	33	6	16	64	10	19	54	1428.383333	315.1333333	145.8166667	51.5	6.35	31.78333333	423.75	3.5	152.0333333	207.3166667	211	140	153
	0.97	downloadable				30	25	298	48	139	5	1934	701	556	54	9	21	65	17	42	54	1346.266667	467.6833333	325.55	49.9	4.333333333	29.93333333	214.85	11.15	187.3166667	322.55	354	293	316
	0.96	downloadable				29	22	271	42	128	5	778	209	219	45	9	20	57	4	36	49	1429.25	304.1666667	126.5166667	118.2666667	1.733333333	108.3333333	351.3	0.066666667	171.7	294.8333333	185	117	126
	1	downloadable				30	26	289	48	137	5	1118	241	365	47	9	18	66	10	9	54	2262.733333	686.1666667	298.3333333	323.4	16.76666667	225.7	705.45	2.633333333	16.8	198.2166667	312	240	259
	0.89	downloadable				23	14	261	38	123	5	867	318	240	39	6	16	63	2	17	51	1352.766667	644.6666667	158.3	83.53333333	4.4	73.1	422.3333333	0.033333333	1.566666667	15.4	185	112	125
	0.1	notpassing				1	1	22	1	10	0	35	4	10	0	0	0	6	0	0	9	37.1	0	10	0	0	0	5.433333333	0	0	7.816666667	10	10	10
	0.89	downloadable				45	26	220	27	112	3	947	237	292	40	9	21	52	7	5	47	1457.8272	305.9166667	151.6833333	120.5666667	11.78333333	62.15	484.2438671	0.25	14.13333333	303.5	205	120	126
	1	downloadable				59	41	287	45	139	5	1045	339	276	46	9	19	67	11	6	54	1831.833333	554.2	157.7	100.0833333	4.883333333	83.83333333	429.8333333	61	25.58333333	326.9	223	126	136
	0.31	notpassing				11	6	130	24	58	0	284	92	89	0	0	0	33	2	1	28	501.6666667	203.9	57.18333333	0	0	0	186.0166667	0.966666667	0.183333333	49.46666667	77	56	60
	0.95	downloadable				25	22	275	41	131	5	710	189	193	44	9	19	65	6	16	53	831.0666667	195.25	133.5833333	38	2.233333333	31.38333333	265.65	0.116666667	124.0333333	76.31666667	174	123	130
	0.97	downloadable				25	18	243	37	102	5	1002	546	134	58	9	21	53	0	39	53	1404.766667	419.5333333	136.4833333	208.3333333	12.13333333	109.1666667	236.5166667	0	160.4833333	86.63333333	126	100	104
	0.96	downloadable				29	22	291	48	139	5	749	192	227	46	9	19	67	8	2	53	1181.95	448.5666667	138.5166667	110.75	5.85	33.7	276.25	1.25	0.066666667	146.7333333	202	132	145
	0.9	downloadable				32	23	280	47	128	5	1459	754	371	33	6	14	67	4	20	51	1921.266667	620.2666667	306.3	151.5166667	3.533333333	78.31666667	410.1	4.3	202.0666667	344.7	307	231	255
	0.9	downloadable				14	14	264	41	129	3	681	210	238	18	3	7	58	4	12	54	585.1166667	250.5833333	118.8833333	8.983333333	0.516666667	6.05	158.6666667	0.083333333	56.2	49.93333333	204	115	126
	0.95	downloadable				57	36	292	43	139	5	1100	172	413	52	9	19	66	7	30	54	1272.383333	313.35	237.3833333	33.18333333	2.966666667	17.88333333	207.8333333	1.316666667	61.91666667	398.2333333	349	211	233
	0.31	notpassing				8	8	142	23	63	1	302	91	85	3	0	0	39	0	3	31	575.4	116.0666667	60.78333333	0	0	0	243.8333333	0	60.95	52.58333333	80	60	65
	0.9	downloadable				34	24	292	48	139	4	902	318	284	31	6	13	64	8	7	54	1115.683333	442.7333333	149.6833333	43.51666667	8.083333333	21.68333333	308.6166667	3.85	60.2	167.1	191	129	137
	0.97	downloadable				59	32	294	48	139	5	1103	378	235	55	9	29	67	0	32	54	2949.733333	829.5166667	157.1	553.8	3.35	319.7833333	536.15	0	126.4166667	421.45	182	133	141
	0.39	notpassing				16	8	83	21	18	1	288	137	24	4	0	0	12	0	0	40	789.95	324.9833333	16.78333333	0.8	0	0	216.5666667	0	0	96.7	22	16	16
	0.95	downloadable				27	20	234	35	116	4	709	162	301	45	9	18	52	0	0	50	1351.65	414.1333333	190	79.56666667	2.666666667	48.88333333	437.05	0	0	272.8333333	247	172	179
	0.93	downloadable				48	31	285	48	138	5	955	361	250	42	9	19	66	6	0	53	1490.116667	503.9166667	176.9333333	68.83333333	2.866666667	53.58333333	184.3666667	2	0	526.7333333	222	120	131
	0.01	notpassing				73	47	84	4	2	0	381	29	6	0	0	0	46	2	30	42	1391.683333	4.85	5	0	0	0	142.6333333	0.016666667	538.2666667	695.1333333	6	5	5
	0.99	downloadable				27	18	168	20	78	4	390	63	105	40	9	20	36	0	9	43	907.4666667	165.2	77.55	133.85	14.56666667	77.4	146.85	0	134.9833333	255.9166667	97	76	80
	0.98	downloadable				65	34	276	45	131	5	884	195	294	46	9	18	62	9	6	53	1716.4	327.0666667	191.95	75.1	5.566666667	34.16666667	635.1333333	7.616666667	0.566666667	446.0333333	263	183	201
	0.94	downloadable				34	28	300	46	139	5	1264	446	278	49	10	21	67	7	51	54	1262.733333	513.1	134.8666667	92.38333333	7.5	60.15	157.5666667	5.966666667	205.1333333	134.0166667	210	123	133
	0.93	downloadable				25	16	265	43	126	4	608	187	182	25	3	10	62	0	14	53	1265.1	710.2666667	119.7	79.3	1.033333333	12.5	140.0666667	0	9.083333333	123.75	169	117	124
	0.95	downloadable				22	17	257	45	117	5	642	191	185	47	9	19	61	7	0	52	877.15	297.1833333	133.75	42.88333333	4	20.35	281.3333333	0.966666667	0	92.95	170	109	119
	0.92	downloadable				42	33	294	48	138	5	1247	385	343	45	9	19	67	24	9	54	2523.883333	799.9	244.0166667	143.7	27.25	109.95	697.0833333	29.08333333	15.01666667	516	277	205	221
	0.97	downloadable				23	16	296	48	139	4	1096	515	211	32	6	12	67	3	25	54	824.2166667	338.3166667	135.5	33.08333333	5.983333333	20.41666667	163.4666667	44.1	132.9833333	41.41666667	182	129	139
	0.97	downloadable				28	22	281	40	138	5	696	139	254	45	9	22	64	4	11	53	558.1166667	219.0666667	150.5666667	48.36666667	27.35	12.73333333	114.0333333	1.316666667	1.783333333	33.41666667	217	116	128
	0.1	notpassing				4	4	14	0	10	0	19	0	10	0	0	0	2	0	0	3	72.56666667	0	10	0	0	0	1.9	0	0	64.88333333	10	10	10
	1	downloadable				44	30	256	36	119	5	1310	640	245	49	9	22	56	0	30	47	1787.033333	675	144.2	200.9333333	14.71666667	108.25	290.15	0	201.9	165.0166667	160	111	122
	0.94	downloadable				34	26	286	47	139	4	942	288	289	33	6	13	64	13	0	54	1103.216667	388.7333333	189.9833333	156.8833333	9.316666667	67.28333333	283.8333333	10.66666667	0	131.8	259	185	199
	0.96	downloadable				35	27	293	48	139	5	800	297	211	43	9	18	65	10	10	53	1032.35	389.6833333	138	36	8.833333333	20.55	197.0166667	40.48333333	87.35	119.3833333	196	131	141
	0.95	downloadable				27	23	286	48	139	5	964	208	389	45	9	18	67	3	2	54	1554.016667	383.8	288.0666667	124.1333333	6.9	32.6	467.5	15.73333333	0.066666667	307.6666667	354	266	289
	0	notpassing				9	7	134	26	59	1	346	143	102	2	0	0	23	0	0	35	474.9166667	210.0333333	63.53333333	0	0	0	42.2	0	0	185.85	90	61	63
	0.96	downloadable				18	14	191	26	87	4	545	145	119	29	6	13	40	5	24	41	367.1333333	83.3	82.7	11.63333333	0.833333333	5.966666667	107.65	5.783333333	76.26666667	36.15	112	81	85
	0.89	downloadable				13	13	233	38	107	4	498	130	176	33	6	13	52	2	8	49	555.4	249.05	99.58333333	39.8	4.933333333	21.13333333	135.95	6.383333333	0.883333333	41.68333333	147	95	101
	1	downloadable				23	17	279	47	133	5	749	254	239	30	6	12	60	0	19	53	1353.016667	253.8	167.1166667	10.33333333	0.633333333	2.533333333	343.9166667	0	289.5	275.25	176	129	138
	0.46	notpassing				11	9	193	38	80	0	548	218	125	0	0	0	38	0	23	45	729.7666667	249.7166667	70.01666667	0	0	0	118.5	0	158.5333333	138.8	116	69	72
	0	notpassing				1	1	18	1	10	0	25	2	10	0	0	0	3	0	0	5	103.6333333	0	10	0	0	0	1.2	0	0	3.816666667	10	10	10
	0.97	downloadable				23	17	266	25	139	5	724	98	299	44	9	18	59	12	0	54	1118.55	287.65	187.7666667	30.9	1.35	9.45	364.2333333	1.116666667	0	295.1	276	168	181
	0.1	notpassing				1	1	22	2	10	0	34	11	10	0	0	0	0	0	0	11	89.05125786	7.551257862	10	0	0	0	0	0	0	80.1	10	10	10
	0.93	downloadable				93	38	298	48	139	5	1997	894	382	44	9	18	67	34	7	54	3500.35	1684.983333	324.8666667	44.15	25.51666667	14.85	343.1333333	44.01666667	0.616666667	820.9333333	331	245	262
	0.73	downloadable				54	28	229	38	99	4	1019	332	258	41	7	19	56	9	7	48	3013.533333	927.3	197.6	197.8333333	4.85	119.15	480.8	25.78333333	6.366666667	894.5333333	236	186	206
	0.95	downloadable				33	20	180	24	80	4	642	286	115	42	9	20	42	5	3	47	1110.35	267.7166667	73.91666667	223.1833333	0.9	30.7	132.5	120.8166667	11.9	189.0666667	109	72	77
	0.21	notpassing				9	7	81	13	36	0	208	59	65	0	0	0	25	0	4	18	159.9666667	93.7	33.85	0	0	0	30.45	0	0.083333333	9.916666667	56	33	35
	0.97	downloadable				37	23	299	47	139	5	1005	319	216	45	9	18	60	3	58	54	1327.933333	351.6666667	165.6833333	126.35	4.05	41.56666667	228.7333333	0.116666667	232.1666667	232.3333333	203	138	147
	0.95	downloadable				33	25	251	33	117	5	776	162	180	44	9	22	58	6	29	51	1542.916667	443.4666667	115.3166667	450.85	8.7	137.0166667	412.3833333	60.31666667	19.06666667	27.06666667	161	109	119
	1	downloadable				34	24	293	48	139	5	716	176	194	45	9	18	67	18	0	54	1038.75	365.6	140.9	62.56666667	12.33333333	34.83333333	296.8333333	86.65	0	143.95	184	138	147
	0.65	notpassing				23	18	229	40	95	2	927	337	176	16	3	8	58	8	25	52	1078.783333	445.7166667	107.35	20.88333333	1.233333333	13.66666667	226.3833333	0.466666667	74.83333333	100.2166667	148	101	105
	0.96	downloadable				21	18	286	47	137	4	912	408	226	30	6	13	63	13	0	54	1283.466667	580.6833333	132.8666667	106.0333333	12.93333333	81.2	301.4	62.71666667	0	26.08333333	203	122	133
	0.96	downloadable				33	30	289	47	139	5	1135	358	434	44	9	18	67	9	2	54	1328.166667	325.1	302.1	69.78333333	17.31666667	34.63333333	242.6	93.4	0.85	463.7666667	352	292	313
	0.95	downloadable				39	25	240	14	128	4	855	102	351	49	9	25	63	3	8	54	1993.716667	260.3166667	232.1833333	259.6333333	7.766666667	180	821.2	66.91666667	66.81666667	232.4666667	272	211	226
	0.95	downloadable				51	36	266	41	127	5	900	212	230	44	9	19	52	10	18	52	1585.75	599.5333333	123.9666667	31.08333333	2.35	25.68333333	407.7833333	44.55	6.666666667	278.9	200	105	115
	1	downloadable				41	29	265	45	119	5	720	179	203	42	9	18	54	5	25	50	1363.3	411.95	127	85.6	6.816666667	49.98333333	248.1166667	1.383333333	46.66666667	459.6166667	184	123	128
	0	notpassing				8	6	96	15	42	1	331	99	79	3	0	0	26	3	4	22	676.0166667	126.8833333	71.23333333	0	0	0	261.7666667	10.4	46.33333333	66.25	76	69	72
	0.97	downloadable				42	23	292	47	139	4	796	193	218	45	9	20	66	2	21	54	1522.3	409.3833333	138.4833333	59.96666667	3.95	42.71666667	313.4166667	1.766666667	143.3	461.0833333	199	129	138
	0.97	downloadable				43	29	300	48	139	5	1287	395	452	43	9	18	66	0	42	54	2339.833333	1007.266667	313.9333333	74.85	7.55	59.95	384.6166667	0	48.91666667	553.05	347	279	303
	0.94	downloadable				33	21	290	48	138	4	952	250	381	33	6	13	66	11	16	54	1345.633333	703.5166667	254.3166667	27.85	2.233333333	18.48333333	296.6666667	0.383333333	9.35	101.2	346	246	264
	0.92	downloadable				22	16	155	17	62	5	449	47	145	36	5	16	38	7	2	46	596.2166667	125.3833333	93.1	138.1833333	0.75	69.5	151.2666667	1.1	1.333333333	133.9833333	123	82	89
	0.93	downloadable				85	53	288	46	139	5	961	241	246	51	10	21	67	9	2	54	1309.483333	468.1666667	123.6833333	41.01666667	7.95	18.6	326.25	99.15	0.133333333	313.15	208	117	127
	0.97	downloadable				37	24	293	47	139	5	1012	403	208	51	10	21	64	17	16	54	1562.216667	706.05	138.5666667	124.2333333	16.58333333	33.16666667	274.9	24.98333333	2.483333333	202.3	192	136	145
	1	downloadable				38	24	278	47	130	5	870	322	222	46	9	21	65	11	2	53	1523.433333	404.1833333	136.8	336.0166667	9.7	81.4	442.6833333	5.366666667	0.1	187.2333333	183	125	135
	1	downloadable				45	31	288	48	139	5	867	367	212	46	9	21	66	5	0	54	1211.433333	307.0333333	139.85	150.5833333	7.616666667	120.45	314.8166667	16.86666667	0	225.8333333	192	129	138
	0.94	downloadable				54	34	281	46	131	5	1136	277	316	52	9	23	63	15	9	54	1620.2	570.8666667	200.9833333	178.3333333	3.15	144.6666667	281.6166667	78.25	76.73333333	261.0833333	281	192	209
	0.96	downloadable				32	26	275	44	128	4	1020	349	285	43	9	19	60	7	22	52	1452.733333	651.0333333	249.9166667	107.0166667	8.416666667	80.68333333	256.6666667	0.316666667	42.98333333	132.6166667	220	143	151
	0.8	downloadable				24	17	282	48	130	2	683	218	201	27	6	12	67	13	15	54	1185	363.0333333	121.25	115.5	2.45	103.5666667	387.65	4.466666667	4.6	210.5	186	114	124
	0.99	downloadable				45	25	285	40	135	5	992	299	214	41	9	19	61	0	51	53	2042.05	520.55	136.35	199.5666667	66.63333333	54.68333333	336.75	0	304.5833333	525.6833333	183	130	140
	1	downloadable				23	23	280	41	139	5	549	155	191	45	9	18	67	2	0	54	693.3333333	214.5	139.3666667	139.3666667	6.516666667	59.45	153.2	0.783333333	0	88	180	133	142
	0.99	downloadable				39	27	289	44	139	5	793	152	226	46	9	19	66	6	38	54	1882	359.85	150.8333333	264.2	23.38333333	102.5666667	671.5333333	1.2	340.4	63.66666667	206	135	144
	0.89	downloadable				24	18	186	23	82	3	698	111	128	39	9	19	40	15	5	48	621.35	80.81666667	74.76666667	37.93333333	1.1	33.71666667	229.9666667	3.133333333	2.516666667	186.0166667	119	73	80
	1	downloadable				38	21	291	48	139	5	1016	532	210	45	9	18	7	0	65	54	2251.416667	1088.533333	153.2666667	80.2	6.15	59.9	9.733333333	0	528.6666667	149.4	175	135	144
	0.97	downloadable				31	17	247	34	110	5	627	156	186	46	9	19	52	10	20	53	1128.266667	379.6166667	203.4333333	20.31666667	1.416666667	6	250.5166667	0.666666667	66.28333333	197.7	165	101	104
	0	notpassing				32	20	222	40	102	3	838	224	315	26	3	11	55	9	1	42	2086.133333	468.2	285.9666667	97.58333333	1.95	42.18333333	655.4333333	68.58333333	0.116666667	346.45	228	161	169
	0.94	downloadable				66	47	295	45	139	4	1484	654	270	46	9	19	63	3	50	54	1694.966667	467.6333333	148.5166667	84.05	18.31666667	51.75	264.1666667	0.1	180.15	239.3	216	121	132
	0.75	downloadable				37	21	264	34	125	3	1120	486	194	20	3	9	66	12	22	54	2198.366667	733.6	129.2666667	136.3666667	1.45	73.98333333	486.6166667	1.033333333	26.15	568.6833333	178	126	137
	0.95	downloadable				19	15	200	27	93	4	526	134	159	31	6	12	46	7	0	47	1319.75	247.9	107.7166667	117.55	4.65	17.43333333	363.3	55.4	0	313.4	149	101	107
	0.84	downloadable				35	24	270	44	127	5	1129	563	262	45	9	19	67	14	0	52	2133.933333	734.1166667	148.5666667	289.0666667	7.6	145.2333333	477.9833333	23.48333333	0	256.65	208	103	114
	0.88	downloadable				43	33	279	39	137	5	1143	179	424	44	9	19	67	8	3	54	1189.666667	365.1666667	257.8	50.36666667	5.316666667	14.73333333	234.95	1.95	60.08333333	223.9833333	344	232	254
	0.95	downloadable				41	24	255	37	125	4	820	130	290	39	9	18	51	3	30	48	1331.7	539.3333333	170.8833333	9.433333333	0.983333333	4.766666667	100.0833333	0.05	204.75	327.0333333	244	165	177
	0.27	notpassing				25	11	82	14	33	1	527	144	102	3	0	0	9	5	6	28	1397.85	427.2833333	100.6833333	0	0	0	75.96666667	3.216666667	261.3833333	457.95	68	48	53
	0.99	downloadable				42	22	287	47	139	5	738	207	231	41	9	20	55	0	23	53	1333.966667	214.7666667	137.8666667	132.5833333	28.06666667	30.15	112.8833333	0	260.55	519.25	194	127	136
	0.97	downloadable				45	28	284	47	137	5	787	195	230	50	9	23	64	7	0	54	1648.983333	321.5166667	140.3166667	80.75	1.716666667	57.66666667	651.7833333	68.98333333	0	303.8666667	203	133	143
	0.89	downloadable				33	23	239	32	112	5	1004	333	259	35	7	17	52	8	27	51	1671.833333	589.1	177.0166667	57.31666667	1.816666667	28.13333333	535.7666667	38.91666667	183.1666667	112.7333333	235	173	179
	0.94	downloadable				76	29	260	18	136	5	767	67	246	45	9	18	63	5	21	54	2900.8	65.43333333	125.45	38.96666667	5.25	18.21666667	559.55	52.8	235.6	1772.333333	220	121	132
	1	downloadable				35	24	296	48	139	4	810	256	215	31	6	12	64	14	18	54	1263.85	334.15	142.1	57.16666667	2.716666667	49.23333333	225.2166667	66.46666667	33.6	268.3666667	190	133	143
	0.9	downloadable				24	19	286	48	139	4	656	166	206	31	6	12	67	4	7	53	1048.033333	273.9	134.6666667	12.81666667	1.883333333	6.083333333	274	60.16666667	75.33333333	288.65	185	130	140
	0.93	downloadable				56	32	294	44	139	5	1067	281	279	42	9	18	67	20	19	54	1214.716667	564.9666667	152.5333333	26.08333333	4.433333333	15.36666667	277.6	26.78333333	23.73333333	118.05	222	120	130
	0.97	downloadable				25	20	283	46	139	5	689	200	222	38	7	15	67	0	0	54	1000.883333	392.7333333	139.4333333	40	3.283333333	28.05	257.3	0	0	81.36666667	186	130	138
	0.97	downloadable				26	20	288	46	139	5	732	280	199	48	9	18	64	0	14	54	983.1166667	382.15	136.4833333	47.13333333	3.033333333	32.13333333	206.7833333	0	18	224.7333333	185	132	141
	0.97	downloadable				64	34	286	48	139	5	1643	881	217	53	9	27	64	10	10	51	2933.133333	1213.3	152.95	229.4	7.466666667	148.8	907.8	1.683333333	5.65	187.8166667	202	134	145
	0.96	downloadable				28	22	292	45	138	5	1253	555	261	45	9	18	67	11	19	54	1144.316667	516.3833333	210.3666667	69.68333333	2.716666667	46.4	295.1666667	14.53333333	3.416666667	88.9	178	133	141
	0.76	downloadable				25	17	150	16	65	4	408	73	93	20	3	6	38	3	7	42	796.9666667	226.3166667	61.1	71	0.35	4.25	279.1833333	0.716666667	3.866666667	177.35	86	59	62
	1	downloadable				22	19	271	42	129	5	827	221	340	46	9	19	60	0	13	54	1565.733333	469.1333333	243.4333333	183.0833333	4.916666667	105.8166667	399.1333333	0	57.63333333	165.0833333	266	224	238
	0.97	downloadable				38	25	294	48	139	5	801	299	186	49	9	21	67	2	15	54	1838.2	491.45	136.4333333	110.6333333	6.35	48.51666667	415.8666667	0.116666667	167.5	214.7166667	179	136	145
	1	downloadable				27	19	292	48	139	4	639	168	186	30	6	12	58	0	33	54	898.7666667	254.2666667	183.8833333	26.86666667	3.216666667	14.7	169.8333333	0	126.1333333	116.6166667	178	135	144
	0.97	downloadable				32	21	265	42	127	5	697	160	231	48	9	21	61	7	0	54	1296.666667	444.1666667	170.4166667	105.6833333	3.766666667	29.98333333	381.85	0.8	0	222.7	211	127	136
	0.95	downloadable				39	25	283	46	134	5	966	343	231	45	9	21	61	12	15	54	2060.85	881.8833333	212.3	110.0833333	18.55	73.16666667	612.35	20.46666667	5.133333333	219.7166667	178	129	139
	0	notpassing				18	16	169	26	75	2	460	120	130	15	3	6	43	7	5	38	644.5666667	144.1333333	72.21666667	14.75	1.483333333	8.45	215.1833333	1.55	13.76666667	165.6833333	117	67	72
	1	downloadable				40	26	287	45	139	5	993	292	231	52	9	25	62	16	3	54	1451.25	393	147.5333333	219.25	7.183333333	110.7666667	299.0666667	38.71666667	16.95	93.55	198	131	139
	0.83	downloadable				23	19	153	23	60	3	887	463	138	33	6	14	27	2	13	46	788.8333333	336.1	84.11666667	81.55	0.766666667	62.56666667	55.88333333	2.916666667	65.1	139.35	102	81	84
	0.87	downloadable				36	24	286	43	139	3	847	219	206	19	3	7	64	18	0	54	1457.783333	419.1333333	149.9166667	140.5333333	5.416666667	70.01666667	368.0333333	57.11666667	0	220.6166667	195	139	151
	0.8	downloadable				100	40	276	43	126	5	1304	361	265	57	9	29	60	14	20	54	4052.916667	1072.45	142.0833333	703.65	2.7	569.3	1007.883333	7.816666667	38.23333333	707.45	241	138	152
	0.97	downloadable				34	27	278	41	139	4	705	184	229	31	6	15	65	6	3	52	1468.566667	354.4333333	147.1666667	91.11666667	1.083333333	19.9	251.4333333	5.366666667	0.25	554.4333333	205	123	132
	0.99	downloadable				27	20	255	16	139	5	568	64	213	48	9	19	65	5	5	54	992.25	90.21666667	137.1166667	68.08333333	5.7	47.35	408.35	0.8	68.2	260.1666667	206	136	145
	0.91	downloadable				55	36	282	45	129	4	1150	285	278	43	9	19	61	24	5	54	2973.833333	582.4666667	183.25	232.95	19.9	127.0666667	871.2833333	176.8166667	61.61666667	501.8166667	249	153	166
	0.93	downloadable				56	34	285	47	137	4	1871	1133	247	42	9	18	54	3	33	54	3466.25	1670.35	150.6833333	75.25	16.78333333	49.71666667	456.6166667	14.5	434.7	345.4	215	141	161
	0.84	downloadable				34	23	271	48	123	5	963	490	184	44	9	21	65	6	15	52	2107.783333	666.1666667	120.5333333	293.4833333	67.33333333	92.4	552.9166667	61.33333333	25.71666667	202.6833333	172	117	124
	0.81	downloadable				30	21	271	48	124	3	982	275	292	56	15	31	67	5	0	54	976.8166667	388.1666667	192.4833333	24.36666667	5.8	14.91666667	111.3166667	0.3	0	301.6666667	249	178	192
	0.99	downloadable				39	30	291	47	139	5	1102	554	198	47	9	21	67	14	2	54	1432.2	648.7333333	162	112.3	11.5	75.23333333	351.3833333	3.65	7.316666667	96.38333333	183	134	143
	0.92	downloadable				19	17	261	24	139	4	574	95	234	40	9	18	67	0	2	54	413.8333333	144.6333333	119.0166667	13.23333333	1.75	4.016666667	126.9666667	0	1.083333333	68.95	216	117	127
	0.96	downloadable				92	39	305	48	139	5	2213	963	233	60	9	32	67	46	4	54	5941.466667	2079.533333	233.35	427.3833333	20.73333333	371.7333333	1304.233333	165.8333333	0.283333333	902.0666667	201	128	140
	0.97	downloadable				34	25	292	47	139	5	1108	468	263	48	9	21	67	17	0	54	1924.45	573.5166667	156.7166667	196.15	3.783333333	163.15	416.1	184.5166667	0	363.85	187	126	135
	0.98	downloadable				38	28	289	47	138	4	846	261	244	40	9	18	65	14	4	54	1735.266667	510.6666667	197.4	84.9	17.91666667	49.2	372.9666667	76.08333333	0.45	381.2166667	220	132	140
	0.92	downloadable				27	21	208	22	96	5	471	68	137	49	9	24	42	2	17	50	1117.233333	238.9666667	87.65	89.7	7.816666667	69.63333333	127	1.066666667	299.65	217.65	130	86	99
	0.96	downloadable				35	24	289	47	139	5	739	238	198	46	9	19	64	9	6	53	1708.75	534.3666667	160.8166667	147.85	14.95	91.35	324.6333333	133.95	6.866666667	326.9	185	135	145
	0.1	notpassing				13	9	49	6	22	0	120	28	34	0	0	0	11	2	0	16	366.3166667	89.38333333	23.06666667	0	0	0	41.1	0.366666667	0	133.9666667	29	20	22
	0.2	notpassing				40	29	102	15	5	1	681	182	16	4	0	0	47	9	25	45	759	105.7833333	6.3	0.083333333	0	0	237.45	32.81666667	167.3166667	204.4666667	10	5	5
	0.95	downloadable				54	37	293	48	139	5	1378	592	340	34	6	12	65	22	1	54	2242.066667	751.0666667	240.7333333	80.16666667	1.05	50.81666667	367.3666667	65.31666667	19.96666667	650.95	298	201	222
	0	notpassing				29	20	190	36	77	3	767	228	154	25	4	10	49	7	5	43	1037.016667	302.0666667	103.6666667	87.88333333	5.966666667	14.58333333	331.3166667	4.666666667	11.28333333	84.46666667	119	68	74
	0.9	downloadable				55	34	290	47	139	4	1198	227	257	52	9	28	67	24	1	54	2150.7	366.0333333	134.9333333	297.2166667	74.65	207.7333333	492.3833333	190.65	1.016666667	602.4666667	224	119	131
	0.1	notpassing				4	4	30	2	10	0	66	7	10	0	0	0	9	2	0	14	160.8281046	3.983333333	10	0	0	0	32.07810458	0.116666667	0	119.25	10	10	10
	0.91	downloadable				25	21	286	48	138	5	889	277	291	44	9	19	64	5	2	53	1158.433333	427.2333333	157.4833333	125.8166667	2.716666667	53.46666667	238.15	0.316666667	0.3	206.7166667	197	129	139
	0.1	notpassing				1	1	14	1	10	0	21	7	10	0	0	0	0	0	0	4	12.56666667	2.883333333	10	0	0	0	0	0	0	1.666666667	10	10	10
	0.97	downloadable				40	24	296	48	139	5	1408	768	268	45	9	18	66	5	26	54	1374.666667	351.7166667	157.5	154.4833333	3.05	87.68333333	210.4666667	0.4	164.1666667	355.1166667	191	130	141
	0.97	downloadable				25	16	205	30	91	5	576	149	146	38	6	16	49	3	0	46	964.1166667	194.5	140.9833333	220.3333333	4.133333333	50.76666667	261.0166667	0.133333333	0	138.2833333	132	82	89
	0.85	downloadable				19	16	283	46	139	4	750	276	247	18	3	7	67	0	4	52	1094.1	296.7666667	198.65	132.5666667	1.566666667	67.25	288.2833333	0	12.15	157.65	199	131	142
	0.85	downloadable				48	28	274	36	139	3	803	133	285	29	6	12	65	1	5	54	1177.105449	277.9833333	125.6666667	68.85	0.5	4.833333333	302.3	1.783333333	4.933333333	467.2054492	237	109	119
	0.93	downloadable				20	17	266	36	128	5	885	198	385	23	3	6	64	0	18	54	1052.85	356.0833333	245.95	26.88333333	0.45	5.933333333	407.4333333	0	4.566666667	135.5	287	228	247
	0.89	downloadable				16	10	222	36	98	3	705	285	160	18	3	6	44	0	30	51	985.5333333	489.55	98.68333333	17.26666667	2.433333333	12	212.5833333	0	14.75	78.13333333	134	84	91
	0.92	downloadable				18	15	171	17	76	4	433	77	128	43	9	21	42	6	3	47	912.35	144.7	66.88333333	440.0166667	61.81666667	136.2	95.15	1.383333333	29.73333333	101.8666667	117	65	69
	0.95	downloadable				25	19	295	47	139	5	1054	408	268	48	9	23	66	8	23	54	1860.816667	808.1	160.1166667	184.9166667	3.533333333	109.55	365.25	9.883333333	149.1833333	101.7333333	205	127	136
	0.97	downloadable				33	22	212	31	88	4	772	270	158	36	7	15	49	3	29	48	539.8	190.55	91.31666667	75.81666667	4.216666667	11.66666667	101.1666667	1.166666667	19.06666667	110.15	120	83	86
	0.94	downloadable				53	29	297	48	138	5	1327	452	250	46	9	19	67	18	26	54	2314.916667	693.25	152.6	258.7166667	25.93333333	80.46666667	805.7833333	4.016666667	63.85	249.8166667	211	130	138
	0.72	downloadable				16	16	256	45	108	5	818	406	172	9	0	0	62	9	9	54	840.2666667	283.5333333	110.0833333	61.48333333	0	0	242.9666667	119.6166667	2.183333333	22.55	149	107	119
	0.96	downloadable				28	18	248	41	118	4	668	192	236	31	6	12	55	0	11	48	1068.183333	258.2166667	133.7	43.88333333	2.15	26.51666667	265.3666667	0	252.7166667	47.63333333	197	117	123
	0.87	downloadable				70	35	291	48	136	4	1215	556	183	35	6	16	67	28	9	53	2553.316667	454.0166667	135.7666667	486.8666667	45.11666667	312.7666667	664.2	199.7333333	65.28333333	406.9666667	165	130	138
	0.97	downloadable				23	17	227	24	109	5	712	131	271	42	9	18	55	10	12	52	959.65	360.8166667	190.1833333	111.35	31.21666667	73.16666667	197.1666667	60.26666667	5.466666667	162	249	189	203
	0.93	downloadable				42	21	270	34	136	5	1003	264	230	45	9	18	64	8	3	53	3091.766667	827.9	151.3166667	381.9333333	16.93333333	49.68333333	845.3	95.81666667	2.133333333	422.05	202	121	130
	0.96	downloadable				34	21	276	45	129	5	943	268	274	48	9	21	57	27	0	52	1762.866667	390.7333333	181.4	372.5333333	36.66666667	176.6833333	414.15	21.71666667	0	338.1	171	124	132
	0.86	downloadable				36	25	205	32	100	4	644	135	185	43	9	20	38	2	9	47	1274.516667	147.6666667	88.5	233.0333333	3.233333333	104.2166667	277.9166667	0.016666667	94.81666667	314.9	162	81	88
	1	downloadable				41	27	162	21	82	5	449	74	136	55	13	28	27	5	0	38	906.8666667	198.4833333	72.98333333	54.55	6.116666667	26.46666667	144.5666667	35.55	0	413.2333333	119	72	75
	0.85	downloadable				36	22	243	42	114	3	999	462	231	28	6	12	58	13	0	48	2477.5	1240.216667	138.0666667	158.25	2.483333333	29.4	451.5166667	16.86666667	0	211.0333333	200	130	142
	0.97	downloadable				48	23	270	45	129	5	997	417	284	44	9	18	54	4	19	54	2227.95	998.5	161.9833333	120.15	7.7	92.83333333	389.5666667	0.266666667	77.9	327.35	182	121	132
	0.28	notpassing				10	9	137	18	69	0	336	82	140	0	0	0	28	0	0	35	476.45	152.3	68.38333333	0	0	0	110.7833333	0	0	151.6166667	115	60	63
	0.99	downloadable				24	18	282	45	131	5	869	224	219	36	6	15	64	28	16	54	1864.162592	313.6833333	180.6166667	85.27925897	16.5	38.3125923	535.75	66.05	274.2333333	274.3833333	193	120	128
	0.78	downloadable				31	21	264	40	131	3	948	340	237	28	6	14	62	10	0	50	2005.066667	628.45	231.4333333	167.1666667	60.91666667	93.4	554.1833333	8.816666667	0	319.5166667	208	134	143
	0.87	downloadable				88	47	275	35	139	3	1057	368	316	32	6	15	64	12	2	54	3775.25	1196.566667	215.3333333	341.0666667	62	150.8333333	854.75	63.28333333	0.166666667	728.9833333	252	180	193
	0.79	downloadable				23	16	265	27	138	5	619	99	262	16	0	3	56	0	22	53	435.55	85.46666667	137.4	8	0	1.933333333	173.8	0	47.51666667	78.05	247	135	148
	1	downloadable				25	20	288	47	138	5	724	266	230	42	9	19	67	4	5	54	806.6333333	366.65	143.25	84.66666667	9.766666667	66.61666667	204.7333333	1.466666667	18.61666667	61.21666667	187	137	145
	0.99	downloadable				44	28	296	48	139	4	1023	342	263	45	9	23	61	10	31	54	1346.083333	689.3833333	137.1833333	36.18333333	2.816666667	26.3	239.6833333	23.81666667	186.6333333	77.1	223	126	133
	0.96	downloadable				37	24	287	47	139	4	969	345	252	43	9	20	63	9	4	54	1369.483333	400.7333333	143.3833333	175.25	3.55	39.38333333	226.85	1.783333333	2.066666667	397.8666667	218	127	143
	0.96	downloadable				20	14	288	44	138	5	914	299	324	43	9	19	67	3	14	54	1576.283333	613.5833333	222.9833333	50.68333333	5.5	31.36666667	357.3166667	17.1	122.3166667	183.8833333	296	209	229
	0.96	downloadable				55	27	289	48	139	5	1229	576	202	47	9	22	60	14	2	54	2929	1247.25	141.1833333	78.91666667	3.016666667	58.2	768.8333333	126.6833333	0.7	392.6833333	185	133	143
	0.97	downloadable				24	16	225	26	104	5	654	106	237	46	9	21	51	2	27	46	1095.516667	125.45	151.05	257.75	8.25	172.7833333	293.0166667	3.4	20.1	293.5333333	195	130	143
	0	notpassing				5	6	57	9	19	1	122	31	34	3	0	0	20	0	0	18	121.8833333	32.66666667	26	0	0	0	18.6	0	0	45.36666667	34	26	26
	0.91	downloadable				32	19	288	47	139	4	896	354	243	39	6	20	66	6	8	54	1633.433333	468.0833333	142.6166667	282.5666667	2.283333333	189.3666667	573.9166667	42.25	35.28333333	80.71666667	196	129	137
	1	downloadable				52	27	285	39	139	5	924	190	234	37	6	16	62	18	17	53	2024.416667	391.45	146.5166667	100.95	3.066666667	88.6	400.6166667	202.8333333	85.2	393.95	172	137	146
	0.99	downloadable				30	27	291	48	139	5	1068	597	190	46	9	19	67	0	16	54	1184.233333	427.8166667	137.6333333	88.63333333	5.883333333	71.11666667	219.85	0	42.81666667	333.4166667	169	133	142
	1	downloadable				33	22	291	47	139	5	791	142	250	44	9	18	67	6	10	54	1206.233333	225.9666667	195	41.61666667	1.683333333	21.01666667	179.2833333	0.766666667	1.633333333	314.9333333	235	189	202
	0.1	notpassing				1	2	16	2	10	0	23	7	10	0	0	0	0	0	0	5	40.45	25.2	10	0	0	0	0	0	0	13.88333333	10	10	10
	0.99	downloadable				31	27	283	47	137	5	715	192	263	42	9	18	62	8	0	52	1015.233333	370.2	184.55	35.48333333	11.86666667	16.18333333	231.2666667	60.41666667	0	168.0666667	236	181	196
	1	downloadable				20	15	271	39	133	4	543	137	179	42	9	18	64	2	6	53	1462.3	370.4666667	136.4333333	194.4333333	13.15	167.3333333	505.3	0.266666667	96.58333333	181.0833333	168	129	137
	1	downloadable				73	36	305	47	138	5	2377	1136	239	60	9	35	67	48	25	54	5282.233333	1979.683333	237.2666667	499.1	23.41666667	366.25	1492.233333	156.3833333	13.23333333	558.0166667	194	128	136
	0.64	notpassing				10	9	219	11	126	0	470	37	253	0	0	0	58	0	1	49	436.7833333	224.5166667	105.1666667	0	0	0	39.65	0	60.05	74.28333333	226	98	108
	0.94	downloadable				23	15	290	48	139	4	700	185	221	32	6	12	64	7	6	54	1008.866667	302.7666667	167.6666667	19.81666667	1.05	5.683333333	270.6333333	77.15	3.4	39.93333333	195	126	138
	0.96	downloadable				27	24	288	46	136	5	750	193	252	44	9	19	66	6	19	54	1086.216667	273.45	178.6833333	51.51666667	7.333333333	18.71666667	174.2	4.316666667	254.6333333	154.3166667	229	169	180
	0.94	downloadable				47	25	288	46	134	5	1223	381	434	46	9	19	66	12	17	54	2041.933333	924.8166667	290.8333333	84.83333333	3.183333333	13.31666667	377.1833333	7.733333333	49.7	402.85	341	265	282
	1	downloadable				36	27	297	48	139	5	1081	339	263	49	9	24	60	3	41	54	963.0333333	190.2333333	150.2	149.5	7.166666667	135.4333333	150.3166667	47.45	165.2333333	150.05	182	133	142
	0.99	downloadable				34	21	293	46	139	4	907	304	222	45	9	20	66	3	29	54	1888.95	456.1166667	130.4333333	177.3333333	3.616666667	90.86666667	485.65	0.433333333	193.2666667	467.1	199	128	141
	0.94	downloadable				49	36	228	35	111	5	756	248	218	48	9	22	33	0	25	51	2601.533333	836.9666667	139.75	304.2333333	28.78333333	206.0333333	401.7833333	0	218.3833333	79.28333333	189	116	122
	0.96	downloadable				29	18	277	42	136	5	681	167	204	42	9	18	66	3	0	54	1028.45	488.6666667	130.2	75.86666667	14.26666667	51.81666667	221.9833333	0.95	0	18.06666667	190	127	138
	0.83	downloadable				32	21	234	41	111	3	646	252	144	19	3	6	53	4	7	42	1176.283333	554.45	106.55	46.51666667	2.083333333	40.4	295.0166667	0.133333333	21.96666667	187.7333333	138	106	114
	1	downloadable				55	31	289	45	136	4	1130	297	284	44	9	20	64	23	6	53	1293.266667	539.1	205.2	76.48333333	9.066666667	55.6	375.3	7.9	3.55	168.5166667	246	198	212
	0.96	downloadable				53	32	284	48	130	5	778	203	217	45	9	19	64	4	11	53	1275.116667	399.6166667	129.1333333	27.48333333	2.666666667	16.6	531.3	0.616666667	2.383333333	100.2	166	121	132
	0.97	downloadable				42	23	293	47	139	5	1211	272	443	46	9	23	65	24	0	54	1839.016667	607.4833333	341.2333333	106.4333333	3.35	95.06666667	557.75	125.1	0	94.78333333	369	296	319
	0.27	notpassing				50	29	136	13	65	0	365	53	111	0	0	0	31	0	9	40	1742.116667	114.6166667	72.68333333	0	0	0	491.0166667	0	79.58333333	991.55	99	67	69
	0.94	downloadable				67	36	298	48	139	5	1348	424	381	46	9	19	67	14	38	54	2619.916667	760.75	260.6833333	166.4166667	16.6	133.1166667	671.8833333	31.36666667	144.2	419.5833333	322	231	252
	0.89	downloadable				17	10	286	48	131	5	908	384	213	43	9	18	67	11	29	52	1060.283333	622.45	126.2666667	17.08333333	0.9	6.55	186.9833333	18.55	6.683333333	125.2	196	124	130
	1	downloadable				39	25	280	47	133	5	922	259	303	45	9	19	60	8	3	54	1363.583333	517.3166667	192.1166667	53.8	15.81666667	24.86666667	377.0666667	4.916666667	0.3	172.15	243	178	195
	1	downloadable				29	26	289	48	139	5	703	180	227	44	9	18	66	2	6	54	873.7333333	385.5166667	137.3166667	20.05	3.15	7.183333333	284.5	5.35	0.8	89.53333333	211	135	144
	0.97	downloadable				49	29	292	48	139	5	1019	353	263	46	9	18	63	5	8	54	948.85	447.35	192.2833333	63.68333333	4.966666667	32.66666667	190.3166667	1.616666667	0.683333333	54.11666667	194	147	158
	1	downloadable				24	15	214	30	104	4	564	146	168	32	6	14	42	4	13	46	924.95	278.5666667	114.4666667	124.9333333	10.26666667	94.03333333	181	0.05	81.15	128.9833333	135	100	103
	0.8	downloadable				16	14	260	35	136	3	701	146	350	18	3	7	53	1	0	53	932.55	334.5333333	229.3666667	113.25	28.88333333	12.96666667	264.5	38.81666667	0	92.63333333	303	216	237
	0.96	downloadable				29	22	265	42	124	4	727	216	207	35	6	12	63	4	10	52	861.2833333	269.5	139.1333333	45.88333333	3.766666667	20.46666667	237.0666667	10.43333333	15.61666667	169.5833333	192	136	148
	0	notpassing				7	6	61	7	27	1	135	20	50	3	0	0	7	0	4	20	158.4	73.93333333	31.1	0	0	0	9.05	0	53.75	5.933333333	45	31	31
	1	downloadable				16	12	256	15	139	5	696	197	227	46	9	19	67	0	11	54	631.05	92.5	123.2666667	54.85	3.333333333	42.68333333	256.9666667	0	8.333333333	135.3	210	121	130
	0.91	downloadable				31	16	262	36	128	5	681	175	207	38	6	14	59	9	9	48	1786.966667	484.0166667	121.6166667	176.6166667	2.05	86.95	273.6	147.2	120.5333333	231.3	182	113	123
	0.96	downloadable				37	22	210	21	97	5	644	96	165	33	6	12	58	5	5	49	994.8166667	198.3666667	90.76666667	28.01666667	2.05	16.23333333	166.9166667	60.83333333	0.8	469.1	146	89	92
	0.78	downloadable				44	29	232	42	100	3	807	311	162	19	3	6	23	0	55	47	1703.183333	567.2333333	155.8333333	19.23333333	6.35	4.866666667	115.6666667	0	431	252.05	141	84	85
	0.97	downloadable				26	21	261	41	125	5	834	305	218	50	9	22	58	10	3	52	1628.266667	514.2666667	136.7333333	122.6166667	5.733333333	98.05	489.6666667	88.45	2.216666667	226.3166667	158	118	125
	0.97	downloadable				40	29	293	48	139	5	1160	484	241	49	10	21	66	11	18	54	2197.283333	725.8666667	134.4333333	147.35	12.71666667	38.55	401.6833333	0.3	124.5	525.0666667	218	128	137
	1	downloadable				35	27	290	47	138	5	826	312	233	47	9	21	67	5	6	54	1034.783333	332.4166667	163.8666667	37.5	11.76666667	14.56666667	241.7666667	0.583333333	47.56666667	154.2833333	208	143	152
	0.49	notpassing				32	18	154	21	70	1	668	290	140	3	0	2	41	2	0	37	1538.066346	555.15	69.86666667	5.033012478	0	5.033012478	206.4	60.03333333	0	293	124	54	59
	0.97	downloadable				74	41	257	34	122	4	1155	383	330	35	6	16	61	9	18	54	3024.633333	1067.8	416.1833333	182.2833333	53.28333333	105.6333333	421.2166667	61.21666667	26.53333333	680.1666667	268	187	205
	0.99	downloadable				38	26	291	48	136	5	1934	1089	247	50	9	24	67	20	2	54	1884.866667	401.0666667	152.3333333	420.8666667	10.61666667	260.4	312.6166667	200.9166667	0.15	420.4333333	191	130	139
	0.97	downloadable				28	18	253	45	116	5	832	234	190	51	9	24	49	3	24	48	1401.866667	498.6	119.85	52.38333333	4.416666667	36.91666667	87.48333333	0.083333333	177.95	239.25	167	101	112
	0.99	downloadable				42	27	270	43	135	5	2188	1449	403	52	9	22	56	2	4	54	2143.666667	975.9	288.4	152.45	10.1	55.83333333	273.5166667	0.95	9.516666667	310.4333333	324	256	275
	0.92	downloadable				38	24	217	24	106	5	706	167	242	44	9	19	51	8	2	51	2084.816667	394.8	226.7333333	395.95	1.866666667	91.61666667	246.25	19.6	11.9	654.9833333	225	164	177
	1	downloadable				54	29	287	46	139	5	785	244	218	51	9	23	63	2	18	54	2717.283333	359.4333333	146.2166667	396.3	15.36666667	251.6	395.7666667	60.91666667	80.15	1283.666667	174	138	149
	0.97	downloadable				24	18	281	47	137	4	747	227	291	29	6	12	58	2	10	54	1021.35	325.9	153.7	65.78333333	11.28333333	46.25	231.8166667	0.133333333	61.18333333	206.4666667	205	128	135
	0.96	downloadable				40	25	290	48	139	5	1108	579	231	47	9	21	66	9	2	54	2862.733333	1168.75	153.45	297.5666667	66.95	86.35	532.5666667	8.666666667	0.05	272.0666667	200	122	133
	0.97	downloadable				49	31	296	48	138	5	1017	363	252	46	9	19	66	11	31	53	1544.15	373.95	137.3166667	125.6166667	3.45	55.06666667	489.8833333	67.68333333	82.98333333	251.3	210	127	142
	0.89	downloadable				18	15	159	4	85	5	388	8	141	19	3	6	40	13	0	37	417.2	3.383333333	97.61666667	33.16666667	0.233333333	27.88333333	197.6166667	99.28333333	0	28.76666667	121	92	99
	1	downloadable				28	25	292	48	139	5	829	248	222	46	9	19	65	11	10	54	1625.666667	398.6	146.4	214.55	58.91666667	142.05	376.8	13.66666667	1.9	343.2333333	188	130	139
	0.99	downloadable				45	28	224	35	96	5	1098	300	185	53	9	24	52	12	12	52	2055.483333	545.1166667	119.65	415.3666667	36.03333333	290.8333333	255.1166667	42.18333333	11.56666667	392.35	159	110	118
	0.93	downloadable				37	23	250	47	98	4	705	138	140	20	3	7	29	0	73	51	1144.933333	284.4666667	117.7333333	123.9333333	8.7	100.3	35	0	215.5666667	265.8	122	97	102
	0.86	downloadable				48	31	272	42	128	4	1163	259	380	44	6	23	66	10	6	54	1169.683333	252.6833333	231.8833333	166.9	6.2	145.55	322.7333333	62.9	3.233333333	263.5166667	323	216	232
	0.98	downloadable				42	23	292	48	137	5	1337	402	416	46	9	19	64	2	29	54	1269.516667	565.1166667	275.35	40.58333333	5.483333333	25.38333333	224.3333333	0.183333333	21.8	254.6333333	331	255	277
	1	downloadable				37	22	251	40	115	5	1034	515	187	44	9	19	53	2	14	52	1027.016667	405.4166667	107.1	41.16666667	5.783333333	23.73333333	161.1666667	0.683333333	106.2833333	120.5166667	167	104	112
	1	downloadable				34	19	289	46	139	5	862	328	211	39	9	18	66	4	15	52	1094.833333	418.6166667	131.9166667	151.7666667	1.15	118.25	227.95	2.416666667	16	107.1666667	187	124	134
	0.72	downloadable				39	21	269	46	127	4	739	177	291	22	3	7	65	6	2	51	1780.3	501.7666667	169.75	17.36666667	2.433333333	8.316666667	483.1666667	0.933333333	1.516666667	553.75	266	167	180
	0.94	downloadable				16	10	113	5	46	4	258	18	66	33	6	13	18	0	27	33	495.1833333	22.2	39.8	88.73333333	2.2	11.61666667	72.91666667	0	203.55	77.1	60	39	39
	0.97	downloadable				28	17	276	45	132	4	641	182	212	33	6	15	66	5	0	54	1280.75	338.15	125.4333333	214.2	5.033333333	138.4666667	257.4666667	160.3333333	0	99.43333333	190	116	125
	0.97	downloadable				24	17	288	48	139	4	647	174	208	32	6	13	67	0	9	54	945	458.05	131.6166667	28.45	3.016666667	20.5	218.3666667	0	65.66666667	39.75	192	128	136
	0.96	downloadable				24	20	246	37	118	5	713	168	254	47	9	20	58	3	14	48	730.7666667	202.95	125.4666667	94.88333333	3.016666667	79.58333333	97.66666667	0.116666667	36.91666667	166.1166667	178	100	108
	0.85	downloadable				32	25	271	41	134	3	994	328	244	42	9	21	64	16	2	51	1207.8	359.2166667	127.3	83.05	2.016666667	76.25	211.5	64.21666667	0.083333333	318.4	216	112	121
	0.96	downloadable				45	28	290	47	139	5	841	280	209	42	9	18	63	3	23	51	2165.333333	579.7833333	157.35	91.85	15.3	57.58333333	504.55	1.183333333	213.4333333	565.0833333	193	144	155
	0.95	downloadable				22	18	280	48	133	5	708	239	209	47	9	20	67	2	3	53	873.0666667	222.5833333	125.5666667	168.5	8.95	93.98333333	343.8166667	0.116666667	1.116666667	70.78333333	176	122	130
	0.85	downloadable				28	23	251	38	118	3	951	230	245	41	9	22	58	16	9	51	1154	425.1166667	120.9333333	145.85	3.133333333	99.31666667	206.8	19.45	3.383333333	257.7666667	216	116	122
	0.98	downloadable				41	26	295	48	139	4	1052	331	209	46	9	21	62	18	37	54	1528.516667	421.0833333	136.05	178.8166667	10.3	144.45	389.45	53.68333333	197.6333333	151.7666667	185	134	143
	0.54	notpassing				30	19	163	34	47	2	568	143	82	29	6	16	46	12	9	46	726.5166667	235.6	50.98333333	24.8	4.216666667	16.26666667	207.9333333	22.93333333	4.55	178.1666667	72	49	49
	0.87	downloadable				33	22	282	46	139	3	891	218	267	37	6	14	63	14	3	50	976.4333333	369.5333333	193.4166667	57.43333333	0.516666667	51.01666667	178.1666667	79.3	17.7	63.7	233	171	183
	1	downloadable				33	21	228	30	111	5	890	322	229	46	9	21	36	3	38	48	1651.233333	553.2	125.0833333	307.5	65.06666667	101.5166667	181.35	0.05	151.6	216.9	159	98	105
	0.99	downloadable				50	28	291	48	139	5	1353	713	220	46	9	19	64	15	2	54	3320.833333	1417.05	132.9833333	116.9833333	7.916666667	37.88333333	687.6333333	3.216666667	2.866666667	508.7333333	197	125	136
	0.94	downloadable				49	38	209	33	91	4	751	183	216	34	6	15	43	6	8	50	1397.633333	377.6833333	137.15	101.2166667	3.85	87.33333333	294.3666667	5.216666667	62.51666667	507.6	193	135	143
	0.96	downloadable				28	21	277	46	129	5	840	351	186	35	6	13	67	11	2	54	1458.133333	403.7666667	134.9	169.2	3.25	96.58333333	535.8166667	2.1	0.25	177.2166667	174	121	130
	0.94	downloadable				28	24	291	48	138	5	811	320	205	44	9	19	67	8	16	54	923.2833333	342.6833333	148.2	98.13333333	6.316666667	82.38333333	289.7833333	0.133333333	30.28333333	90.48333333	186	144	154
	0.97	downloadable				28	24	294	47	139	5	822	225	246	48	9	19	66	0	34	54	1509.35	537.2333333	156.1833333	67.55	1.816666667	49.7	284.4333333	0	211.3833333	179.0666667	188	132	143
	1	downloadable				89	36	295	45	139	5	1537	264	216	47	9	23	60	35	0	54	2898.583333	292.8833333	138.05	172.1	9.6	148.7833333	797.2333333	416.35	0	985.25	197	138	152
	0.96	downloadable				40	30	294	48	133	5	1190	456	209	44	9	18	62	10	51	54	1949.15	621.8666667	137.1833333	91.63333333	12.43333333	46.35	406.2	1.783333333	425.35	114.2	194	135	151
	0.98	downloadable				42	29	261	41	127	5	869	260	205	46	9	18	58	2	10	51	1917.416667	424.5166667	176.9333333	171.0166667	58.15	92.03333333	537.7666667	0.083333333	93.16666667	212.4	175	118	127
	0.91	downloadable				27	21	278	43	135	5	715	171	230	38	9	18	52	12	38	48	947.1166667	292.1833333	134.2333333	36.56666667	4.8	25.21666667	74.28333333	125.8	129.2166667	136.95	213	132	143
	0.91	downloadable				33	21	216	34	95	4	1558	878	227	44	9	21	38	9	15	53	2281.366667	1009.983333	166	290.6833333	8.116666667	145.9	185.65	18.2	46.73333333	258.2833333	201	148	154
	1	downloadable				33	22	273	45	131	5	878	430	190	46	9	19	66	3	2	53	1825.283333	496.9333333	131.0333333	109.7166667	7.966666667	42.43333333	747.2333333	64.81666667	5.433333333	26.9	179	127	134
	1	downloadable				44	25	261	34	139	5	635	153	204	42	9	18	52	0	17	46	1303.416667	165.3	145.5	197.6166667	2.316666667	40.7	283.8166667	0	21.86666667	504.4333333	176	133	144
	0.9	downloadable				45	28	288	46	139	3	1071	415	252	23	3	9	67	8	15	54	1986.2	484.7833333	159.05	113.55	10.58333333	92.61666667	578.7	89.55	84.43333333	478.6833333	181	142	151
	0.71	downloadable				37	30	279	47	127	5	708	181	210	31	6	12	51	5	33	54	1501.183333	437.6666667	124.6	51.38333333	7.083333333	37.1	408.8166667	62.85	204.05	81.15	180	118	128
	0.57	notpassing				7	6	140	19	64	3	286	67	105	8	0	0	39	0	0	32	333.2470106	98.23333333	65.2	9.83034398	0	0	81.28333333	0	0	110.2333333	98	63	70
	0.57	notpassing				6	6	136	19	62	2	265	68	82	5	0	0	37	0	2	30	339.7833333	67.43333333	62	1.416666667	0	0	118.6	0	0.033333333	22.76666667	81	62	68
	0.96	downloadable				45	28	293	48	138	5	1046	472	263	43	9	19	66	0	35	53	2957.483333	763.5833333	175.35	478.9166667	38.03333333	224.35	814.6	0	286.3333333	406.3833333	178	126	135
	1	downloadable				37	21	289	48	139	5	920	240	294	46	9	19	67	3	5	54	1221.533333	451.0833333	152.25	68.56666667	5.916666667	43.41666667	198.55	1.333333333	61.2	290.5666667	194	130	142
	1	downloadable				29	17	208	24	90	5	872	369	144	51	9	25	57	19	0	49	2165.5	601.3333333	93	472.7	45.08333333	324.4	618.75	58.93333333	0	82.71666667	117	93	100
	0.95	downloadable				59	32	292	47	139	5	749	170	242	46	9	19	66	4	17	54	1976.016667	417.3333333	126.2166667	178.3333333	5.383333333	101.1	679.4333333	60.1	5.083333333	337.8	216	120	132
	0.72	downloadable				22	15	222	41	95	2	613	121	246	5	0	0	50	9	16	49	1133.033333	443.8166667	158.3833333	1.9	0	0	271.1166667	0.95	78.2	216.25	218	151	161
	0.74	downloadable				28	19	209	30	97	3	760	199	268	10	0	2	43	3	12	50	1412.683333	418.6666667	170.7833333	85.05	0	19.15	251.65	56.26666667	76.48333333	380.5666667	224	162	174
	1	downloadable				38	27	231	35	107	5	829	327	179	42	9	18	51	5	9	49	2177.983333	440.2166667	98.96666667	80.91666667	2.983333333	14.63333333	131.4333333	5.033333333	183.0166667	1178.966667	163	92	97
	0.94	downloadable				38	27	282	40	139	5	832	272	228	43	9	18	63	8	21	54	1923.733333	681.1333333	139.6833333	277.2166667	11.88333333	85.91666667	282.2166667	60.46666667	66.2	306.3166667	210	138	150
	0.96	downloadable				23	16	283	48	137	5	904	261	357	46	9	20	64	1	2	54	930.55	335.0166667	249.75	95.88333333	9.466666667	80.6	234.3666667	1.566666667	0.75	136	331	245	267
	0.89	downloadable				28	19	221	31	107	5	580	175	170	29	6	12	47	3	4	50	1185.366667	454.2666667	96.71666667	22.03333333	7.216666667	9.166666667	220.0833333	60.41666667	3.166666667	195.5833333	157	94	101
	0.91	downloadable				33	24	271	44	128	5	826	250	234	33	6	12	53	2	19	54	1295.483333	509.7333333	126.7	130.3166667	5.716666667	45.01666667	183.3333333	5.85	107.6	260.1333333	180	114	122
	0.96	downloadable				27	22	297	48	139	5	1045	401	289	46	9	19	66	3	25	54	1283.2	663.25	169.1666667	142.35	2.6	126.5166667	245.2	0.2	11.95	16.2	206	128	136
	0.3	notpassing				8	4	83	8	39	1	204	28	55	4	0	0	26	0	1	20	312.1833333	123.3166667	39.3	0.25	0	0	36.45	0	0.35	111.4333333	52	39	40
	0.92	downloadable				39	23	267	41	126	5	1039	293	233	46	9	19	64	10	4	53	1999.066667	615.6	112.9666667	66.06666667	10.5	48.1	429.2666667	73.23333333	2.733333333	617.2333333	203	107	118
	0.98	downloadable				39	26	294	48	139	5	1092	471	220	46	9	19	66	10	20	54	2101.733333	763.8333333	142.1833333	163.1166667	1.3	35.51666667	464.75	87.31666667	224.4666667	138.0833333	194	126	136
	0.94	downloadable				27	24	286	47	139	4	801	241	296	32	6	12	67	3	7	51	1071.7	453.0333333	171.4	44.21666667	2.716666667	24.75	308.2833333	2.316666667	7.533333333	188.7833333	243	153	166
	0.96	downloadable				35	23	219	27	93	5	636	152	144	47	9	21	60	10	18	51	952.3333333	125.0666667	158.8333333	102.3333333	5.55	79.71666667	165.0333333	11.6	72.4	253.8166667	121	91	94
	1	downloadable				59	34	286	47	139	5	1051	443	197	48	9	19	59	10	0	54	2440.366667	880.8	146.6166667	285.1	11.43333333	168.0333333	631.45	61.15	0	272.95	184	140	149
	0.95	downloadable				33	17	262	44	117	5	693	197	187	41	9	18	59	5	11	50	1126.633333	345.0166667	126.2666667	103.9666667	27.93333333	69.9	273.5	73.53333333	7.1	111.7666667	166	116	122
	0.96	downloadable				29	22	286	48	139	5	840	290	261	47	9	21	62	2	6	54	1362.483333	350.05	230.7166667	134.5333333	14.41666667	104.2666667	155.4166667	0.166666667	113.4166667	306.8166667	236	158	171
	0.97	downloadable				41	25	293	45	139	5	1272	596	258	50	9	23	62	2	39	53	2369.133333	515.55	222.3666667	165.4833333	3.4	65.66666667	266.75	18.05	413.4	615.3	232	159	173
	0.98	downloadable				31	21	230	33	111	5	615	187	167	45	9	20	54	4	12	45	1205.866667	458.25	103.2166667	110.5166667	9.166666667	87.35	300.8	23.36666667	1.333333333	106.7333333	156	102	110
	0.94	downloadable				32	23	270	34	138	4	625	165	223	36	9	18	57	5	10	52	1043.133333	457.25	131.1166667	81.75	1.516666667	15.03333333	243.1666667	0.1	51.53333333	79.28333333	203	128	139
	0.93	downloadable				42	26	287	47	139	4	1420	483	399	44	9	20	67	8	2	54	1956.183333	682.6	276.25	118.2666667	24.11666667	70.83333333	618.7	2.033333333	0.366666667	77.96666667	320	225	247
	0	notpassing				20	14	38	0	0	0	124	0	14	0	0	0	5	2	17	12	981.9333333	0	0.466666667	0	0	0	0.266666667	0.716666667	422.4166667	558.0666667	0	0	0
	0.96	downloadable				19	18	291	48	139	5	1166	656	203	46	9	20	67	8	15	54	1236.05	580.95	135.0833333	43.43333333	3.1	26.15	287.8833333	1.983333333	10.05	118.8833333	192	133	142
	0.93	downloadable				38	24	143	23	58	4	798	338	84	54	10	27	19	2	5	50	1511.316667	590.2166667	51.43333333	231.4833333	28.01666667	189.2833333	151.2666667	0.033333333	46.3	293.55	75	50	53
	0	notpassing				4	3	22	1	10	0	38	6	10	0	0	0	4	0	0	10	45.21666667	0	10	0	0	0	1.133333333	0	0	40.65	10	10	10
	0.97	downloadable				26	23	287	47	139	5	850	275	303	43	9	18	67	0	4	54	1102.683333	356.0333333	178.1	56.65	8.75	37.15	290.7333333	0	1.15	148.65	216	148	158
	0.98	downloadable				23	19	264	46	130	4	703	268	178	29	6	12	53	10	2	51	1437.783333	485.05	153.7166667	93.4	7.933333333	60.26666667	451.8666667	40.41666667	3.133333333	148.0166667	164	124	132
	0.99	downloadable				28	21	252	10	139	5	732	25	248	45	9	19	62	22	8	50	1085.583333	23.71666667	133.8833333	118.7666667	3.75	30.85	298.5666667	63.96666667	4.633333333	272.8	224	125	135
	0.9	downloadable				27	19	247	46	114	5	724	225	194	34	6	13	58	15	0	45	848.4833333	501.0166667	117.4	30.33333333	3.183333333	21.61666667	167.7666667	28.56666667	0	34.36666667	172	107	117
	0.87	downloadable				31	22	196	28	92	4	505	140	134	34	6	14	41	4	13	45	1052.866667	315.0833333	90.88333333	165.8	2.083333333	43.76666667	114.0666667	0.066666667	302.8166667	104.4166667	123	89	96
	0.88	downloadable				26	19	255	42	117	5	1376	640	315	46	9	22	54	19	9	48	1184.316667	412.6833333	226.4666667	152.9166667	14.5	115.7666667	330.7333333	79.06666667	2.45	70.55	291	216	233
	0	notpassing				27	17	176	30	78	3	543	189	147	19	3	6	43	2	0	39	1286.277337	347.1833333	96.78333333	70.95	0.5	5.666666667	273.95	63	0	224.1106707	116	82	88
	0.23	notpassing				52	30	134	11	53	0	524	48	155	0	0	0	23	6	30	45	2402.616667	45.28333333	107.5	0	0	0	554.8166667	76	587.85	1023.05	139	102	119
	0.95	downloadable				33	24	274	39	133	5	604	122	193	43	9	19	58	0	11	53	773.1833333	193.5833333	130.7666667	173.0666667	10.93333333	89.63333333	97.6	0	8.95	196.2333333	170	127	135
	0.96	downloadable				32	22	271	42	131	5	805	241	240	45	9	21	62	11	2	53	1203.3	361.25	136.1166667	165.5166667	11.01666667	48.96666667	332.5	44.08333333	0.116666667	105.75	190	120	131
	0.97	downloadable				43	27	255	42	114	5	728	194	187	43	9	21	55	3	35	49	1480.116667	469.6833333	105.6333333	352.8333333	5.816666667	86.83333333	272.2666667	31.15	151.8666667	108.1833333	171	103	116
	0.93	downloadable				32	23	228	38	105	4	847	264	274	30	4	13	53	5	2	50	1581.95	751.8166667	253.8333333	137.05	0.616666667	58.63333333	210.8166667	0.15	3.016666667	148.45	237	183	190
	0.97	downloadable				23	19	281	47	139	4	608	188	209	34	6	13	65	0	5	50	563.1	247.65	133.2	13.46666667	1.266666667	6.5	92.15	0	3.233333333	133.5	195	130	140
	0.74	downloadable				47	28	291	47	139	1	1482	798	231	3	0	0	65	15	23	53	2790.616667	1235.366667	192.2	0	0	0	455.1833333	8.466666667	85.7	637.4666667	190	132	143
	0.97	downloadable				43	26	287	48	139	5	922	310	353	46	9	19	66	3	4	54	1437.216667	453.3	346.7833333	132.1666667	9.3	112.8833333	370.1333333	0.083333333	0.083333333	102.7666667	330	281	305
	0.67	notpassing				26	20	278	47	126	4	958	440	246	7	0	0	66	6	25	52	1363.633333	715.25	124.5166667	11.15	0	0	331.4833333	3.05	150.8166667	44.38333333	209	110	120
	1	downloadable				40	33	269	26	139	5	687	84	229	46	9	21	63	6	20	54	949.5333333	119.0333333	144.0333333	186.9166667	8.266666667	160.4833333	391.7	6.116666667	19.58333333	116.05	176	131	142
	1	downloadable				27	24	290	48	138	5	639	186	207	44	9	18	65	2	11	54	1145.266667	394.25	141.7	55.95	6.783333333	29.83333333	163.8	56.41666667	105.6833333	195.4666667	185	133	145
	0.98	downloadable				27	17	283	45	139	5	894	434	222	41	9	19	64	5	0	54	1139.283333	430.4833333	144.3833333	60.13333333	10.21666667	41.23333333	297.95	4.1	0	72.05	201	126	136
	0.1	notpassing				3	3	53	7	21	0	90	19	33	0	0	0	19	0	0	16	120.604607	24.63333333	20.46666667	0	0	0	77.06666667	0	0	4.971273713	30	20	21
	0.97	downloadable				25	24	182	14	87	4	386	30	111	51	9	22	40	3	0	53	630.8666667	50.6	75.88333333	115.2833333	6.5	56.25	215.3833333	4.316666667	0	163.5166667	105	72	75
	0.84	downloadable				23	18	293	47	139	4	829	308	220	29	6	12	64	8	33	52	1284.416667	441.9333333	134.45	54.71666667	4.783333333	41.96666667	318.3166667	66.63333333	148.4	70.28333333	195	129	137
	0.94	downloadable				34	23	230	34	96	5	672	134	173	48	9	22	45	3	26	54	470.15	128.2	90.13333333	12.88333333	2.083333333	7.716666667	93.65	1.516666667	91.83333333	91.46666667	155	85	92
	0.81	downloadable				22	17	277	47	139	3	624	213	218	27	6	12	60	0	0	53	970.35	208.9	138.1	125.9166667	5.15	57.41666667	405.3666667	0	0	35.75	196	130	142
	0.93	downloadable				15	13	283	45	135	5	854	346	229	47	9	22	64	5	9	54	1065.5	359.0666667	220.9666667	43.45	2.516666667	31.76666667	293.0666667	13.05	60.53333333	98.23333333	185	128	135
	0.96	downloadable				50	29	287	46	136	5	925	209	290	41	9	18	63	12	19	54	1812.9	343.4	133.2	89.9	1.283333333	15.4	278.3666667	62.6	127.6833333	655.7333333	200	123	131
	0	notpassing				9	7	92	9	45	1	263	46	115	3	0	0	23	0	5	24	530.5833333	164.0833333	76.78333333	0	0	0	249.3166667	0	5.95	68.2	103	74	83
	0.93	downloadable				24	20	288	48	139	5	938	396	243	44	9	18	61	4	5	54	1704.083333	725.9833333	198.95	92.6	5.766666667	19.66666667	257.4833333	8.666666667	4.216666667	162.2166667	216	123	136
	0.95	downloadable				52	32	294	48	139	5	1446	631	294	60	12	25	62	18	15	54	2138.683333	411.0333333	167.0666667	71.26666667	15.11666667	25.4	647.55	180.3666667	11.38333333	547.4833333	227	120	131
	0.99	downloadable				25	17	224	30	109	4	687	198	175	33	6	16	51	3	16	45	883.4	237.55	99.93333333	105.7833333	9.15	77.75	287.3666667	0.083333333	17.81666667	128.8833333	158	97	107
	0.98	downloadable				63	28	295	47	137	5	1544	816	196	46	9	19	67	33	0	54	3314.75	993.0833333	135.9833333	228.2833333	8.133333333	133.2666667	582.6166667	78.48333333	0	1175.15	179	128	136
	0.21	notpassing				11	6	94	13	40	0	226	42	89	0	0	0	27	2	0	26	433.5333333	51.08333333	65.16666667	0	0	0	133.15	0.033333333	0	215.1333333	80	64	67
	1	downloadable				32	19	253	31	125	5	878	285	180	46	9	23	51	9	25	49	1110.166667	272.6333333	121.75	231.8166667	6.266666667	100.5666667	221.2	1.416666667	20.8	198.7333333	161	120	128
	0.92	downloadable				43	25	288	44	139	4	1488	733	298	43	9	20	59	6	38	53	1890.65	542.8166667	191.05	54.28333333	4.55	22.7	261.3333333	69.85	347.6833333	418.1	233	165	175
	0.97	downloadable				36	24	298	48	138	5	1418	721	313	46	9	19	63	0	40	54	1488.116667	550.3833333	191.4666667	93.46666667	2.133333333	52.01666667	173.3	0	407.9333333	121.8	204	152	160
	0.99	downloadable				39	32	291	48	136	5	845	254	214	38	6	16	66	3	27	54	1649.75	583.85	132.95	165.25	6	26.41666667	411.1166667	2.233333333	8.983333333	235.1	188	127	137
	0.97	downloadable				54	37	244	38	111	5	996	339	226	44	9	20	55	16	2	49	1536.25	451.95	159.15	123.2333333	16.85	95.8	320.0333333	191.1166667	0.9	260.8333333	209	155	170
	0.96	downloadable				42	25	286	45	134	5	865	236	223	46	9	22	63	16	22	53	1636.55	430.9333333	125.8833333	390.3833333	13	290.5833333	328.3333333	67.53333333	35.46666667	233.2	206	120	131
	0.93	downloadable				34	23	290	48	139	5	683	178	197	43	9	19	64	3	13	54	1872.092932	459.9333333	136.6666667	254.05	4.316666667	54.86666667	504.6	0.166666667	0.866666667	338.5095989	184	128	137
	0.97	downloadable				35	27	294	48	138	5	1444	765	220	52	9	23	65	20	12	54	3331.623302	892.1833333	136.8	579.6	4.383333333	354.3166667	692.2666667	10.61666667	142.65	313.7066354	199	128	138
	0.97	downloadable				52	29	295	46	139	5	1919	944	219	44	9	18	65	32	11	54	1840.966667	665.05	143.75	144.8666667	3.766666667	63.75	549.45	56.3	64.2	143.6833333	189	130	140
	0	notpassing				9	5	50	7	13	0	132	30	20	0	0	0	17	0	4	21	226.7333333	79.98333333	18	0	0	0	109.1333333	0	2.35	19.46666667	19	18	18
	0	notpassing				9	8	142	25	59	2	338	124	93	5	0	0	38	0	3	34	418	243.1666667	61.61666667	5.683333333	0	0	89.8	0	0.333333333	26.2	80	60	66
	0.92	downloadable				25	19	294	48	139	4	881	370	199	34	6	15	67	0	33	54	1201.35	404.7666667	136.3833333	175.3166667	15.01666667	144.8666667	326.9333333	0	57.38333333	85.45	184	129	138
	0.95	downloadable				36	28	280	45	139	4	992	328	356	42	9	19	56	4	13	51	2453.883333	940.6166667	303.45	91.1	5.333333333	20.08333333	542.4166667	13.26666667	174.4166667	175	289	198	218
	0.95	downloadable				43	28	286	45	136	4	1097	386	285	29	6	12	65	3	37	54	647.0166667	380.2333333	132.1166667	8.733333333	0.783333333	3.45	80.51666667	0.633333333	41.53333333	72.11666667	238	126	137
	1	downloadable				24	19	248	39	118	5	982	436	233	44	9	20	55	6	7	51	1128.316667	265.8333333	187.1	112.4166667	12.55	26.91666667	356.85	11.33333333	11.33333333	202.75	219	181	187
	0.96	downloadable				67	42	254	39	115	5	917	201	208	42	9	19	58	2	14	52	2131.516667	478.4166667	115.0333333	151.0333333	4.366666667	136.15	464.2833333	8.783333333	56.36666667	837.8666667	178	111	122
	0.93	downloadable				18	15	161	20	84	3	383	118	126	21	3	9	26	0	7	34	457.6833333	99.65	80.08333333	16.98333333	0.633333333	10.3	80.61666667	0	6.483333333	206.3833333	116	78	84
	0.91	downloadable				41	26	273	27	137	3	1045	337	271	31	6	14	65	2	34	54	2013.616667	565.5333333	143.6333333	47.58333333	6.35	30.66666667	585.8833333	2.166666667	222.8333333	337.2	243	138	148
	0.57	notpassing				21	14	268	46	137	0	712	296	242	0	0	0	54	5	1	48	1369.75	595.7166667	137.4833333	0	0	0	326.1333333	29.06666667	1.733333333	179.7833333	199	127	138
	0.97	downloadable				59	31	295	44	139	5	2035	798	407	58	9	20	66	17	39	54	1961.266667	723.8333333	290.2166667	73.78333333	7.766666667	29.06666667	576.6666667	67.4	84.81666667	251.55	355	269	293
	0.96	downloadable				28	19	290	46	139	5	783	212	228	45	9	18	64	8	5	54	1458.5	641.25	131.3333333	99.83333333	6.016666667	19.86666667	427.5	8.966666667	0.283333333	161.1833333	203	126	138
	0.89	downloadable				25	18	290	48	138	5	1016	271	383	72	9	18	64	0	26	54	1491.066667	403.75	253.2833333	148.85	7.416666667	65.25	320.8833333	0	163.4	171.8333333	322	232	253
	0.95	downloadable				41	25	287	44	139	5	901	253	223	47	9	19	67	17	9	53	2275.833333	374.0333333	140.9	265.7833333	10.51666667	63.18333333	953.55	1.366666667	2.2	503.4166667	206	128	139
	0.99	downloadable				30	19	291	47	139	5	1019	472	213	47	9	21	67	7	14	54	1464.466667	668.1166667	140.7166667	153.0833333	4.516666667	135.8666667	364.3666667	0.116666667	26.73333333	90.16666667	186	132	141
	0.85	downloadable				46	25	161	26	59	3	1742	1073	89	43	9	20	32	13	2	53	2516.366667	1254.816667	60.58333333	171.9	7.866666667	26.13333333	201.35	73.33333333	7.1	459.9166667	78	48	51
	0.74	downloadable				14	8	165	28	75	3	477	152	139	20	3	7	36	2	5	38	771.6333333	215.0833333	73.85	40.55	13.76666667	16.36666667	255.5333333	0.266666667	3.866666667	114.4166667	111	71	77
	0.96	downloadable				22	19	293	48	138	5	710	244	202	39	9	18	65	2	27	52	640.95	219.1166667	142.6333333	46.98333333	14.21666667	20.71666667	173.35	0.666666667	53.98333333	88.75	177	128	138
	0.99	downloadable				34	23	232	37	105	4	916	446	166	34	6	14	47	5	36	47	1933.416667	702.8166667	104.4833333	417.0166667	1.166666667	127.3833333	104.9666667	60.03333333	106.2333333	250.5833333	156	101	105
	0.77	downloadable				35	25	229	27	120	3	863	364	178	39	9	20	44	0	20	45	1058.133333	358.8666667	116.8833333	89.75	8.15	35.25	231.4666667	0	5.083333333	222.9	160	114	119
	0.98	downloadable				37	24	288	48	139	4	1158	423	203	42	9	18	66	23	0	51	3025.833333	1264.366667	196.6833333	126.6333333	18.66666667	36.3	697.0833333	34.15	0	382.15	183	130	143
	0.95	downloadable				45	34	239	26	118	5	836	101	279	44	9	19	57	7	17	50	926.3666667	164.0166667	215.9166667	155.6833333	5.2	53.76666667	208.3166667	0.183333333	86.45	219.2666667	254	213	221
	1	downloadable				51	25	235	21	108	5	693	69	191	54	12	26	67	10	9	54	1448.866667	101.7333333	105	80.51666667	4.65	57.91666667	447.7833333	11	10	672.3333333	159	102	114
	0.75	downloadable				17	16	223	37	100	4	739	347	172	10	0	0	54	4	7	49	696	384.3	121.4666667	5.75	0	0	178.7666667	2.483333333	5.433333333	34.7	140	96	102
	1	downloadable				30	22	289	47	138	5	897	355	228	47	9	21	67	6	7	54	912.6666667	237.9	144.9166667	108.5166667	5.483333333	87.45	278.4333333	58.15	9.166666667	153.5166667	196	138	147
	0.1	notpassing				2	2	22	3	10	0	34	7	10	0	0	0	2	0	0	9	46.91666667	5.383333333	10	0	0	0	8.233333333	0	0	8.75	10	10	10
	0.96	downloadable				35	21	255	43	124	4	824	365	183	35	6	15	58	2	6	48	1580.05	452.65	133.1666667	167.55	13.76666667	85.78333333	467.0333333	60.11666667	4.566666667	238.3833333	163	117	127
	0.9	downloadable				21	13	145	8	79	3	443	57	170	32	6	16	32	0	4	37	837.5833333	42.86666667	108.9	31.18333333	1.466666667	17.08333333	468.7	0	1.4	93.33333333	144	97	102
	0.92	downloadable				58	33	286	48	139	4	753	205	223	42	9	20	66	3	6	53	1284.666667	344.1833333	155.8166667	42.3	2.6	26.91666667	342.6333333	0.166666667	5.35	344.25	197	133	144
	0.99	downloadable				30	22	290	43	139	4	1100	265	234	28	6	12	66	5	39	54	615.1333333	83.05	148.1333333	9.9	0.866666667	5.35	218.3166667	8.116666667	45.16666667	169.5666667	214	136	145
	1	downloadable				34	23	288	48	139	5	655	183	212	45	9	18	66	5	2	54	1147.95	264.0833333	133.9166667	94.85	15.5	57.83333333	283.2	120.4666667	69.83333333	174.2	193	128	137
	0.85	downloadable				36	21	134	15	58	4	487	76	110	32	6	13	35	6	6	35	513.2666667	69.76666667	61.78333333	35.65	5.583333333	19.35	143.3333333	15.03333333	19.66666667	174.8166667	85	60	61
	0.87	downloadable				35	28	117	7	38	4	421	26	57	43	9	19	40	4	4	41	1046.783333	77.46666667	36.78333333	117.5166667	1.566666667	19.15	204.8666667	133.9666667	6.916666667	410.8333333	50	35	35
	1	downloadable				57	28	289	46	137	5	1681	914	223	45	9	20	59	7	41	54	3210.45	1316.266667	136.0833333	157.3	18.01666667	125.7333333	564.7833333	1.966666667	291.65	434.2166667	205	131	142
	0	notpassing				13	9	139	29	53	3	501	259	94	7	0	0	37	0	9	27	517.8666667	265.4166667	45.95	4.683333333	0	0	142.6	0	8.266666667	17.15	87	45	51
	0.95	downloadable				42	28	279	47	128	5	1008	197	230	51	9	24	67	14	6	54	1358.616667	416.6	127.4166667	124.7666667	18.73333333	36.55	385.0666667	11.28333333	2.066666667	281.65	188	119	130
	0.96	downloadable				32	26	289	45	138	5	1184	553	220	45	9	19	67	19	14	54	1522.233333	461.5166667	140.6166667	67.95	4.85	26.43333333	330.7333333	63.86666667	24.45	413.9833333	199	131	143
	0.97	downloadable				39	24	284	46	139	5	680	207	192	55	9	24	67	0	2	54	1546.566667	246.65	136.2833333	278.3333333	1.516666667	196.3166667	337.7166667	0	11.61666667	579.7166667	182	134	142
	0.82	downloadable				39	21	254	42	110	5	883	264	254	47	9	20	23	0	55	50	1661.05	564.85	162.6666667	174.7666667	2.55	99.15	36.05	0	272.9333333	426.7	208	152	163
	1	downloadable				50	31	285	45	138	5	719	172	233	43	9	18	66	2	12	54	1832.966667	336.3333333	194.55	203.3666667	7.883333333	28.75	406.7	0.083333333	83.08333333	581.4666667	195	124	132
	0.92	downloadable				28	23	292	47	139	5	892	316	244	45	9	19	67	12	3	54	1535.95	426.65	132.7666667	329.7833333	15.4	186.25	317.4	66.98333333	2.516666667	304.5666667	196	126	135
	0.95	downloadable				53	37	289	46	139	4	1119	260	419	42	9	18	64	17	29	52	1974.783333	787.2833333	293.8666667	60.93333333	12.1	32.33333333	579.5	69.6	25.7	335.3	338	270	288
	0.87	downloadable				31	22	266	46	121	5	1182	486	331	48	9	18	59	11	5	51	1268.65	408.4166667	229.25	129.7166667	8.983333333	50.1	217.6333333	49.45	0.133333333	324.95	290	219	241
	0.97	downloadable				25	16	284	46	137	5	918	199	354	47	9	18	63	10	2	54	1036.483333	365.7666667	259.0333333	143.1666667	5.433333333	63.9	206.5166667	60.48333333	9.483333333	147.5	313	253	271
	0.97	downloadable				77	35	293	47	138	5	961	245	244	40	9	18	66	15	14	54	2880.133333	798.9833333	223.7833333	38.86666667	10.91666667	24.3	518.5	154.8166667	67.81666667	794.1833333	200	127	137
	0.97	downloadable				51	27	155	18	65	5	426	73	82	35	6	14	37	0	22	39	2231.1	291	67.21666667	250.0333333	3.95	97.08333333	471.6666667	0	113.7166667	793.1666667	77	62	63
	0.97	downloadable				27	21	290	47	134	5	952	359	225	47	9	19	67	12	26	54	860.7666667	294.15	134.1666667	77.41666667	5.633333333	60.9	188.0166667	23.75	18.01666667	118.8333333	168	126	132
	0	notpassing				10	4	103	17	49	1	185	50	70	3	0	0	23	0	0	23	477.9333333	182.6666667	46.01666667	0	0	0	112.2333333	0	0	66.73333333	67	46	50
	0	notpassing				8	6	69	10	25	1	243	58	61	3	0	0	23	0	5	19	333.3	74.46666667	45.26666667	0	0	0	53.73333333	0	83.41666667	59.65	55	44	47
	0.97	downloadable				75	36	292	48	139	5	1161	433	290	51	9	23	60	3	37	54	3350.283333	650.9333333	233.7166667	192.9666667	2.533333333	129.1333333	598.7666667	60.01666667	293	1148.683333	182	127	136
	1	downloadable				34	26	293	48	139	5	994	334	292	45	9	18	67	25	0	54	2120.433333	517.9666667	196.05	219.45	50.61666667	84	803.25	62.76666667	0	342.6166667	189	128	136
	0.95	downloadable				36	22	287	48	138	5	979	316	267	44	9	18	67	12	2	54	1393.2	366.9666667	219.8333333	82.85	18.63333333	35.15	429.1666667	69.93333333	3.333333333	223.6666667	222	151	162
	1	downloadable				45	20	298	48	138	5	967	352	212	46	9	20	63	4	44	54	1641.65	937.0666667	135.7666667	211.4333333	1.35	196.6	128.4333333	0.466666667	96.81666667	63.16666667	188	132	141
	0.95	downloadable				28	22	234	42	97	4	625	204	141	33	6	13	56	2	10	53	724.2166667	257.8333333	90.8	67.2	3.7	55.58333333	159.75	22.55	8.583333333	55.13333333	133	90	98
	0.89	downloadable				20	17	288	48	139	3	749	271	219	29	6	12	63	6	9	54	863.0666667	332.05	150.9	34.98333333	2.25	30.18333333	111.6833333	3.483333333	9.466666667	299.2666667	206	145	156
	0.97	downloadable				60	28	290	46	139	5	1415	487	358	49	9	18	63	2	25	53	3092.216667	676.6166667	252.4	121.4333333	5.25	8.133333333	638.0833333	11.4	68.25	1111.75	252	180	193
	0.94	downloadable				62	34	289	47	139	5	1110	534	226	48	9	21	67	10	2	54	2594.4	1055.266667	126.95	172.5333333	6.816666667	94.21666667	603.3666667	0.366666667	0.516666667	515.05	203	121	129
	0.96	downloadable				19	17	250	43	117	5	505	131	162	43	9	19	58	2	0	52	876.25	282.7833333	129	99.13333333	27.63333333	63.53333333	295.05	0.4	0	88.33333333	149	110	118
	0.93	downloadable				44	35	262	41	124	5	769	153	213	49	9	23	55	5	11	53	1027.8	177	120.4166667	44.53333333	6.166666667	30.1	402.3333333	3.9	9.816666667	276.4166667	191	119	128
	0	notpassing				3	3	16	0	10	0	22	0	10	0	0	0	0	0	0	6	10.98333333	0	10	0	0	0	0	0	0	3.3	10	10	10
	0.91	downloadable				35	25	289	44	139	5	994	320	291	47	9	21	61	15	13	54	1543.85	266.55	142.2666667	122.9	4.6	94.31666667	344.65	68.08333333	37.35	429.95	228	115	126
	0.97	downloadable				19	14	226	27	99	5	593	113	141	42	9	21	52	5	42	50	767.1	123.9	147.4333333	111.6333333	4.433333333	43.2	170.3	0.116666667	183.95	25.23333333	130	91	101
	0.96	downloadable				40	22	287	48	136	5	1079	303	334	46	9	19	64	22	2	54	1767.283333	577.8166667	257.9666667	128.3333333	9.1	83.71666667	309.8666667	12.1	7	389.7	294	221	237
	0.9	downloadable				29	22	282	45	139	4	729	217	254	34	6	13	62	3	2	53	1296.466667	431.0166667	256.5166667	151.8	2.333333333	23.76666667	400.9333333	0.233333333	1.366666667	66.35	217	123	135
	0.73	downloadable				23	16	269	46	128	2	843	236	245	29	6	15	64	9	9	52	1221.45	442.4666667	125.2833333	113.4166667	4.966666667	98.83333333	214.65	1.3	7.116666667	214.5833333	208	115	124
	0.96	downloadable				22	12	232	26	115	4	630	201	175	43	9	20	57	6	5	51	1157.916667	417.95	113.75	208.5166667	20.11666667	158.8333333	335.5166667	61.28333333	3.933333333	18.86666667	156	105	110
	0.97	downloadable				71	30	233	37	103	5	1194	212	293	48	9	21	53	5	14	53	2507.833333	381.3	262.9166667	173.4166667	5.7	96.63333333	627.6666667	60.48333333	21.31666667	705.7666667	202	121	128
	0.94	downloadable				31	23	228	20	118	5	720	87	209	43	9	19	57	5	11	48	1300.783333	174.65	132.7666667	84.81666667	1.566666667	9.05	328.2333333	25.1	125.4166667	383.2666667	189	130	136
	0	notpassing				4	4	28	3	10	0	63	15	10	0	0	0	5	0	2	14	38.75	12.73333333	10	0	0	0	6.2	0	1.483333333	16.65	10	10	10
	0.94	downloadable				28	20	292	48	139	5	783	247	232	43	9	18	63	5	19	54	1272.766667	554.3333333	130.7833333	42.93333333	6.1	13.68333333	180.8333333	0.2	123.55	132.1333333	208	122	130
	0.88	downloadable				27	22	293	48	139	5	813	318	205	31	6	12	67	14	13	54	1931.383333	557.2166667	143.0166667	380.6666667	15.15	48.38333333	647.85	12.68333333	28.63333333	51.81666667	173	134	142
	0.77	downloadable				45	26	279	48	125	5	1127	429	301	52	9	25	66	13	5	53	2455.966667	434.4833333	215.0666667	302.8333333	14.05	133.8333333	612.3333333	72.06666667	1.783333333	739.9666667	211	129	139
	0.95	downloadable				55	37	269	40	131	4	867	153	353	46	10	23	65	5	9	51	2457.6	363.2833333	315.2666667	303.7	5.433333333	79.11666667	540.9666667	17.36666667	109.35	792.0166667	329	249	271
	0.98	downloadable				32	20	289	46	135	4	1359	759	219	42	9	18	67	13	13	54	2453.233333	1210.383333	160.9666667	199.4333333	32.15	99.41666667	493.3666667	65.95	11.35	223.2333333	190	131	143
	0.34	notpassing				5	5	89	13	38	0	186	65	55	0	0	0	23	0	1	24	275.1166667	76.2	33.46666667	0	0	0	39.36666667	0	60.18333333	63.66666667	48	33	34
	0.92	downloadable				20	18	152	30	42	4	444	128	57	47	9	23	19	2	26	50	703.25	185.9666667	37.78333333	132.8833333	5.416666667	108.1	113.4	2.25	126.85	100.9833333	52	37	37
	0.95	downloadable				32	22	291	48	139	5	1236	679	205	42	9	18	66	14	3	54	1179.583333	652.3333333	140.5166667	23.98333333	2.066666667	16.13333333	170.2166667	63.38333333	9.633333333	157.8	189	137	146
	1	downloadable				55	26	293	48	138	5	1213	529	231	47	9	20	67	14	16	53	2500.25	1002.766667	178.7833333	239.3333333	12.11666667	117.7166667	463.4	20.46666667	7.216666667	437.4166667	182	131	140
	0.94	downloadable				24	22	291	48	139	5	900	255	348	48	9	19	65	12	7	54	1620.5	446.4	225.9333333	115.25	23.7	69.93333333	532.1333333	56.95	1.733333333	69.16666667	301	192	214
	0.95	downloadable				32	22	263	45	119	5	903	398	221	34	6	12	61	8	5	54	1406.783333	552.05	132.3833333	28.96666667	4.216666667	18.48333333	381.3	1.15	22.43333333	280.65	173	120	132
	0.86	downloadable				37	24	259	43	122	5	589	191	161	32	6	12	60	9	0	48	1788.933333	288.45	117.6833333	251.3166667	9.233333333	81.76666667	703.0333333	62.38333333	0	314.6	153	116	127
	0.87	downloadable				72	45	247	40	109	5	799	253	187	28	6	12	54	4	4	53	2507.283333	779.1666667	107.3166667	108.2333333	8.85	34	648.9	0.216666667	20.28333333	647.1666667	167	105	117
	0.94	downloadable				29	17	249	40	124	4	691	254	193	29	6	12	57	2	0	47	1553.766667	787.55	122.0833333	138.8666667	1.816666667	13.26666667	314.7666667	1.35	0	132.3333333	174	116	124
	0.98	downloadable				26	16	279	43	139	4	852	282	290	34	6	14	62	2	7	52	1127.25	337.7666667	172.7333333	71.11666667	11.86666667	42.58333333	409.5166667	0.183333333	62.88333333	43.23333333	197	132	143
	0.97	downloadable				38	26	303	48	139	5	1327	384	235	46	9	19	65	28	51	54	1664.583333	591.3166667	168.9333333	114.5	5.15	89.4	468.6333333	138.7666667	64.5	92.7	197	141	150
	0.96	downloadable				31	20	225	34	106	5	786	289	207	47	9	22	50	0	17	47	725.9666667	258.65	117.3	87.31666667	2.833333333	17.11666667	266.5333333	0	7.05	43.2	147	94	97
	0.95	downloadable				49	30	282	38	139	5	1143	402	270	54	9	26	66	7	7	54	1624.15	481.6166667	204.6833333	117.7333333	13.03333333	88.75	630.1166667	53.18333333	60.11666667	44.25	225	150	163
	0.94	downloadable				29	21	272	33	137	5	690	161	240	45	9	20	57	0	27	54	1322.05	187.7	141.55	244.8833333	17.16666667	168.7333333	439.5666667	0	120.0166667	150.9333333	204	120	129
	0.99	downloadable				73	40	294	46	137	5	1355	538	322	47	9	20	66	4	50	54	2896.783333	1100.783333	250.0833333	83.48333333	3.25	7.833333333	626.2	0.383333333	287.75	499.55	209	127	141
	0.97	downloadable				34	23	236	38	102	5	1311	686	159	49	9	21	57	6	13	52	2498.116667	1141.666667	99.48333333	300.4166667	15.05	206.6	229.15	90.25	167.5833333	236.8833333	139	97	105
	0.94	downloadable				32	17	221	44	73	5	1204	613	93	37	6	17	48	4	47	51	1484.8	792.5333333	72.48333333	78.71666667	5.383333333	15.88333333	167.3166667	0.066666667	70.95	252.3	88	68	75
	0.9	downloadable				26	19	288	48	139	5	705	193	244	44	9	18	67	3	0	54	1081.8	430.05	132.0833333	92.9	2.383333333	25.16666667	307.6833333	4.75	0	93.51666667	217	125	135
	0.97	downloadable				39	24	283	47	130	4	1155	339	285	36	7	16	56	5	47	52	1429.6	241.8666667	189.95	41.11666667	3.916666667	24.83333333	178.6	0.816666667	294.6333333	480.8	255	183	189
	0.96	downloadable				46	29	289	48	139	5	752	193	230	47	9	18	66	6	0	54	2150.733333	337.1	153.8666667	367.0666667	25.38333333	90.21666667	532.6	1.15	0	528.8833333	209	141	153
	0.97	downloadable				30	21	287	47	139	5	703	209	218	44	9	20	67	4	3	54	1173.383333	349.3	145.5166667	57.91666667	11.91666667	33.45	335.1333333	65.85	15.08333333	272.9333333	200	142	151
	0.96	downloadable				22	20	291	47	138	4	991	286	346	42	9	19	64	7	17	54	836.1833333	375.0666667	218.2333333	28.51666667	10.11666667	10.81666667	77.43333333	4.166666667	130.2666667	89.93333333	302	202	218
	0.95	downloadable				26	19	295	46	139	5	851	220	259	44	9	21	65	0	37	54	1270.816667	297.2166667	148.85	62.35	22.11666667	26.41666667	439.0833333	0	241.45	113.2833333	196	127	135
	0.99	downloadable				35	23	294	47	139	5	1036	367	215	46	9	18	59	6	42	54	1685.5	637.3166667	134.5666667	126.7	13.91666667	62.33333333	253.25	11.18333333	187.7333333	282.7833333	198	127	138
	0.95	downloadable				34	21	288	48	139	4	752	269	233	32	6	12	66	7	5	54	1692.633333	425.55	171	108.9666667	3.7	31.06666667	590.4	0.266666667	5.933333333	224.4666667	197	132	143
	0.44	notpassing				12	6	138	24	63	1	378	195	84	3	0	0	37	2	0	27	1101.833333	503.4833333	61.33333333	0	0	0	175.1833333	120	0	142.9833333	81	60	64
	1	downloadable				30	22	285	46	134	5	805	196	239	46	9	19	63	15	14	54	1344.316667	373.3333333	152.8666667	206.65	5.6	120.1833333	196.15	67.46666667	3.8	215.45	188	128	133
	0.97	downloadable				32	24	289	45	139	4	817	198	288	34	6	13	64	13	19	54	1137.816667	301.7166667	221.2833333	64.43333333	3.666666667	40.41666667	311.9833333	2.416666667	110.5666667	204.0833333	269	209	226
	0.96	downloadable				35	21	290	48	139	5	838	226	271	34	6	12	67	6	18	54	1388.733333	359.6166667	127.6166667	8.216666667	1.833333333	1.916666667	472.3333333	1.733333333	17.61666667	363.3666667	233	119	132
	0.22	notpassing				5	2	79	13	35	0	194	91	59	0	0	0	21	0	0	20	380.8913251	244.7579918	44.58333333	0	0	0	36.23333333	0	0	61.91666667	46	32	32
	0.94	downloadable				28	23	168	21	73	5	438	116	115	43	9	18	36	0	11	45	1017.116667	128.6666667	75.56666667	226.85	4.3	21.98333333	304.25	0	157.6833333	126.4833333	100	69	72
	1	downloadable				30	17	253	38	113	5	713	212	167	35	6	13	49	8	40	51	1768.333333	447.6	121.3666667	210.4166667	11.7	168.4666667	313.8	19.73333333	268.1	319.65	155	116	125
	0.91	downloadable				23	14	182	14	86	4	528	115	136	21	3	7	47	7	5	49	822.1166667	230.4333333	84.53333333	72.38333333	1.433333333	8.05	335.9166667	2.733333333	14.41666667	102.2	123	82	87
	1	downloadable				37	23	289	48	139	5	968	457	215	54	9	27	67	7	0	54	2597.4	615.8833333	150.45	459.6666667	15.76666667	251.7333333	612.3333333	2.25	0	601.85	194	133	143
	0.88	downloadable				31	27	286	47	138	3	784	316	204	18	3	6	46	0	33	53	828.45	392.8666667	135	25.83333333	0.833333333	10.85	97.71666667	0	80.33333333	122.25	180	129	138
	0.95	downloadable				24	16	226	24	121	5	722	111	326	46	9	19	45	5	12	41	1230.966667	217.45	235.4	263.05	5.033333333	71.03333333	316.5666667	3.133333333	61.43333333	187.9333333	288	219	237
	0.99	downloadable				33	24	295	47	139	4	1043	320	219	41	9	18	64	4	42	54	1676.3	507.2	145.2	109.7833333	8.566666667	35.38333333	441.6166667	61.65	141.3833333	283.1166667	194	129	139
	0.96	downloadable				22	14	287	47	138	5	638	175	198	47	9	20	67	0	10	54	1099.266667	361.9666667	135.5166667	122.0166667	14.51666667	33.6	304.75	0	28.11666667	37.1	179	127	135
	0.96	downloadable				32	22	291	48	139	5	899	281	324	49	9	22	67	10	0	54	1892.216667	424.0833333	270.35	242.3	25.1	184.0666667	647.5833333	5.9	0	216.7833333	240	185	201
	0.94	downloadable				42	23	248	39	114	5	669	157	222	48	9	21	53	10	5	51	2078.566667	770.0166667	170.5166667	138.65	28.4	79.05	387.9	181.25	9.333333333	331.9833333	156	99	106
	0	notpassing				20	8	86	10	22	0	252	46	41	0	0	0	27	0	10	38	641.6833333	29.38333333	36.3	0	0	0	107.3333333	0	125.8833333	284.45	34	22	22
	0.98	downloadable				19	15	135	14	56	5	354	46	79	48	9	19	30	3	2	43	506.4	60.55	56.05	63.28333333	1.416666667	12.63333333	79.01666667	60.15	16.38333333	204.7	67	54	54
	0.96	downloadable				32	22	287	48	139	5	666	220	219	38	6	17	67	0	2	54	2305.633333	1141.766667	228.4	181.3666667	43.66666667	125.35	451.8166667	0	2.116666667	246.6166667	201	129	139
	0.94	downloadable				54	34	271	35	137	4	877	100	383	30	6	12	66	2	1	54	860.6666667	140.7166667	238.5	16.23333333	3.916666667	9.25	265.7833333	60.46666667	0.066666667	333.5333333	342	235	258
	0.96	downloadable				37	25	285	47	138	5	937	359	200	45	9	21	63	10	3	54	1633.7	497.2333333	139.6166667	48.13333333	2.5	22.08333333	470.2333333	62.21666667	2.05	149.45	182	129	142
	0.94	downloadable				68	39	292	45	139	5	1672	646	234	44	9	19	67	25	1	54	2756.2	845.3333333	138.8833333	156.2	4.283333333	19.21666667	871.25	24.91666667	1.483333333	582.2	210	132	142
	0.9	downloadable				25	22	275	48	129	5	644	173	203	31	6	12	67	0	2	53	836.1	338.1833333	122.6	86.31666667	2.566666667	11.71666667	168.9333333	0	0.033333333	138.25	184	119	130
	0	notpassing				2	3	55	8	21	0	108	28	39	0	0	0	10	3	4	18	116.8666667	24.18333333	28.06666667	0	0	0	17.48333333	0.05	38.43333333	11.26666667	32	26	26
	1	downloadable				25	18	246	42	113	5	685	204	221	44	9	19	58	5	2	51	1209.816667	332.3	119.8	267.4666667	6.083333333	182.2166667	360.6333333	63.55	4.433333333	32.9	150	108	111
	1	downloadable				24	21	296	48	139	5	910	316	273	43	9	18	66	4	23	54	1139.383333	406.4	146.3333333	45.11666667	9.566666667	25.36666667	230.4666667	124.0333333	92	157.3166667	186	137	149
	0	notpassing				11	7	86	17	26	1	265	88	49	4	0	0	14	3	0	36	398.4	144.2166667	28.4	1.1	0	0	69.31666667	60.23333333	0	90.65	41	28	28
	0.96	downloadable				21	17	282	47	136	4	645	218	208	37	9	18	64	3	7	54	1152.7	510.1833333	127.1666667	155.9333333	12.5	56.58333333	265.45	0.05	1.516666667	58.71666667	190	124	133
	0.93	downloadable				22	17	257	41	122	5	813	231	306	42	9	18	56	2	2	54	1020.816667	472.3	238.85	33.68333333	1.05	26.55	245.35	34.38333333	8.766666667	124.75	287	236	253
	0.9	downloadable				40	25	267	44	128	3	925	418	182	39	9	19	61	12	0	52	2504.533333	674.4	196.8833333	311.3166667	69.81666667	161.4833333	635.3833333	183.2333333	0	214.7	161	125	130
	0.97	downloadable				47	32	283	44	139	4	1341	507	245	41	9	18	67	5	6	54	1845.85	993.4333333	139.2333333	10.25	2.75	3.866666667	452.4	8.033333333	2.233333333	127.6833333	217	128	138
	0.97	downloadable				30	25	295	47	137	5	1033	447	181	46	9	20	66	0	40	54	1336.966667	424.3	133.55	88.36666667	6.533333333	67.63333333	347.6833333	0	230.1166667	145.5333333	168	132	138
	0.97	downloadable				23	16	94	0	43	5	241	0	66	39	9	18	10	0	18	33	425.3833333	0	50.28333333	75.83333333	0.916666667	2.633333333	1.15	0	127.2166667	111.3833333	63	50	50
	1	downloadable				31	22	293	47	139	5	839	275	223	45	9	19	66	7	19	54	1774.833333	777.75	142.8666667	264.0666667	11.68333333	113.8833333	300.8833333	3.666666667	72.95	191.3	180	134	142
	0.89	downloadable				41	27	199	23	88	4	826	133	176	32	6	15	49	3	18	51	1321.083333	416.4	88.83333333	98.08333333	1.883333333	28.7	256.0333333	0.133333333	4.583333333	264.5333333	151	84	92
	0.96	downloadable				25	19	158	10	65	4	512	39	131	41	9	19	53	7	2	48	425.3333333	49.98333333	87.11666667	25.98333333	5.383333333	16.05	76.83333333	62.51666667	0.116666667	171.5666667	108	85	85
	0.95	downloadable				32	25	288	48	132	4	794	161	249	38	9	18	66	10	23	54	1298.366667	379.95	121.8	19.06666667	2.333333333	7.65	317.25	144.2666667	85.58333333	216.05	208	115	125
	0.91	downloadable				47	24	287	44	139	4	1054	312	355	33	6	13	67	26	7	53	2613.083333	656.1833333	296.2333333	95.73333333	6.233333333	77.13333333	705.45	187.2166667	120.3833333	227.8166667	328	257	278
	0	notpassing				12	11	44	6	6	0	136	14	9	0	0	0	0	2	20	20	620.5666667	56.8	5.366666667	0	0	0	0	0.216666667	377.2	184.1166667	7	5	5
	0.96	downloadable				26	24	290	47	137	5	755	186	245	45	9	19	65	2	28	54	907.25	353.2666667	126.8166667	89.4	20.45	31.23333333	194.8666667	0.083333333	116.35	53	216	119	125
	0.43	notpassing				15	8	137	22	61	2	325	85	109	6	0	0	33	3	4	30	793.5666667	112.4666667	64.11666667	8.7	0	0	211.9166667	122.25	5.766666667	143.55	95	62	66
	0.94	downloadable				31	25	292	47	137	5	762	199	221	44	9	18	66	19	0	54	1225.216667	333.55	132.6833333	137.3833333	7.583333333	55.83333333	415.8	46.01666667	0	176.7333333	192	127	134
	0.9	downloadable				41	25	144	23	51	4	1213	762	74	53	12	29	8	3	19	53	2232.45	1277.816667	41.7	186.4	8.7	110.0666667	66.8	36.96666667	226.15	306.3833333	67	41	41
	0	notpassing				10	8	39	2	13	0	88	8	20	0	0	0	13	2	4	16	380.9333333	3.383333333	12.55	0	0	0	47.4	1.433333333	2.683333333	253.9833333	17	12	12
	0.83	downloadable				29	18	216	40	85	4	1419	994	135	31	6	13	54	7	12	51	1786.083333	1017.133333	80.98333333	21.98333333	1.4	7.083333333	385.3833333	8.35	20.61666667	137.1	122	74	79
	0.97	downloadable				31	22	294	48	136	5	934	278	239	45	9	18	67	13	23	54	1952.366667	624.4166667	153.8833333	268.15	3.816666667	122.3833333	210.4333333	5.8	76.75	359.5	186	132	140
	0.82	downloadable				29	21	172	25	75	4	592	146	197	27	6	12	41	2	4	43	585.6833333	183.8333333	122.4833333	41.41666667	2.083333333	2.816666667	138.2	0.55	3.983333333	128.1833333	176	120	128
	0.97	downloadable				36	23	284	47	139	5	733	212	223	40	9	19	61	3	7	54	1624.633333	664.3833333	132.55	136.6333333	2.783333333	68.88333333	533.9166667	2.066666667	2.1	142.5333333	204	128	137
	0.97	downloadable				29	27	287	48	139	4	561	134	207	30	6	13	64	0	11	54	374.9333333	172.5333333	132.9166667	28.36666667	1.416666667	22.18333333	65.45	0	32.23333333	29.68333333	196	131	143
	0.86	downloadable				31	18	265	41	129	3	825	296	221	31	6	14	60	6	8	53	1254.716667	383.75	149.8833333	30.51666667	5.483333333	18.86666667	397.75	73.01666667	67.08333333	159.9	196	120	131
	0.9	downloadable				49	30	251	37	123	4	1007	228	355	41	9	18	53	12	9	53	1380.883333	255.4833333	216.5166667	55.46666667	10.93333333	39.18333333	199.0333333	72.23333333	19.15	622.65	298	202	223
	1	downloadable				52	25	288	48	138	4	933	319	220	35	6	15	66	9	10	53	1986.516667	407.85	144.6833333	100.7833333	3.75	63.5	323.1333333	60.61666667	203.95	595.05	197	129	137
	0.91	downloadable				39	23	272	46	131	5	883	288	248	31	3	15	61	8	0	51	2499.283333	819.2666667	171.15	293.7	1.683333333	279.5666667	357.1666667	60.58333333	0	425.3333333	222	148	159
	1	downloadable				27	20	290	47	139	4	1022	486	162	32	6	12	63	24	0	52	798.1333333	316.8	138.3833333	60.68333333	1.9	50.31666667	109.8333333	100.4166667	0	86.23333333	160	138	147
	0.96	downloadable				20	18	240	39	111	4	800	260	266	33	6	12	54	8	7	51	742.65	316.7	167.3333333	69.41666667	3.983333333	39.35	212.5	8.15	0.916666667	51.71666667	242	163	172
	0.98	downloadable				39	28	284	47	138	4	703	157	233	30	6	12	64	9	10	53	940.3333333	269.45	127.0833333	80.78333333	1.466666667	10.46666667	93.8	123.3333333	7.05	319.7333333	204	125	136
	0.88	downloadable				30	21	290	48	139	3	1052	331	379	32	6	14	65	4	23	54	1136.616667	438.7666667	283.6666667	85.9	9.75	72.61666667	189.1333333	0.466666667	74.81666667	156.1666667	342	276	300
	0.89	downloadable				15	12	278	41	139	3	635	161	271	20	3	7	65	3	2	53	814.5333333	272.4	152.8833333	36	1.466666667	24.71666667	158.4833333	109.9166667	0.083333333	97.81666667	205	125	133
	0	notpassing				14	10	41	7	12	1	107	38	14	3	0	0	12	0	0	17	183.2833333	51.58333333	12	0	0	0	20.76666667	0	0	63.61666667	14	12	12
	0.96	downloadable				52	24	300	48	139	5	1420	551	252	53	9	25	67	24	12	54	3705.65	1267.75	215.6333333	448.1333333	65.96666667	238.95	642.0333333	201.8	102.1333333	313.6	212	140	149
	1	downloadable				38	28	269	47	118	4	1034	445	159	33	6	12	13	0	67	52	1914.783333	889.2666667	118.6166667	94.98333333	1.766666667	26.15	23.25	0	394.6333333	282.9333333	146	113	125
	0.94	downloadable				33	29	278	46	130	5	823	235	238	43	9	18	67	12	6	53	1154.616667	319.5333333	137.7	38.61666667	11.15	20.9	352.2333333	2.5	46	210.5	212	126	135
	0.92	downloadable				28	20	279	44	135	5	687	149	232	47	9	21	67	4	0	54	1745.116667	425.6166667	128.3833333	204.9333333	4.833333333	69.05	661.1333333	44.58333333	0	144.0666667	201	117	127
	0.86	downloadable				17	15	182	28	86	3	412	99	151	16	3	6	44	0	5	39	412.85	131.4166667	79.43333333	15.08333333	0.55	2.033333333	142.3833333	0	7.933333333	65.88333333	133	78	81
	0.95	downloadable				31	22	290	48	139	5	773	249	231	45	9	19	61	0	19	53	1360.866667	323.8333333	132.4333333	65.08333333	7.916666667	38.66666667	337.0166667	0	227.2666667	232.75	208	123	134
	0.88	downloadable				16	9	164	6	82	5	417	14	156	32	6	12	41	5	4	46	412.2166667	8.633333333	93.66666667	94.61666667	2.383333333	25.46666667	117.8	1.116666667	63.01666667	28.1	122	83	88
	0.97	downloadable				30	20	293	48	139	5	1000	371	203	45	9	20	65	3	35	54	1230.7	351.8833333	138.2666667	84.1	5.733333333	69.36666667	338.4833333	21.3	84.28333333	133.1833333	181	130	139
	0.96	downloadable				35	24	255	21	132	5	888	79	358	55	9	18	67	8	7	54	699.0166667	84.15	256.9333333	32.73333333	4.766666667	13.8	190.9833333	0.316666667	27.08333333	258.5333333	323	250	272
	1	downloadable				37	22	267	39	134	5	684	164	216	31	6	12	54	8	13	46	1268.016667	527.15	154.7333333	19.4	1.833333333	12.21666667	296.5666667	1.283333333	62.83333333	206.0166667	195	129	137
	0.99	downloadable				34	26	292	48	139	4	900	243	278	44	9	22	65	0	36	54	1600.466667	363.65	175.9666667	506.7666667	7.066666667	361.35	195.3166667	0	203.2833333	107.7333333	179	136	146
	0.97	downloadable				21	17	273	46	129	5	611	151	217	43	9	18	66	0	5	53	799.4666667	228.8333333	132.3666667	56.63333333	8.983333333	35.95	153.8166667	0	63.55	73.05	200	127	138
	0.71	downloadable				14	11	232	19	120	3	720	80	344	25	6	12	59	2	9	52	337.5666667	96.53333333	223.6166667	12.46666667	1.15	9.483333333	35.03333333	0.033333333	1.2	146.1666667	304	217	234
	0.86	downloadable				28	17	189	25	85	5	529	137	155	45	9	22	48	3	1	44	1186.183333	292.15	90.36666667	271.7	2.283333333	85.6	377.85	60.08333333	1.316666667	74.7	139	84	91
	0.93	downloadable				18	13	265	41	139	4	546	148	205	29	6	12	54	5	0	44	1106.383333	382.9833333	136	146.2666667	0.816666667	14.5	328.85	13.75	0	163.1166667	191	132	142
	0.99	downloadable				26	23	282	46	138	5	616	144	199	42	9	19	54	6	5	54	979.5666667	289.75	198.2666667	105.3	2.316666667	98.63333333	227.95	11.26666667	4.716666667	91.4	185	133	141
	0	notpassing				6	2	78	12	31	0	156	38	46	0	0	0	26	0	0	20	376.7333333	39.41666667	21.13333333	0	0	0	153.4166667	0	0	69.61666667	38	21	22
	0.87	downloadable				75	44	279	27	138	5	1253	218	253	42	9	18	63	54	0	54	2342.5	447.2666667	357.7666667	39.53333333	6.833333333	18.06666667	582.0833333	252.95	0	385.9333333	212	116	128
	0.54	notpassing				6	3	139	22	64	2	408	84	196	6	0	0	34	3	0	29	299.35	84.05	136.65	5.783333333	0	0	59.41666667	0.15	0	120	158	131	142
	1	downloadable				33	21	256	41	116	5	897	189	319	44	9	19	61	4	21	53	1408.966667	404.8666667	275.9833333	117.1166667	2.833333333	98.73333333	280.45	0.816666667	207.9833333	193.9333333	261	198	209
	0.59	notpassing				42	20	200	37	92	2	493	157	148	5	0	0	46	2	3	41	1871.083333	446.35	86.65	64.11666667	0	0	402.6666667	0.133333333	60.76666667	711.0166667	140	86	94
	0.94	downloadable				27	26	275	44	131	4	848	200	316	40	9	18	63	4	7	54	836.0166667	207.6666667	189.0166667	146.1333333	7.3	14.76666667	229.7333333	16.16666667	0.816666667	158.3166667	273	182	198
	0.96	downloadable				34	30	282	43	139	5	1057	320	396	47	9	20	63	3	2	54	1051.816667	316.3333333	262.9166667	109.2666667	10.71666667	23.83333333	185.6166667	1.3	2.966666667	285.7833333	353	254	276
	0.82	downloadable				40	24	225	36	106	4	850	334	213	33	6	16	48	2	2	48	1753.183333	669.15	154.0333333	13.28333333	1.1	8.333333333	244.7166667	40.71666667	0.533333333	487.8	185	113	126
	0.96	downloadable				38	23	192	23	88	4	542	162	143	43	9	19	44	0	10	46	887.4	188.0833333	86	173.05	42.15	51.26666667	214.45	0	18.83333333	190.2166667	131	81	88
	0.95	downloadable				24	20	283	47	139	4	715	217	219	31	6	12	65	2	11	50	774.8333333	206.85	144.1666667	28.78333333	1.15	22.21666667	235.15	0.35	60.86666667	139.4666667	203	138	149
	0	notpassing				13	8	120	1	64	0	245	11	100	0	0	0	31	0	17	29	116.0833333	0	59.05	0	0	0	10.33333333	0	75.68333333	9.966666667	94	59	63
	0.99	downloadable				31	22	291	47	139	4	896	325	228	45	9	20	55	0	32	54	1496.033333	404.7666667	141.8333333	92.03333333	4.9	72.61666667	242.2833333	0	83.85	464.7166667	202	127	136
	0	notpassing				14	11	194	24	5	0	705	235	122	0	0	0	1	0	66	47	729.4333333	174.0666667	114.9166667	0	0	0	0.583333333	0	395.8333333	17.2	5	5	5
	0	notpassing				9	3	88	13	40	0	206	47	57	0	0	0	23	3	2	21	332.45	58.85	38.03333333	0	0	0	153.0833333	35.8	2.266666667	39.06666667	54	38	39
	0.97	downloadable				41	25	286	48	139	4	1207	597	251	42	9	18	65	5	0	54	1788.9	573.8166667	156.4666667	209.15	3.383333333	16.21666667	458.55	0.183333333	0	335.0833333	191	139	149
	0.8	downloadable				19	14	284	43	137	3	976	230	342	28	6	13	66	21	4	54	950.8333333	371.95	203.5	46.33333333	3.05	11.01666667	267.0166667	3.566666667	0.416666667	96.65	278	191	203
	0.85	downloadable				28	21	287	47	138	3	946	328	339	30	6	12	67	7	3	54	1687.816667	515.75	253.3	123.1	3.916666667	108.7333333	405.8166667	37.15	5.933333333	203.9166667	283	217	235
	0.67	downloadable				43	28	277	43	131	3	1062	276	295	25	6	13	61	16	7	53	2258.683333	630.9833333	200.4833333	31.35	0.716666667	22.03333333	789.2666667	77.96666667	17.6	348.0333333	260	173	184
	0.97	downloadable				32	26	280	46	138	5	1248	676	220	54	9	19	59	5	5	54	1460.383333	476.6333333	146.8166667	118.6666667	2.316666667	103.3833333	386.3333333	0.816666667	0.316666667	300.7833333	198	133	140
	0.99	downloadable				50	31	275	44	130	5	1359	649	272	45	9	19	62	15	0	54	2289.3	1051.1	203.8	63.2	11.55	38.33333333	556.8	27.21666667	0	179.4166667	187	125	133
	0.97	downloadable				34	23	287	46	137	5	839	261	237	45	9	18	58	0	28	54	1534.233333	443.5166667	198.4	145.0333333	22.83333333	99.96666667	226.5166667	0	301.6166667	192.4333333	187	125	131
	0.99	downloadable				15	11	284	45	139	4	616	192	198	32	6	14	67	4	6	54	773.15	219	140.0666667	98.3	4.833333333	86.21666667	163.7166667	0.05	60.61666667	126.2833333	184	139	148
	0.93	downloadable				35	20	143	15	64	3	421	53	130	20	3	8	28	5	11	41	996.4	44.25	97.83333333	246.95	0.683333333	121.4333333	211.9166667	46.81666667	63.55	311	112	95	95
	0.92	downloadable				42	25	130	8	53	5	435	76	72	50	9	24	29	12	0	45	1569.283333	117.85	47.5	456.9666667	4.016666667	322.9833333	301.8166667	11.81666667	0	595.9	66	47	53
	0.97	downloadable				71	43	294	48	139	5	1050	306	302	51	9	24	67	18	7	54	2716.683333	469.4166667	269.05	280.25	5.583333333	188.15	851.3666667	155.1166667	60.8	516.7666667	277	201	220
	1	downloadable				46	28	292	48	139	5	1021	338	282	45	9	20	67	10	8	54	2446.95	620.4333333	164.6666667	247.2333333	5.1	154.3833333	772.2833333	2.183333333	9.45	447.15	201	128	136
	0.96	downloadable				38	23	286	46	139	4	730	216	207	32	6	13	67	13	12	52	1035.95	278.75	134.8166667	78.25	9.633333333	56.38333333	253.05	14.46666667	4.2	206.5333333	187	130	140
	0.52	notpassing				7	6	89	0	41	0	156	0	54	0	0	0	9	0	22	27	71.76666667	0	34.43333333	0	0	0	20.83333333	0	3.7	15.7	50	33	33
	0.97	downloadable				15	14	241	35	113	4	693	182	211	31	6	13	53	12	5	51	735.0333333	290.45	131.4166667	37.41666667	2.033333333	21.18333333	147.2666667	2.283333333	11.08333333	114.6	165	106	112
	0.1	notpassing				1	1	18	1	10	0	27	2	10	0	0	0	0	0	0	8	87.78333333	0	10	0	0	0	0	0	0	68.16666667	10	10	10
	0.97	downloadable				36	23	217	31	102	5	871	369	192	50	9	23	51	0	5	48	1664.583333	573.45	109.9333333	258.1166667	4.216666667	238.45	374.15	0	120.4166667	102.35	166	94	100
	0.96	downloadable				30	25	287	47	139	5	978	396	313	48	9	20	66	3	8	54	1374.616667	501.9333333	186.1833333	241.0166667	23.31666667	201.5	211.4333333	0.716666667	1.683333333	300.3	197	152	162
	0.95	downloadable				39	25	304	48	139	4	1138	406	222	42	9	18	66	59	10	54	2295.35	348.5833333	139.5	300.5833333	23.23333333	164.6666667	727.3333333	126.1166667	1.183333333	546.2166667	197	131	139
	0.9	downloadable				26	22	285	47	139	3	663	174	191	43	9	22	64	7	0	54	1489.216667	414.45	133.0333333	162.0166667	14.1	125.4	467	66.15	0	174.3833333	183	132	141
	1	downloadable				35	22	284	47	139	4	1209	486	338	49	9	22	61	6	12	53	1347.883333	646.6666667	273.75	96.26666667	10.53333333	37.93333333	188.9833333	0.883333333	9.4	189.5833333	276	200	219
	0.94	downloadable				51	26	212	34	75	4	1060	377	156	53	9	25	67	17	3	54	2637.933333	801.5666667	142.0666667	329.55	22.25	225.8833333	408.2333333	17.25	0.266666667	557.7666667	148	119	130
	0.96	downloadable				27	20	291	48	139	5	1100	524	227	45	9	18	65	10	4	54	985.9666667	425.0166667	149.8833333	98.48333333	17.15	20.4	162.2333333	11.31666667	0.8	102.45	199	135	146
	0.97	downloadable				93	46	233	25	109	5	1322	280	222	48	9	25	42	11	46	52	2909.7	689.8666667	182.4833333	385.8833333	3.883333333	230.9666667	238.3333333	5.816666667	441.7166667	652.8833333	152	101	113
	0.86	downloadable				24	21	232	34	113	4	583	113	182	38	9	19	45	0	19	47	584.5833333	207.8166667	107.6666667	45.63333333	5.816666667	36.66666667	32.55	0	166.7166667	96.85	168	106	111
	0.97	downloadable				55	34	264	40	132	5	985	231	379	37	6	12	58	4	2	49	1674.966667	393.3	280.9166667	63.21666667	13.55	33.51666667	382.2333333	0.25	3.616666667	628.9	326	262	286
	0.94	downloadable				34	23	238	39	104	4	795	225	188	35	6	15	55	18	6	50	1626.116667	440.2833333	107.6	201.3833333	37.56666667	31.21666667	263.9333333	66.68333333	4.016666667	441.8333333	163	86	94
	0.71	downloadable				15	11	172	9	94	1	305	25	144	2	0	0	46	0	0	42	179.0333333	32.21666667	82.45	0	0	0	56.33333333	0	0	42.48333333	130	80	86
	0.54	notpassing				24	17	211	35	92	3	730	210	174	24	3	6	53	15	2	46	1314.633333	359.4166667	110.4166667	77.81666667	60.03333333	2.283333333	349.35	102.7333333	1.95	162.65	146	76	79
	0.92	downloadable				41	29	283	44	136	5	866	199	267	46	9	20	60	8	11	54	1008.666667	268.2	152.3833333	15.01666667	1.95	9.25	365.5666667	5.45	0.8	271.0833333	222	140	151
	0.96	downloadable				24	16	287	48	138	4	693	228	206	31	6	12	66	0	14	53	1193.05	418.4166667	132.85	113.0166667	5.4	76.1	259.5666667	0	96.3	193.7666667	189	130	140
	0.96	downloadable				28	17	267	42	130	4	652	238	195	32	6	12	62	5	2	54	1005.116667	312.8166667	119.8333333	48.83333333	3.05	23.16666667	315.0833333	60.25	2.783333333	193.3	173	116	124
	0.97	downloadable				53	33	296	48	139	5	1002	286	303	49	9	24	63	2	35	54	1676.033333	462.6	159.6666667	157.5833333	13.06666667	132.85	186.1	60.05	199.25	363.8833333	188	129	137
	0.99	downloadable				66	29	211	25	100	4	637	85	220	30	6	12	51	6	9	48	2175.683333	156.35	177.05	52.58333333	1.683333333	7.783333333	286.3	0.416666667	72.41666667	1557.133333	203	159	168
	0.96	downloadable				16	13	267	47	123	4	659	249	163	42	9	19	63	0	6	54	959.2333333	384.4	115.3666667	118.1	6.883333333	46.95	268.0666667	0	0.433333333	108.2333333	157	115	119
	0.97	downloadable				48	35	250	38	109	5	1265	385	259	45	9	18	57	10	23	53	2112.466667	617.5333333	203.15	104.6	9.483333333	86.05	275.1166667	6.033333333	120.9833333	664.6166667	223	184	202
	0.99	downloadable				31	27	294	48	139	5	971	329	205	48	9	22	67	24	2	54	1585.433333	486.85	172.4666667	78.95	8.383333333	38.58333333	419.4166667	29.56666667	13.56666667	358.4833333	190	132	141
	1	downloadable				51	28	295	47	138	5	1004	246	218	55	10	26	66	28	2	54	1408.35	340.3	131.6166667	181.0333333	5.266666667	109.3666667	320.9	134.75	4.816666667	293.1166667	195	126	134
	0.97	downloadable				18	16	275	46	134	5	557	143	196	41	9	19	60	2	13	50	804.4833333	265.8	125.4666667	77.01666667	5.366666667	23.05	263.2	1.633333333	16.93333333	92.98333333	182	123	130
	0.97	downloadable				30	23	292	48	139	5	1121	371	382	45	9	18	67	12	0	54	1019.366667	329.2333333	281.2333333	31.53333333	1.833333333	15.46666667	194.9	68.16666667	0	234.0666667	331	269	290
	0	notpassing				19	12	165	27	75	2	651	313	123	7	0	0	40	8	0	34	989.2166667	243.5333333	80.03333333	67.1	0	0	244.8666667	26.43333333	0	228.2333333	110	70	74
	1	downloadable				32	23	291	48	136	5	682	209	190	42	9	19	62	0	36	54	1270.266667	264.5666667	200.7333333	182.1833333	3.183333333	105.3166667	273.0333333	0	161.1333333	89.96666667	174	129	137
	0.99	downloadable				22	17	287	48	139	4	564	158	199	32	6	12	67	8	0	54	931.6666667	274.9333333	133.3166667	44.83333333	5.083333333	33.38333333	286.4666667	3.783333333	0	247.9166667	188	131	140
	0.99	downloadable				85	38	289	47	139	5	1005	234	318	51	9	21	67	9	10	54	3563.516667	634.6166667	289.2833333	202.5333333	3.966666667	165.1666667	930.1	62.76666667	121.0833333	828.1833333	295	211	227
	0.95	downloadable				21	13	195	28	80	5	829	348	221	41	9	18	20	2	42	47	1039.333333	377.9166667	145.0666667	16.21666667	2.166666667	8.066666667	43.96666667	5.566666667	321.0666667	217.3166667	166	138	150
	0.9	downloadable				48	33	250	26	127	4	1030	144	323	31	6	14	59	6	14	52	1747.883333	283.8	171.1333333	219.65	7.716666667	79.93333333	159.7333333	56.45	117.3666667	384.4833333	289	171	184
	0.87	downloadable				41	21	290	47	139	4	1198	539	261	34	7	17	61	6	26	54	1937.5	874.1	194.7166667	129.95	64.76666667	58.25	305.3333333	97.41666667	65.23333333	196.85	212	121	130
	0.85	downloadable				44	26	266	43	130	4	705	168	238	22	3	7	63	4	3	52	2052.983333	480.15	115.1333333	134.2	1.533333333	65.95	480.0833333	9.383333333	2.033333333	756.8	210	111	120
	0.97	downloadable				34	21	269	43	127	4	1264	406	407	37	7	16	55	5	28	51	766.65	310.5666667	242.0333333	21.55	3.283333333	10.16666667	157.6833333	14.63333333	98.7	61.6	285	192	205
	0.57	notpassing				18	12	272	48	125	1	657	173	220	3	0	0	67	2	3	54	932.6	231.45	129.9	0	0	0	387.6666667	0.016666667	0.383333333	174.8166667	166	116	125
	0.99	downloadable				41	26	290	48	139	5	681	200	202	46	9	20	66	2	17	52	1097.783333	368.25	156.4166667	118.9833333	11	98.31666667	217.2333333	0.05	103.3166667	143.1166667	190	151	164
	0.96	downloadable				20	16	294	48	139	5	773	273	236	43	9	18	67	2	21	54	1655.4	717.5333333	146.55	245.3666667	80.11666667	129.4833333	387.6	0.033333333	161.3	12.36666667	180	134	145
	0.95	downloadable				29	20	276	47	137	4	920	264	339	33	6	12	54	7	3	51	1407.633333	462.6666667	251.4333333	154.9333333	12.33333333	69.48333333	312.9166667	74.8	0.75	90.23333333	282	206	220
	0.9	downloadable				21	16	227	35	110	3	492	119	191	20	3	6	49	0	7	49	554.9333333	146.45	101.7333333	21.05	0.883333333	16.93333333	91.46666667	0	62.1	177.4666667	153	99	104
	0	notpassing				11	8	71	9	21	1	218	66	36	2	0	0	13	5	12	28	478.55	133.5833333	22.71666667	0	0	0	7.666666667	0.116666667	73.25	239.5166667	26	19	19
	0.79	downloadable				28	21	223	17	123	2	543	66	210	31	6	18	42	7	9	52	1279.316667	168.85	129.5166667	187.8166667	89.4	90.88333333	395.6333333	7.8	152.8	158.1333333	180	123	130
	0.82	downloadable				24	17	277	48	126	5	690	219	216	45	9	19	67	3	6	52	1364.016667	330.55	118.5166667	133.4	5.65	34.03333333	427.9833333	0.266666667	78.53333333	174.35	175	115	124
	0.92	downloadable				27	19	268	46	125	4	848	315	254	40	9	19	45	0	27	53	1194.433333	469.35	147.15	107.95	7.466666667	88.71666667	209.5833333	0	95.41666667	78.88333333	200	126	134
	0.88	downloadable				29	24	229	40	98	4	1354	782	227	39	9	19	57	4	10	50	1046.666667	413.7166667	115.7333333	94.21666667	10.31666667	79	122.9166667	0.666666667	3.483333333	335.5333333	185	107	112
	0.22	notpassing				6	5	86	13	40	0	254	65	94	0	0	0	16	0	10	21	149.4666667	62.88333333	74.23333333	0	0	0	15.36666667	0	25.68333333	18.56666667	86	74	77
	1	downloadable				36	25	295	48	139	5	956	179	399	44	9	18	67	14	16	54	1348.183333	334.4666667	343.6833333	95.96666667	12.28333333	17.21666667	477.9	4.233333333	114.5166667	92.08333333	324	276	296
	0.92	downloadable				25	17	286	46	139	4	720	210	248	21	3	7	62	2	16	54	1131.533333	314.2833333	125.0333333	69.5	1.15	63.01666667	288.0333333	60.18333333	80.63333333	55.85	213	117	125
	0.47	notpassing				27	23	260	44	118	0	834	315	213	0	0	0	66	16	4	51	1277.733333	543.7	138.8666667	0	0	0	333.5833333	77.86666667	64.15	171.2833333	195	135	145
	0.99	downloadable				25	17	288	48	139	5	643	214	192	40	9	18	65	0	14	53	1069.083333	380.5833333	134.6333333	182.5166667	6.066666667	46.71666667	263.6333333	0	14.08333333	149.3666667	180	132	141
	1	downloadable				28	23	298	47	139	5	1270	556	254	47	9	19	66	4	36	54	1066.016667	522.1166667	153.6666667	47.56666667	6.583333333	25.73333333	207.0666667	0.633333333	67.95	49.26666667	201	127	137
	0.57	notpassing				14	9	233	39	107	3	788	277	321	8	0	0	54	2	15	46	958.5333333	577.4166667	198.5666667	62.95	0	0	138.9833333	0.216666667	59.96666667	43.28333333	287	192	212
	0.97	downloadable				38	23	290	48	139	4	753	185	250	38	6	18	66	6	10	54	1398.283333	463.4833333	142.8833333	96.41666667	5.183333333	36.86666667	255.5333333	67.35	1.15	337.1166667	184	130	140
	0.96	downloadable				18	14	240	36	116	5	676	173	263	46	9	22	56	0	10	46	863.5166667	249.9666667	196.1666667	95.21666667	3.95	82.58333333	235.8833333	0	40.55	106.45	251	195	219
	0.96	downloadable				47	23	231	30	114	5	866	114	327	55	12	26	47	0	6	50	1254.2	166.7166667	205.3666667	49.28333333	5.016666667	31.15	197.5333333	0	126.0166667	498	258	191	211
	0.96	downloadable				55	45	280	46	133	5	925	225	285	49	9	24	66	10	0	53	1333.2	396.35	125.6833333	101.75	3.533333333	90.68333333	411.2833333	2.066666667	0	195.7833333	221	112	124
	0.9	downloadable				31	23	286	48	129	5	893	344	201	47	9	20	51	0	57	53	1771.866667	388.55	138.4666667	261.3166667	5.816666667	123.9666667	249.3833333	0	428.65	234.1666667	183	132	146
	0.98	downloadable				16	17	292	47	139	5	817	167	266	35	6	13	67	21	0	54	825.05	271.8666667	148.5833333	104.2333333	25.6	59.6	244.75	32.15	0	53.8	198	128	138
	0.93	downloadable				43	29	294	48	139	5	1166	269	276	46	9	19	67	11	13	54	1549.9	422.2833333	120.2	110.7	9.566666667	92.93333333	416.8166667	211.2	0.966666667	213.3666667	242	109	119
	1	downloadable				65	44	292	48	139	5	1065	380	254	46	9	19	66	13	13	52	1655.683333	664.3333333	142.6833333	148.3333333	5.133333333	114.3	398.25	15.45	3.75	271.5166667	189	135	144
	0.21	notpassing				14	7	79	13	36	0	387	207	59	0	0	0	21	2	0	18	628.15	173.2666667	43.18333333	0	0	0	84.8	2.866666667	0	330.1333333	50	42	43
	0	notpassing				13	4	164	28	72	2	460	160	112	10	0	0	40	4	2	37	794.0166667	260.6	71.18333333	78.93333333	0	0	105.1333333	14.88333333	1.666666667	178.4	107	68	73
	0.42	notpassing				24	12	160	28	68	2	441	114	113	6	0	0	42	7	4	36	791.7666667	199.7	62.46666667	7.166666667	0	0	122.5666667	90.78333333	0.35	317.9166667	103	61	68
	1	downloadable				72	35	257	44	110	5	1852	915	298	49	9	24	60	10	16	54	2203.45	691.6833333	232.65	233.9333333	7.983333333	198.05	344.85	57.51666667	66	563.1166667	231	185	200
	0.86	downloadable				21	18	224	37	98	4	480	113	184	19	3	6	47	0	18	50	655.1	148.8666667	109.7	5.816666667	0.583333333	3.35	215.5166667	0	89.03333333	90.66666667	166	104	109
	0.9	downloadable				44	25	265	44	127	4	767	246	227	41	9	22	60	0	6	54	1450.5	740.55	115.2	86.31666667	4.266666667	75.88333333	308.7333333	0	16.75	199.5833333	194	108	115
	0.96	downloadable				29	21	265	29	139	5	582	89	222	52	9	24	62	4	0	54	1380.316667	230.2333333	128.15	235.45	6.65	219.9333333	504.5333333	64.36666667	0	204.7666667	208	127	140
	0.97	downloadable				47	33	278	45	137	4	1085	378	265	31	6	12	55	12	7	51	2158.720181	773.0666667	206.3666667	188.0166667	4.883333333	163.5333333	398.3166667	0.383333333	19.03333333	497.0535148	238	120	130
	0.95	downloadable				21	17	221	29	104	4	683	261	190	30	6	12	50	5	14	47	816.5333333	283.65	113.7666667	24.53333333	2.116666667	5.616666667	273.0333333	12.55	10.7	57.2	149	111	120
	1	downloadable				37	24	284	43	139	5	987	183	380	53	9	26	64	11	2	54	961.7666667	247.2833333	311.9333333	104.9833333	7.233333333	53.15	269.9833333	69.66666667	7.633333333	143.8666667	329	281	304
	0.92	downloadable				51	30	273	42	130	5	1394	699	271	44	9	21	63	17	3	53	1776.283333	992.2	137.6666667	181.6166667	9.766666667	89.15	281.0166667	2.25	2.8	203.6333333	233	126	137
	0.9	downloadable				34	23	212	35	88	5	742	311	134	52	9	25	53	9	0	49	1330.166667	613.25	91.38333333	84.36666667	2.75	71.61666667	322.9833333	92.68333333	0	74.51666667	118	89	93
	1	downloadable				70	36	300	48	139	5	1798	902	260	49	9	21	66	0	55	54	4234.6	1445.566667	370.2666667	401.3333333	66.96666667	229.95	784.7333333	0	240.2333333	662.95	193	132	144
	0.97	downloadable				24	22	290	47	139	5	876	297	204	46	9	19	64	4	16	53	1585.683333	597.2333333	142.0333333	84.08333333	12.51666667	51.13333333	345.8	63.96666667	125.7333333	142.0333333	184	131	141
	0.95	downloadable				36	19	288	46	139	4	1189	353	245	48	9	26	64	11	7	54	1581.133333	472.35	132.1833333	186.1	15.25	42.41666667	330.25	54.81666667	60.41666667	199.6333333	214	126	138
	0.87	downloadable				28	19	281	47	137	5	741	239	220	42	9	18	63	4	4	52	1383.033333	442.95	128.9666667	72.4	2.25	59.85	279.8833333	0.583333333	66.48333333	295.75	202	124	135
	0.96	downloadable				58	33	300	48	139	5	3671	2287	293	47	9	20	67	13	60	53	5116.7	3073.183333	257.8333333	82.58333333	11.08333333	51.21666667	547.15	20.5	484.3833333	473.9166667	196	131	140
	0.72	downloadable				17	15	167	28	79	3	415	108	137	18	3	6	35	2	5	35	350.0166667	173.4166667	70.98333333	23.88333333	2.133333333	10.68333333	48.36666667	3.883333333	4.233333333	50.11666667	119	68	74
	1	downloadable				41	26	263	45	119	5	1022	456	180	40	9	18	60	0	32	49	1682.766667	754.15	120.5333333	28.63333333	4.45	11.78333333	222.65	0	285.6166667	120.3666667	156	114	121
	0.97	downloadable				29	22	257	42	119	4	917	297	278	41	9	18	61	13	2	52	1119	415.1	185.6333333	45.38333333	4	33.05	165.05	65.01666667	0.266666667	172.3	232	152	155
	0.98	downloadable				19	14	265	39	132	4	604	201	205	27	6	12	62	2	0	53	723.6	291.2666667	119.9666667	102.3833333	1.266666667	22.7	129.9	11.88333333	0	45.9	189	117	125
	0.97	downloadable				29	22	298	48	139	5	873	250	216	42	9	18	67	3	24	54	1002.666667	474.2333333	137.3833333	30.23333333	1.316666667	18.63333333	240.3833333	5.216666667	24.53333333	94.48333333	199	130	142
	0.99	downloadable				32	20	287	47	139	5	997	400	257	46	9	18	59	3	23	54	1830.883333	749.6166667	238.1833333	148.4666667	5.533333333	102.0333333	310.7333333	0.25	168.8166667	99.95	178	137	146
	0	notpassing				13	8	141	27	58	0	778	499	111	0	0	0	28	10	11	33	1078.45	499.7333333	72.16666667	0	0	0	222.85	2.383333333	9.65	175.5333333	94	62	62
	0.98	downloadable				35	25	289	48	138	5	875	278	254	47	9	19	62	5	14	54	1124.016667	367.8333333	136.3666667	126.2333333	4.566666667	98.5	197.9666667	50.33333333	63.85	199.9166667	194	122	132
	0	notpassing				21	14	55	4	4	0	179	39	16	0	0	0	12	2	19	26	306.2166667	57.16666667	11.51666667	0	0	0	16.63333333	2.55	13.43333333	156.6166667	4	3	4
	1	downloadable				22	14	204	32	97	4	490	149	156	31	6	13	46	5	6	42	904.4666667	409.1833333	97.35	14.35	0.866666667	4.433333333	222.2333333	7.983333333	61.76666667	87.18333333	138	92	99
	1	downloadable				57	35	280	38	139	5	842	219	252	41	6	19	66	2	19	54	2840.25	459.4333333	152.9666667	295.5666667	2.266666667	286.4333333	200.3833333	0.1	93.73333333	1632.783333	183	139	147
	0	notpassing				10	7	104	17	49	1	272	83	84	3	0	0	22	0	2	23	230.0833333	89.33333333	65.26666667	0	0	0	42.78333333	0	16.41666667	20.85	78	65	68
	0.94	downloadable				29	22	252	36	123	5	666	172	217	34	6	13	58	2	0	52	1580.766667	290.6333333	117.2166667	45.88333333	4.566666667	25.5	599.9333333	0.55	0	376.7166667	191	102	109
	0.94	downloadable				41	26	287	45	136	5	880	355	215	32	6	12	67	9	7	54	2535.133333	811.1833333	138.9833333	153.3833333	19.31666667	65.86666667	659.9666667	60.36666667	120.35	423.8833333	182	132	141
	0	notpassing				37	23	229	41	102	3	965	400	251	18	3	7	56	8	16	42	1628.733333	550.3666667	209.95	95.36666667	17.81666667	73.78333333	428.6666667	2.85	125.5	161.4666667	174	136	142
	0.94	downloadable				39	26	287	46	138	5	1013	462	244	45	9	20	66	5	9	52	1547.4	395.1166667	129.3166667	167.2333333	13.65	84.01666667	587.85	0.05	65.38333333	197.65	210	124	135
	0.94	downloadable				48	35	228	36	120	4	888	253	314	35	6	13	44	0	0	41	1622.083333	361.5166667	322.9833333	78.55	4.266666667	57.63333333	419.45	0	0	369.6166667	280	220	237
	0.95	downloadable				42	26	291	47	139	5	1150	429	252	43	9	19	67	13	6	54	1703.783333	643.7333333	194.3833333	357.1333333	20.56666667	72.36666667	347.9833333	9	61.06666667	65.55	201	141	152
	0.97	downloadable				48	28	264	43	127	4	868	215	229	33	6	13	57	13	0	49	917.1333333	309.25	131.9333333	71.21666667	2.583333333	45.65	261.3	0.833333333	0	208.6	190	126	136
	0.93	downloadable				29	25	241	34	109	4	778	180	200	39	9	18	12	0	54	52	712.5666667	170.3166667	97.83333333	148.6333333	8.216666667	72.95	4.85	0	238.65	72.9	168	94	103
	0.78	downloadable				38	27	206	32	92	4	839	345	183	54	9	19	33	0	21	51	1469.156423	293.6	132.8166667	251.2333333	6.666666667	49.25	276.5333333	0	231.4166667	347.4564232	173	131	138
	0.96	downloadable				40	29	285	47	139	5	1013	347	267	45	9	18	61	11	0	54	1579.9	596.6166667	158.0333333	53.65	5.95	26.91666667	346.9	45.46666667	0	294.4166667	216	137	150
	0.93	downloadable				42	28	289	48	132	5	1117	459	220	48	9	21	67	12	12	54	2025.566667	790.7666667	157.0833333	201.2166667	7.15	117.5333333	286.9666667	280.4833333	7.316666667	277.6666667	182	119	127
	0.97	downloadable				33	23	276	47	130	4	773	264	199	41	9	21	47	0	37	51	1278.633333	577.1	126.25	52.7	4.783333333	27.65	190.3166667	0	231.75	171.3666667	173	121	133
	1	downloadable				30	20	294	48	139	5	902	327	220	54	9	23	50	0	39	54	1216.95	356.1166667	138.8333333	127.9	9.033333333	77.23333333	184.7	0	81.21666667	327.8833333	189	127	138
	0.93	downloadable				40	19	281	45	131	5	759	238	237	42	9	18	64	0	16	54	1484.983333	697.95	115.7333333	20.35	2.683333333	10.93333333	126.8	0	75.78333333	274.45	216	113	123
	0.1	notpassing				3	3	14	1	10	0	20	4	10	0	0	0	0	0	0	4	16.36666667	0	10	0	0	0	0	0	0	5.816666667	10	10	10
	0.89	downloadable				27	25	277	46	123	5	1249	593	200	35	6	12	67	12	35	51	1625.283333	619	119.7166667	147.0166667	9.483333333	68.43333333	376.15	7.35	90.43333333	215.4166667	178	114	126
	0.97	downloadable				48	29	283	47	134	5	696	228	205	46	9	19	66	3	7	54	2478.083333	573.9	120.65	294.3666667	11.91666667	95.85	826.3166667	0.25	60.36666667	438.4833333	188	117	127
	0.92	downloadable				31	19	261	39	119	4	755	231	188	31	6	12	67	13	6	53	1941.533333	520.35	122.3	30.63333333	1.333333333	20.85	583.65	3.55	28.58333333	291.7166667	172	113	128
	0.94	downloadable				32	28	293	47	137	5	1205	498	273	31	6	13	57	8	46	54	1615.966667	585.3833333	183.9166667	103.3166667	13.76666667	20.45	270.25	0.25	125.3166667	349.8166667	212	167	179
	0.96	downloadable				48	31	294	48	139	4	1322	635	237	33	6	14	67	18	5	54	2322.283333	963.8333333	152.65	78.88333333	1.7	41.85	391.7666667	118.3166667	3.7	419.0166667	201	136	149
	0.96	downloadable				62	32	288	45	136	4	2265	1337	300	33	6	12	64	16	39	53	2678.533333	984.7	206.7666667	56.05	24.7	23.35	545.1666667	3.7	198	438.0333333	202	122	133
	0.76	downloadable				19	14	147	12	72	2	444	43	142	25	6	12	28	5	7	41	436.75	86.25	78.28333333	8.133333333	1.3	6.266666667	101.6666667	69.36666667	6.533333333	120.9666667	123	69	71
	0	notpassing				23	14	72	8	21	3	244	61	32	18	3	6	23	6	1	28	1004.316667	60.55	17.75	75.95	0.25	0.833333333	300.1666667	60.26666667	21.23333333	351.75	27	17	17
	0.97	downloadable				40	24	294	45	138	5	1076	368	247	46	9	19	58	0	51	54	2798.467939	800.4	214.7666667	261.15	9.966666667	198.6666667	592.2	0	246.0166667	362.4346059	179	129	138
	0.96	downloadable				44	28	287	47	134	5	1699	857	301	48	9	21	64	21	0	54	2600.366667	1219.883333	180.2333333	190.85	22.05	137.35	460.0333333	9.333333333	0	340.2833333	202	131	142
