# Supplementary material for: Visualizing learner engagement, performance, and trajectories to evaluate and optimize online course design
Source: PLoS One. 2019 May 6;14(5):e0215964. doi: 10.1371/journal.pone.0215964 (PMC6502341; doi:10.1371/journal.pone.0215964)
Supplement: S1 Dataset — Dataset includes five files that were generated by the data processing pipeline based on course and student data from the MITxPro course, Architecture of Complex Systems, Fall 2016. (ZIP) [file pone.0215964.s003.zip › dataE.csv]

mod_hex_id	courseID	module.type	desc	L2	L2label	L1	L1label	order	unq_stu	unq_stu.1	unq_stu.2	events	events.1	events.2	totalTime	totalTime.1	totalTime.2
74ac8efc3d764027b5e1250e91447312	MITProfessionalX+SysEngxB1+3T2016	html+block		5664bd173cd441d092a7dd7337b311b7	Pre-Assessment	29cf9e4cb86d4ed0802f432bd65440c9	Pre-Assessment (15 min--required)	5	1560	1353	207	8081	7146	935	24810.08878	21490.57211	3319.516667
b6e8671646bc43a082d388743a950773	MITProfessionalX+SysEngxB1+3T2016	html+block		5664bd173cd441d092a7dd7337b311b7	Pre-Assessment	29cf9e4cb86d4ed0802f432bd65440c9	Pre-Assessment (15 min--required)	6	0	0	0	0	0	0	0	0	0
1a8e179d17324618a8595df0f45daf1e	MITProfessionalX+SysEngxB1+3T2016	problem+block	Question #1	5664bd173cd441d092a7dd7337b311b7	Pre-Assessment	29cf9e4cb86d4ed0802f432bd65440c9	Pre-Assessment (15 min--required)	7	1544	1353	191	1549	1353	196	3150.033333	2789.483333	360.55
e6c26dfc22fa402e90d8331751374b98	MITProfessionalX+SysEngxB1+3T2016	problem+block	Question #2	5664bd173cd441d092a7dd7337b311b7	Pre-Assessment	29cf9e4cb86d4ed0802f432bd65440c9	Pre-Assessment (15 min--required)	8	1543	1353	190	1545	1353	192	1696.016667	1386.916666	309.1
6a14c3aae9ea436fa7db56487f1bd46d	MITProfessionalX+SysEngxB1+3T2016	problem+block	Question #3	5664bd173cd441d092a7dd7337b311b7	Pre-Assessment	29cf9e4cb86d4ed0802f432bd65440c9	Pre-Assessment (15 min--required)	9	1543	1353	190	1545	1354	191	2075.466667	1871.266667	204.2
86b82f161d2641d7822e8265066ee474	MITProfessionalX+SysEngxB1+3T2016	problem+block	Question #4	5664bd173cd441d092a7dd7337b311b7	Pre-Assessment	29cf9e4cb86d4ed0802f432bd65440c9	Pre-Assessment (15 min--required)	10	1543	1353	190	1544	1353	191	1939.35	1689.85	249.5
aa12167942ea4134ac65d4152096f3fb	MITProfessionalX+SysEngxB1+3T2016	problem+block	Question #5	5664bd173cd441d092a7dd7337b311b7	Pre-Assessment	29cf9e4cb86d4ed0802f432bd65440c9	Pre-Assessment (15 min--required)	11	1543	1353	190	1545	1353	192	3346.2	2929.183334	417.0166667
639891547dc44f0e9dfad1e39cfe932a	MITProfessionalX+SysEngxB1+3T2016	html+block		5664bd173cd441d092a7dd7337b311b7	Pre-Assessment	29cf9e4cb86d4ed0802f432bd65440c9	Pre-Assessment (15 min--required)	12	0	0	0	0	0	0	0	0	0
2571a6cec52749ed8ccd46087d46b561	MITProfessionalX+SysEngxB1+3T2016	problem+block	Question #6	5664bd173cd441d092a7dd7337b311b7	Pre-Assessment	29cf9e4cb86d4ed0802f432bd65440c9	Pre-Assessment (15 min--required)	13	1543	1353	190	1547	1353	194	2320.45	1996.583333	323.8666667
aa3c32639e374f6184b04d23432240f4	MITProfessionalX+SysEngxB1+3T2016	html+block		5664bd173cd441d092a7dd7337b311b7	Pre-Assessment	29cf9e4cb86d4ed0802f432bd65440c9	Pre-Assessment (15 min--required)	14	0	0	0	0	0	0	0	0	0
cc4d9b10594a45d2b0ed7a4a7fdebf18	MITProfessionalX+SysEngxB1+3T2016	problem+block	Question #7	5664bd173cd441d092a7dd7337b311b7	Pre-Assessment	29cf9e4cb86d4ed0802f432bd65440c9	Pre-Assessment (15 min--required)	15	1543	1353	190	1544	1353	191	1632.5	1480.85	151.65
82901b331caa4f9fb799228bd4995b9a	MITProfessionalX+SysEngxB1+3T2016	problem+block	Question #8	5664bd173cd441d092a7dd7337b311b7	Pre-Assessment	29cf9e4cb86d4ed0802f432bd65440c9	Pre-Assessment (15 min--required)	16	1543	1353	190	1546	1355	191	2250.65	2037.733333	212.9166667
6fa6f0a0801441f9ba875cc084947c1d	MITProfessionalX+SysEngxB1+3T2016	problem+block	Question #9	5664bd173cd441d092a7dd7337b311b7	Pre-Assessment	29cf9e4cb86d4ed0802f432bd65440c9	Pre-Assessment (15 min--required)	17	1543	1353	190	1547	1355	192	1246.05	1033	213.05
fc43a64830d54a198fd3bfa6248bac7b	MITProfessionalX+SysEngxB1+3T2016	problem+block	Question #10	5664bd173cd441d092a7dd7337b311b7	Pre-Assessment	29cf9e4cb86d4ed0802f432bd65440c9	Pre-Assessment (15 min--required)	18	1543	1353	190	1549	1354	195	813.75	723.6	90.15
63371e362f52456b9676ccc240cbe391	MITProfessionalX+SysEngxB1+3T2016	html+block		5664bd173cd441d092a7dd7337b311b7	Pre-Assessment	29cf9e4cb86d4ed0802f432bd65440c9	Pre-Assessment (15 min--required)	19	0	0	0	0	0	0	0	0	0
ffb131d47a33435684f3ffd7bd80959d	MITProfessionalX+SysEngxB1+3T2016	video+block	Video	34beb3cd4f2e4f8fb022bbb608c02284	Welcome (3 min)	396ce4f65de344c38d297d8afe6bef9b	Get Started (25 min)	23	1546	1345	201	12133	10647	1486	13982.89	11895.75	2087.14
d21968673e924dbabc6ad3c96564d491	MITProfessionalX+SysEngxB1+3T2016	html+block	The Value of System Architecture	34beb3cd4f2e4f8fb022bbb608c02284	Welcome (3 min)	396ce4f65de344c38d297d8afe6bef9b	Get Started (25 min)	25	132	108	24	181	142	39	218.1	180.9	37.2
8c15ba17ee9a44e19835f2d860dcf497	MITProfessionalX+SysEngxB1+3T2016	html+block		72abd9ef279c4b2fab9c72f1591c5279	Course Schedule (3 min)	396ce4f65de344c38d297d8afe6bef9b	Get Started (25 min)	28	1515	1333	182	7474	6564	910	14517.61053	12342.5772	2175.033333
3b18b315fa644bfa8fdf8e51237f55d6	MITProfessionalX+SysEngxB1+3T2016	html+block		72abd9ef279c4b2fab9c72f1591c5279	Course Schedule (3 min)	396ce4f65de344c38d297d8afe6bef9b	Get Started (25 min)	29	0	0	0	0	0	0	0	0	0
f078dba67ca54993ba5721ea153690b5	MITProfessionalX+SysEngxB1+3T2016	html+block		72abd9ef279c4b2fab9c72f1591c5279	Course Schedule (3 min)	396ce4f65de344c38d297d8afe6bef9b	Get Started (25 min)	30	0	0	0	0	0	0	0	0	0
bc22f00aef3f4f80b9b93519f203b33d	MITProfessionalX+SysEngxB1+3T2016	html+block		72abd9ef279c4b2fab9c72f1591c5279	Course Schedule (3 min)	396ce4f65de344c38d297d8afe6bef9b	Get Started (25 min)	31	0	0	0	0	0	0	0	0	0
5388e3e2233d42e99aa7b063074b665c	MITProfessionalX+SysEngxB1+3T2016	html+block		72abd9ef279c4b2fab9c72f1591c5279	Course Schedule (3 min)	396ce4f65de344c38d297d8afe6bef9b	Get Started (25 min)	33	990	891	99	1360	1192	168	2239.883333	1768.183333	471.7
499ba5f3182f44b9958d29e26403667e	MITProfessionalX+SysEngxB1+3T2016	html+block	Program Structure	72abd9ef279c4b2fab9c72f1591c5279	Course Schedule (3 min)	396ce4f65de344c38d297d8afe6bef9b	Get Started (25 min)	35	137	122	15	188	155	33	1236.65	948.4	288.25
9530c4880cf64191b915ac73a3a3b476	MITProfessionalX+SysEngxB1+3T2016	html+block		055506a2a4524dc2b1632b81b21cc811	Course Collaboration Tools (5 min)	396ce4f65de344c38d297d8afe6bef9b	Get Started (25 min)	38	1512	1335	177	5717	4991	726	8320.849339	6748.633334	1572.216006
f6989e13709447e0bf768f944ccc6113	MITProfessionalX+SysEngxB1+3T2016	html+block		055506a2a4524dc2b1632b81b21cc811	Course Collaboration Tools (5 min)	396ce4f65de344c38d297d8afe6bef9b	Get Started (25 min)	39	0	0	0	0	0	0	0	0	0
35a59bc21a06412d997abf23ad95364a	MITProfessionalX+SysEngxB1+3T2016	video+block	Piazza Tutorial Video	055506a2a4524dc2b1632b81b21cc811	Course Collaboration Tools (5 min)	396ce4f65de344c38d297d8afe6bef9b	Get Started (25 min)	40	1	0	1	2	0	2	0.366666667	0	0.366666667
71d0572a2aa646faa5e738db7de0b541	MITProfessionalX+SysEngxB1+3T2016	html+block		055506a2a4524dc2b1632b81b21cc811	Course Collaboration Tools (5 min)	396ce4f65de344c38d297d8afe6bef9b	Get Started (25 min)	41	0	0	0	0	0	0	0	0	0
46c9b6c4559b4541a025b139182abaef	MITProfessionalX+SysEngxB1+3T2016	html+block		055506a2a4524dc2b1632b81b21cc811	Course Collaboration Tools (5 min)	396ce4f65de344c38d297d8afe6bef9b	Get Started (25 min)	42	0	0	0	0	0	0	0	0	0
548db293a7174a9eab09f02063165a2a	MITProfessionalX+SysEngxB1+3T2016	html+block		055506a2a4524dc2b1632b81b21cc811	Course Collaboration Tools (5 min)	396ce4f65de344c38d297d8afe6bef9b	Get Started (25 min)	44	254	229	25	340	302	38	3070.1	2801.233333	268.8666667
cb2bb769568d49bea380e1ab069a353c	MITProfessionalX+SysEngxB1+3T2016	html+block		c6d24af81e0f4a519dccbd1950e6c55d	Who's in the Course? (2 min)	396ce4f65de344c38d297d8afe6bef9b	Get Started (25 min)	47	1476	1307	169	2780	2444	336	1363.833333	977.4	386.4333333
642509f27e614c0e8569b4ed5262ba1b	MITProfessionalX+SysEngxB1+3T2016	html+block	IFrame Tool	c6d24af81e0f4a519dccbd1950e6c55d	Who's in the Course? (2 min)	396ce4f65de344c38d297d8afe6bef9b	Get Started (25 min)	48	0	0	0	0	0	0	0	0	0
f747c52ea3a94b85bf554cf16145166f	MITProfessionalX+SysEngxB1+3T2016	html+block		d17cb798a714497c90059baf4946f9dc	Who's Teaching This Course? (4 min)	396ce4f65de344c38d297d8afe6bef9b	Get Started (25 min)	51	1468	1298	170	4078	3491	587	2135.166667	1225	910.1666667
edc6c1b4c9074554bb40adc649db3e11	MITProfessionalX+SysEngxB1+3T2016	html+block		d17cb798a714497c90059baf4946f9dc	Who's Teaching This Course? (4 min)	396ce4f65de344c38d297d8afe6bef9b	Get Started (25 min)	52	0	0	0	0	0	0	0	0	0
247773d951b34edb8541ac847d84e26b	MITProfessionalX+SysEngxB1+3T2016	html+block		d17cb798a714497c90059baf4946f9dc	Who's Teaching This Course? (4 min)	396ce4f65de344c38d297d8afe6bef9b	Get Started (25 min)	53	0	0	0	0	0	0	0	0	0
6705932fcb634fc5ba44d33ceb21d678	MITProfessionalX+SysEngxB1+3T2016	html+block		d17cb798a714497c90059baf4946f9dc	Who's Teaching This Course? (4 min)	396ce4f65de344c38d297d8afe6bef9b	Get Started (25 min)	54	0	0	0	0	0	0	0	0	0
b5d2b1c93c084f1b9349599ecbb79e44	MITProfessionalX+SysEngxB1+3T2016	html+block		d17cb798a714497c90059baf4946f9dc	Who's Teaching This Course? (4 min)	396ce4f65de344c38d297d8afe6bef9b	Get Started (25 min)	55	0	0	0	0	0	0	0	0	0
e673460d01c64845b71c086ed11432d3	MITProfessionalX+SysEngxB1+3T2016	html+block	Text	d17cb798a714497c90059baf4946f9dc	Who's Teaching This Course? (4 min)	396ce4f65de344c38d297d8afe6bef9b	Get Started (25 min)	57	1298	1155	143	1602	1392	210	1412.533333	1292.45	120.0833333
24715f0661e844e0b5dcb9b1b20df3b4	MITProfessionalX+SysEngxB1+3T2016	html+block		d17cb798a714497c90059baf4946f9dc	Who's Teaching This Course? (4 min)	396ce4f65de344c38d297d8afe6bef9b	Get Started (25 min)	58	0	0	0	0	0	0	0	0	0
cf5adb44f502474397c783368016b294	MITProfessionalX+SysEngxB1+3T2016	html+block	Text	d17cb798a714497c90059baf4946f9dc	Who's Teaching This Course? (4 min)	396ce4f65de344c38d297d8afe6bef9b	Get Started (25 min)	60	1289	1148	141	1573	1368	205	2677.483333	2452.683334	224.8
73328a32ac224e0e8680d52a02cd2816	MITProfessionalX+SysEngxB1+3T2016	html+block		d17cb798a714497c90059baf4946f9dc	Who's Teaching This Course? (4 min)	396ce4f65de344c38d297d8afe6bef9b	Get Started (25 min)	61	0	0	0	0	0	0	0	0	0
e0b716b04a2a4bb288ff9a4bda495a06	MITProfessionalX+SysEngxB1+3T2016	html+block		d17cb798a714497c90059baf4946f9dc	Who's Teaching This Course? (4 min)	396ce4f65de344c38d297d8afe6bef9b	Get Started (25 min)	62	0	0	0	0	0	0	0	0	0
69d512d260244907841e481f4a7cecc4	MITProfessionalX+SysEngxB1+3T2016	html+block		d17cb798a714497c90059baf4946f9dc	Who's Teaching This Course? (4 min)	396ce4f65de344c38d297d8afe6bef9b	Get Started (25 min)	64	56	42	14	66	47	19	82.16666667	79.1	3.066666667
ed85aa406fb54266ab80efbc3963d58e	MITProfessionalX+SysEngxB1+3T2016	html+block		d17cb798a714497c90059baf4946f9dc	Who's Teaching This Course? (4 min)	396ce4f65de344c38d297d8afe6bef9b	Get Started (25 min)	65	0	0	0	0	0	0	0	0	0
baec7057a11549a3824fc5aa2bbf6a8a	MITProfessionalX+SysEngxB1+3T2016	html+block		d17cb798a714497c90059baf4946f9dc	Who's Teaching This Course? (4 min)	396ce4f65de344c38d297d8afe6bef9b	Get Started (25 min)	66	0	0	0	0	0	0	0	0	0
8dc950a6c3bd4b7495722a4ff695b854	MITProfessionalX+SysEngxB1+3T2016	html+block		d17cb798a714497c90059baf4946f9dc	Who's Teaching This Course? (4 min)	396ce4f65de344c38d297d8afe6bef9b	Get Started (25 min)	67	0	0	0	0	0	0	0	0	0
79aaacbcd216482eb28dd6ae4d8d7510	MITProfessionalX+SysEngxB1+3T2016	html+block		d17cb798a714497c90059baf4946f9dc	Who's Teaching This Course? (4 min)	396ce4f65de344c38d297d8afe6bef9b	Get Started (25 min)	68	0	0	0	0	0	0	0	0	0
3ef697ff58ec41c884d4ab3ccd123993	MITProfessionalX+SysEngxB1+3T2016	html+block		d17cb798a714497c90059baf4946f9dc	Who's Teaching This Course? (4 min)	396ce4f65de344c38d297d8afe6bef9b	Get Started (25 min)	69	0	0	0	0	0	0	0	0	0
0ab9580b81a84f168cfb324a29f3be32	MITProfessionalX+SysEngxB1+3T2016	html+block		d17cb798a714497c90059baf4946f9dc	Who's Teaching This Course? (4 min)	396ce4f65de344c38d297d8afe6bef9b	Get Started (25 min)	70	0	0	0	0	0	0	0	0	0
8e96422a1dbc466480e5c3b3e7df5816	MITProfessionalX+SysEngxB1+3T2016	html+block		d17cb798a714497c90059baf4946f9dc	Who's Teaching This Course? (4 min)	396ce4f65de344c38d297d8afe6bef9b	Get Started (25 min)	71	0	0	0	0	0	0	0	0	0
35b388f8553d4f2f846b81c34e450aab	MITProfessionalX+SysEngxB1+3T2016	html+block		d17cb798a714497c90059baf4946f9dc	Who's Teaching This Course? (4 min)	396ce4f65de344c38d297d8afe6bef9b	Get Started (25 min)	72	0	0	0	0	0	0	0	0	0
08bf007254b34be69d40a73df30e0588	MITProfessionalX+SysEngxB1+3T2016	html+block		d17cb798a714497c90059baf4946f9dc	Who's Teaching This Course? (4 min)	396ce4f65de344c38d297d8afe6bef9b	Get Started (25 min)	73	0	0	0	0	0	0	0	0	0
4cb2e50a6da14c37afbe6813cdc28eed	MITProfessionalX+SysEngxB1+3T2016	html+block		d17cb798a714497c90059baf4946f9dc	Who's Teaching This Course? (4 min)	396ce4f65de344c38d297d8afe6bef9b	Get Started (25 min)	74	0	0	0	0	0	0	0	0	0
d7b545cd92374ae0a12e5009311aec1d	MITProfessionalX+SysEngxB1+3T2016	html+block		d17cb798a714497c90059baf4946f9dc	Who's Teaching This Course? (4 min)	396ce4f65de344c38d297d8afe6bef9b	Get Started (25 min)	75	0	0	0	0	0	0	0	0	0
ae34876bcf4d4e9ab711cf5585101869	MITProfessionalX+SysEngxB1+3T2016	html+block		d17cb798a714497c90059baf4946f9dc	Who's Teaching This Course? (4 min)	396ce4f65de344c38d297d8afe6bef9b	Get Started (25 min)	76	0	0	0	0	0	0	0	0	0
4118fbbe69d7481d8df44c908561d740	MITProfessionalX+SysEngxB1+3T2016	html+block		d17cb798a714497c90059baf4946f9dc	Who's Teaching This Course? (4 min)	396ce4f65de344c38d297d8afe6bef9b	Get Started (25 min)	77	0	0	0	0	0	0	0	0	0
6a9697bd6118441d929108687dab12be	MITProfessionalX+SysEngxB1+3T2016	html+block	Grading and Completion Criteria	5b94eaccb20c43fc8a52371b10c2b7dd	Grading and Completion Criteria (1 min)	396ce4f65de344c38d297d8afe6bef9b	Get Started (25 min)	80	1502	1325	177	3584	3154	430	5765.967879	5085.216667	680.7512121
4ee75e85ac6a44c294240df26289083d	MITProfessionalX+SysEngxB1+3T2016	html+block	Raw HTML	5b94eaccb20c43fc8a52371b10c2b7dd	Grading and Completion Criteria (1 min)	396ce4f65de344c38d297d8afe6bef9b	Get Started (25 min)	81	0	0	0	0	0	0	0	0	0
9c62aeae4a844b3d832f60b160b7ac22	MITProfessionalX+SysEngxB1+3T2016	html+block	Certificate Information and CEUs	53524161a81c499f87c38750ddf002b0	Certificate Information and CEUs (1 min)	396ce4f65de344c38d297d8afe6bef9b	Get Started (25 min)	84	1456	1294	162	2464	2177	287	3132.105414	2727.472081	404.6333333
fc3b113b1f334930aba0b7ba6447861f	MITProfessionalX+SysEngxB1+3T2016	html+block	Learning Objectives	35ce61f4f19f41189f3dfb0520cb094f	Learning Objectives and Pedagogy (2 min)	396ce4f65de344c38d297d8afe6bef9b	Get Started (25 min)	87	1437	1276	161	3648	3231	417	4015.166667	3567.283333	447.8833333
f08924d1cf084fd4ab01bcdd18e789b8	MITProfessionalX+SysEngxB1+3T2016	html+block	Pedagogy	35ce61f4f19f41189f3dfb0520cb094f	Learning Objectives and Pedagogy (2 min)	396ce4f65de344c38d297d8afe6bef9b	Get Started (25 min)	89	0	0	0	0	0	0	0	0	0
7997eab918974a3d9e52ac7539e85f19	MITProfessionalX+SysEngxB1+3T2016	html+block	Networking Sites	8b936c4387f442c1a555a577163bfe06	Social Media Groups (1 min)	396ce4f65de344c38d297d8afe6bef9b	Get Started (25 min)	92	1446	1288	158	2851	2482	369	4508.892445	3397.592445	1111.3
24b30c55447b498e8e5b18e70d9e2c91	MITProfessionalX+SysEngxB1+3T2016	html+block		8b936c4387f442c1a555a577163bfe06	Social Media Groups (1 min)	396ce4f65de344c38d297d8afe6bef9b	Get Started (25 min)	93	0	0	0	0	0	0	0	0	0
af2b2bdccb184d5196dde1d08a4437c7	MITProfessionalX+SysEngxB1+3T2016	html+block		8b936c4387f442c1a555a577163bfe06	Social Media Groups (1 min)	396ce4f65de344c38d297d8afe6bef9b	Get Started (25 min)	94	0	0	0	0	0	0	0	0	0
e882b1be70fb4de4944cbfa417e00cd1	MITProfessionalX+SysEngxB1+3T2016	html+block		e018b2ac27de4c62bdef100636a8d43b	Key Ideas (4 min)	19d52da9bee046a28e8c0a883773e86a	Week 1: Systems Thinking (3.5 hrs)	98	1517	1340	177	5400	4788	612	3074.966667	2898.166667	176.8
39fcfd9aa1c849d6823480a2504e68b1	MITProfessionalX+SysEngxB1+3T2016	video+block	Key Ideas	e018b2ac27de4c62bdef100636a8d43b	Key Ideas (4 min)	19d52da9bee046a28e8c0a883773e86a	Week 1: Systems Thinking (3.5 hrs)	99	1244	1109	135	6604	5915	689	13087.00086	11304	1783.000861
a5073a45c3cb439fb0e0ec49e0a5571e	MITProfessionalX+SysEngxB1+3T2016	html+block		e7b845bc16ef4ba08f88485983373996	Opening Activity (15 min)	19d52da9bee046a28e8c0a883773e86a	Week 1: Systems Thinking (3.5 hrs)	102	1512	1340	172	6737	5957	780	8033.8	6743.566667	1290.233333
154968f52aa746f4987684a4034ef5de	MITProfessionalX+SysEngxB1+3T2016	video+block	Opening Exercise Introduction	e7b845bc16ef4ba08f88485983373996	Opening Activity (15 min)	19d52da9bee046a28e8c0a883773e86a	Week 1: Systems Thinking (3.5 hrs)	103	1405	1263	142	5143	4576	567	6076.566667	5524.516667	552.05
de1a44dc83a4498ab66408bd2629da76	MITProfessionalX+SysEngxB1+3T2016	html+block	Step 1: Identify External Interfaces	e7b845bc16ef4ba08f88485983373996	Opening Activity (15 min)	19d52da9bee046a28e8c0a883773e86a	Week 1: Systems Thinking (3.5 hrs)	105	1382	1244	138	2175	1953	222	5592.266667	4876.25	716.0166667
242e40119ef24db5ba00e9c399bf85dc	MITProfessionalX+SysEngxB1+3T2016	html+block	Labelled Diagram	e7b845bc16ef4ba08f88485983373996	Opening Activity (15 min)	19d52da9bee046a28e8c0a883773e86a	Week 1: Systems Thinking (3.5 hrs)	107	1374	1238	136	2145	1931	214	6504.516667	5786.866666	717.65
aaff9f14dcb7438db43e83140ec943e2	MITProfessionalX+SysEngxB1+3T2016	html+block		e7b845bc16ef4ba08f88485983373996	Opening Activity (15 min)	19d52da9bee046a28e8c0a883773e86a	Week 1: Systems Thinking (3.5 hrs)	108	0	0	0	0	0	0	0	0	0
55547c56573a4e219d7651782f1abaca	MITProfessionalX+SysEngxB1+3T2016	html+block	Poll	e7b845bc16ef4ba08f88485983373996	Opening Activity (15 min)	19d52da9bee046a28e8c0a883773e86a	Week 1: Systems Thinking (3.5 hrs)	109	0	0	0	0	0	0	0	0	0
8a9d5789ec3b4628b475753b393de372	MITProfessionalX+SysEngxB1+3T2016	html+block	Poll Results	e7b845bc16ef4ba08f88485983373996	Opening Activity (15 min)	19d52da9bee046a28e8c0a883773e86a	Week 1: Systems Thinking (3.5 hrs)	110	0	0	0	0	0	0	0	0	0
a25e01e84174489980af741167956c62	MITProfessionalX+SysEngxB1+3T2016	html+block	Step 3: Choose Design Decisions	e7b845bc16ef4ba08f88485983373996	Opening Activity (15 min)	19d52da9bee046a28e8c0a883773e86a	Week 1: Systems Thinking (3.5 hrs)	112	1365	1230	135	2102	1897	205	5470.483333	4827.45	643.0333333
a0de8fbca0b549c58ef1d5e5e9c0c58d	MITProfessionalX+SysEngxB1+3T2016	html+block	Poll	e7b845bc16ef4ba08f88485983373996	Opening Activity (15 min)	19d52da9bee046a28e8c0a883773e86a	Week 1: Systems Thinking (3.5 hrs)	113	0	0	0	0	0	0	0	0	0
7b5f251e51224e119f39391d69025fd8	MITProfessionalX+SysEngxB1+3T2016	html+block	Ste 4: Make Architectural Decisions	e7b845bc16ef4ba08f88485983373996	Opening Activity (15 min)	19d52da9bee046a28e8c0a883773e86a	Week 1: Systems Thinking (3.5 hrs)	115	1363	1227	136	2005	1811	194	483.4	419.2	64.2
a2a85108e90b481a877cd51e43192622	MITProfessionalX+SysEngxB1+3T2016	html+block	Poll	e7b845bc16ef4ba08f88485983373996	Opening Activity (15 min)	19d52da9bee046a28e8c0a883773e86a	Week 1: Systems Thinking (3.5 hrs)	116	0	0	0	0	0	0	0	0	0
81bcb3daf10540d49d6f6b2b58a06de8	MITProfessionalX+SysEngxB1+3T2016	html+block		e7b845bc16ef4ba08f88485983373996	Opening Activity (15 min)	19d52da9bee046a28e8c0a883773e86a	Week 1: Systems Thinking (3.5 hrs)	118	180	164	16	238	202	36	129.45	109.7666667	19.68333333
7e8571ae740f409fbb52035bfc99ab1d	MITProfessionalX+SysEngxB1+3T2016	html+block		e7b845bc16ef4ba08f88485983373996	Opening Activity (15 min)	19d52da9bee046a28e8c0a883773e86a	Week 1: Systems Thinking (3.5 hrs)	119	0	0	0	0	0	0	0	0	0
97728a9681f24e31b2ee8a4d920d8a28	MITProfessionalX+SysEngxB1+3T2016	html+block		e7b845bc16ef4ba08f88485983373996	Opening Activity (15 min)	19d52da9bee046a28e8c0a883773e86a	Week 1: Systems Thinking (3.5 hrs)	120	0	0	0	0	0	0	0	0	0
255d3556e74e4e91ab63d46a4a5bd941	MITProfessionalX+SysEngxB1+3T2016	html+block		e7b845bc16ef4ba08f88485983373996	Opening Activity (15 min)	19d52da9bee046a28e8c0a883773e86a	Week 1: Systems Thinking (3.5 hrs)	121	0	0	0	0	0	0	0	0	0
6b9244e996f64f59ba3b27d11ad0edcc	MITProfessionalX+SysEngxB1+3T2016	video+block	Activity Wrap Up	e7b845bc16ef4ba08f88485983373996	Opening Activity (15 min)	19d52da9bee046a28e8c0a883773e86a	Week 1: Systems Thinking (3.5 hrs)	122	1233	1122	111	4858	4437	421	6195.25	5597.283333	597.9666667
e6c33c6328d84fd89b3505745f0f4bb8	MITProfessionalX+SysEngxB1+3T2016	html+block	Concluding Remarks	e7b845bc16ef4ba08f88485983373996	Opening Activity (15 min)	19d52da9bee046a28e8c0a883773e86a	Week 1: Systems Thinking (3.5 hrs)	123	0	0	0	0	0	0	0	0	0
840a910549fe4f33a71e595d1bc4f48a	MITProfessionalX+SysEngxB1+3T2016	html+block		d68e7fd578df4f4cbab5dd41e23382f1	Defining Systems Thinking (15 min)	19d52da9bee046a28e8c0a883773e86a	Week 1: Systems Thinking (3.5 hrs)	126	1499	1334	165	7208	6410	798	3283.95	2745.5	538.45
4d6a66d91f6748b5867c25560d12d638	MITProfessionalX+SysEngxB1+3T2016	html+block	Poll	d68e7fd578df4f4cbab5dd41e23382f1	Defining Systems Thinking (15 min)	19d52da9bee046a28e8c0a883773e86a	Week 1: Systems Thinking (3.5 hrs)	127	0	0	0	0	0	0	0	0	0
7695df97812f408a97e397de41436365	MITProfessionalX+SysEngxB1+3T2016	html+block	Share Your Definition	d68e7fd578df4f4cbab5dd41e23382f1	Defining Systems Thinking (15 min)	19d52da9bee046a28e8c0a883773e86a	Week 1: Systems Thinking (3.5 hrs)	128	0	0	0	0	0	0	0	0	0
259886e966964088a9bc75009982e29d	MITProfessionalX+SysEngxB1+3T2016	html+block		d68e7fd578df4f4cbab5dd41e23382f1	Defining Systems Thinking (15 min)	19d52da9bee046a28e8c0a883773e86a	Week 1: Systems Thinking (3.5 hrs)	130	220	197	23	366	304	62	327.0333333	253.1833333	73.85
3fee9afa5820484385138b2d8aa09e53	MITProfessionalX+SysEngxB1+3T2016	video+block	What Is Systems Thinking?	d68e7fd578df4f4cbab5dd41e23382f1	Defining Systems Thinking (15 min)	19d52da9bee046a28e8c0a883773e86a	Week 1: Systems Thinking (3.5 hrs)	131	1341	1206	135	8924	8071	853	14376.88333	12904.76667	1472.116667
2067a743a98d4ee69dea713d14b1614a	MITProfessionalX+SysEngxB1+3T2016	html+block	Definitions and Keywords	d68e7fd578df4f4cbab5dd41e23382f1	Defining Systems Thinking (15 min)	19d52da9bee046a28e8c0a883773e86a	Week 1: Systems Thinking (3.5 hrs)	132	0	0	0	0	0	0	0	0	0
386dad2529e7493688b90223d6630276	MITProfessionalX+SysEngxB1+3T2016	html+block		d68e7fd578df4f4cbab5dd41e23382f1	Defining Systems Thinking (15 min)	19d52da9bee046a28e8c0a883773e86a	Week 1: Systems Thinking (3.5 hrs)	133	0	0	0	0	0	0	0	0	0
a8232b9abf824f13a41604d13c314f40	MITProfessionalX+SysEngxB1+3T2016	problem+block	Question #1	d68e7fd578df4f4cbab5dd41e23382f1	Defining Systems Thinking (15 min)	19d52da9bee046a28e8c0a883773e86a	Week 1: Systems Thinking (3.5 hrs)	134	1371	1245	126	3177	2904	273	906.6166667	832.1166667	74.5
6a7535c6c6014abfa310e2b496c44b46	MITProfessionalX+SysEngxB1+3T2016	problem+block	Question #2	d68e7fd578df4f4cbab5dd41e23382f1	Defining Systems Thinking (15 min)	19d52da9bee046a28e8c0a883773e86a	Week 1: Systems Thinking (3.5 hrs)	135	1370	1244	126	3835	3504	331	1390.966667	1291.366666	99.6
6f25165a045e4699879b6555edb9b46d	MITProfessionalX+SysEngxB1+3T2016	problem+block	Question #3	d68e7fd578df4f4cbab5dd41e23382f1	Defining Systems Thinking (15 min)	19d52da9bee046a28e8c0a883773e86a	Week 1: Systems Thinking (3.5 hrs)	136	1372	1246	126	5009	4578	431	1578.283333	1477.5	100.7833333
34f97c1b78ab460b8fca4915f925e146	MITProfessionalX+SysEngxB1+3T2016	html+block		f87e7e6f094e49f38d2dd9196d5370fb	Systems and Emergence (20 min)	19d52da9bee046a28e8c0a883773e86a	Week 1: Systems Thinking (3.5 hrs)	139	1498	1343	155	8092	7356	736	15022.45	13527.36667	1495.083333
4d4c82ce9995483493e126c061dffc77	MITProfessionalX+SysEngxB1+3T2016	video+block	Emergence Examples	f87e7e6f094e49f38d2dd9196d5370fb	Systems and Emergence (20 min)	19d52da9bee046a28e8c0a883773e86a	Week 1: Systems Thinking (3.5 hrs)	140	1401	1265	136	7539	6757	782	14758.66667	13260.8	1497.866667
94a485f6eee14057ad43a2b9256e0e5d	MITProfessionalX+SysEngxB1+3T2016	html+block	Definitions and Key Words	f87e7e6f094e49f38d2dd9196d5370fb	Systems and Emergence (20 min)	19d52da9bee046a28e8c0a883773e86a	Week 1: Systems Thinking (3.5 hrs)	141	0	0	0	0	0	0	0	0	0
f3370d882db44cd6baa56ec4f3ffe95d	MITProfessionalX+SysEngxB1+3T2016	html+block		f87e7e6f094e49f38d2dd9196d5370fb	Systems and Emergence (20 min)	19d52da9bee046a28e8c0a883773e86a	Week 1: Systems Thinking (3.5 hrs)	142	0	0	0	0	0	0	0	0	0
07cf32d5d5c34c5bbe749143b118c70f	MITProfessionalX+SysEngxB1+3T2016	problem+block	Question #1	f87e7e6f094e49f38d2dd9196d5370fb	Systems and Emergence (20 min)	19d52da9bee046a28e8c0a883773e86a	Week 1: Systems Thinking (3.5 hrs)	143	1397	1270	127	2276	2066	210	1404.383333	1243.4	160.9833333
8fdbf374ec1444f6b085dd7ab2f4934d	MITProfessionalX+SysEngxB1+3T2016	problem+block	Question #2	f87e7e6f094e49f38d2dd9196d5370fb	Systems and Emergence (20 min)	19d52da9bee046a28e8c0a883773e86a	Week 1: Systems Thinking (3.5 hrs)	144	1398	1272	126	3008	2724	284	1154.133333	1047.033333	107.1
fca3fa9dc2ee41ae8fe2b6dec5e32f48	MITProfessionalX+SysEngxB1+3T2016	problem+block	Question #3	f87e7e6f094e49f38d2dd9196d5370fb	Systems and Emergence (20 min)	19d52da9bee046a28e8c0a883773e86a	Week 1: Systems Thinking (3.5 hrs)	145	1404	1280	124	4713	4310	403	1622.45	1514.766667	107.6833333
87898d649e254a82b3d69e018e2de495	MITProfessionalX+SysEngxB1+3T2016	html+block		f87e7e6f094e49f38d2dd9196d5370fb	Systems and Emergence (20 min)	19d52da9bee046a28e8c0a883773e86a	Week 1: Systems Thinking (3.5 hrs)	147	408	382	26	691	640	51	107.15	79.31666666	27.83333333
4902df8434d04906bf098152903df315	MITProfessionalX+SysEngxB1+3T2016	html+block	Emergence Activity	f87e7e6f094e49f38d2dd9196d5370fb	Systems and Emergence (20 min)	19d52da9bee046a28e8c0a883773e86a	Week 1: Systems Thinking (3.5 hrs)	148	0	0	0	0	0	0	0	0	0
dc0e8d2ab3914856bbb259514fb86f9b	MITProfessionalX+SysEngxB1+3T2016	html+block	Circuit Board	f87e7e6f094e49f38d2dd9196d5370fb	Systems and Emergence (20 min)	19d52da9bee046a28e8c0a883773e86a	Week 1: Systems Thinking (3.5 hrs)	149	0	0	0	0	0	0	0	0	0
f1c7638454664a9cb18ec249f65c4a23	MITProfessionalX+SysEngxB1+3T2016	word_cloud+block	Circuit Board Emergence Word Cloud	f87e7e6f094e49f38d2dd9196d5370fb	Systems and Emergence (20 min)	19d52da9bee046a28e8c0a883773e86a	Week 1: Systems Thinking (3.5 hrs)	150	0	0	0	0	0	0	0	0	0
9939babbe3be4da59e366d2d0cdff0f2	MITProfessionalX+SysEngxB1+3T2016	html+block	Motorcycle	f87e7e6f094e49f38d2dd9196d5370fb	Systems and Emergence (20 min)	19d52da9bee046a28e8c0a883773e86a	Week 1: Systems Thinking (3.5 hrs)	151	0	0	0	0	0	0	0	0	0
ec4d15d4fd934d2ab2636c95f5185abe	MITProfessionalX+SysEngxB1+3T2016	word_cloud+block	Motorcycle Emergence Word Cloud	f87e7e6f094e49f38d2dd9196d5370fb	Systems and Emergence (20 min)	19d52da9bee046a28e8c0a883773e86a	Week 1: Systems Thinking (3.5 hrs)	152	0	0	0	0	0	0	0	0	0
d4eec21fd3de45dc9f073f6e8eebdcdb	MITProfessionalX+SysEngxB1+3T2016	html+block	Bees	f87e7e6f094e49f38d2dd9196d5370fb	Systems and Emergence (20 min)	19d52da9bee046a28e8c0a883773e86a	Week 1: Systems Thinking (3.5 hrs)	153	0	0	0	0	0	0	0	0	0
92483c527d3f44a6afd5ee22ddf02efd	MITProfessionalX+SysEngxB1+3T2016	word_cloud+block	Bees Emergence Word Cloud	f87e7e6f094e49f38d2dd9196d5370fb	Systems and Emergence (20 min)	19d52da9bee046a28e8c0a883773e86a	Week 1: Systems Thinking (3.5 hrs)	154	0	0	0	0	0	0	0	0	0
ed03f8c0959945f186d6a89bd09ee826	MITProfessionalX+SysEngxB1+3T2016	html+block		f87e7e6f094e49f38d2dd9196d5370fb	Systems and Emergence (20 min)	19d52da9bee046a28e8c0a883773e86a	Week 1: Systems Thinking (3.5 hrs)	155	0	0	0	0	0	0	0	0	0
cfa22a7398b6404f957ff438f10e3002	MITProfessionalX+SysEngxB1+3T2016	html+block	Discussion Prompt	f87e7e6f094e49f38d2dd9196d5370fb	Systems and Emergence (20 min)	19d52da9bee046a28e8c0a883773e86a	Week 1: Systems Thinking (3.5 hrs)	156	0	0	0	0	0	0	0	0	0
7f3f8d1f13564ceb9b24431a502d779a	MITProfessionalX+SysEngxB1+3T2016	html+block		c0b1e995f6de4668817461370e59aa93	Four Tasks of Systems Thinking (30 min)	19d52da9bee046a28e8c0a883773e86a	Week 1: Systems Thinking (3.5 hrs)	159	1487	1337	150	8595	7774	821	13571.47178	12043.28333	1528.188446
c942db4eac104c26a7f8a160945ef2ab	MITProfessionalX+SysEngxB1+3T2016	video+block	The Four Tasks of Systems Thinking	c0b1e995f6de4668817461370e59aa93	Four Tasks of Systems Thinking (30 min)	19d52da9bee046a28e8c0a883773e86a	Week 1: Systems Thinking (3.5 hrs)	160	1388	1259	129	10651	9696	955	17408.1	15557.85	1850.25
1e59ee5588fe4da68593235ff831ae52	MITProfessionalX+SysEngxB1+3T2016	html+block	Definitions and Keywords	c0b1e995f6de4668817461370e59aa93	Four Tasks of Systems Thinking (30 min)	19d52da9bee046a28e8c0a883773e86a	Week 1: Systems Thinking (3.5 hrs)	161	0	0	0	0	0	0	0	0	0
5b0458958a0b4002a381049184224400	MITProfessionalX+SysEngxB1+3T2016	html+block		c0b1e995f6de4668817461370e59aa93	Four Tasks of Systems Thinking (30 min)	19d52da9bee046a28e8c0a883773e86a	Week 1: Systems Thinking (3.5 hrs)	163	1423	1293	130	2741	2515	226	807.2833333	775.9833334	31.3
571cc5a407bf4617a981e4ca46bda076	MITProfessionalX+SysEngxB1+3T2016	html+block	Task 1: Identify the System, Form, and Function	c0b1e995f6de4668817461370e59aa93	Four Tasks of Systems Thinking (30 min)	19d52da9bee046a28e8c0a883773e86a	Week 1: Systems Thinking (3.5 hrs)	164	0	0	0	0	0	0	0	0	0
f270f12199164dfca72c5b292adc1ae4	MITProfessionalX+SysEngxB1+3T2016	html+block	Task 2: Identify System Entities, Form, Function, System Boundary, and Context	c0b1e995f6de4668817461370e59aa93	Four Tasks of Systems Thinking (30 min)	19d52da9bee046a28e8c0a883773e86a	Week 1: Systems Thinking (3.5 hrs)	165	0	0	0	0	0	0	0	0	0
8aecb16262f045c491301a8595410df2	MITProfessionalX+SysEngxB1+3T2016	html+block		c0b1e995f6de4668817461370e59aa93	Four Tasks of Systems Thinking (30 min)	19d52da9bee046a28e8c0a883773e86a	Week 1: Systems Thinking (3.5 hrs)	166	0	0	0	0	0	0	0	0	0
cb503c8ae9384f86acd41ba2a297d3da	MITProfessionalX+SysEngxB1+3T2016	problem+block	Question #1	c0b1e995f6de4668817461370e59aa93	Four Tasks of Systems Thinking (30 min)	19d52da9bee046a28e8c0a883773e86a	Week 1: Systems Thinking (3.5 hrs)	167	1389	1275	114	2227	2046	181	1237.75	1095.6	142.15
ec28bba018c84b32a1ea1d239c60beec	MITProfessionalX+SysEngxB1+3T2016	problem+block	Question #2	c0b1e995f6de4668817461370e59aa93	Four Tasks of Systems Thinking (30 min)	19d52da9bee046a28e8c0a883773e86a	Week 1: Systems Thinking (3.5 hrs)	168	1386	1273	113	2379	2179	200	583.95	530.95	53
2ecfad658ac84f949a050953afff32d9	MITProfessionalX+SysEngxB1+3T2016	problem+block	Question #3	c0b1e995f6de4668817461370e59aa93	Four Tasks of Systems Thinking (30 min)	19d52da9bee046a28e8c0a883773e86a	Week 1: Systems Thinking (3.5 hrs)	169	1386	1273	113	2124	1950	174	355.15	341.4	13.75
e89f1391d2f54124ab0495968e109c28	MITProfessionalX+SysEngxB1+3T2016	html+block		c0b1e995f6de4668817461370e59aa93	Four Tasks of Systems Thinking (30 min)	19d52da9bee046a28e8c0a883773e86a	Week 1: Systems Thinking (3.5 hrs)	171	1404	1282	122	2667	2448	219	9945.3	9056.5	888.8
b2dd3863e24e48a8ba4a40387056e154	MITProfessionalX+SysEngxB1+3T2016	video+block	Identifying Relationships, Predicting Emergence	c0b1e995f6de4668817461370e59aa93	Four Tasks of Systems Thinking (30 min)	19d52da9bee046a28e8c0a883773e86a	Week 1: Systems Thinking (3.5 hrs)	172	1315	1211	104	7671	7159	512	15977.3	14477.9	1499.4
a9f3c1ee9de24114acb5b1bb51f109a8	MITProfessionalX+SysEngxB1+3T2016	html+block	Definitions and Keywords	c0b1e995f6de4668817461370e59aa93	Four Tasks of Systems Thinking (30 min)	19d52da9bee046a28e8c0a883773e86a	Week 1: Systems Thinking (3.5 hrs)	173	0	0	0	0	0	0	0	0	0
1a38fe26f1ce4dad8731cf309933934d	MITProfessionalX+SysEngxB1+3T2016	html+block		c0b1e995f6de4668817461370e59aa93	Four Tasks of Systems Thinking (30 min)	19d52da9bee046a28e8c0a883773e86a	Week 1: Systems Thinking (3.5 hrs)	175	1395	1277	118	2597	2386	211	6937.333333	6271.933333	665.4
d823f33e493f43c3ad8243d80f5c8c04	MITProfessionalX+SysEngxB1+3T2016	html+block	Task 3 : Identify Relationships Between Entities	c0b1e995f6de4668817461370e59aa93	Four Tasks of Systems Thinking (30 min)	19d52da9bee046a28e8c0a883773e86a	Week 1: Systems Thinking (3.5 hrs)	176	0	0	0	0	0	0	0	0	0
329a6a38d8ef47e09173dad48832a518	MITProfessionalX+SysEngxB1+3T2016	html+block	Task 4: Predict Emergence	c0b1e995f6de4668817461370e59aa93	Four Tasks of Systems Thinking (30 min)	19d52da9bee046a28e8c0a883773e86a	Week 1: Systems Thinking (3.5 hrs)	177	0	0	0	0	0	0	0	0	0
2cd2942eb8484a5fb9b17b944ee29e01	MITProfessionalX+SysEngxB1+3T2016	html+block		c0b1e995f6de4668817461370e59aa93	Four Tasks of Systems Thinking (30 min)	19d52da9bee046a28e8c0a883773e86a	Week 1: Systems Thinking (3.5 hrs)	179	336	311	25	462	415	47	958.6666667	844.2166667	114.45
679eed61f745413f9a7797567c4cbeaa	MITProfessionalX+SysEngxB1+3T2016	html+block	Apply the Four Tasks of Systems Engineering	c0b1e995f6de4668817461370e59aa93	Four Tasks of Systems Thinking (30 min)	19d52da9bee046a28e8c0a883773e86a	Week 1: Systems Thinking (3.5 hrs)	180	0	0	0	0	0	0	0	0	0
dac5aab56ccf4fcaa90e555710cb21da	MITProfessionalX+SysEngxB1+3T2016	problem+block	Question #1	c0b1e995f6de4668817461370e59aa93	Four Tasks of Systems Thinking (30 min)	19d52da9bee046a28e8c0a883773e86a	Week 1: Systems Thinking (3.5 hrs)	181	1354	1252	102	2044	1878	166	3633.583333	3328.616667	304.9666667
3715c81451634d3a8820b06e55e3ba49	MITProfessionalX+SysEngxB1+3T2016	drag-and-drop-v2+block		c0b1e995f6de4668817461370e59aa93	Four Tasks of Systems Thinking (30 min)	19d52da9bee046a28e8c0a883773e86a	Week 1: Systems Thinking (3.5 hrs)	182	0	0	0	0	0	0	0	0	0
ba2dbce14dcd48f295bf00a2210967f6	MITProfessionalX+SysEngxB1+3T2016	html+block	Key Entity Table	c0b1e995f6de4668817461370e59aa93	Four Tasks of Systems Thinking (30 min)	19d52da9bee046a28e8c0a883773e86a	Week 1: Systems Thinking (3.5 hrs)	183	0	0	0	0	0	0	0	0	0
adc6867c6a804fa38040d82ac4caf5a1	MITProfessionalX+SysEngxB1+3T2016	problem+block	Question #3	c0b1e995f6de4668817461370e59aa93	Four Tasks of Systems Thinking (30 min)	19d52da9bee046a28e8c0a883773e86a	Week 1: Systems Thinking (3.5 hrs)	184	1353	1252	101	2271	2093	178	432.1666667	408.8333333	23.33333333
d1c4082fdcfa48e5abcbbfb18f6e8b33	MITProfessionalX+SysEngxB1+3T2016	html+block		d40ecf47d42245589307aa667a7af1c2	Architecture and Form (40 min)	19d52da9bee046a28e8c0a883773e86a	Week 1: Systems Thinking (3.5 hrs)	187	1484	1335	149	8927	8169	758	4763.93794	4489.333333	274.604607
73d032340e644158b0fe26c2c3fedccc	MITProfessionalX+SysEngxB1+3T2016	html+block	What Does Architecture Mean to You?	d40ecf47d42245589307aa667a7af1c2	Architecture and Form (40 min)	19d52da9bee046a28e8c0a883773e86a	Week 1: Systems Thinking (3.5 hrs)	188	0	0	0	0	0	0	0	0	0
d33933250d0d4217987c8f3d78074d6f	MITProfessionalX+SysEngxB1+3T2016	html+block		d40ecf47d42245589307aa667a7af1c2	Architecture and Form (40 min)	19d52da9bee046a28e8c0a883773e86a	Week 1: Systems Thinking (3.5 hrs)	190	1417	1294	123	2519	2313	206	765.3666667	729.5166666	35.85
8c04a700311c447aab8566750f105a76	MITProfessionalX+SysEngxB1+3T2016	html+block		d40ecf47d42245589307aa667a7af1c2	Architecture and Form (40 min)	19d52da9bee046a28e8c0a883773e86a	Week 1: Systems Thinking (3.5 hrs)	191	0	0	0	0	0	0	0	0	0
14d4034a1b7045f489954c63974dc4d4	MITProfessionalX+SysEngxB1+3T2016	video+block		d40ecf47d42245589307aa667a7af1c2	Architecture and Form (40 min)	19d52da9bee046a28e8c0a883773e86a	Week 1: Systems Thinking (3.5 hrs)	192	1331	1221	110	6995	6419	576	11206.48333	10188.55	1017.933333
0b5bfaabdb0045d6886f50033fc699c4	MITProfessionalX+SysEngxB1+3T2016	html+block	Definitions and Keywords	d40ecf47d42245589307aa667a7af1c2	Architecture and Form (40 min)	19d52da9bee046a28e8c0a883773e86a	Week 1: Systems Thinking (3.5 hrs)	193	0	0	0	0	0	0	0	0	0
c1f6457af37f4d7fa9fa860dd486e013	MITProfessionalX+SysEngxB1+3T2016	html+block		d40ecf47d42245589307aa667a7af1c2	Architecture and Form (40 min)	19d52da9bee046a28e8c0a883773e86a	Week 1: Systems Thinking (3.5 hrs)	194	0	0	0	0	0	0	0	0	0
737d7da1325147f78c7fee4ff30fde4a	MITProfessionalX+SysEngxB1+3T2016	html+block	Question Diagram	d40ecf47d42245589307aa667a7af1c2	Architecture and Form (40 min)	19d52da9bee046a28e8c0a883773e86a	Week 1: Systems Thinking (3.5 hrs)	195	0	0	0	0	0	0	0	0	0
c876f8d43a144883afaf4594689a814a	MITProfessionalX+SysEngxB1+3T2016	problem+block	Question #1	d40ecf47d42245589307aa667a7af1c2	Architecture and Form (40 min)	19d52da9bee046a28e8c0a883773e86a	Week 1: Systems Thinking (3.5 hrs)	196	1362	1259	103	2204	2028	176	878.2833333	840.75	37.53333333
fda3274aa61443fea1b71dd50524ffdf	MITProfessionalX+SysEngxB1+3T2016	problem+block	Question #2	d40ecf47d42245589307aa667a7af1c2	Architecture and Form (40 min)	19d52da9bee046a28e8c0a883773e86a	Week 1: Systems Thinking (3.5 hrs)	197	1363	1260	103	2832	2610	222	473.9333333	441.6166666	32.31666667
b43ffcb7540a4b3abc44429da0d0ff56	MITProfessionalX+SysEngxB1+3T2016	problem+block	Question #3	d40ecf47d42245589307aa667a7af1c2	Architecture and Form (40 min)	19d52da9bee046a28e8c0a883773e86a	Week 1: Systems Thinking (3.5 hrs)	198	1362	1259	103	2261	2095	166	223.9333333	207.1	16.83333333
f2486bf704df4553b4fea6c9048dedaf	MITProfessionalX+SysEngxB1+3T2016	problem+block	Question #4	d40ecf47d42245589307aa667a7af1c2	Architecture and Form (40 min)	19d52da9bee046a28e8c0a883773e86a	Week 1: Systems Thinking (3.5 hrs)	199	1360	1257	103	1986	1836	150	483.1333333	410.2166667	72.91666667
612507e8e9b84791992e1b6a8b34587f	MITProfessionalX+SysEngxB1+3T2016	html+block		d40ecf47d42245589307aa667a7af1c2	Architecture and Form (40 min)	19d52da9bee046a28e8c0a883773e86a	Week 1: Systems Thinking (3.5 hrs)	201	1404	1284	120	2531	2332	199	998.4166667	901.2	97.21666667
718c9a41b74b448fbdd6c3635dff925e	MITProfessionalX+SysEngxB1+3T2016	video+block	What Is Form?	d40ecf47d42245589307aa667a7af1c2	Architecture and Form (40 min)	19d52da9bee046a28e8c0a883773e86a	Week 1: Systems Thinking (3.5 hrs)	202	1305	1204	101	7595	7045	550	17011.48333	15763.2	1248.283333
bb451765d1d149739e076366452a943d	MITProfessionalX+SysEngxB1+3T2016	html+block	Definitions and Keywords	d40ecf47d42245589307aa667a7af1c2	Architecture and Form (40 min)	19d52da9bee046a28e8c0a883773e86a	Week 1: Systems Thinking (3.5 hrs)	203	0	0	0	0	0	0	0	0	0
322598722e6143329c23ed72182fd62b	MITProfessionalX+SysEngxB1+3T2016	html+block		d40ecf47d42245589307aa667a7af1c2	Architecture and Form (40 min)	19d52da9bee046a28e8c0a883773e86a	Week 1: Systems Thinking (3.5 hrs)	204	0	0	0	0	0	0	0	0	0
ceffa2fa12d14516a031a830ea521438	MITProfessionalX+SysEngxB1+3T2016	html+block		d40ecf47d42245589307aa667a7af1c2	Architecture and Form (40 min)	19d52da9bee046a28e8c0a883773e86a	Week 1: Systems Thinking (3.5 hrs)	205	0	0	0	0	0	0	0	0	0
97777b45c5e6469d92edcdbcc56918bf	MITProfessionalX+SysEngxB1+3T2016	html+block	Raw HTML	d40ecf47d42245589307aa667a7af1c2	Architecture and Form (40 min)	19d52da9bee046a28e8c0a883773e86a	Week 1: Systems Thinking (3.5 hrs)	206	0	0	0	0	0	0	0	0	0
3d7d2c357ca64492a5b2b6b92cda9205	MITProfessionalX+SysEngxB1+3T2016	word_cloud+block	Stop Sign Word Cloud	d40ecf47d42245589307aa667a7af1c2	Architecture and Form (40 min)	19d52da9bee046a28e8c0a883773e86a	Week 1: Systems Thinking (3.5 hrs)	207	0	0	0	0	0	0	0	0	0
d82f3e7bf41c4fc4ac0992e6f6166175	MITProfessionalX+SysEngxB1+3T2016	html+block	Duplicate of 'Raw HTML'	d40ecf47d42245589307aa667a7af1c2	Architecture and Form (40 min)	19d52da9bee046a28e8c0a883773e86a	Week 1: Systems Thinking (3.5 hrs)	208	0	0	0	0	0	0	0	0	0
a5d97bdf3a4140199466298ba20407b6	MITProfessionalX+SysEngxB1+3T2016	word_cloud+block	Notepad Word Cloud	d40ecf47d42245589307aa667a7af1c2	Architecture and Form (40 min)	19d52da9bee046a28e8c0a883773e86a	Week 1: Systems Thinking (3.5 hrs)	209	0	0	0	0	0	0	0	0	0
cf7f80f31fc6483abec1936dc2082127	MITProfessionalX+SysEngxB1+3T2016	html+block		d40ecf47d42245589307aa667a7af1c2	Architecture and Form (40 min)	19d52da9bee046a28e8c0a883773e86a	Week 1: Systems Thinking (3.5 hrs)	210	0	0	0	0	0	0	0	0	0
e90b99d332da429e9c9d3b63f8ef6197	MITProfessionalX+SysEngxB1+3T2016	html+block		d40ecf47d42245589307aa667a7af1c2	Architecture and Form (40 min)	19d52da9bee046a28e8c0a883773e86a	Week 1: Systems Thinking (3.5 hrs)	212	1387	1272	115	2507	2317	190	1348.416667	1241.3	107.1166667
0e62a7eafc0e4539864fec2049c0f7f4	MITProfessionalX+SysEngxB1+3T2016	html+block		d40ecf47d42245589307aa667a7af1c2	Architecture and Form (40 min)	19d52da9bee046a28e8c0a883773e86a	Week 1: Systems Thinking (3.5 hrs)	213	0	0	0	0	0	0	0	0	0
f9e237bfd2764158b118a9dac079e4f5	MITProfessionalX+SysEngxB1+3T2016	html+block	Circuit Diagram	d40ecf47d42245589307aa667a7af1c2	Architecture and Form (40 min)	19d52da9bee046a28e8c0a883773e86a	Week 1: Systems Thinking (3.5 hrs)	214	0	0	0	0	0	0	0	0	0
4cacc150d55448bcada9d201180e45f7	MITProfessionalX+SysEngxB1+3T2016	html+block	Discussion Prompt	d40ecf47d42245589307aa667a7af1c2	Architecture and Form (40 min)	19d52da9bee046a28e8c0a883773e86a	Week 1: Systems Thinking (3.5 hrs)	215	0	0	0	0	0	0	0	0	0
1de86b8ab690487bace367e6f250b886	MITProfessionalX+SysEngxB1+3T2016	html+block		d40ecf47d42245589307aa667a7af1c2	Architecture and Form (40 min)	19d52da9bee046a28e8c0a883773e86a	Week 1: Systems Thinking (3.5 hrs)	216	0	0	0	0	0	0	0	0	0
e242d37c870545b4835c9fef133c11c8	MITProfessionalX+SysEngxB1+3T2016	video+block	Decomposing Form into Entities	d40ecf47d42245589307aa667a7af1c2	Architecture and Form (40 min)	19d52da9bee046a28e8c0a883773e86a	Week 1: Systems Thinking (3.5 hrs)	217	1280	1189	91	7856	7325	531	14984.63333	14092.15	892.4833333
439eaf10c96341d89bf3575490ba4976	MITProfessionalX+SysEngxB1+3T2016	html+block	Definitions and Keywords	d40ecf47d42245589307aa667a7af1c2	Architecture and Form (40 min)	19d52da9bee046a28e8c0a883773e86a	Week 1: Systems Thinking (3.5 hrs)	218	0	0	0	0	0	0	0	0	0
9e38a7a86e964b9593890cf91c42ed92	MITProfessionalX+SysEngxB1+3T2016	html+block		d40ecf47d42245589307aa667a7af1c2	Architecture and Form (40 min)	19d52da9bee046a28e8c0a883773e86a	Week 1: Systems Thinking (3.5 hrs)	220	383	358	25	552	513	39	163.5666667	160.15	3.416666667
39c98784f5b24f9ca7f76acd90120436	MITProfessionalX+SysEngxB1+3T2016	html+block		d40ecf47d42245589307aa667a7af1c2	Architecture and Form (40 min)	19d52da9bee046a28e8c0a883773e86a	Week 1: Systems Thinking (3.5 hrs)	221	0	0	0	0	0	0	0	0	0
ca91099547994cbfa0cd21fa4ce5aa89	MITProfessionalX+SysEngxB1+3T2016	video+block		d40ecf47d42245589307aa667a7af1c2	Architecture and Form (40 min)	19d52da9bee046a28e8c0a883773e86a	Week 1: Systems Thinking (3.5 hrs)	222	1256	1166	90	9657	9037	620	24981.5	23416.48334	1565.016667
ee863c0a0a5c4286a9e0ee84794a4271	MITProfessionalX+SysEngxB1+3T2016	html+block	Definitions and Keywords	d40ecf47d42245589307aa667a7af1c2	Architecture and Form (40 min)	19d52da9bee046a28e8c0a883773e86a	Week 1: Systems Thinking (3.5 hrs)	223	0	0	0	0	0	0	0	0	0
ab2924eb2178451aae67621614eaab71	MITProfessionalX+SysEngxB1+3T2016	html+block		d40ecf47d42245589307aa667a7af1c2	Architecture and Form (40 min)	19d52da9bee046a28e8c0a883773e86a	Week 1: Systems Thinking (3.5 hrs)	224	0	0	0	0	0	0	0	0	0
626e5a12a84d449cb0ee450c4b2fa3f4	MITProfessionalX+SysEngxB1+3T2016	html+block		d40ecf47d42245589307aa667a7af1c2	Architecture and Form (40 min)	19d52da9bee046a28e8c0a883773e86a	Week 1: Systems Thinking (3.5 hrs)	225	0	0	0	0	0	0	0	0	0
938a67d6880a40b799ec29ae39097745	MITProfessionalX+SysEngxB1+3T2016	html+block		d40ecf47d42245589307aa667a7af1c2	Architecture and Form (40 min)	19d52da9bee046a28e8c0a883773e86a	Week 1: Systems Thinking (3.5 hrs)	226	0	0	0	0	0	0	0	0	0
132a47a128d84163b578f8eb7212615a	MITProfessionalX+SysEngxB1+3T2016	problem+block	Question #1	d40ecf47d42245589307aa667a7af1c2	Architecture and Form (40 min)	19d52da9bee046a28e8c0a883773e86a	Week 1: Systems Thinking (3.5 hrs)	227	1314	1221	93	3960	3678	282	1585.416667	1483.666667	101.75
9ebfbba2465e4105825dda535960401e	MITProfessionalX+SysEngxB1+3T2016	problem+block	Question #2	d40ecf47d42245589307aa667a7af1c2	Architecture and Form (40 min)	19d52da9bee046a28e8c0a883773e86a	Week 1: Systems Thinking (3.5 hrs)	228	1315	1222	93	2325	2148	177	477.75	440.6833334	37.06666667
577dd73c85c749b0b0ae1fb2700be1eb	MITProfessionalX+SysEngxB1+3T2016	problem+block	Question #3	d40ecf47d42245589307aa667a7af1c2	Architecture and Form (40 min)	19d52da9bee046a28e8c0a883773e86a	Week 1: Systems Thinking (3.5 hrs)	229	1314	1222	92	1852	1717	135	593.55	551.65	41.9
165a6f94d97a4f6499a21a136070a550	MITProfessionalX+SysEngxB1+3T2016	problem+block	Question #4	d40ecf47d42245589307aa667a7af1c2	Architecture and Form (40 min)	19d52da9bee046a28e8c0a883773e86a	Week 1: Systems Thinking (3.5 hrs)	230	1316	1223	93	1923	1787	136	324.4833333	312.6333333	11.85
65aac4067bc348aa8eb1a9c628d5cf2b	MITProfessionalX+SysEngxB1+3T2016	html+block		7ba152d4c5d14ad58334cd352cfb2751	Graded Activity (15 min)	19d52da9bee046a28e8c0a883773e86a	Week 1: Systems Thinking (3.5 hrs)	233	1510	1351	159	6913	6355	558	3642.483333	3329.516667	312.9666667
7f74f68e429142599d0637f16c652c15	MITProfessionalX+SysEngxB1+3T2016	problem+block	Question #1	7ba152d4c5d14ad58334cd352cfb2751	Graded Activity (15 min)	19d52da9bee046a28e8c0a883773e86a	Week 1: Systems Thinking (3.5 hrs)	234	1464	1349	115	2885	2632	253	1283.75	1175.7	108.05
a4a0fb2b7f034518845dc3ffead3854e	MITProfessionalX+SysEngxB1+3T2016	problem+block	Question #2	7ba152d4c5d14ad58334cd352cfb2751	Graded Activity (15 min)	19d52da9bee046a28e8c0a883773e86a	Week 1: Systems Thinking (3.5 hrs)	235	1459	1347	112	2341	2144	197	1560.516667	1468.55	91.96666667
7a31f7717ab74f73aba8a604ea72c6d9	MITProfessionalX+SysEngxB1+3T2016	problem+block	Question #3	7ba152d4c5d14ad58334cd352cfb2751	Graded Activity (15 min)	19d52da9bee046a28e8c0a883773e86a	Week 1: Systems Thinking (3.5 hrs)	236	1456	1344	112	2870	2619	251	1431.716667	1256.5	175.2166667
6c1c96f226344ad4883dcd5daca85621	MITProfessionalX+SysEngxB1+3T2016	problem+block	Question #4	7ba152d4c5d14ad58334cd352cfb2751	Graded Activity (15 min)	19d52da9bee046a28e8c0a883773e86a	Week 1: Systems Thinking (3.5 hrs)	237	1455	1344	111	2333	2127	206	642.6833333	554.6166667	88.06666667
7136b6bba18c443b9a660a9d04a0ad22	MITProfessionalX+SysEngxB1+3T2016	problem+block	Question #5	7ba152d4c5d14ad58334cd352cfb2751	Graded Activity (15 min)	19d52da9bee046a28e8c0a883773e86a	Week 1: Systems Thinking (3.5 hrs)	238	1459	1347	112	2159	1974	185	809.3	744.8	64.5
55fef98c8f784f63841315567980e0b1	MITProfessionalX+SysEngxB1+3T2016	problem+block	Question #6	7ba152d4c5d14ad58334cd352cfb2751	Graded Activity (15 min)	19d52da9bee046a28e8c0a883773e86a	Week 1: Systems Thinking (3.5 hrs)	239	1458	1346	112	2007	1840	167	481.5333333	404.1666666	77.36666667
095ae469ec8346ae9ebb3d7f1e8aaf7f	MITProfessionalX+SysEngxB1+3T2016	problem+block	Question #7	7ba152d4c5d14ad58334cd352cfb2751	Graded Activity (15 min)	19d52da9bee046a28e8c0a883773e86a	Week 1: Systems Thinking (3.5 hrs)	240	1458	1347	111	1969	1808	161	593.65	560.6666667	32.98333333
6da06feb06a2420ba23d64acec243e58	MITProfessionalX+SysEngxB1+3T2016	problem+block	Question #8	7ba152d4c5d14ad58334cd352cfb2751	Graded Activity (15 min)	19d52da9bee046a28e8c0a883773e86a	Week 1: Systems Thinking (3.5 hrs)	241	1457	1347	110	1973	1817	156	807.2833333	735.0333333	72.25
baa192f8f93743ed9626f007022e864d	MITProfessionalX+SysEngxB1+3T2016	problem+block	Question #9	7ba152d4c5d14ad58334cd352cfb2751	Graded Activity (15 min)	19d52da9bee046a28e8c0a883773e86a	Week 1: Systems Thinking (3.5 hrs)	242	1452	1342	110	2780	2570	210	1005.7	938.1	67.6
9002c82ba7d64faaa83fc8d14fc7aa3f	MITProfessionalX+SysEngxB1+3T2016	problem+block	Question #10	7ba152d4c5d14ad58334cd352cfb2751	Graded Activity (15 min)	19d52da9bee046a28e8c0a883773e86a	Week 1: Systems Thinking (3.5 hrs)	243	1456	1346	110	2158	1993	165	652.6	612.0833333	40.51666667
5ce6b4b90df44c3391d05fa238a6c14b	MITProfessionalX+SysEngxB1+3T2016	problem+block	Question #11	7ba152d4c5d14ad58334cd352cfb2751	Graded Activity (15 min)	19d52da9bee046a28e8c0a883773e86a	Week 1: Systems Thinking (3.5 hrs)	244	1457	1346	111	2168	1986	182	700.6166667	665.35	35.26666667
0dcb125a677f45d1ad1b7d5eb8cc3d8f	MITProfessionalX+SysEngxB1+3T2016	html+block		220343c71d17417e9d9a175739851566	Project (1-1.5 hrs)	19d52da9bee046a28e8c0a883773e86a	Week 1: Systems Thinking (3.5 hrs)	247	1539	1353	186	23367	20999	2368	73008.051	65721.49236	7286.558631
27c05323f41d443e9ad5940d6113bffa	MITProfessionalX+SysEngxB1+3T2016	html+block		220343c71d17417e9d9a175739851566	Project (1-1.5 hrs)	19d52da9bee046a28e8c0a883773e86a	Week 1: Systems Thinking (3.5 hrs)	248	0	0	0	0	0	0	0	0	0
d1b5e55eeb214c8093e689cb3c4bbb75	MITProfessionalX+SysEngxB1+3T2016	html+block		220343c71d17417e9d9a175739851566	Project (1-1.5 hrs)	19d52da9bee046a28e8c0a883773e86a	Week 1: Systems Thinking (3.5 hrs)	249	0	0	0	0	0	0	0	0	0
f2659198591c4e6bbcc84e7fc4ecedc1	MITProfessionalX+SysEngxB1+3T2016	html+block		220343c71d17417e9d9a175739851566	Project (1-1.5 hrs)	19d52da9bee046a28e8c0a883773e86a	Week 1: Systems Thinking (3.5 hrs)	250	0	0	0	0	0	0	0	0	0
d659a1d9b5b641109e16f8c17a0c47f9	MITProfessionalX+SysEngxB1+3T2016	html+block		220343c71d17417e9d9a175739851566	Project (1-1.5 hrs)	19d52da9bee046a28e8c0a883773e86a	Week 1: Systems Thinking (3.5 hrs)	252	1481	1333	148	3435	3123	312	46968.44569	43256.56667	3711.879021
03d06c1a6e5f499d877c658eefa60984	MITProfessionalX+SysEngxB1+3T2016	video+block	Introduction to Course Project	220343c71d17417e9d9a175739851566	Project (1-1.5 hrs)	19d52da9bee046a28e8c0a883773e86a	Week 1: Systems Thinking (3.5 hrs)	253	1273	1165	108	3789	3436	353	4286.066667	3868.233334	417.8333333
e04a29bbcd514b16807e614e0fc59f65	MITProfessionalX+SysEngxB1+3T2016	html+block		220343c71d17417e9d9a175739851566	Project (1-1.5 hrs)	19d52da9bee046a28e8c0a883773e86a	Week 1: Systems Thinking (3.5 hrs)	255	1462	1329	133	3608	3285	323	16961.28333	15984.46667	976.8166667
65c42121d8014b999895558d581031f9	MITProfessionalX+SysEngxB1+3T2016	html+block	Instructions	220343c71d17417e9d9a175739851566	Project (1-1.5 hrs)	19d52da9bee046a28e8c0a883773e86a	Week 1: Systems Thinking (3.5 hrs)	256	0	0	0	0	0	0	0	0	0
1d576e2d43dc475fbd98dabaac79ad0e	MITProfessionalX+SysEngxB1+3T2016	html+block		220343c71d17417e9d9a175739851566	Project (1-1.5 hrs)	19d52da9bee046a28e8c0a883773e86a	Week 1: Systems Thinking (3.5 hrs)	258	879	795	84	1650	1485	165	15430.01667	14019.65	1410.366667
d28a4303d33f46189f8b7373063b4fcb	MITProfessionalX+SysEngxB1+3T2016	openassessment+block	Project Assessment: Week 1	220343c71d17417e9d9a175739851566	Project (1-1.5 hrs)	19d52da9bee046a28e8c0a883773e86a	Week 1: Systems Thinking (3.5 hrs)	259	1326	1241	85	4167	3870	297	17067.33226	15962.35	1104.982259
8301f1b1a59b4f608ed3afab0a9b2eb3	MITProfessionalX+SysEngxB1+3T2016	html+block		e5bfdd6ea52c45dab88fc03e6379f469	Key Takeaways (2 min)	19d52da9bee046a28e8c0a883773e86a	Week 1: Systems Thinking (3.5 hrs)	262	1442	1302	140	4289	3938	351	4650.35	4079.35	571
bd6322a6f3cd4e6d998751f14c79116d	MITProfessionalX+SysEngxB1+3T2016	html+block		e5bfdd6ea52c45dab88fc03e6379f469	Key Takeaways (2 min)	19d52da9bee046a28e8c0a883773e86a	Week 1: Systems Thinking (3.5 hrs)	263	0	0	0	0	0	0	0	0	0
f80bc5426ff84e1e9a3dae4d3655b738	MITProfessionalX+SysEngxB1+3T2016	html+block		55f24215b5f947d0a3753c8c05cec3f2	Key Ideas (2 min)	63fbc15b9b194b88bba0b1fa81cbb3fb	Week 2: Function and Emergence (4-5 hrs)	267	1486	1338	148	7184	6656	528	1736.7	1586.916666	149.7833333
4902b070072a457b9561d91155db7245	MITProfessionalX+SysEngxB1+3T2016	video+block	Key Ideas	55f24215b5f947d0a3753c8c05cec3f2	Key Ideas (2 min)	63fbc15b9b194b88bba0b1fa81cbb3fb	Week 2: Function and Emergence (4-5 hrs)	268	1378	1267	111	7909	7189	720	13665.54133	12288.05	1377.491325
9d8f766bd7d94388906724ecb757a2a0	MITProfessionalX+SysEngxB1+3T2016	html+block		55f24215b5f947d0a3753c8c05cec3f2	Key Ideas (2 min)	63fbc15b9b194b88bba0b1fa81cbb3fb	Week 2: Function and Emergence (4-5 hrs)	269	0	0	0	0	0	0	0	0	0
ae819cf4d7a442319b20dd75d93260e1	MITProfessionalX+SysEngxB1+3T2016	html+block		ea29a745ecc84fcc9b65465cecddf068	Product System (10 min)	63fbc15b9b194b88bba0b1fa81cbb3fb	Week 2: Function and Emergence (4-5 hrs)	272	1464	1330	134	5093	4681	412	919.6473002	731.2139669	188.4333333
656068ef68eb402ea6cbcbc1a545e0af	MITProfessionalX+SysEngxB1+3T2016	video+block	Whole Product System and System Boundary	ea29a745ecc84fcc9b65465cecddf068	Product System (10 min)	63fbc15b9b194b88bba0b1fa81cbb3fb	Week 2: Function and Emergence (4-5 hrs)	273	1377	1268	109	12568	11759	809	33885.9	31173.21667	2712.683333
63fc3043883f48e79ce8b997731e0aba	MITProfessionalX+SysEngxB1+3T2016	html+block		ea29a745ecc84fcc9b65465cecddf068	Product System (10 min)	63fbc15b9b194b88bba0b1fa81cbb3fb	Week 2: Function and Emergence (4-5 hrs)	274	0	0	0	0	0	0	0	0	0
6bc7e2fe6d1f497a850aa30c193b20fc	MITProfessionalX+SysEngxB1+3T2016	html+block		ea29a745ecc84fcc9b65465cecddf068	Product System (10 min)	63fbc15b9b194b88bba0b1fa81cbb3fb	Week 2: Function and Emergence (4-5 hrs)	275	0	0	0	0	0	0	0	0	0
f0dcc1c1218348c68b8fc43485e52696	MITProfessionalX+SysEngxB1+3T2016	html+block		ea29a745ecc84fcc9b65465cecddf068	Product System (10 min)	63fbc15b9b194b88bba0b1fa81cbb3fb	Week 2: Function and Emergence (4-5 hrs)	276	0	0	0	0	0	0	0	0	0
7b60d02e46af41a1a4b280c87529458c	MITProfessionalX+SysEngxB1+3T2016	problem+block	Question #1	ea29a745ecc84fcc9b65465cecddf068	Product System (10 min)	63fbc15b9b194b88bba0b1fa81cbb3fb	Week 2: Function and Emergence (4-5 hrs)	277	1347	1251	96	2224	2062	162	680.2666667	634.7333333	45.53333333
62c394136e7b4f93a51b8f335980552c	MITProfessionalX+SysEngxB1+3T2016	problem+block	Question #2	ea29a745ecc84fcc9b65465cecddf068	Product System (10 min)	63fbc15b9b194b88bba0b1fa81cbb3fb	Week 2: Function and Emergence (4-5 hrs)	278	1346	1249	97	3008	2785	223	970.45	938.2	32.25
1a9a4835a66940fbbafcea5399778215	MITProfessionalX+SysEngxB1+3T2016	html+block		95d2c586ba8a455b8777af052669005e	Function (15 min)	63fbc15b9b194b88bba0b1fa81cbb3fb	Week 2: Function and Emergence (4-5 hrs)	281	1450	1326	124	7565	6962	603	2081.066667	1777.416666	303.65
1f5482bfef2540b3ab68f99c93add68b	MITProfessionalX+SysEngxB1+3T2016	video+block	What is Function?	95d2c586ba8a455b8777af052669005e	Function (15 min)	63fbc15b9b194b88bba0b1fa81cbb3fb	Week 2: Function and Emergence (4-5 hrs)	282	1358	1259	99	14171	13078	1093	23029.58333	21154.55	1875.033333
47af078655354df8b5d344434a7dd2f1	MITProfessionalX+SysEngxB1+3T2016	html+block		95d2c586ba8a455b8777af052669005e	Function (15 min)	63fbc15b9b194b88bba0b1fa81cbb3fb	Week 2: Function and Emergence (4-5 hrs)	283	0	0	0	0	0	0	0	0	0
246e1104f84443b58e30bf4b0d306506	MITProfessionalX+SysEngxB1+3T2016	html+block		95d2c586ba8a455b8777af052669005e	Function (15 min)	63fbc15b9b194b88bba0b1fa81cbb3fb	Week 2: Function and Emergence (4-5 hrs)	284	0	0	0	0	0	0	0	0	0
4ee24eee72fe464a939b1f8fa93e309a	MITProfessionalX+SysEngxB1+3T2016	problem+block	Question #1	95d2c586ba8a455b8777af052669005e	Function (15 min)	63fbc15b9b194b88bba0b1fa81cbb3fb	Week 2: Function and Emergence (4-5 hrs)	285	1352	1257	95	2126	1964	162	708.3833333	590.3666666	118.0166667
716ef3abf81d4b21a62cf3502607c5cf	MITProfessionalX+SysEngxB1+3T2016	problem+block	Question #2	95d2c586ba8a455b8777af052669005e	Function (15 min)	63fbc15b9b194b88bba0b1fa81cbb3fb	Week 2: Function and Emergence (4-5 hrs)	286	1352	1258	94	2924	2732	192	784.65	741.6166666	43.03333333
7f1a148317774457aa56146869374c25	MITProfessionalX+SysEngxB1+3T2016	problem+block	Question #3	95d2c586ba8a455b8777af052669005e	Function (15 min)	63fbc15b9b194b88bba0b1fa81cbb3fb	Week 2: Function and Emergence (4-5 hrs)	287	1351	1256	95	2274	2121	153	1393.616667	1275.75	117.8666667
3a83aae9cfb64b75acd2bb68e5bac388	MITProfessionalX+SysEngxB1+3T2016	html+block	Question Diagram	95d2c586ba8a455b8777af052669005e	Function (15 min)	63fbc15b9b194b88bba0b1fa81cbb3fb	Week 2: Function and Emergence (4-5 hrs)	288	0	0	0	0	0	0	0	0	0
6db9d9e259e94242a2afa8044f503a52	MITProfessionalX+SysEngxB1+3T2016	problem+block	Question #4	95d2c586ba8a455b8777af052669005e	Function (15 min)	63fbc15b9b194b88bba0b1fa81cbb3fb	Week 2: Function and Emergence (4-5 hrs)	289	1353	1258	95	2585	2396	189	860.7833333	814.9333334	45.85
5b6bf5c7a2de4dc2bc049a3d1726311b	MITProfessionalX+SysEngxB1+3T2016	html+block		95d2c586ba8a455b8777af052669005e	Function (15 min)	63fbc15b9b194b88bba0b1fa81cbb3fb	Week 2: Function and Emergence (4-5 hrs)	291	253	234	19	441	408	33	292.0666667	225.55	66.51666667
aef55aea9b4541f7a0c84eec75a8fda9	MITProfessionalX+SysEngxB1+3T2016	html+block		95d2c586ba8a455b8777af052669005e	Function (15 min)	63fbc15b9b194b88bba0b1fa81cbb3fb	Week 2: Function and Emergence (4-5 hrs)	292	0	0	0	0	0	0	0	0	0
fcd1aadb869142f9b4d01ec5e7bec973	MITProfessionalX+SysEngxB1+3T2016	video+block		95d2c586ba8a455b8777af052669005e	Function (15 min)	63fbc15b9b194b88bba0b1fa81cbb3fb	Week 2: Function and Emergence (4-5 hrs)	293	1297	1206	91	18294	17217	1077	26010.2	24501.78334	1508.416667
e9b72240243a4fa5b41bb0985abb7dfe	MITProfessionalX+SysEngxB1+3T2016	html+block		95d2c586ba8a455b8777af052669005e	Function (15 min)	63fbc15b9b194b88bba0b1fa81cbb3fb	Week 2: Function and Emergence (4-5 hrs)	294	0	0	0	0	0	0	0	0	0
455de45eefdc42d1ae3d48497bb6af00	MITProfessionalX+SysEngxB1+3T2016	html+block		95d2c586ba8a455b8777af052669005e	Function (15 min)	63fbc15b9b194b88bba0b1fa81cbb3fb	Week 2: Function and Emergence (4-5 hrs)	295	0	0	0	0	0	0	0	0	0
7eabfa5511184f5fa73e6aef8030b5c4	MITProfessionalX+SysEngxB1+3T2016	drag-and-drop-v2+block		95d2c586ba8a455b8777af052669005e	Function (15 min)	63fbc15b9b194b88bba0b1fa81cbb3fb	Week 2: Function and Emergence (4-5 hrs)	296	0	0	0	0	0	0	0	0	0
50162634301a4f78a634e7e63e8ae1f0	MITProfessionalX+SysEngxB1+3T2016	problem+block	Question #2	95d2c586ba8a455b8777af052669005e	Function (15 min)	63fbc15b9b194b88bba0b1fa81cbb3fb	Week 2: Function and Emergence (4-5 hrs)	297	1333	1240	93	2537	2361	176	1144.516667	1027.566667	116.95
dca7bef943074e0aa9ae514c3e1eb6ed	MITProfessionalX+SysEngxB1+3T2016	problem+block	Question #3	95d2c586ba8a455b8777af052669005e	Function (15 min)	63fbc15b9b194b88bba0b1fa81cbb3fb	Week 2: Function and Emergence (4-5 hrs)	298	1325	1232	93	2895	2648	247	1085.516667	1012.85	72.66666667
fa056b71523e4a28bf74d19e9b64da85	MITProfessionalX+SysEngxB1+3T2016	problem+block	Question #4	95d2c586ba8a455b8777af052669005e	Function (15 min)	63fbc15b9b194b88bba0b1fa81cbb3fb	Week 2: Function and Emergence (4-5 hrs)	299	1331	1238	93	2871	2666	205	754.8833333	654.05	100.8333333
cb976551c0344e46b2f5943c569e8c2e	MITProfessionalX+SysEngxB1+3T2016	html+block		b4f134e6c634446ebbd4789a2da82d61	Analyzing Function (40 min)	63fbc15b9b194b88bba0b1fa81cbb3fb	Week 2: Function and Emergence (4-5 hrs)	302	1439	1318	121	8748	8108	640	16661.81667	15213.36667	1448.45
ba32ee50fb304f3880dcdfd9c488e7ad	MITProfessionalX+SysEngxB1+3T2016	video+block	Functional Analysis	b4f134e6c634446ebbd4789a2da82d61	Analyzing Function (40 min)	63fbc15b9b194b88bba0b1fa81cbb3fb	Week 2: Function and Emergence (4-5 hrs)	303	1343	1250	93	13931	13198	733	37971.9	35156.55	2815.35
c09dc266403e4cbb95c826badcb7846d	MITProfessionalX+SysEngxB1+3T2016	html+block		b4f134e6c634446ebbd4789a2da82d61	Analyzing Function (40 min)	63fbc15b9b194b88bba0b1fa81cbb3fb	Week 2: Function and Emergence (4-5 hrs)	304	0	0	0	0	0	0	0	0	0
a0b149bff00447cd9aef27dcd257d9d8	MITProfessionalX+SysEngxB1+3T2016	html+block		b4f134e6c634446ebbd4789a2da82d61	Analyzing Function (40 min)	63fbc15b9b194b88bba0b1fa81cbb3fb	Week 2: Function and Emergence (4-5 hrs)	305	0	0	0	0	0	0	0	0	0
e7e909c4eef94b7693c60b6e6cf9c679	MITProfessionalX+SysEngxB1+3T2016	html+block		b4f134e6c634446ebbd4789a2da82d61	Analyzing Function (40 min)	63fbc15b9b194b88bba0b1fa81cbb3fb	Week 2: Function and Emergence (4-5 hrs)	306	0	0	0	0	0	0	0	0	0
faa342830c3f44fea47c83aa5787ed12	MITProfessionalX+SysEngxB1+3T2016	problem+block	Question #1	b4f134e6c634446ebbd4789a2da82d61	Analyzing Function (40 min)	63fbc15b9b194b88bba0b1fa81cbb3fb	Week 2: Function and Emergence (4-5 hrs)	307	1328	1244	84	4194	3906	288	1559.083333	1426.833333	132.25
d7112eb543734174b3fdf62c77c64b15	MITProfessionalX+SysEngxB1+3T2016	problem+block	Question #2	b4f134e6c634446ebbd4789a2da82d61	Analyzing Function (40 min)	63fbc15b9b194b88bba0b1fa81cbb3fb	Week 2: Function and Emergence (4-5 hrs)	308	1325	1241	84	2462	2301	161	592.7833333	523.9	68.88333333
2562dbfb8e5948b2a771c7388d36544a	MITProfessionalX+SysEngxB1+3T2016	problem+block	Question #3	b4f134e6c634446ebbd4789a2da82d61	Analyzing Function (40 min)	63fbc15b9b194b88bba0b1fa81cbb3fb	Week 2: Function and Emergence (4-5 hrs)	309	1327	1244	83	2283	2152	131	559.8	528.5	31.3
b98ed83e7440476cb1c90b127a3f45bb	MITProfessionalX+SysEngxB1+3T2016	html+block		b4f134e6c634446ebbd4789a2da82d61	Analyzing Function (40 min)	63fbc15b9b194b88bba0b1fa81cbb3fb	Week 2: Function and Emergence (4-5 hrs)	311	1348	1257	91	2831	2638	193	1635.066667	1522.783334	112.2833333
b37d54b9ee2346a4b9ea660825fc7498	MITProfessionalX+SysEngxB1+3T2016	html+block	Text	b4f134e6c634446ebbd4789a2da82d61	Analyzing Function (40 min)	63fbc15b9b194b88bba0b1fa81cbb3fb	Week 2: Function and Emergence (4-5 hrs)	312	0	0	0	0	0	0	0	0	0
c33d8363e2c942c18e11b7c3188b10d6	MITProfessionalX+SysEngxB1+3T2016	word_cloud+block	End Product of Functional Analysis	b4f134e6c634446ebbd4789a2da82d61	Analyzing Function (40 min)	63fbc15b9b194b88bba0b1fa81cbb3fb	Week 2: Function and Emergence (4-5 hrs)	313	0	0	0	0	0	0	0	0	0
09d75f2c3f0d4d728bdea5304a7112f7	MITProfessionalX+SysEngxB1+3T2016	word_cloud+block	Tools of Functional Analysis	b4f134e6c634446ebbd4789a2da82d61	Analyzing Function (40 min)	63fbc15b9b194b88bba0b1fa81cbb3fb	Week 2: Function and Emergence (4-5 hrs)	314	0	0	0	0	0	0	0	0	0
09f29fa51a884a8ea7188901abcb158c	MITProfessionalX+SysEngxB1+3T2016	html+block		b4f134e6c634446ebbd4789a2da82d61	Analyzing Function (40 min)	63fbc15b9b194b88bba0b1fa81cbb3fb	Week 2: Function and Emergence (4-5 hrs)	315	0	0	0	0	0	0	0	0	0
19d54b7fd5a2474da7621af25c7f0f6d	MITProfessionalX+SysEngxB1+3T2016	html+block	Discussion	b4f134e6c634446ebbd4789a2da82d61	Analyzing Function (40 min)	63fbc15b9b194b88bba0b1fa81cbb3fb	Week 2: Function and Emergence (4-5 hrs)	316	0	0	0	0	0	0	0	0	0
84c09f0928014703ad8bc9fc9febda28	MITProfessionalX+SysEngxB1+3T2016	html+block		b4f134e6c634446ebbd4789a2da82d61	Analyzing Function (40 min)	63fbc15b9b194b88bba0b1fa81cbb3fb	Week 2: Function and Emergence (4-5 hrs)	318	1312	1229	83	2318	2177	141	15084.33333	14059.21667	1025.116667
3b79717222e440c1a9790d451480f300	MITProfessionalX+SysEngxB1+3T2016	video+block	Framework of Function	b4f134e6c634446ebbd4789a2da82d61	Analyzing Function (40 min)	63fbc15b9b194b88bba0b1fa81cbb3fb	Week 2: Function and Emergence (4-5 hrs)	319	1232	1161	71	7340	6925	415	21786.88333	20665.51667	1121.366667
16a9dfe0538b42298dea0f70b559aba4	MITProfessionalX+SysEngxB1+3T2016	html+block		b4f134e6c634446ebbd4789a2da82d61	Analyzing Function (40 min)	63fbc15b9b194b88bba0b1fa81cbb3fb	Week 2: Function and Emergence (4-5 hrs)	320	0	0	0	0	0	0	0	0	0
308161dd2adb41c580b98cb0f7bc1bfa	MITProfessionalX+SysEngxB1+3T2016	html+block		b4f134e6c634446ebbd4789a2da82d61	Analyzing Function (40 min)	63fbc15b9b194b88bba0b1fa81cbb3fb	Week 2: Function and Emergence (4-5 hrs)	321	0	0	0	0	0	0	0	0	0
31fa8b19813a40cfa03c91800ce6c1ca	MITProfessionalX+SysEngxB1+3T2016	html+block		b4f134e6c634446ebbd4789a2da82d61	Analyzing Function (40 min)	63fbc15b9b194b88bba0b1fa81cbb3fb	Week 2: Function and Emergence (4-5 hrs)	322	0	0	0	0	0	0	0	0	0
3e5de56dbabd4c3fac16ab53683b7a55	MITProfessionalX+SysEngxB1+3T2016	problem+block	Question #1	b4f134e6c634446ebbd4789a2da82d61	Analyzing Function (40 min)	63fbc15b9b194b88bba0b1fa81cbb3fb	Week 2: Function and Emergence (4-5 hrs)	323	1264	1195	69	3476	3277	199	2699	2534.416667	164.5833333
b43638a858614b0286436257ec1b7ec0	MITProfessionalX+SysEngxB1+3T2016	problem+block	Question #2	b4f134e6c634446ebbd4789a2da82d61	Analyzing Function (40 min)	63fbc15b9b194b88bba0b1fa81cbb3fb	Week 2: Function and Emergence (4-5 hrs)	324	1261	1192	69	3435	3226	209	1907.333333	1816.466666	90.86666667
e568ea24a489448cbb83ab241952a801	MITProfessionalX+SysEngxB1+3T2016	problem+block	Question #3	b4f134e6c634446ebbd4789a2da82d61	Analyzing Function (40 min)	63fbc15b9b194b88bba0b1fa81cbb3fb	Week 2: Function and Emergence (4-5 hrs)	325	1259	1190	69	2111	1990	121	482.7	456.9333333	25.76666667
60d6076db17d4ddcb726506e2abea695	MITProfessionalX+SysEngxB1+3T2016	html+block		b4f134e6c634446ebbd4789a2da82d61	Analyzing Function (40 min)	63fbc15b9b194b88bba0b1fa81cbb3fb	Week 2: Function and Emergence (4-5 hrs)	327	1305	1224	81	2387	2243	144	8024.666667	7409.816667	614.85
b036fcdf720e489caabab0c6def82189	MITProfessionalX+SysEngxB1+3T2016	html+block	Functional Interactions and Architecture	b4f134e6c634446ebbd4789a2da82d61	Analyzing Function (40 min)	63fbc15b9b194b88bba0b1fa81cbb3fb	Week 2: Function and Emergence (4-5 hrs)	328	0	0	0	0	0	0	0	0	0
ac4ede8d1fbc4bc0bb4dbc91a1416c6f	MITProfessionalX+SysEngxB1+3T2016	html+block		b4f134e6c634446ebbd4789a2da82d61	Analyzing Function (40 min)	63fbc15b9b194b88bba0b1fa81cbb3fb	Week 2: Function and Emergence (4-5 hrs)	330	453	430	23	660	623	37	2652.366667	2442.166667	210.2
761ed05ca44745c0bac3c36ffbea6a9d	MITProfessionalX+SysEngxB1+3T2016	drag-and-drop-v2+block		b4f134e6c634446ebbd4789a2da82d61	Analyzing Function (40 min)	63fbc15b9b194b88bba0b1fa81cbb3fb	Week 2: Function and Emergence (4-5 hrs)	331	0	0	0	0	0	0	0	0	0
2980f6f141c947c5861c2cde57befd3d	MITProfessionalX+SysEngxB1+3T2016	html+block		33e5a8597fd544ac8be86a459d8b29ea	Architecture as Form to Function Mapping (10 min)	63fbc15b9b194b88bba0b1fa81cbb3fb	Week 2: Function and Emergence (4-5 hrs)	334	1376	1284	92	4263	4028	235	909.9166667	752.5333333	157.3833333
fa15d5ea8f5a4e4fb1792f08522ef699	MITProfessionalX+SysEngxB1+3T2016	video+block	Architecture as a Mapping of Form to Function	33e5a8597fd544ac8be86a459d8b29ea	Architecture as Form to Function Mapping (10 min)	63fbc15b9b194b88bba0b1fa81cbb3fb	Week 2: Function and Emergence (4-5 hrs)	335	1269	1194	75	13916	13192	724	30893.61667	29301.56667	1592.05
900aa729694e408c95450ec3842a58dd	MITProfessionalX+SysEngxB1+3T2016	html+block		33e5a8597fd544ac8be86a459d8b29ea	Architecture as Form to Function Mapping (10 min)	63fbc15b9b194b88bba0b1fa81cbb3fb	Week 2: Function and Emergence (4-5 hrs)	336	0	0	0	0	0	0	0	0	0
8f9b023e231a4f63b8ef986cfe5435f6	MITProfessionalX+SysEngxB1+3T2016	html+block		33e5a8597fd544ac8be86a459d8b29ea	Architecture as Form to Function Mapping (10 min)	63fbc15b9b194b88bba0b1fa81cbb3fb	Week 2: Function and Emergence (4-5 hrs)	337	0	0	0	0	0	0	0	0	0
d203403ab1a64b6aaaa239fd74416444	MITProfessionalX+SysEngxB1+3T2016	html+block		33e5a8597fd544ac8be86a459d8b29ea	Architecture as Form to Function Mapping (10 min)	63fbc15b9b194b88bba0b1fa81cbb3fb	Week 2: Function and Emergence (4-5 hrs)	338	0	0	0	0	0	0	0	0	0
73add2e9d84a4794b789965c18e7ba06	MITProfessionalX+SysEngxB1+3T2016	problem+block	Question #1	33e5a8597fd544ac8be86a459d8b29ea	Architecture as Form to Function Mapping (10 min)	63fbc15b9b194b88bba0b1fa81cbb3fb	Week 2: Function and Emergence (4-5 hrs)	339	1275	1208	67	3259	3066	193	1481.85	1366.266666	115.5833333
178fe081e1bb487da0cfea6f63300e02	MITProfessionalX+SysEngxB1+3T2016	problem+block	Question #2	33e5a8597fd544ac8be86a459d8b29ea	Architecture as Form to Function Mapping (10 min)	63fbc15b9b194b88bba0b1fa81cbb3fb	Week 2: Function and Emergence (4-5 hrs)	340	1265	1201	64	3573	3386	187	886.3833333	860.6333333	25.75
fb93f406208c494c92a7be71415decb2	MITProfessionalX+SysEngxB1+3T2016	html+block		fcda6cbcf69d44b0a72a80dde15c0fa4	Documentation of Systems (20 min)	63fbc15b9b194b88bba0b1fa81cbb3fb	Week 2: Function and Emergence (4-5 hrs)	343	1361	1265	96	6443	6056	387	1685.7	1641.516666	44.18333333
7e44d902224040df97525155619a3ceb	MITProfessionalX+SysEngxB1+3T2016	html+block		fcda6cbcf69d44b0a72a80dde15c0fa4	Documentation of Systems (20 min)	63fbc15b9b194b88bba0b1fa81cbb3fb	Week 2: Function and Emergence (4-5 hrs)	344	0	0	0	0	0	0	0	0	0
c7762e5226194167b95123d9cb495d27	MITProfessionalX+SysEngxB1+3T2016	video+block	Video	fcda6cbcf69d44b0a72a80dde15c0fa4	Documentation of Systems (20 min)	63fbc15b9b194b88bba0b1fa81cbb3fb	Week 2: Function and Emergence (4-5 hrs)	345	1120	1063	57	5984	5620	364	6362.266667	6039.216666	323.05
67a640b47a514f60b7b21a518cbaf81a	MITProfessionalX+SysEngxB1+3T2016	html+block		fcda6cbcf69d44b0a72a80dde15c0fa4	Documentation of Systems (20 min)	63fbc15b9b194b88bba0b1fa81cbb3fb	Week 2: Function and Emergence (4-5 hrs)	346	0	0	0	0	0	0	0	0	0
5e228cba3ea341a4b0a3150abe4faa68	MITProfessionalX+SysEngxB1+3T2016	problem+block	Question #1	fcda6cbcf69d44b0a72a80dde15c0fa4	Documentation of Systems (20 min)	63fbc15b9b194b88bba0b1fa81cbb3fb	Week 2: Function and Emergence (4-5 hrs)	347	1256	1186	70	2981	2822	159	1020.516667	968.2333334	52.28333333
1d372f8ebe4a4a59b544d3e974642869	MITProfessionalX+SysEngxB1+3T2016	problem+block	Question #2	fcda6cbcf69d44b0a72a80dde15c0fa4	Documentation of Systems (20 min)	63fbc15b9b194b88bba0b1fa81cbb3fb	Week 2: Function and Emergence (4-5 hrs)	348	1254	1184	70	2358	2227	131	733.4833333	682.45	51.03333333
dceab9f7837e46fbaa0a7d772963543a	MITProfessionalX+SysEngxB1+3T2016	problem+block	Question #3	fcda6cbcf69d44b0a72a80dde15c0fa4	Documentation of Systems (20 min)	63fbc15b9b194b88bba0b1fa81cbb3fb	Week 2: Function and Emergence (4-5 hrs)	349	1251	1181	70	2009	1890	119	303.9833333	279.8333333	24.15
09469a4fa52b4811a061918558ab1fa2	MITProfessionalX+SysEngxB1+3T2016	problem+block	Question #4	fcda6cbcf69d44b0a72a80dde15c0fa4	Documentation of Systems (20 min)	63fbc15b9b194b88bba0b1fa81cbb3fb	Week 2: Function and Emergence (4-5 hrs)	350	1253	1183	70	1774	1673	101	311.8666667	300.6666666	11.2
60fd0729563d40d0b41f6582223a0f55	MITProfessionalX+SysEngxB1+3T2016	html+block		fcda6cbcf69d44b0a72a80dde15c0fa4	Documentation of Systems (20 min)	63fbc15b9b194b88bba0b1fa81cbb3fb	Week 2: Function and Emergence (4-5 hrs)	352	1272	1200	72	1990	1884	106	869.4833333	753.8333333	115.65
26ef7e25046941a9ab719d9c8bd2ed84	MITProfessionalX+SysEngxB1+3T2016	video+block	Examples of Documentation Languages	fcda6cbcf69d44b0a72a80dde15c0fa4	Documentation of Systems (20 min)	63fbc15b9b194b88bba0b1fa81cbb3fb	Week 2: Function and Emergence (4-5 hrs)	353	1172	1117	55	7783	7435	348	11114.48333	10652.73333	461.75
ed25b7d07bf44e5fa4dfe076a3bd9794	MITProfessionalX+SysEngxB1+3T2016	html+block		fcda6cbcf69d44b0a72a80dde15c0fa4	Documentation of Systems (20 min)	63fbc15b9b194b88bba0b1fa81cbb3fb	Week 2: Function and Emergence (4-5 hrs)	354	0	0	0	0	0	0	0	0	0
6826d1f67f134a1595dfc8ea6a9027bb	MITProfessionalX+SysEngxB1+3T2016	html+block		fcda6cbcf69d44b0a72a80dde15c0fa4	Documentation of Systems (20 min)	63fbc15b9b194b88bba0b1fa81cbb3fb	Week 2: Function and Emergence (4-5 hrs)	356	1262	1192	70	1887	1789	98	2877.316667	2635.55	241.7666667
da396049c8ea417e9b3db474815eab4f	MITProfessionalX+SysEngxB1+3T2016	video+block	Failure Modes of Documentation	fcda6cbcf69d44b0a72a80dde15c0fa4	Documentation of Systems (20 min)	63fbc15b9b194b88bba0b1fa81cbb3fb	Week 2: Function and Emergence (4-5 hrs)	357	1139	1084	55	5026	4801	225	8156.4	7669.283334	487.1166667
1a54964bf6534e60b1dd9519538d28c6	MITProfessionalX+SysEngxB1+3T2016	html+block		fcda6cbcf69d44b0a72a80dde15c0fa4	Documentation of Systems (20 min)	63fbc15b9b194b88bba0b1fa81cbb3fb	Week 2: Function and Emergence (4-5 hrs)	358	0	0	0	0	0	0	0	0	0
f05da190b76c457c88fea653a86da30a	MITProfessionalX+SysEngxB1+3T2016	html+block		fcda6cbcf69d44b0a72a80dde15c0fa4	Documentation of Systems (20 min)	63fbc15b9b194b88bba0b1fa81cbb3fb	Week 2: Function and Emergence (4-5 hrs)	359	0	0	0	0	0	0	0	0	0
f10206e782934ff3ba9c9f0a869efde3	MITProfessionalX+SysEngxB1+3T2016	problem+block	Question #1	fcda6cbcf69d44b0a72a80dde15c0fa4	Documentation of Systems (20 min)	63fbc15b9b194b88bba0b1fa81cbb3fb	Week 2: Function and Emergence (4-5 hrs)	360	1215	1159	56	3566	3419	147	1228.166667	1176.566667	51.6
f9e71850f1d44c1cbf995141e735707b	MITProfessionalX+SysEngxB1+3T2016	problem+block	Question #2	fcda6cbcf69d44b0a72a80dde15c0fa4	Documentation of Systems (20 min)	63fbc15b9b194b88bba0b1fa81cbb3fb	Week 2: Function and Emergence (4-5 hrs)	361	1211	1155	56	2171	2072	99	447.6	415.7	31.9
cdb608a2e55c40cb819fb00a2927ae70	MITProfessionalX+SysEngxB1+3T2016	html+block		fcda6cbcf69d44b0a72a80dde15c0fa4	Documentation of Systems (20 min)	63fbc15b9b194b88bba0b1fa81cbb3fb	Week 2: Function and Emergence (4-5 hrs)	363	1253	1185	68	1779	1680	99	336.3833333	329.8	6.583333333
6c2413ad9ef940828ccf2e3d29ae2eb3	MITProfessionalX+SysEngxB1+3T2016	html+block		fcda6cbcf69d44b0a72a80dde15c0fa4	Documentation of Systems (20 min)	63fbc15b9b194b88bba0b1fa81cbb3fb	Week 2: Function and Emergence (4-5 hrs)	364	0	0	0	0	0	0	0	0	0
bbdc9e6765bf434587deb7aed3027f2b	MITProfessionalX+SysEngxB1+3T2016	video+block	Reflections on Architectural Representations	fcda6cbcf69d44b0a72a80dde15c0fa4	Documentation of Systems (20 min)	63fbc15b9b194b88bba0b1fa81cbb3fb	Week 2: Function and Emergence (4-5 hrs)	366	1169	1112	57	4683	4430	253	6306.333333	5981.116666	325.2166667
87f997acfd46435180652910ac29f52d	MITProfessionalX+SysEngxB1+3T2016	html+block		6f33fec9c81f4fad8679cf09531e9580	Graded Activity (15 min)	63fbc15b9b194b88bba0b1fa81cbb3fb	Week 2: Function and Emergence (4-5 hrs)	369	1465	1351	114	4319	4021	298	2527.366667	2453.916667	73.45
7368da740bfc4688bb2f54a5a02e6ffa	MITProfessionalX+SysEngxB1+3T2016	drag-and-drop-v2+block		6f33fec9c81f4fad8679cf09531e9580	Graded Activity (15 min)	63fbc15b9b194b88bba0b1fa81cbb3fb	Week 2: Function and Emergence (4-5 hrs)	370	0	0	0	0	0	0	0	0	0
5df5aea202094831af0e6a4f58df17c4	MITProfessionalX+SysEngxB1+3T2016	drag-and-drop-v2+block		6f33fec9c81f4fad8679cf09531e9580	Graded Activity (15 min)	63fbc15b9b194b88bba0b1fa81cbb3fb	Week 2: Function and Emergence (4-5 hrs)	371	0	0	0	0	0	0	0	0	0
9065fc7ace3e461facda58fd5c471646	MITProfessionalX+SysEngxB1+3T2016	html+block		3b6556dc02c74d6a94b57f3ae275ae1e	Project (1.5 hrs)	63fbc15b9b194b88bba0b1fa81cbb3fb	Week 2: Function and Emergence (4-5 hrs)	374	1490	1353	137	14025	12964	1061	75877.95	71116.16667	4761.783333
5d5e235f7b004befac5c3096911eb358	MITProfessionalX+SysEngxB1+3T2016	html+block		3b6556dc02c74d6a94b57f3ae275ae1e	Project (1.5 hrs)	63fbc15b9b194b88bba0b1fa81cbb3fb	Week 2: Function and Emergence (4-5 hrs)	375	0	0	0	0	0	0	0	0	0
737ded609316447ea2d2936e1ac1b800	MITProfessionalX+SysEngxB1+3T2016	html+block		3b6556dc02c74d6a94b57f3ae275ae1e	Project (1.5 hrs)	63fbc15b9b194b88bba0b1fa81cbb3fb	Week 2: Function and Emergence (4-5 hrs)	376	0	0	0	0	0	0	0	0	0
71e5233e809a486b80b10eb696b5af20	MITProfessionalX+SysEngxB1+3T2016	html+block		3b6556dc02c74d6a94b57f3ae275ae1e	Project (1.5 hrs)	63fbc15b9b194b88bba0b1fa81cbb3fb	Week 2: Function and Emergence (4-5 hrs)	378	1429	1330	99	2754	2565	189	14359.3	13283.13333	1076.166667
56e0c6d27025457ab2fc4c0618fbe03e	MITProfessionalX+SysEngxB1+3T2016	html+block	Instructions	3b6556dc02c74d6a94b57f3ae275ae1e	Project (1.5 hrs)	63fbc15b9b194b88bba0b1fa81cbb3fb	Week 2: Function and Emergence (4-5 hrs)	379	0	0	0	0	0	0	0	0	0
cd767a7b0f9d41bf85ceb37d8a2eec82	MITProfessionalX+SysEngxB1+3T2016	html+block		3b6556dc02c74d6a94b57f3ae275ae1e	Project (1.5 hrs)	63fbc15b9b194b88bba0b1fa81cbb3fb	Week 2: Function and Emergence (4-5 hrs)	381	526	481	45	736	664	72	8153.883333	7458.65	695.2333333
53bdf3d948d947cd913f8d652d3520af	MITProfessionalX+SysEngxB1+3T2016	openassessment+block	Project Assessment: Week 2	3b6556dc02c74d6a94b57f3ae275ae1e	Project (1.5 hrs)	63fbc15b9b194b88bba0b1fa81cbb3fb	Week 2: Function and Emergence (4-5 hrs)	382	1279	1229	50	3673	3535	138	12854.26667	12315.81667	538.45
227b5cb49eb84438b64be62b77e4bc81	MITProfessionalX+SysEngxB1+3T2016	html+block		285b1bd66df34dc0aa50842b006ba74b	Action Plan (20 min)	63fbc15b9b194b88bba0b1fa81cbb3fb	Week 2: Function and Emergence (4-5 hrs)	385	1433	1337	96	4705	4465	240	9609.586771	8928.970104	680.6166667
bfbf039b627a45f49062c26022725bc1	MITProfessionalX+SysEngxB1+3T2016	html+block		285b1bd66df34dc0aa50842b006ba74b	Action Plan (20 min)	63fbc15b9b194b88bba0b1fa81cbb3fb	Week 2: Function and Emergence (4-5 hrs)	386	0	0	0	0	0	0	0	0	0
b69a8377142443bb86e368a58436a173	MITProfessionalX+SysEngxB1+3T2016	problem+block	Action Plan	285b1bd66df34dc0aa50842b006ba74b	Action Plan (20 min)	63fbc15b9b194b88bba0b1fa81cbb3fb	Week 2: Function and Emergence (4-5 hrs)	387	1358	1307	51	1662	1598	64	1501.15	1485.516667	15.63333333
d9033c4c0aa7403099a9388ce4f2c4c3	MITProfessionalX+SysEngxB1+3T2016	html+block		fec8d6a9faae46bab88e4249c781d01e	Key Takeaways (2 min)	63fbc15b9b194b88bba0b1fa81cbb3fb	Week 2: Function and Emergence (4-5 hrs)	390	1236	1161	75	2582	2431	151	2696.35	2614.683334	81.66666667
d68d70e0179f45049d3533bc37a23b78	MITProfessionalX+SysEngxB1+3T2016	html+block		fec8d6a9faae46bab88e4249c781d01e	Key Takeaways (2 min)	63fbc15b9b194b88bba0b1fa81cbb3fb	Week 2: Function and Emergence (4-5 hrs)	391	0	0	0	0	0	0	0	0	0
d96db65f330945598e8d97ebf159fcb3	MITProfessionalX+SysEngxB1+3T2016	html+block		982737c1e94d4c7b82e30d43a38e1da4	Key Ideas (3 min)	9eacda62cafd4592934b513fd9e254c3	Week 3: System Architecture (4-5 hrs)	395	1414	1325	89	4996	4672	324	1182.8	1068.283333	114.5166667
87fe9b543716422f932202fc550a404b	MITProfessionalX+SysEngxB1+3T2016	video+block	Key Ideas	982737c1e94d4c7b82e30d43a38e1da4	Key Ideas (3 min)	9eacda62cafd4592934b513fd9e254c3	Week 3: System Architecture (4-5 hrs)	396	1319	1253	66	7636	7280	356	14120.9	13325.01667	795.8833333
34c036ca57024184b25134d8cdaed1db	MITProfessionalX+SysEngxB1+3T2016	html+block		982737c1e94d4c7b82e30d43a38e1da4	Key Ideas (3 min)	9eacda62cafd4592934b513fd9e254c3	Week 3: System Architecture (4-5 hrs)	397	0	0	0	0	0	0	0	0	0
119d631726f94a0186328b55f4ff5f5c	MITProfessionalX+SysEngxB1+3T2016	html+block	Discussion Prompt	982737c1e94d4c7b82e30d43a38e1da4	Key Ideas (3 min)	9eacda62cafd4592934b513fd9e254c3	Week 3: System Architecture (4-5 hrs)	398	0	0	0	0	0	0	0	0	0
5638a8776e3f45008a3b6942bfa50e56	MITProfessionalX+SysEngxB1+3T2016	html+block		fc1c5fad9cc6436c8a9d6966bcde7a2b	Concept (30 min)	9eacda62cafd4592934b513fd9e254c3	Week 3: System Architecture (4-5 hrs)	401	1422	1336	86	11514	10932	582	9192.178792	8471.528792	720.65
6acf1f8fcdf545048ac8e29dd94d19e2	MITProfessionalX+SysEngxB1+3T2016	html+block	Identifying the Solution-Neutral Function	fc1c5fad9cc6436c8a9d6966bcde7a2b	Concept (30 min)	9eacda62cafd4592934b513fd9e254c3	Week 3: System Architecture (4-5 hrs)	402	0	0	0	0	0	0	0	0	0
b30056516da2490bbed71b36ec20e1af	MITProfessionalX+SysEngxB1+3T2016	video+block	Video	fc1c5fad9cc6436c8a9d6966bcde7a2b	Concept (30 min)	9eacda62cafd4592934b513fd9e254c3	Week 3: System Architecture (4-5 hrs)	403	1266	1209	57	15527	15073	454	32558.13333	31224.6	1333.533333
1bd7fdb6feb94a3995f8df5e70d71399	MITProfessionalX+SysEngxB1+3T2016	html+block	Definitions and Keywords	fc1c5fad9cc6436c8a9d6966bcde7a2b	Concept (30 min)	9eacda62cafd4592934b513fd9e254c3	Week 3: System Architecture (4-5 hrs)	404	0	0	0	0	0	0	0	0	0
544c99a9c02c4a8c84414e5038cc9dbf	MITProfessionalX+SysEngxB1+3T2016	html+block		fc1c5fad9cc6436c8a9d6966bcde7a2b	Concept (30 min)	9eacda62cafd4592934b513fd9e254c3	Week 3: System Architecture (4-5 hrs)	405	0	0	0	0	0	0	0	0	0
07137397a1ae4bcd93161931c47f2106	MITProfessionalX+SysEngxB1+3T2016	problem+block	Question #1	fc1c5fad9cc6436c8a9d6966bcde7a2b	Concept (30 min)	9eacda62cafd4592934b513fd9e254c3	Week 3: System Architecture (4-5 hrs)	406	1288	1245	43	3103	2993	110	1286.983333	1250.283334	36.7
66cc9bb3c0f142a1a456270e43076777	MITProfessionalX+SysEngxB1+3T2016	problem+block	Question #2	fc1c5fad9cc6436c8a9d6966bcde7a2b	Concept (30 min)	9eacda62cafd4592934b513fd9e254c3	Week 3: System Architecture (4-5 hrs)	407	1285	1242	43	1985	1916	69	1827.216667	1761.733333	65.48333333
ad5ecdc269b14e88bb0a67c3549c4f96	MITProfessionalX+SysEngxB1+3T2016	drag-and-drop-v2+block		fc1c5fad9cc6436c8a9d6966bcde7a2b	Concept (30 min)	9eacda62cafd4592934b513fd9e254c3	Week 3: System Architecture (4-5 hrs)	408	0	0	0	0	0	0	0	0	0
812a275e572d49e48e86960d07b12db1	MITProfessionalX+SysEngxB1+3T2016	html+block		fc1c5fad9cc6436c8a9d6966bcde7a2b	Concept (30 min)	9eacda62cafd4592934b513fd9e254c3	Week 3: System Architecture (4-5 hrs)	410	1346	1284	62	3189	3050	139	32896.65	31745.71667	1150.933333
f7f6b996a20b4083bffe379e1a882cc7	MITProfessionalX+SysEngxB1+3T2016	video+block	Concept	fc1c5fad9cc6436c8a9d6966bcde7a2b	Concept (30 min)	9eacda62cafd4592934b513fd9e254c3	Week 3: System Architecture (4-5 hrs)	411	1257	1207	50	17105	16665	440	25696.08333	24734.11666	961.9666667
c32f7bb3939748b0b5601d4594f17f52	MITProfessionalX+SysEngxB1+3T2016	html+block	Definition of Concept	fc1c5fad9cc6436c8a9d6966bcde7a2b	Concept (30 min)	9eacda62cafd4592934b513fd9e254c3	Week 3: System Architecture (4-5 hrs)	412	0	0	0	0	0	0	0	0	0
f6dee8a24a6b49c39909cc5b5bc279f4	MITProfessionalX+SysEngxB1+3T2016	html+block		fc1c5fad9cc6436c8a9d6966bcde7a2b	Concept (30 min)	9eacda62cafd4592934b513fd9e254c3	Week 3: System Architecture (4-5 hrs)	413	0	0	0	0	0	0	0	0	0
b1b89d1074644088b8e78b7ec9bd38cb	MITProfessionalX+SysEngxB1+3T2016	html+block		fc1c5fad9cc6436c8a9d6966bcde7a2b	Concept (30 min)	9eacda62cafd4592934b513fd9e254c3	Week 3: System Architecture (4-5 hrs)	414	0	0	0	0	0	0	0	0	0
13bb045f4c0842979e38dcc2146c9e7f	MITProfessionalX+SysEngxB1+3T2016	problem+block	Question #1	fc1c5fad9cc6436c8a9d6966bcde7a2b	Concept (30 min)	9eacda62cafd4592934b513fd9e254c3	Week 3: System Architecture (4-5 hrs)	415	1283	1242	41	4586	4437	149	2100.361662	2009.666667	90.69499514
ee8e9b3722bf4077a8c6eff7bf88f757	MITProfessionalX+SysEngxB1+3T2016	problem+block	Question #2	fc1c5fad9cc6436c8a9d6966bcde7a2b	Concept (30 min)	9eacda62cafd4592934b513fd9e254c3	Week 3: System Architecture (4-5 hrs)	416	1280	1241	39	3555	3442	113	654.3166667	642.2833333	12.03333333
fde50326c10142d8be7fa82ddba6acdd	MITProfessionalX+SysEngxB1+3T2016	html+block		fc1c5fad9cc6436c8a9d6966bcde7a2b	Concept (30 min)	9eacda62cafd4592934b513fd9e254c3	Week 3: System Architecture (4-5 hrs)	418	1334	1275	59	3215	3085	130	5991.633333	5776.6	215.0333333
bff18d8714d942ac9cdd0c13e7556c0d	MITProfessionalX+SysEngxB1+3T2016	html+block	Framework of Developing Concepts	fc1c5fad9cc6436c8a9d6966bcde7a2b	Concept (30 min)	9eacda62cafd4592934b513fd9e254c3	Week 3: System Architecture (4-5 hrs)	419	0	0	0	0	0	0	0	0	0
7a608024e71b44a0945a8e584d28982c	MITProfessionalX+SysEngxB1+3T2016	html+block		fc1c5fad9cc6436c8a9d6966bcde7a2b	Concept (30 min)	9eacda62cafd4592934b513fd9e254c3	Week 3: System Architecture (4-5 hrs)	421	708	682	26	1338	1290	48	7856.383333	7628.583334	227.8
165d9bf3aca74494af4a1b0bbce44abe	MITProfessionalX+SysEngxB1+3T2016	html+block	Question Diagram	fc1c5fad9cc6436c8a9d6966bcde7a2b	Concept (30 min)	9eacda62cafd4592934b513fd9e254c3	Week 3: System Architecture (4-5 hrs)	422	0	0	0	0	0	0	0	0	0
c4ec8c0e6a9e4fed88f6d895619ef31b	MITProfessionalX+SysEngxB1+3T2016	problem+block	Question #1	fc1c5fad9cc6436c8a9d6966bcde7a2b	Concept (30 min)	9eacda62cafd4592934b513fd9e254c3	Week 3: System Architecture (4-5 hrs)	423	1275	1232	43	2340	2251	89	1567.933333	1518.6	49.33333333
afc29e2817324817a96657485e23ebae	MITProfessionalX+SysEngxB1+3T2016	html+block	Activity 2	fc1c5fad9cc6436c8a9d6966bcde7a2b	Concept (30 min)	9eacda62cafd4592934b513fd9e254c3	Week 3: System Architecture (4-5 hrs)	424	0	0	0	0	0	0	0	0	0
2fadf2b01b97459bb4a32a4f74466328	MITProfessionalX+SysEngxB1+3T2016	problem+block	Question #2	fc1c5fad9cc6436c8a9d6966bcde7a2b	Concept (30 min)	9eacda62cafd4592934b513fd9e254c3	Week 3: System Architecture (4-5 hrs)	425	1270	1229	41	2015	1946	69	605.4333333	589.85	15.58333333
db11a65641a44b7ebe9143d8dd8a5d91	MITProfessionalX+SysEngxB1+3T2016	problem+block	Question #3	fc1c5fad9cc6436c8a9d6966bcde7a2b	Concept (30 min)	9eacda62cafd4592934b513fd9e254c3	Week 3: System Architecture (4-5 hrs)	426	1269	1228	41	1913	1847	66	574.8	560.1166667	14.68333333
40b8e43e1adf454da0e18eba308bd616	MITProfessionalX+SysEngxB1+3T2016	problem+block	Question #4	fc1c5fad9cc6436c8a9d6966bcde7a2b	Concept (30 min)	9eacda62cafd4592934b513fd9e254c3	Week 3: System Architecture (4-5 hrs)	427	1266	1225	41	2113	2039	74	326.2	311.8333333	14.36666667
4220489d339c459f8aad2230c7622527	MITProfessionalX+SysEngxB1+3T2016	html+block		074a451b976f43f8ad8130ac0ca39f54	Architecture and Concept (15 min)	9eacda62cafd4592934b513fd9e254c3	Week 3: System Architecture (4-5 hrs)	430	1401	1321	80	5882	5570	312	874.5166667	734.3166667	140.2
1fbb224afdd64488b331b8e3543e8a5e	MITProfessionalX+SysEngxB1+3T2016	video+block	Concept and Architecture	074a451b976f43f8ad8130ac0ca39f54	Architecture and Concept (15 min)	9eacda62cafd4592934b513fd9e254c3	Week 3: System Architecture (4-5 hrs)	431	1286	1227	59	19551	19073	478	34312.98333	33068.3	1244.683333
99991f1700414cee8cd96b888c60dd0d	MITProfessionalX+SysEngxB1+3T2016	html+block	Keywords and Definition	074a451b976f43f8ad8130ac0ca39f54	Architecture and Concept (15 min)	9eacda62cafd4592934b513fd9e254c3	Week 3: System Architecture (4-5 hrs)	432	0	0	0	0	0	0	0	0	0
20d5521786f34384bed0d011f03e76d2	MITProfessionalX+SysEngxB1+3T2016	html+block		074a451b976f43f8ad8130ac0ca39f54	Architecture and Concept (15 min)	9eacda62cafd4592934b513fd9e254c3	Week 3: System Architecture (4-5 hrs)	433	0	0	0	0	0	0	0	0	0
c90a6d6f14f34b06a5cfcf9ec13f962a	MITProfessionalX+SysEngxB1+3T2016	html+block	Discussion	074a451b976f43f8ad8130ac0ca39f54	Architecture and Concept (15 min)	9eacda62cafd4592934b513fd9e254c3	Week 3: System Architecture (4-5 hrs)	434	0	0	0	0	0	0	0	0	0
0fc89536c389409da3dd7c3b1b070e58	MITProfessionalX+SysEngxB1+3T2016	html+block		074a451b976f43f8ad8130ac0ca39f54	Architecture and Concept (15 min)	9eacda62cafd4592934b513fd9e254c3	Week 3: System Architecture (4-5 hrs)	435	0	0	0	0	0	0	0	0	0
0cfdf160219545d3ae02a78bacb6787c	MITProfessionalX+SysEngxB1+3T2016	html+block		074a451b976f43f8ad8130ac0ca39f54	Architecture and Concept (15 min)	9eacda62cafd4592934b513fd9e254c3	Week 3: System Architecture (4-5 hrs)	436	0	0	0	0	0	0	0	0	0
cec8d507231442409413cc4eab0dd655	MITProfessionalX+SysEngxB1+3T2016	html+block		074a451b976f43f8ad8130ac0ca39f54	Architecture and Concept (15 min)	9eacda62cafd4592934b513fd9e254c3	Week 3: System Architecture (4-5 hrs)	437	0	0	0	0	0	0	0	0	0
f3b49616fcdd465a93018b4614263be9	MITProfessionalX+SysEngxB1+3T2016	problem+block	Question #1	074a451b976f43f8ad8130ac0ca39f54	Architecture and Concept (15 min)	9eacda62cafd4592934b513fd9e254c3	Week 3: System Architecture (4-5 hrs)	438	1256	1219	37	4185	4056	129	1389.966667	1346	43.96666667
4237e4c532964ae78f1246ac424aaeb1	MITProfessionalX+SysEngxB1+3T2016	html+block		ad655358c57944f6bdcc3e6b07bfba48	System Architectural Decisions (30 min)	9eacda62cafd4592934b513fd9e254c3	Week 3: System Architecture (4-5 hrs)	441	1396	1321	75	9218	8787	431	13583.36667	13010.98334	572.3833333
bb315ae0dfb14c71a15689feac53b8b8	MITProfessionalX+SysEngxB1+3T2016	html+block	Architectural Decisions	ad655358c57944f6bdcc3e6b07bfba48	System Architectural Decisions (30 min)	9eacda62cafd4592934b513fd9e254c3	Week 3: System Architecture (4-5 hrs)	442	0	0	0	0	0	0	0	0	0
57d781bdda3140d49c7ee4fadff09919	MITProfessionalX+SysEngxB1+3T2016	video+block	Video	ad655358c57944f6bdcc3e6b07bfba48	System Architectural Decisions (30 min)	9eacda62cafd4592934b513fd9e254c3	Week 3: System Architecture (4-5 hrs)	443	1280	1226	54	14832	14454	378	22601.65	21899.3	702.35
3301372eb4974e619d535d3af1f6c0f6	MITProfessionalX+SysEngxB1+3T2016	html+block		ad655358c57944f6bdcc3e6b07bfba48	System Architectural Decisions (30 min)	9eacda62cafd4592934b513fd9e254c3	Week 3: System Architecture (4-5 hrs)	444	0	0	0	0	0	0	0	0	0
f8462a188b544afca241b88c10d5d07b	MITProfessionalX+SysEngxB1+3T2016	html+block		ad655358c57944f6bdcc3e6b07bfba48	System Architectural Decisions (30 min)	9eacda62cafd4592934b513fd9e254c3	Week 3: System Architecture (4-5 hrs)	445	0	0	0	0	0	0	0	0	0
50bf7fc0de9740c0988b7bc5f886a20f	MITProfessionalX+SysEngxB1+3T2016	problem+block	Question #1	ad655358c57944f6bdcc3e6b07bfba48	System Architectural Decisions (30 min)	9eacda62cafd4592934b513fd9e254c3	Week 3: System Architecture (4-5 hrs)	446	1261	1222	39	3583	3458	125	1873.95	1767.45	106.5
7635d4438595400fa0fd754fef9fc454	MITProfessionalX+SysEngxB1+3T2016	problem+block	Question #2	ad655358c57944f6bdcc3e6b07bfba48	System Architectural Decisions (30 min)	9eacda62cafd4592934b513fd9e254c3	Week 3: System Architecture (4-5 hrs)	447	1257	1219	38	4223	4087	136	1446.65	1414.1	32.55
5f290b09c6774e6fb783b1691cdded89	MITProfessionalX+SysEngxB1+3T2016	html+block		ad655358c57944f6bdcc3e6b07bfba48	System Architectural Decisions (30 min)	9eacda62cafd4592934b513fd9e254c3	Week 3: System Architecture (4-5 hrs)	449	1327	1270	57	3172	3054	118	1157.833333	1021.616667	136.2166667
55b432d81ea74046bc953aad5a33f4bb	MITProfessionalX+SysEngxB1+3T2016	ubcpi+block		ad655358c57944f6bdcc3e6b07bfba48	System Architectural Decisions (30 min)	9eacda62cafd4592934b513fd9e254c3	Week 3: System Architecture (4-5 hrs)	450	0	0	0	0	0	0	0	0	0
6aebf2df97af40d5969278b932970da6	MITProfessionalX+SysEngxB1+3T2016	html+block		ad655358c57944f6bdcc3e6b07bfba48	System Architectural Decisions (30 min)	9eacda62cafd4592934b513fd9e254c3	Week 3: System Architecture (4-5 hrs)	452	452	433	19	676	645	31	566.7166667	494.7833333	71.93333333
06064832a69944c599f1cf615a2acae3	MITProfessionalX+SysEngxB1+3T2016	video+block	Case Study: The Apollo Mission	ad655358c57944f6bdcc3e6b07bfba48	System Architectural Decisions (30 min)	9eacda62cafd4592934b513fd9e254c3	Week 3: System Architecture (4-5 hrs)	453	1217	1176	41	10531	10216	315	19304.73333	18652.93334	651.8
00d9bbe25cbc46fbb04e661adb668a72	MITProfessionalX+SysEngxB1+3T2016	html+block		ad655358c57944f6bdcc3e6b07bfba48	System Architectural Decisions (30 min)	9eacda62cafd4592934b513fd9e254c3	Week 3: System Architecture (4-5 hrs)	454	0	0	0	0	0	0	0	0	0
09f5b598d7ba49d0816265b9cc2ed13a	MITProfessionalX+SysEngxB1+3T2016	html+block		ad655358c57944f6bdcc3e6b07bfba48	System Architectural Decisions (30 min)	9eacda62cafd4592934b513fd9e254c3	Week 3: System Architecture (4-5 hrs)	455	0	0	0	0	0	0	0	0	0
51838e421206465fac7979749047c583	MITProfessionalX+SysEngxB1+3T2016	html+block		ad655358c57944f6bdcc3e6b07bfba48	System Architectural Decisions (30 min)	9eacda62cafd4592934b513fd9e254c3	Week 3: System Architecture (4-5 hrs)	456	0	0	0	0	0	0	0	0	0
d1db4e72c5e640d7a5456ddf881dd9af	MITProfessionalX+SysEngxB1+3T2016	html+block	Discussion	ad655358c57944f6bdcc3e6b07bfba48	System Architectural Decisions (30 min)	9eacda62cafd4592934b513fd9e254c3	Week 3: System Architecture (4-5 hrs)	457	0	0	0	0	0	0	0	0	0
60affe78d1444e429158af83a8748fc7	MITProfessionalX+SysEngxB1+3T2016	html+block		4a4c6009dd3c48a289d6a742fd40821b	Graded Activity (15 min)	9eacda62cafd4592934b513fd9e254c3	Week 3: System Architecture (4-5 hrs)	460	1438	1353	85	6234	5947	287	4814.766667	4552.9	261.8666667
eb47cfca2be740559a58555a5e53a865	MITProfessionalX+SysEngxB1+3T2016	html+block	Problem Diagram	4a4c6009dd3c48a289d6a742fd40821b	Graded Activity (15 min)	9eacda62cafd4592934b513fd9e254c3	Week 3: System Architecture (4-5 hrs)	461	0	0	0	0	0	0	0	0	0
3e43da38d18a412da7aa838d3088e5a3	MITProfessionalX+SysEngxB1+3T2016	problem+block	Question #1	4a4c6009dd3c48a289d6a742fd40821b	Graded Activity (15 min)	9eacda62cafd4592934b513fd9e254c3	Week 3: System Architecture (4-5 hrs)	462	1407	1349	58	2948	2825	123	5583	5158.7	424.3
05facb69e793499490f1cf36d13ef5bf	MITProfessionalX+SysEngxB1+3T2016	drag-and-drop-v2+block		4a4c6009dd3c48a289d6a742fd40821b	Graded Activity (15 min)	9eacda62cafd4592934b513fd9e254c3	Week 3: System Architecture (4-5 hrs)	463	0	0	0	0	0	0	0	0	0
de0ebdd0736b43a3877c965b89062e51	MITProfessionalX+SysEngxB1+3T2016	problem+block	Question #3	4a4c6009dd3c48a289d6a742fd40821b	Graded Activity (15 min)	9eacda62cafd4592934b513fd9e254c3	Week 3: System Architecture (4-5 hrs)	464	1409	1350	59	3491	3339	152	2699.483333	2604.733334	94.75
ef36ad51537145c78529fcf9972bbe20	MITProfessionalX+SysEngxB1+3T2016	html+block	Question Diagram	4a4c6009dd3c48a289d6a742fd40821b	Graded Activity (15 min)	9eacda62cafd4592934b513fd9e254c3	Week 3: System Architecture (4-5 hrs)	465	0	0	0	0	0	0	0	0	0
4424c222bcfb41db9e66970ab9ae9580	MITProfessionalX+SysEngxB1+3T2016	problem+block	Question #4	4a4c6009dd3c48a289d6a742fd40821b	Graded Activity (15 min)	9eacda62cafd4592934b513fd9e254c3	Week 3: System Architecture (4-5 hrs)	466	1407	1352	55	3336	3201	135	1848.716667	1807.783334	40.93333333
cbbf9086a80f43358a75aca5e2782446	MITProfessionalX+SysEngxB1+3T2016	html+block	Question Diagram	4a4c6009dd3c48a289d6a742fd40821b	Graded Activity (15 min)	9eacda62cafd4592934b513fd9e254c3	Week 3: System Architecture (4-5 hrs)	467	0	0	0	0	0	0	0	0	0
19ea1a021ebd4be6920e711f9dad06c7	MITProfessionalX+SysEngxB1+3T2016	problem+block	Question #5	4a4c6009dd3c48a289d6a742fd40821b	Graded Activity (15 min)	9eacda62cafd4592934b513fd9e254c3	Week 3: System Architecture (4-5 hrs)	468	1407	1350	57	4199	4058	141	1937.333333	1902.433333	34.9
d528aa6e7a564da393a97b784c4dbd1e	MITProfessionalX+SysEngxB1+3T2016	html+block		bc954c1de7f04eea9665df94d4a19ff1	Project (1.5 hrs)	9eacda62cafd4592934b513fd9e254c3	Week 3: System Architecture (4-5 hrs)	471	1457	1353	104	19525	18655	870	77545.32174	73956.79261	3588.529127
c9bf08c362814932ad7b9af8ef5d9d97	MITProfessionalX+SysEngxB1+3T2016	html+block		bc954c1de7f04eea9665df94d4a19ff1	Project (1.5 hrs)	9eacda62cafd4592934b513fd9e254c3	Week 3: System Architecture (4-5 hrs)	472	0	0	0	0	0	0	0	0	0
14a71be1ff184dea97740de0a22fef7d	MITProfessionalX+SysEngxB1+3T2016	html+block		bc954c1de7f04eea9665df94d4a19ff1	Project (1.5 hrs)	9eacda62cafd4592934b513fd9e254c3	Week 3: System Architecture (4-5 hrs)	474	1414	1342	72	3425	3269	156	17386.96667	16187.3	1199.666667
b49197b682be4eeb8ac6b52a435b8b75	MITProfessionalX+SysEngxB1+3T2016	html+block		bc954c1de7f04eea9665df94d4a19ff1	Project (1.5 hrs)	9eacda62cafd4592934b513fd9e254c3	Week 3: System Architecture (4-5 hrs)	475	0	0	0	0	0	0	0	0	0
7705d83b1e71406781088d3a8894e685	MITProfessionalX+SysEngxB1+3T2016	html+block		bc954c1de7f04eea9665df94d4a19ff1	Project (1.5 hrs)	9eacda62cafd4592934b513fd9e254c3	Week 3: System Architecture (4-5 hrs)	477	704	670	34	1223	1163	60	10412.58333	9981.65	430.9333333
1dc7cc7c49e3494788049d2338a4892d	MITProfessionalX+SysEngxB1+3T2016	openassessment+block	Project Assessment: Week 3	bc954c1de7f04eea9665df94d4a19ff1	Project (1.5 hrs)	9eacda62cafd4592934b513fd9e254c3	Week 3: System Architecture (4-5 hrs)	478	1330	1297	33	18125	17812	313	80296.10634	79455.33333	840.7730096
ae2bedb9622941f4bdf0f1f29e9982cc	MITProfessionalX+SysEngxB1+3T2016	html+block		85f8a064f43c45fc9a416c3e4e817175	Key Takeaways (2 min)	9eacda62cafd4592934b513fd9e254c3	Week 3: System Architecture (4-5 hrs)	481	1325	1271	54	4640	4482	158	4993.416667	4642.133333	351.2833333
db463d17eaa2479283c7be65e328600a	MITProfessionalX+SysEngxB1+3T2016	html+block		85f8a064f43c45fc9a416c3e4e817175	Key Takeaways (2 min)	9eacda62cafd4592934b513fd9e254c3	Week 3: System Architecture (4-5 hrs)	482	0	0	0	0	0	0	0	0	0
a0d0d3dd670f4fdaa2b5f133c1a84a14	MITProfessionalX+SysEngxB1+3T2016	html+block		3abc57d455a842a9925a139c02801d6e	Key Ideas (1 min)	16ff74448fa34af2a1c080c99d4e844c	Week 4: Modeling with DSMs and Modularization (4-5 hours)	486	1348	1296	52	4199	4074	125	789.8166667	780.25	9.566666667
df4a8a301e2f4e629b582fa59496f8f7	MITProfessionalX+SysEngxB1+3T2016	video+block	Key Ideas	3abc57d455a842a9925a139c02801d6e	Key Ideas (1 min)	16ff74448fa34af2a1c080c99d4e844c	Week 4: Modeling with DSMs and Modularization (4-5 hours)	487	1205	1167	38	6071	5912	159	5596.45	5460.35	136.1
3eae09e016ff48e4b02832cff8f36c89	MITProfessionalX+SysEngxB1+3T2016	html+block		5a4543196a9a4c7bae6034b638064230	Design Structure Matrix Modeling (50 min)	16ff74448fa34af2a1c080c99d4e844c	Week 4: Modeling with DSMs and Modularization (4-5 hours)	490	1360	1307	53	8680	8378	302	6864.116667	6326.666667	537.45
75268fbb4a4b489b902e33f7267528d0	MITProfessionalX+SysEngxB1+3T2016	video+block	Design Structure Matrix	5a4543196a9a4c7bae6034b638064230	Design Structure Matrix Modeling (50 min)	16ff74448fa34af2a1c080c99d4e844c	Week 4: Modeling with DSMs and Modularization (4-5 hours)	491	1264	1226	38	16914	16545	369	35899.66667	34955.3	944.3666667
5d9778b8e6214e309d2f0636e0c8f4ba	MITProfessionalX+SysEngxB1+3T2016	html+block		5a4543196a9a4c7bae6034b638064230	Design Structure Matrix Modeling (50 min)	16ff74448fa34af2a1c080c99d4e844c	Week 4: Modeling with DSMs and Modularization (4-5 hours)	492	0	0	0	0	0	0	0	0	0
8825c3a133f34ae1a1ea019f3ac00b24	MITProfessionalX+SysEngxB1+3T2016	html+block		5a4543196a9a4c7bae6034b638064230	Design Structure Matrix Modeling (50 min)	16ff74448fa34af2a1c080c99d4e844c	Week 4: Modeling with DSMs and Modularization (4-5 hours)	493	0	0	0	0	0	0	0	0	0
7c0f976ef4154154aaf26d22e1f3b6c5	MITProfessionalX+SysEngxB1+3T2016	html+block		5a4543196a9a4c7bae6034b638064230	Design Structure Matrix Modeling (50 min)	16ff74448fa34af2a1c080c99d4e844c	Week 4: Modeling with DSMs and Modularization (4-5 hours)	494	0	0	0	0	0	0	0	0	0
97992856c7194a6d8929111f68a85c50	MITProfessionalX+SysEngxB1+3T2016	html+block		5a4543196a9a4c7bae6034b638064230	Design Structure Matrix Modeling (50 min)	16ff74448fa34af2a1c080c99d4e844c	Week 4: Modeling with DSMs and Modularization (4-5 hours)	495	0	0	0	0	0	0	0	0	0
a588752885ca46f7964b7ab44b0b0b52	MITProfessionalX+SysEngxB1+3T2016	problem+block	Question #1	5a4543196a9a4c7bae6034b638064230	Design Structure Matrix Modeling (50 min)	16ff74448fa34af2a1c080c99d4e844c	Week 4: Modeling with DSMs and Modularization (4-5 hours)	496	1242	1211	31	1842	1792	50	713.3	701.6666667	11.63333333
092c9d8de1774c43b34dafe4a4383245	MITProfessionalX+SysEngxB1+3T2016	problem+block	Question #2	5a4543196a9a4c7bae6034b638064230	Design Structure Matrix Modeling (50 min)	16ff74448fa34af2a1c080c99d4e844c	Week 4: Modeling with DSMs and Modularization (4-5 hours)	497	1238	1207	31	1791	1740	51	782.0166667	767.4166667	14.6
6a9cbc5057014f9eae37f63b4c116628	MITProfessionalX+SysEngxB1+3T2016	problem+block	Question #3	5a4543196a9a4c7bae6034b638064230	Design Structure Matrix Modeling (50 min)	16ff74448fa34af2a1c080c99d4e844c	Week 4: Modeling with DSMs and Modularization (4-5 hours)	498	1239	1208	31	2056	1999	57	633.75	619.45	14.3
a9416a22cdd74ea7bbef6be175111364	MITProfessionalX+SysEngxB1+3T2016	problem+block	Question #4	5a4543196a9a4c7bae6034b638064230	Design Structure Matrix Modeling (50 min)	16ff74448fa34af2a1c080c99d4e844c	Week 4: Modeling with DSMs and Modularization (4-5 hours)	499	1234	1204	30	2433	2372	61	438.6666667	429.15	9.516666667
577cb991df984227891fc13f22c283a1	MITProfessionalX+SysEngxB1+3T2016	problem+block	Question #5	5a4543196a9a4c7bae6034b638064230	Design Structure Matrix Modeling (50 min)	16ff74448fa34af2a1c080c99d4e844c	Week 4: Modeling with DSMs and Modularization (4-5 hours)	500	1241	1210	31	2289	2234	55	718.45	705.45	13
79d4500abe7e4319b5fdd832778b84d4	MITProfessionalX+SysEngxB1+3T2016	html+block		5a4543196a9a4c7bae6034b638064230	Design Structure Matrix Modeling (50 min)	16ff74448fa34af2a1c080c99d4e844c	Week 4: Modeling with DSMs and Modularization (4-5 hours)	502	1299	1260	39	2467	2384	83	1522.283333	1367.15	155.1333333
d02af84a02014786913297c4e8076b34	MITProfessionalX+SysEngxB1+3T2016	video+block	System Architecture DSM	5a4543196a9a4c7bae6034b638064230	Design Structure Matrix Modeling (50 min)	16ff74448fa34af2a1c080c99d4e844c	Week 4: Modeling with DSMs and Modularization (4-5 hours)	503	1220	1188	32	10308	10091	217	13487.83333	13125.9	361.9333333
f4fc8daaa51a45d58800f9b222cc6128	MITProfessionalX+SysEngxB1+3T2016	html+block		5a4543196a9a4c7bae6034b638064230	Design Structure Matrix Modeling (50 min)	16ff74448fa34af2a1c080c99d4e844c	Week 4: Modeling with DSMs and Modularization (4-5 hours)	504	0	0	0	0	0	0	0	0	0
ab36398b71614ee9a1df5e8e4ef3e064	MITProfessionalX+SysEngxB1+3T2016	html+block		5a4543196a9a4c7bae6034b638064230	Design Structure Matrix Modeling (50 min)	16ff74448fa34af2a1c080c99d4e844c	Week 4: Modeling with DSMs and Modularization (4-5 hours)	505	0	0	0	0	0	0	0	0	0
402e6029bda54d83b9f5e17cc40fb732	MITProfessionalX+SysEngxB1+3T2016	html+block	Discussion Prompt	5a4543196a9a4c7bae6034b638064230	Design Structure Matrix Modeling (50 min)	16ff74448fa34af2a1c080c99d4e844c	Week 4: Modeling with DSMs and Modularization (4-5 hours)	506	0	0	0	0	0	0	0	0	0
02f8eecabb244704b280de5a9e29007f	MITProfessionalX+SysEngxB1+3T2016	html+block		5a4543196a9a4c7bae6034b638064230	Design Structure Matrix Modeling (50 min)	16ff74448fa34af2a1c080c99d4e844c	Week 4: Modeling with DSMs and Modularization (4-5 hours)	507	0	0	0	0	0	0	0	0	0
87062705eda14211be227dce58d9848c	MITProfessionalX+SysEngxB1+3T2016	problem+block	Question #1	5a4543196a9a4c7bae6034b638064230	Design Structure Matrix Modeling (50 min)	16ff74448fa34af2a1c080c99d4e844c	Week 4: Modeling with DSMs and Modularization (4-5 hours)	508	1227	1198	29	3464	3377	87	1354.15	1326.566667	27.58333333
dc65f87a48964206b7fb38adf9f917cc	MITProfessionalX+SysEngxB1+3T2016	problem+block	Question #2	5a4543196a9a4c7bae6034b638064230	Design Structure Matrix Modeling (50 min)	16ff74448fa34af2a1c080c99d4e844c	Week 4: Modeling with DSMs and Modularization (4-5 hours)	509	1228	1199	29	2519	2459	60	660.9	640.0833334	20.81666667
5aa97c9f2817435c99a285e4968566ad	MITProfessionalX+SysEngxB1+3T2016	html+block		5a4543196a9a4c7bae6034b638064230	Design Structure Matrix Modeling (50 min)	16ff74448fa34af2a1c080c99d4e844c	Week 4: Modeling with DSMs and Modularization (4-5 hours)	511	1287	1249	38	2643	2565	78	22878.73333	22325.65	553.0833333
43f16b6681b949759ad3d1b7eca153a8	MITProfessionalX+SysEngxB1+3T2016	video+block	DSM Example: Climate Control System	5a4543196a9a4c7bae6034b638064230	Design Structure Matrix Modeling (50 min)	16ff74448fa34af2a1c080c99d4e844c	Week 4: Modeling with DSMs and Modularization (4-5 hours)	512	1193	1166	27	14782	14515	267	30117.85	29647.21667	470.6333333
31a6cb387202483da665d16c4b2cc864	MITProfessionalX+SysEngxB1+3T2016	html+block		5a4543196a9a4c7bae6034b638064230	Design Structure Matrix Modeling (50 min)	16ff74448fa34af2a1c080c99d4e844c	Week 4: Modeling with DSMs and Modularization (4-5 hours)	513	0	0	0	0	0	0	0	0	0
ebc93ccf0c144a49aa2abf0280688bdd	MITProfessionalX+SysEngxB1+3T2016	html+block		5a4543196a9a4c7bae6034b638064230	Design Structure Matrix Modeling (50 min)	16ff74448fa34af2a1c080c99d4e844c	Week 4: Modeling with DSMs and Modularization (4-5 hours)	514	0	0	0	0	0	0	0	0	0
2b7eef69be464378aedfed59065fd95b	MITProfessionalX+SysEngxB1+3T2016	html+block		5a4543196a9a4c7bae6034b638064230	Design Structure Matrix Modeling (50 min)	16ff74448fa34af2a1c080c99d4e844c	Week 4: Modeling with DSMs and Modularization (4-5 hours)	516	637	619	18	1075	1038	37	256.4333333	253.6333333	2.8
e306ba6a9f5e49b1a42c5cece223b474	MITProfessionalX+SysEngxB1+3T2016	html+block	Create a DSM from an OPM	5a4543196a9a4c7bae6034b638064230	Design Structure Matrix Modeling (50 min)	16ff74448fa34af2a1c080c99d4e844c	Week 4: Modeling with DSMs and Modularization (4-5 hours)	517	0	0	0	0	0	0	0	0	0
c671de26c3cc4cb18ba6d1d8b2d39bb1	MITProfessionalX+SysEngxB1+3T2016	problem+block	Solution	5a4543196a9a4c7bae6034b638064230	Design Structure Matrix Modeling (50 min)	16ff74448fa34af2a1c080c99d4e844c	Week 4: Modeling with DSMs and Modularization (4-5 hours)	518	1220	1189	31	2751	2687	64	4026.75	3925.366666	101.3833333
942b568213554bb992a7b1ebeb5c0f6f	MITProfessionalX+SysEngxB1+3T2016	html+block	Raw HTML	5a4543196a9a4c7bae6034b638064230	Design Structure Matrix Modeling (50 min)	16ff74448fa34af2a1c080c99d4e844c	Week 4: Modeling with DSMs and Modularization (4-5 hours)	519	0	0	0	0	0	0	0	0	0
95e0d66d647f4c879f29945642914111	MITProfessionalX+SysEngxB1+3T2016	html+block	Discussion Prompt	5a4543196a9a4c7bae6034b638064230	Design Structure Matrix Modeling (50 min)	16ff74448fa34af2a1c080c99d4e844c	Week 4: Modeling with DSMs and Modularization (4-5 hours)	520	0	0	0	0	0	0	0	0	0
35633f3ff4b04a14a67a5b2bb80db044	MITProfessionalX+SysEngxB1+3T2016	html+block		3b7a6f9578e548cc99fc266175701e85	Architecting Process Flow (40 min)	16ff74448fa34af2a1c080c99d4e844c	Week 4: Modeling with DSMs and Modularization (4-5 hours)	523	1307	1262	45	7786	7562	224	3332.370181	3110.986848	221.3833333
3b9f1a2edc314a2dac303a07026d8d66	MITProfessionalX+SysEngxB1+3T2016	video+block	Process Architecture DSMs	3b7a6f9578e548cc99fc266175701e85	Architecting Process Flow (40 min)	16ff74448fa34af2a1c080c99d4e844c	Week 4: Modeling with DSMs and Modularization (4-5 hours)	524	1171	1138	33	27151	26459	692	44100.22374	43113.79041	986.4333333
192998c1a250417c8b16f089947eb97b	MITProfessionalX+SysEngxB1+3T2016	html+block		3b7a6f9578e548cc99fc266175701e85	Architecting Process Flow (40 min)	16ff74448fa34af2a1c080c99d4e844c	Week 4: Modeling with DSMs and Modularization (4-5 hours)	525	0	0	0	0	0	0	0	0	0
af6cf264209b4bc18c06c3beebdf6c62	MITProfessionalX+SysEngxB1+3T2016	html+block		3b7a6f9578e548cc99fc266175701e85	Architecting Process Flow (40 min)	16ff74448fa34af2a1c080c99d4e844c	Week 4: Modeling with DSMs and Modularization (4-5 hours)	526	0	0	0	0	0	0	0	0	0
6c02cf67ba5f4195bb6b4b641d5ff2e0	MITProfessionalX+SysEngxB1+3T2016	html+block	Question Diagram	3b7a6f9578e548cc99fc266175701e85	Architecting Process Flow (40 min)	16ff74448fa34af2a1c080c99d4e844c	Week 4: Modeling with DSMs and Modularization (4-5 hours)	527	0	0	0	0	0	0	0	0	0
bc5e4adec116475ea8353846f521da3e	MITProfessionalX+SysEngxB1+3T2016	problem+block	Question #1	3b7a6f9578e548cc99fc266175701e85	Architecting Process Flow (40 min)	16ff74448fa34af2a1c080c99d4e844c	Week 4: Modeling with DSMs and Modularization (4-5 hours)	528	1193	1164	29	2379	2318	61	1308.25	1291.783334	16.46666667
6ce8c751851e40949d94afc3efd9259a	MITProfessionalX+SysEngxB1+3T2016	problem+block	Question #2	3b7a6f9578e548cc99fc266175701e85	Architecting Process Flow (40 min)	16ff74448fa34af2a1c080c99d4e844c	Week 4: Modeling with DSMs and Modularization (4-5 hours)	529	1183	1155	28	2152	2095	57	997.8833333	977.35	20.53333333
805ca265e57c4f57b731b07c86f9bbdd	MITProfessionalX+SysEngxB1+3T2016	problem+block	Question #3	3b7a6f9578e548cc99fc266175701e85	Architecting Process Flow (40 min)	16ff74448fa34af2a1c080c99d4e844c	Week 4: Modeling with DSMs and Modularization (4-5 hours)	530	1170	1142	28	1909	1861	48	662.7666667	638.6666666	24.1
dbf170f0a7e940a69763d25c9716ad83	MITProfessionalX+SysEngxB1+3T2016	problem+block	Question #4	3b7a6f9578e548cc99fc266175701e85	Architecting Process Flow (40 min)	16ff74448fa34af2a1c080c99d4e844c	Week 4: Modeling with DSMs and Modularization (4-5 hours)	531	1187	1159	28	2169	2118	51	780.9833333	737.0833334	43.9
cd0acecdfb574bc98e73f8cb786ea9ef	MITProfessionalX+SysEngxB1+3T2016	html+block		3b7a6f9578e548cc99fc266175701e85	Architecting Process Flow (40 min)	16ff74448fa34af2a1c080c99d4e844c	Week 4: Modeling with DSMs and Modularization (4-5 hours)	533	1225	1189	36	2646	2580	66	1234.033333	1110.75	123.2833333
7586beefe9ea4ef1a1cc44fcdb21acee	MITProfessionalX+SysEngxB1+3T2016	video+block	Video	3b7a6f9578e548cc99fc266175701e85	Architecting Process Flow (40 min)	16ff74448fa34af2a1c080c99d4e844c	Week 4: Modeling with DSMs and Modularization (4-5 hours)	534	1128	1102	26	8173	7994	179	14207.98333	13908.75	299.2333333
12fd9e779c9b437881425be2b8d31c3a	MITProfessionalX+SysEngxB1+3T2016	html+block		3b7a6f9578e548cc99fc266175701e85	Architecting Process Flow (40 min)	16ff74448fa34af2a1c080c99d4e844c	Week 4: Modeling with DSMs and Modularization (4-5 hours)	535	0	0	0	0	0	0	0	0	0
7462e25894094000b8cd77bac6ec7ede	MITProfessionalX+SysEngxB1+3T2016	problem+block	Question #1	3b7a6f9578e548cc99fc266175701e85	Architecting Process Flow (40 min)	16ff74448fa34af2a1c080c99d4e844c	Week 4: Modeling with DSMs and Modularization (4-5 hours)	536	1149	1120	29	3020	2944	76	905.8333333	875.05	30.78333333
feaa61fa9416427a804956c58dd8830e	MITProfessionalX+SysEngxB1+3T2016	problem+block	Question #2	3b7a6f9578e548cc99fc266175701e85	Architecting Process Flow (40 min)	16ff74448fa34af2a1c080c99d4e844c	Week 4: Modeling with DSMs and Modularization (4-5 hours)	537	1151	1122	29	3520	3422	98	1039.716667	970.2166667	69.5
e07538fd1fc84cce8ba0132fa5312061	MITProfessionalX+SysEngxB1+3T2016	video+block	Video	3b7a6f9578e548cc99fc266175701e85	Architecting Process Flow (40 min)	16ff74448fa34af2a1c080c99d4e844c	Week 4: Modeling with DSMs and Modularization (4-5 hours)	539	1215	1181	34	9054	8868	186	21637.96667	21039.31666	598.65
8cd37296cce2405587237fabacc1f368	MITProfessionalX+SysEngxB1+3T2016	html+block		3b7a6f9578e548cc99fc266175701e85	Architecting Process Flow (40 min)	16ff74448fa34af2a1c080c99d4e844c	Week 4: Modeling with DSMs and Modularization (4-5 hours)	541	466	455	11	764	746	18	171.25	170.8666667	0.383333333
2d7c4c42b6ef44c2bb325215ba81713f	MITProfessionalX+SysEngxB1+3T2016	html+block		3b7a6f9578e548cc99fc266175701e85	Architecting Process Flow (40 min)	16ff74448fa34af2a1c080c99d4e844c	Week 4: Modeling with DSMs and Modularization (4-5 hours)	542	0	0	0	0	0	0	0	0	0
75ae441bf0974354916cc1eef855ed13	MITProfessionalX+SysEngxB1+3T2016	problem+block	Solution	3b7a6f9578e548cc99fc266175701e85	Architecting Process Flow (40 min)	16ff74448fa34af2a1c080c99d4e844c	Week 4: Modeling with DSMs and Modularization (4-5 hours)	543	1126	1102	24	2487	2416	71	2314.716667	2168.766667	145.95
2227b4bb52d84995a14500d721c38f98	MITProfessionalX+SysEngxB1+3T2016	html+block		1367597a71e54bd78f1d8772fad3550d	Modularization, Two Down, One Up (30 min)	16ff74448fa34af2a1c080c99d4e844c	Week 4: Modeling with DSMs and Modularization (4-5 hours)	546	1270	1229	41	6580	6409	171	6325.183333	6132.4	192.7833333
9b4609400a1b47e983015a13cb374c19	MITProfessionalX+SysEngxB1+3T2016	video+block	Decomposition and Two Down, One Up	1367597a71e54bd78f1d8772fad3550d	Modularization, Two Down, One Up (30 min)	16ff74448fa34af2a1c080c99d4e844c	Week 4: Modeling with DSMs and Modularization (4-5 hours)	547	1143	1113	30	13352	13025	327	22311.55	21749.4	562.15
4f40b7f3b80e4038b243cdded72346f0	MITProfessionalX+SysEngxB1+3T2016	html+block		1367597a71e54bd78f1d8772fad3550d	Modularization, Two Down, One Up (30 min)	16ff74448fa34af2a1c080c99d4e844c	Week 4: Modeling with DSMs and Modularization (4-5 hours)	548	0	0	0	0	0	0	0	0	0
973aea5858174400b4d6f5e612f81090	MITProfessionalX+SysEngxB1+3T2016	html+block		1367597a71e54bd78f1d8772fad3550d	Modularization, Two Down, One Up (30 min)	16ff74448fa34af2a1c080c99d4e844c	Week 4: Modeling with DSMs and Modularization (4-5 hours)	549	0	0	0	0	0	0	0	0	0
789fa4bc90594136ab07f32008be6eb9	MITProfessionalX+SysEngxB1+3T2016	html+block		1367597a71e54bd78f1d8772fad3550d	Modularization, Two Down, One Up (30 min)	16ff74448fa34af2a1c080c99d4e844c	Week 4: Modeling with DSMs and Modularization (4-5 hours)	550	0	0	0	0	0	0	0	0	0
5a89096b040a4abea31a7c4684271399	MITProfessionalX+SysEngxB1+3T2016	html+block		1367597a71e54bd78f1d8772fad3550d	Modularization, Two Down, One Up (30 min)	16ff74448fa34af2a1c080c99d4e844c	Week 4: Modeling with DSMs and Modularization (4-5 hours)	552	1180	1149	31	2147	2097	50	20024.4	19700.86666	323.5333333
33e79dd2aedc420185e3bde0dfa75329	MITProfessionalX+SysEngxB1+3T2016	video+block	Case Study: Saturn V Launch Vehicle	1367597a71e54bd78f1d8772fad3550d	Modularization, Two Down, One Up (30 min)	16ff74448fa34af2a1c080c99d4e844c	Week 4: Modeling with DSMs and Modularization (4-5 hours)	553	1085	1063	22	7478	7350	128	14075.63333	13751.28333	324.35
db8d4522e7524c3cbc84fc02d2ecd1d3	MITProfessionalX+SysEngxB1+3T2016	html+block		1367597a71e54bd78f1d8772fad3550d	Modularization, Two Down, One Up (30 min)	16ff74448fa34af2a1c080c99d4e844c	Week 4: Modeling with DSMs and Modularization (4-5 hours)	554	0	0	0	0	0	0	0	0	0
b60e463ec36f4e16b268d109bd355e57	MITProfessionalX+SysEngxB1+3T2016	html+block		1367597a71e54bd78f1d8772fad3550d	Modularization, Two Down, One Up (30 min)	16ff74448fa34af2a1c080c99d4e844c	Week 4: Modeling with DSMs and Modularization (4-5 hours)	555	0	0	0	0	0	0	0	0	0
41c991f47d744fcc927fae580f856885	MITProfessionalX+SysEngxB1+3T2016	html+block	Discussion Prompt	1367597a71e54bd78f1d8772fad3550d	Modularization, Two Down, One Up (30 min)	16ff74448fa34af2a1c080c99d4e844c	Week 4: Modeling with DSMs and Modularization (4-5 hours)	556	0	0	0	0	0	0	0	0	0
6201a286e76d4f72a7cbea4e91176488	MITProfessionalX+SysEngxB1+3T2016	html+block		1367597a71e54bd78f1d8772fad3550d	Modularization, Two Down, One Up (30 min)	16ff74448fa34af2a1c080c99d4e844c	Week 4: Modeling with DSMs and Modularization (4-5 hours)	558	374	363	11	535	519	16	317.0833333	289.9666667	27.11666667
3660184eff884c5399fe7e84cf963428	MITProfessionalX+SysEngxB1+3T2016	html+block		1367597a71e54bd78f1d8772fad3550d	Modularization, Two Down, One Up (30 min)	16ff74448fa34af2a1c080c99d4e844c	Week 4: Modeling with DSMs and Modularization (4-5 hours)	559	0	0	0	0	0	0	0	0	0
56b9885798184d408d55dc8aac328c05	MITProfessionalX+SysEngxB1+3T2016	problem+block	Solution	1367597a71e54bd78f1d8772fad3550d	Modularization, Two Down, One Up (30 min)	16ff74448fa34af2a1c080c99d4e844c	Week 4: Modeling with DSMs and Modularization (4-5 hours)	560	1069	1052	17	2297	2260	37	3269.35	3257.233333	12.11666667
7e837bc00a2e41cdab2ac32f398c1556	MITProfessionalX+SysEngxB1+3T2016	html+block		10160ccc165748739a42602a1622fe36	Change Management (40 min)	16ff74448fa34af2a1c080c99d4e844c	Week 4: Modeling with DSMs and Modularization (4-5 hours)	563	1280	1238	42	6148	5970	178	2493.833333	2358.766666	135.0666667
15c58923bbb14e04b9a3d3a8b711db27	MITProfessionalX+SysEngxB1+3T2016	html+block		10160ccc165748739a42602a1622fe36	Change Management (40 min)	16ff74448fa34af2a1c080c99d4e844c	Week 4: Modeling with DSMs and Modularization (4-5 hours)	564	0	0	0	0	0	0	0	0	0
9dc95884e474485f95f01ea4a1c0fb36	MITProfessionalX+SysEngxB1+3T2016	video+block		10160ccc165748739a42602a1622fe36	Change Management (40 min)	16ff74448fa34af2a1c080c99d4e844c	Week 4: Modeling with DSMs and Modularization (4-5 hours)	565	1120	1096	24	9382	9171	211	16133.13333	15766.96667	366.1666667
b957bb0e14d94f9b94b6bedba357c9b0	MITProfessionalX+SysEngxB1+3T2016	html+block		10160ccc165748739a42602a1622fe36	Change Management (40 min)	16ff74448fa34af2a1c080c99d4e844c	Week 4: Modeling with DSMs and Modularization (4-5 hours)	566	0	0	0	0	0	0	0	0	0
2163933ebda04b1295225a7536e7be23	MITProfessionalX+SysEngxB1+3T2016	html+block		10160ccc165748739a42602a1622fe36	Change Management (40 min)	16ff74448fa34af2a1c080c99d4e844c	Week 4: Modeling with DSMs and Modularization (4-5 hours)	567	0	0	0	0	0	0	0	0	0
306925ec36b64822aed4e594067f0c60	MITProfessionalX+SysEngxB1+3T2016	html+block	Discussion Prompt	10160ccc165748739a42602a1622fe36	Change Management (40 min)	16ff74448fa34af2a1c080c99d4e844c	Week 4: Modeling with DSMs and Modularization (4-5 hours)	568	0	0	0	0	0	0	0	0	0
af8f2d777be04812b5dd68556bad3c01	MITProfessionalX+SysEngxB1+3T2016	html+block		10160ccc165748739a42602a1622fe36	Change Management (40 min)	16ff74448fa34af2a1c080c99d4e844c	Week 4: Modeling with DSMs and Modularization (4-5 hours)	569	0	0	0	0	0	0	0	0	0
9c28c81a505a4dfcb609db2fe14e14bc	MITProfessionalX+SysEngxB1+3T2016	problem+block	Question #1	10160ccc165748739a42602a1622fe36	Change Management (40 min)	16ff74448fa34af2a1c080c99d4e844c	Week 4: Modeling with DSMs and Modularization (4-5 hours)	570	1117	1099	18	2052	2014	38	625.8833333	622.5833334	3.3
c5dd24cb7eb24baca89bbbedef759e2e	MITProfessionalX+SysEngxB1+3T2016	html+block		10160ccc165748739a42602a1622fe36	Change Management (40 min)	16ff74448fa34af2a1c080c99d4e844c	Week 4: Modeling with DSMs and Modularization (4-5 hours)	572	1191	1161	30	2225	2179	46	5782.15	5743.833333	38.31666667
e39d042e35a6452795c63e5dced073a6	MITProfessionalX+SysEngxB1+3T2016	video+block	Case Study: Off-Shore Oil and Gas	10160ccc165748739a42602a1622fe36	Change Management (40 min)	16ff74448fa34af2a1c080c99d4e844c	Week 4: Modeling with DSMs and Modularization (4-5 hours)	573	1069	1047	22	7974	7821	153	12320.05	11997.85	322.2
deaf49d8e80b4feab6d487e5c0786c6c	MITProfessionalX+SysEngxB1+3T2016	html+block		10160ccc165748739a42602a1622fe36	Change Management (40 min)	16ff74448fa34af2a1c080c99d4e844c	Week 4: Modeling with DSMs and Modularization (4-5 hours)	575	388	380	8	581	565	16	268.0833333	265.85	2.233333333
e3e41aaa1e9741a3a9bacbe0975eaeb8	MITProfessionalX+SysEngxB1+3T2016	html+block	Question Diagram	10160ccc165748739a42602a1622fe36	Change Management (40 min)	16ff74448fa34af2a1c080c99d4e844c	Week 4: Modeling with DSMs and Modularization (4-5 hours)	576	0	0	0	0	0	0	0	0	0
04ae7e382c3d40e8be2e82e2bd179dcf	MITProfessionalX+SysEngxB1+3T2016	problem+block	Question #1	10160ccc165748739a42602a1622fe36	Change Management (40 min)	16ff74448fa34af2a1c080c99d4e844c	Week 4: Modeling with DSMs and Modularization (4-5 hours)	577	1124	1104	20	1875	1834	41	1012.7	969.3	43.4
fc5a6d5101224dbc964184ff76fa9994	MITProfessionalX+SysEngxB1+3T2016	problem+block	Question #2	10160ccc165748739a42602a1622fe36	Change Management (40 min)	16ff74448fa34af2a1c080c99d4e844c	Week 4: Modeling with DSMs and Modularization (4-5 hours)	578	1108	1088	20	2304	2255	49	1361.916667	1341.633334	20.28333333
fdb93f37ce644b72b427dc2e034ea6f1	MITProfessionalX+SysEngxB1+3T2016	problem+block	Question #3	10160ccc165748739a42602a1622fe36	Change Management (40 min)	16ff74448fa34af2a1c080c99d4e844c	Week 4: Modeling with DSMs and Modularization (4-5 hours)	579	1103	1083	20	2369	2315	54	3481.050502	3434.533333	46.51716891
bbf760e4a35b45ff8e77d56973ef1b24	MITProfessionalX+SysEngxB1+3T2016	html+block	Question Table	10160ccc165748739a42602a1622fe36	Change Management (40 min)	16ff74448fa34af2a1c080c99d4e844c	Week 4: Modeling with DSMs and Modularization (4-5 hours)	580	0	0	0	0	0	0	0	0	0
4bba49528bb943399c17015df1859552	MITProfessionalX+SysEngxB1+3T2016	problem+block	Question #4	10160ccc165748739a42602a1622fe36	Change Management (40 min)	16ff74448fa34af2a1c080c99d4e844c	Week 4: Modeling with DSMs and Modularization (4-5 hours)	581	1094	1075	19	3045	2989	56	3496.633333	3431.166667	65.46666667
e0c99e31ef284683bce9e1990750df39	MITProfessionalX+SysEngxB1+3T2016	problem+block	Question #5	10160ccc165748739a42602a1622fe36	Change Management (40 min)	16ff74448fa34af2a1c080c99d4e844c	Week 4: Modeling with DSMs and Modularization (4-5 hours)	582	1078	1061	17	2444	2395	49	1409.966667	1321.516667	88.45
9c5d0b599cbf4f27bab05b76d273eac7	MITProfessionalX+SysEngxB1+3T2016	problem+block	Question #6	10160ccc165748739a42602a1622fe36	Change Management (40 min)	16ff74448fa34af2a1c080c99d4e844c	Week 4: Modeling with DSMs and Modularization (4-5 hours)	583	1085	1067	18	3609	3548	61	1988.766667	1889.866666	98.9
b0b27f86d7594ad1ba9154f2c1afb419	MITProfessionalX+SysEngxB1+3T2016	html+block		b4cb7b879ba94088982415740b23f1aa	Project (1.5 hrs)	16ff74448fa34af2a1c080c99d4e844c	Week 4: Modeling with DSMs and Modularization (4-5 hours)	586	1395	1342	53	15606	15263	343	63237.00241	61764.05902	1472.943383
3f7699511961453ab4a43085ac9f6c54	MITProfessionalX+SysEngxB1+3T2016	html+block		b4cb7b879ba94088982415740b23f1aa	Project (1.5 hrs)	16ff74448fa34af2a1c080c99d4e844c	Week 4: Modeling with DSMs and Modularization (4-5 hours)	587	0	0	0	0	0	0	0	0	0
a5f691ca8bf6465dbc2c07badcb8b788	MITProfessionalX+SysEngxB1+3T2016	html+block		b4cb7b879ba94088982415740b23f1aa	Project (1.5 hrs)	16ff74448fa34af2a1c080c99d4e844c	Week 4: Modeling with DSMs and Modularization (4-5 hours)	589	1340	1303	37	2536	2471	65	12822.28333	12517.75	304.5333333
c94ea33469ab41dabaeb0cb4eefc56ad	MITProfessionalX+SysEngxB1+3T2016	html+block		b4cb7b879ba94088982415740b23f1aa	Project (1.5 hrs)	16ff74448fa34af2a1c080c99d4e844c	Week 4: Modeling with DSMs and Modularization (4-5 hours)	590	0	0	0	0	0	0	0	0	0
0a298e89d2fd4c22865efe524c051b7d	MITProfessionalX+SysEngxB1+3T2016	html+block		b4cb7b879ba94088982415740b23f1aa	Project (1.5 hrs)	16ff74448fa34af2a1c080c99d4e844c	Week 4: Modeling with DSMs and Modularization (4-5 hours)	592	471	459	12	717	684	33	6277.033333	6135.75	141.2833333
dc3955269fff47c185043efb35d381bc	MITProfessionalX+SysEngxB1+3T2016	openassessment+block	Project Assessment: Week 4	b4cb7b879ba94088982415740b23f1aa	Project (1.5 hrs)	16ff74448fa34af2a1c080c99d4e844c	Week 4: Modeling with DSMs and Modularization (4-5 hours)	593	1286	1277	9	16219	16157	62	49213.15	49153.25	59.9
1832e6412f4248a2a16fd454be297994	MITProfessionalX+SysEngxB1+3T2016	html+block		c4f3fac486a24a16ba370a2f8a8c8f22	Action Plan (20 min)	16ff74448fa34af2a1c080c99d4e844c	Week 4: Modeling with DSMs and Modularization (4-5 hours)	596	1375	1343	32	5636	5526	110	5788.543827	5609.443827	179.1
90c5a7853d31417abd56dfd7d544b80f	MITProfessionalX+SysEngxB1+3T2016	html+block		c4f3fac486a24a16ba370a2f8a8c8f22	Action Plan (20 min)	16ff74448fa34af2a1c080c99d4e844c	Week 4: Modeling with DSMs and Modularization (4-5 hours)	597	0	0	0	0	0	0	0	0	0
64455d7c71f14453aa034d13dd8a5d8e	MITProfessionalX+SysEngxB1+3T2016	problem+block	Action Plan	c4f3fac486a24a16ba370a2f8a8c8f22	Action Plan (20 min)	16ff74448fa34af2a1c080c99d4e844c	Week 4: Modeling with DSMs and Modularization (4-5 hours)	598	1335	1322	13	1733	1717	16	1367.983333	1363.15	4.833333333
5957c067061e4ddc902bef8433ab1213	MITProfessionalX+SysEngxB1+3T2016	html+block		2073478a23f442018e7b9502bd56d2f5	Key Takeaways (2 min)	16ff74448fa34af2a1c080c99d4e844c	Week 4: Modeling with DSMs and Modularization (4-5 hours)	601	1185	1167	18	2911	2873	38	2758.3	2652.116667	106.1833333
003a48b7833a46feb5b56a684a115796	MITProfessionalX+SysEngxB1+3T2016	html+block		2073478a23f442018e7b9502bd56d2f5	Key Takeaways (2 min)	16ff74448fa34af2a1c080c99d4e844c	Week 4: Modeling with DSMs and Modularization (4-5 hours)	602	0	0	0	0	0	0	0	0	0
d0b46c183fd246c9b01f6b9800ccb78a	MITProfessionalX+SysEngxB1+3T2016	html+block		df3d1cef12ba41298523af74d276c965	Key Ideas (3 min)	3a2a2222db67495e885f9d1ee9d903b4	Week 5: System Architect (4-5 hrs)	606	1283	1252	31	3664	3604	60	613.5333333	611.8166667	1.716666667
b35f9394bf3c42cdabe44051b5f930a4	MITProfessionalX+SysEngxB1+3T2016	video+block	Key Ideas	df3d1cef12ba41298523af74d276c965	Key Ideas (3 min)	3a2a2222db67495e885f9d1ee9d903b4	Week 5: System Architect (4-5 hrs)	607	1123	1103	20	5813	5687	126	9327.5	8921.416667	406.0833333
dd39175a91e9450a954d98dba14c2697	MITProfessionalX+SysEngxB1+3T2016	html+block		df3d1cef12ba41298523af74d276c965	Key Ideas (3 min)	3a2a2222db67495e885f9d1ee9d903b4	Week 5: System Architect (4-5 hrs)	608	0	0	0	0	0	0	0	0	0
6a6affdfdb084fb2a1f22b5d0f05695b	MITProfessionalX+SysEngxB1+3T2016	html+block		c4f208733cd64bcdb1dce499f24d8c33	Role of the Architect (40 min)	3a2a2222db67495e885f9d1ee9d903b4	Week 5: System Architect (4-5 hrs)	611	1295	1264	31	6496	6375	121	3211	3162.2	48.8
e7ca9a668040413b9ace17f328aba802	MITProfessionalX+SysEngxB1+3T2016	html+block	Discussion Prompt	c4f208733cd64bcdb1dce499f24d8c33	Role of the Architect (40 min)	3a2a2222db67495e885f9d1ee9d903b4	Week 5: System Architect (4-5 hrs)	612	0	0	0	0	0	0	0	0	0
45c83aed04a949efb4542a124026d519	MITProfessionalX+SysEngxB1+3T2016	html+block		c4f208733cd64bcdb1dce499f24d8c33	Role of the Architect (40 min)	3a2a2222db67495e885f9d1ee9d903b4	Week 5: System Architect (4-5 hrs)	614	1254	1232	22	2115	2084	31	1627.05	1568.033333	59.01666667
ded66654263044d6a85b095d56c7714d	MITProfessionalX+SysEngxB1+3T2016	video+block	The Role of the Architect: Overview	c4f208733cd64bcdb1dce499f24d8c33	Role of the Architect (40 min)	3a2a2222db67495e885f9d1ee9d903b4	Week 5: System Architect (4-5 hrs)	615	1140	1123	17	7863	7736	127	16613.21667	16435.15	178.0666667
489262045ae4489a80c96a86bda4b20e	MITProfessionalX+SysEngxB1+3T2016	html+block		c4f208733cd64bcdb1dce499f24d8c33	Role of the Architect (40 min)	3a2a2222db67495e885f9d1ee9d903b4	Week 5: System Architect (4-5 hrs)	616	0	0	0	0	0	0	0	0	0
b760221e376a463ab568d7b3b1c21cc9	MITProfessionalX+SysEngxB1+3T2016	html+block		c4f208733cd64bcdb1dce499f24d8c33	Role of the Architect (40 min)	3a2a2222db67495e885f9d1ee9d903b4	Week 5: System Architect (4-5 hrs)	617	0	0	0	0	0	0	0	0	0
4baa72f8f3a24f0e9a471dd425173b7b	MITProfessionalX+SysEngxB1+3T2016	html+block		c4f208733cd64bcdb1dce499f24d8c33	Role of the Architect (40 min)	3a2a2222db67495e885f9d1ee9d903b4	Week 5: System Architect (4-5 hrs)	618	0	0	0	0	0	0	0	0	0
fe304c7dabc746bc9b2c914f8b5458f1	MITProfessionalX+SysEngxB1+3T2016	problem+block	Question #1	c4f208733cd64bcdb1dce499f24d8c33	Role of the Architect (40 min)	3a2a2222db67495e885f9d1ee9d903b4	Week 5: System Architect (4-5 hrs)	619	1184	1168	16	1811	1782	29	1438.416667	1428.3	10.11666667
613ea75406c74fb09329e845ea78fcde	MITProfessionalX+SysEngxB1+3T2016	problem+block	Question #2	c4f208733cd64bcdb1dce499f24d8c33	Role of the Architect (40 min)	3a2a2222db67495e885f9d1ee9d903b4	Week 5: System Architect (4-5 hrs)	620	1171	1156	15	1962	1938	24	806.6166667	799.9833333	6.633333333
78a4839579074ebe8cd577fe36e90901	MITProfessionalX+SysEngxB1+3T2016	html+block		c4f208733cd64bcdb1dce499f24d8c33	Role of the Architect (40 min)	3a2a2222db67495e885f9d1ee9d903b4	Week 5: System Architect (4-5 hrs)	622	1229	1208	21	2030	2004	26	785.45	780.25	5.2
f3fd640fce754ac883f3d8061c51b970	MITProfessionalX+SysEngxB1+3T2016	video+block	The Role of the Architect: Reducing Ambiguity	c4f208733cd64bcdb1dce499f24d8c33	Role of the Architect (40 min)	3a2a2222db67495e885f9d1ee9d903b4	Week 5: System Architect (4-5 hrs)	623	1093	1079	14	8020	7925	95	17825.53333	17716.48333	109.05
faf085b1f4ae46839f6b761512e37738	MITProfessionalX+SysEngxB1+3T2016	html+block		c4f208733cd64bcdb1dce499f24d8c33	Role of the Architect (40 min)	3a2a2222db67495e885f9d1ee9d903b4	Week 5: System Architect (4-5 hrs)	624	0	0	0	0	0	0	0	0	0
18e4c4dc13c84911838aadcf85bded1b	MITProfessionalX+SysEngxB1+3T2016	html+block		c4f208733cd64bcdb1dce499f24d8c33	Role of the Architect (40 min)	3a2a2222db67495e885f9d1ee9d903b4	Week 5: System Architect (4-5 hrs)	625	0	0	0	0	0	0	0	0	0
c8eb8dedc3ca42c8b2a78f2f03c34104	MITProfessionalX+SysEngxB1+3T2016	html+block		c4f208733cd64bcdb1dce499f24d8c33	Role of the Architect (40 min)	3a2a2222db67495e885f9d1ee9d903b4	Week 5: System Architect (4-5 hrs)	626	0	0	0	0	0	0	0	0	0
c1aa169198fb4319b37741794b90cd0d	MITProfessionalX+SysEngxB1+3T2016	html+block	Discussion Prompt	c4f208733cd64bcdb1dce499f24d8c33	Role of the Architect (40 min)	3a2a2222db67495e885f9d1ee9d903b4	Week 5: System Architect (4-5 hrs)	627	0	0	0	0	0	0	0	0	0
067510d7017d48ed96552642d5c0d216	MITProfessionalX+SysEngxB1+3T2016	html+block		c4f208733cd64bcdb1dce499f24d8c33	Role of the Architect (40 min)	3a2a2222db67495e885f9d1ee9d903b4	Week 5: System Architect (4-5 hrs)	628	0	0	0	0	0	0	0	0	0
c04ad67468bb4d5c9fdd5710d3b6054c	MITProfessionalX+SysEngxB1+3T2016	problem+block	Question #1	c4f208733cd64bcdb1dce499f24d8c33	Role of the Architect (40 min)	3a2a2222db67495e885f9d1ee9d903b4	Week 5: System Architect (4-5 hrs)	629	1161	1146	15	1856	1833	23	530.0666667	525.5833333	4.483333333
2f66b35527ef4c7d836fe8a1cff3b619	MITProfessionalX+SysEngxB1+3T2016	problem+block	Question #2	c4f208733cd64bcdb1dce499f24d8c33	Role of the Architect (40 min)	3a2a2222db67495e885f9d1ee9d903b4	Week 5: System Architect (4-5 hrs)	630	1158	1143	15	1775	1749	26	396.25	392.2833333	3.966666667
71b9f41c0a0b43b8bd37fae35f85184f	MITProfessionalX+SysEngxB1+3T2016	problem+block	Question #3	c4f208733cd64bcdb1dce499f24d8c33	Role of the Architect (40 min)	3a2a2222db67495e885f9d1ee9d903b4	Week 5: System Architect (4-5 hrs)	631	1156	1141	15	1826	1798	28	380.0333333	374.4	5.633333333
25c56908bedb4cbe9c2a9123b54b3603	MITProfessionalX+SysEngxB1+3T2016	problem+block	Question #4	c4f208733cd64bcdb1dce499f24d8c33	Role of the Architect (40 min)	3a2a2222db67495e885f9d1ee9d903b4	Week 5: System Architect (4-5 hrs)	632	1157	1142	15	1663	1638	25	340.2	328.8	11.4
5918e41ab81e45b9ac6cdb03b5496a43	MITProfessionalX+SysEngxB1+3T2016	problem+block	Question #5	c4f208733cd64bcdb1dce499f24d8c33	Role of the Architect (40 min)	3a2a2222db67495e885f9d1ee9d903b4	Week 5: System Architect (4-5 hrs)	633	1158	1143	15	1673	1644	29	606.3833333	601.5	4.883333333
a652a732b0f54425baa3f98c280c2069	MITProfessionalX+SysEngxB1+3T2016	html+block		c4f208733cd64bcdb1dce499f24d8c33	Role of the Architect (40 min)	3a2a2222db67495e885f9d1ee9d903b4	Week 5: System Architect (4-5 hrs)	635	1217	1196	21	2028	2004	24	2926.133333	2909.283333	16.85
e9d23f4a054e4997a3e05f859f4a88e5	MITProfessionalX+SysEngxB1+3T2016	video+block	The Role of the Architect: Managing Complexity	c4f208733cd64bcdb1dce499f24d8c33	Role of the Architect (40 min)	3a2a2222db67495e885f9d1ee9d903b4	Week 5: System Architect (4-5 hrs)	636	1030	1014	16	5114	5043	71	7451.066667	7388.116666	62.95
a59cf06aeb754ecaa9db73f2504cd7cd	MITProfessionalX+SysEngxB1+3T2016	html+block		c4f208733cd64bcdb1dce499f24d8c33	Role of the Architect (40 min)	3a2a2222db67495e885f9d1ee9d903b4	Week 5: System Architect (4-5 hrs)	637	0	0	0	0	0	0	0	0	0
39c5e0a22ced4e2bb2c96ab41c6c608c	MITProfessionalX+SysEngxB1+3T2016	html+block		c4f208733cd64bcdb1dce499f24d8c33	Role of the Architect (40 min)	3a2a2222db67495e885f9d1ee9d903b4	Week 5: System Architect (4-5 hrs)	638	0	0	0	0	0	0	0	0	0
02549c4c8a604b109397f9e7ffa652ae	MITProfessionalX+SysEngxB1+3T2016	problem+block	Question #1	c4f208733cd64bcdb1dce499f24d8c33	Role of the Architect (40 min)	3a2a2222db67495e885f9d1ee9d903b4	Week 5: System Architect (4-5 hrs)	639	1112	1097	15	1636	1611	25	532.4333333	517	15.43333333
8ac751e8ad1946cfa2cf3993ecfa7995	MITProfessionalX+SysEngxB1+3T2016	problem+block	Question #2	c4f208733cd64bcdb1dce499f24d8c33	Role of the Architect (40 min)	3a2a2222db67495e885f9d1ee9d903b4	Week 5: System Architect (4-5 hrs)	640	1111	1096	15	2134	2108	26	621.65	594.3166666	27.33333333
b226fa2347664cd381321823091151bc	MITProfessionalX+SysEngxB1+3T2016	html+block		c4f208733cd64bcdb1dce499f24d8c33	Role of the Architect (40 min)	3a2a2222db67495e885f9d1ee9d903b4	Week 5: System Architect (4-5 hrs)	642	503	498	5	690	684	6	181.6	181.4666666	0.133333333
0fa6ccd2427b45de9d6f6c775dd9bac8	MITProfessionalX+SysEngxB1+3T2016	problem+block	Question #1	c4f208733cd64bcdb1dce499f24d8c33	Role of the Architect (40 min)	3a2a2222db67495e885f9d1ee9d903b4	Week 5: System Architect (4-5 hrs)	643	1142	1127	15	4253	4205	48	1991.3	1963.25	28.05
725f1995467140ad8cb603eb0ff17000	MITProfessionalX+SysEngxB1+3T2016	problem+block	Question #2	c4f208733cd64bcdb1dce499f24d8c33	Role of the Architect (40 min)	3a2a2222db67495e885f9d1ee9d903b4	Week 5: System Architect (4-5 hrs)	644	1138	1123	15	2547	2507	40	543.35	535.95	7.4
e8bc96f257f54b278d6642c4f3a680d3	MITProfessionalX+SysEngxB1+3T2016	html+block		ff79135a616d4f35a63d115caa2d3ed4	Deliverables of the Architect (10 min)	3a2a2222db67495e885f9d1ee9d903b4	Week 5: System Architect (4-5 hrs)	647	1247	1221	26	3343	3289	54	687.4	505.6833333	181.7166667
3fe063bb66704af98530eedbb2072b48	MITProfessionalX+SysEngxB1+3T2016	video+block	Deliverables of the Architect	ff79135a616d4f35a63d115caa2d3ed4	Deliverables of the Architect (10 min)	3a2a2222db67495e885f9d1ee9d903b4	Week 5: System Architect (4-5 hrs)	648	1094	1079	15	11965	11872	93	23819.08333	23659.55	159.5333333
99e0d8fb676b4aa490377ad4e7fc5247	MITProfessionalX+SysEngxB1+3T2016	html+block		ff79135a616d4f35a63d115caa2d3ed4	Deliverables of the Architect (10 min)	3a2a2222db67495e885f9d1ee9d903b4	Week 5: System Architect (4-5 hrs)	649	0	0	0	0	0	0	0	0	0
752af52d45fe4f13a35006f654627372	MITProfessionalX+SysEngxB1+3T2016	html+block		ff79135a616d4f35a63d115caa2d3ed4	Deliverables of the Architect (10 min)	3a2a2222db67495e885f9d1ee9d903b4	Week 5: System Architect (4-5 hrs)	650	0	0	0	0	0	0	0	0	0
33f5caeec8e0481d8bfbe78536476c4b	MITProfessionalX+SysEngxB1+3T2016	html+block		ff79135a616d4f35a63d115caa2d3ed4	Deliverables of the Architect (10 min)	3a2a2222db67495e885f9d1ee9d903b4	Week 5: System Architect (4-5 hrs)	651	0	0	0	0	0	0	0	0	0
335c27f5e2a7431cbe419743978fa55b	MITProfessionalX+SysEngxB1+3T2016	problem+block	Question #1	ff79135a616d4f35a63d115caa2d3ed4	Deliverables of the Architect (10 min)	3a2a2222db67495e885f9d1ee9d903b4	Week 5: System Architect (4-5 hrs)	652	1114	1101	13	3726	3685	41	1216.733333	1207.816667	8.916666667
3170048d19b24da488b1ef6107e3812b	MITProfessionalX+SysEngxB1+3T2016	html+block		3feb04e2380345b7ad8a0c6349b49db0	Architecture Frameworks (30 min)	3a2a2222db67495e885f9d1ee9d903b4	Week 5: System Architect (4-5 hrs)	655	1259	1231	28	6598	6454	144	16913.58333	16597.81667	315.7666667
143041f9ec92417f86e6c186be3d5116	MITProfessionalX+SysEngxB1+3T2016	html+block		3feb04e2380345b7ad8a0c6349b49db0	Architecture Frameworks (30 min)	3a2a2222db67495e885f9d1ee9d903b4	Week 5: System Architect (4-5 hrs)	656	0	0	0	0	0	0	0	0	0
7208fe2885ef487da3cf7816de3ab0d2	MITProfessionalX+SysEngxB1+3T2016	video+block	Video	3feb04e2380345b7ad8a0c6349b49db0	Architecture Frameworks (30 min)	3a2a2222db67495e885f9d1ee9d903b4	Week 5: System Architect (4-5 hrs)	657	1057	1043	14	5529	5397	132	7846.1	7767.25	78.85
2582feee067b4754af570f30cdb0eee3	MITProfessionalX+SysEngxB1+3T2016	html+block		3feb04e2380345b7ad8a0c6349b49db0	Architecture Frameworks (30 min)	3a2a2222db67495e885f9d1ee9d903b4	Week 5: System Architect (4-5 hrs)	658	0	0	0	0	0	0	0	0	0
a2ab88aa91db4657baefdf37a1706c3b	MITProfessionalX+SysEngxB1+3T2016	html+block		3feb04e2380345b7ad8a0c6349b49db0	Architecture Frameworks (30 min)	3a2a2222db67495e885f9d1ee9d903b4	Week 5: System Architect (4-5 hrs)	660	1215	1193	22	2650	2607	43	13746.6	13598.95	147.65
d981d9e74c5c4e1b9b8f912650c64533	MITProfessionalX+SysEngxB1+3T2016	html+block	The Zachman Framework	3feb04e2380345b7ad8a0c6349b49db0	Architecture Frameworks (30 min)	3a2a2222db67495e885f9d1ee9d903b4	Week 5: System Architect (4-5 hrs)	661	0	0	0	0	0	0	0	0	0
4984aadceafd454c8ad1925ae8ebbfcd	MITProfessionalX+SysEngxB1+3T2016	html+block		3feb04e2380345b7ad8a0c6349b49db0	Architecture Frameworks (30 min)	3a2a2222db67495e885f9d1ee9d903b4	Week 5: System Architect (4-5 hrs)	662	0	0	0	0	0	0	0	0	0
2b261cef219f4b5fa695c172fa7177ff	MITProfessionalX+SysEngxB1+3T2016	problem+block	Question #1	3feb04e2380345b7ad8a0c6349b49db0	Architecture Frameworks (30 min)	3a2a2222db67495e885f9d1ee9d903b4	Week 5: System Architect (4-5 hrs)	663	1114	1101	13	2697	2669	28	1911.266667	1842.55	68.71666667
c2112326bca946e1ab5de892add92397	MITProfessionalX+SysEngxB1+3T2016	problem+block	Question #2	3feb04e2380345b7ad8a0c6349b49db0	Architecture Frameworks (30 min)	3a2a2222db67495e885f9d1ee9d903b4	Week 5: System Architect (4-5 hrs)	664	1100	1087	13	2703	2667	36	1356.95	1346.65	10.3
7c79be486143401ab2afbcadc5780b46	MITProfessionalX+SysEngxB1+3T2016	problem+block	Question #3	3feb04e2380345b7ad8a0c6349b49db0	Architecture Frameworks (30 min)	3a2a2222db67495e885f9d1ee9d903b4	Week 5: System Architect (4-5 hrs)	665	1109	1096	13	2128	2099	29	587.1833333	578.7833333	8.4
3de5c143f8b04a2098cc3142c90040b9	MITProfessionalX+SysEngxB1+3T2016	html+block		3feb04e2380345b7ad8a0c6349b49db0	Architecture Frameworks (30 min)	3a2a2222db67495e885f9d1ee9d903b4	Week 5: System Architect (4-5 hrs)	667	1196	1175	21	2703	2658	45	11332.28333	11186.48333	145.8
9ce40dbeb9d0409bb10760fafbc50fb4	MITProfessionalX+SysEngxB1+3T2016	html+block		3feb04e2380345b7ad8a0c6349b49db0	Architecture Frameworks (30 min)	3a2a2222db67495e885f9d1ee9d903b4	Week 5: System Architect (4-5 hrs)	668	0	0	0	0	0	0	0	0	0
45cc58632f884748a0bcb61abaf3819a	MITProfessionalX+SysEngxB1+3T2016	problem+block	Question #1	3feb04e2380345b7ad8a0c6349b49db0	Architecture Frameworks (30 min)	3a2a2222db67495e885f9d1ee9d903b4	Week 5: System Architect (4-5 hrs)	669	1064	1052	12	1542	1520	22	749.9833333	746.2833333	3.7
a6db793021954e2da9096c778c24711c	MITProfessionalX+SysEngxB1+3T2016	problem+block	Question #2	3feb04e2380345b7ad8a0c6349b49db0	Architecture Frameworks (30 min)	3a2a2222db67495e885f9d1ee9d903b4	Week 5: System Architect (4-5 hrs)	670	1060	1048	12	1752	1727	25	991.1833333	984.4333333	6.75
b7364da0732b4c2783a94720f2596459	MITProfessionalX+SysEngxB1+3T2016	problem+block	Question #3	3feb04e2380345b7ad8a0c6349b49db0	Architecture Frameworks (30 min)	3a2a2222db67495e885f9d1ee9d903b4	Week 5: System Architect (4-5 hrs)	671	1061	1049	12	1890	1868	22	305.1333333	303.6333333	1.5
72b251b48eb84e269c19f0b71c99a85e	MITProfessionalX+SysEngxB1+3T2016	html+block		3feb04e2380345b7ad8a0c6349b49db0	Architecture Frameworks (30 min)	3a2a2222db67495e885f9d1ee9d903b4	Week 5: System Architect (4-5 hrs)	673	1176	1155	21	2484	2445	39	3817.85	3598.566666	219.2833333
b1d66d9111ec45c19f0bf424d6813286	MITProfessionalX+SysEngxB1+3T2016	html+block		3feb04e2380345b7ad8a0c6349b49db0	Architecture Frameworks (30 min)	3a2a2222db67495e885f9d1ee9d903b4	Week 5: System Architect (4-5 hrs)	674	0	0	0	0	0	0	0	0	0
dac0965e92f446939878d317c097e276	MITProfessionalX+SysEngxB1+3T2016	html+block		3feb04e2380345b7ad8a0c6349b49db0	Architecture Frameworks (30 min)	3a2a2222db67495e885f9d1ee9d903b4	Week 5: System Architect (4-5 hrs)	675	0	0	0	0	0	0	0	0	0
f474279d68b746e9b2caf9a294d8296a	MITProfessionalX+SysEngxB1+3T2016	problem+block	Question #1	3feb04e2380345b7ad8a0c6349b49db0	Architecture Frameworks (30 min)	3a2a2222db67495e885f9d1ee9d903b4	Week 5: System Architect (4-5 hrs)	676	1093	1079	14	1604	1585	19	686.7166667	681.6166666	5.1
0f2ad7c405124ee0bbd513f134c34bdb	MITProfessionalX+SysEngxB1+3T2016	problem+block	Question #2	3feb04e2380345b7ad8a0c6349b49db0	Architecture Frameworks (30 min)	3a2a2222db67495e885f9d1ee9d903b4	Week 5: System Architect (4-5 hrs)	677	1076	1062	14	1727	1704	23	1091.733333	1085.066667	6.666666667
32b2f8a566664cd6889f697b8643fe0c	MITProfessionalX+SysEngxB1+3T2016	problem+block	Question #3	3feb04e2380345b7ad8a0c6349b49db0	Architecture Frameworks (30 min)	3a2a2222db67495e885f9d1ee9d903b4	Week 5: System Architect (4-5 hrs)	678	1072	1058	14	2230	2203	27	507.2666667	505.2166666	2.05
5dcd6035fe6a4c0bba261aab9dda4ada	MITProfessionalX+SysEngxB1+3T2016	html+block		3feb04e2380345b7ad8a0c6349b49db0	Architecture Frameworks (30 min)	3a2a2222db67495e885f9d1ee9d903b4	Week 5: System Architect (4-5 hrs)	680	1145	1128	17	2031	2000	31	4324.45	4270.966666	53.48333333
bd57a17567b143cb9ab8a4ab3a9469dc	MITProfessionalX+SysEngxB1+3T2016	html+block		3feb04e2380345b7ad8a0c6349b49db0	Architecture Frameworks (30 min)	3a2a2222db67495e885f9d1ee9d903b4	Week 5: System Architect (4-5 hrs)	681	0	0	0	0	0	0	0	0	0
af3cdcec26d6470fbee4d5029e91c7a6	MITProfessionalX+SysEngxB1+3T2016	html+block		3feb04e2380345b7ad8a0c6349b49db0	Architecture Frameworks (30 min)	3a2a2222db67495e885f9d1ee9d903b4	Week 5: System Architect (4-5 hrs)	683	519	511	8	749	737	12	1251.7	1184.216667	67.48333333
9c2897bc169548e7b6216f448f059aa4	MITProfessionalX+SysEngxB1+3T2016	html+block		3feb04e2380345b7ad8a0c6349b49db0	Architecture Frameworks (30 min)	3a2a2222db67495e885f9d1ee9d903b4	Week 5: System Architect (4-5 hrs)	684	0	0	0	0	0	0	0	0	0
f6899c654a8544ef994d46602d9af4d9	MITProfessionalX+SysEngxB1+3T2016	html+block		3feb04e2380345b7ad8a0c6349b49db0	Architecture Frameworks (30 min)	3a2a2222db67495e885f9d1ee9d903b4	Week 5: System Architect (4-5 hrs)	685	0	0	0	0	0	0	0	0	0
04bb5287cdd14da6a465fc3a48ad42d5	MITProfessionalX+SysEngxB1+3T2016	word_cloud+block	Architectural Frameworks Word Cloud	3feb04e2380345b7ad8a0c6349b49db0	Architecture Frameworks (30 min)	3a2a2222db67495e885f9d1ee9d903b4	Week 5: System Architect (4-5 hrs)	686	0	0	0	0	0	0	0	0	0
145ebc0bc74f4dee89abb216b10d441f	MITProfessionalX+SysEngxB1+3T2016	html+block		3feb04e2380345b7ad8a0c6349b49db0	Architecture Frameworks (30 min)	3a2a2222db67495e885f9d1ee9d903b4	Week 5: System Architect (4-5 hrs)	687	0	0	0	0	0	0	0	0	0
6872c1ef6a1a4e858a517866eddc229e	MITProfessionalX+SysEngxB1+3T2016	html+block		3feb04e2380345b7ad8a0c6349b49db0	Architecture Frameworks (30 min)	3a2a2222db67495e885f9d1ee9d903b4	Week 5: System Architect (4-5 hrs)	688	0	0	0	0	0	0	0	0	0
e0cfc314d6b242ca8ecd620334cbf089	MITProfessionalX+SysEngxB1+3T2016	html+block		3ce2ea77ae54430884a312f2b050bde8	Graded Activity (15 min)	3a2a2222db67495e885f9d1ee9d903b4	Week 5: System Architect (4-5 hrs)	691	1348	1320	28	4772	4689	83	2828.716667	2554.716667	274
76a2966a053e424d9eb1daa9f5637f1f	MITProfessionalX+SysEngxB1+3T2016	problem+block	Question #1	3ce2ea77ae54430884a312f2b050bde8	Graded Activity (15 min)	3a2a2222db67495e885f9d1ee9d903b4	Week 5: System Architect (4-5 hrs)	692	1316	1296	20	3610	3559	51	2198.866667	2115.6	83.26666667
71ff5ae02a0d45caac8785d975799a9b	MITProfessionalX+SysEngxB1+3T2016	problem+block	Question #2	3ce2ea77ae54430884a312f2b050bde8	Graded Activity (15 min)	3a2a2222db67495e885f9d1ee9d903b4	Week 5: System Architect (4-5 hrs)	693	1310	1291	19	2148	2112	36	1360.366667	1335.816666	24.55
a749efd1ca3841f788e149ee86009582	MITProfessionalX+SysEngxB1+3T2016	problem+block	Question #3	3ce2ea77ae54430884a312f2b050bde8	Graded Activity (15 min)	3a2a2222db67495e885f9d1ee9d903b4	Week 5: System Architect (4-5 hrs)	694	1312	1293	19	1910	1883	27	827.9666667	819.4833333	8.483333333
36141997dae54179a1741da349321dde	MITProfessionalX+SysEngxB1+3T2016	problem+block	Question #4	3ce2ea77ae54430884a312f2b050bde8	Graded Activity (15 min)	3a2a2222db67495e885f9d1ee9d903b4	Week 5: System Architect (4-5 hrs)	695	1309	1290	19	1736	1708	28	1219.25	1204.85	14.4
391d14fc2eb1491f94f5a6c8f9358956	MITProfessionalX+SysEngxB1+3T2016	problem+block	Question #5	3ce2ea77ae54430884a312f2b050bde8	Graded Activity (15 min)	3a2a2222db67495e885f9d1ee9d903b4	Week 5: System Architect (4-5 hrs)	696	1308	1289	19	2432	2396	36	1296.2	1288.616667	7.583333333
1eec323c6b0b48dbb4bf664e853fe3fe	MITProfessionalX+SysEngxB1+3T2016	html+block		5082f5ef9a914b3c95986f594743a64f	Project (1.5 hrs)	3a2a2222db67495e885f9d1ee9d903b4	Week 5: System Architect (4-5 hrs)	699	1370	1331	39	12523	12292	231	47110.66435	46445.76435	664.9
b52253ff5b454fbf86055b8e881ec679	MITProfessionalX+SysEngxB1+3T2016	html+block		5082f5ef9a914b3c95986f594743a64f	Project (1.5 hrs)	3a2a2222db67495e885f9d1ee9d903b4	Week 5: System Architect (4-5 hrs)	700	0	0	0	0	0	0	0	0	0
594a4d23b7734e9f88a738c9ee3fc1d4	MITProfessionalX+SysEngxB1+3T2016	html+block		5082f5ef9a914b3c95986f594743a64f	Project (1.5 hrs)	3a2a2222db67495e885f9d1ee9d903b4	Week 5: System Architect (4-5 hrs)	702	1269	1250	19	2095	2058	37	7932.15	7591.5	340.65
5672ac589fb44a2e8905d3e0500b962a	MITProfessionalX+SysEngxB1+3T2016	html+block		5082f5ef9a914b3c95986f594743a64f	Project (1.5 hrs)	3a2a2222db67495e885f9d1ee9d903b4	Week 5: System Architect (4-5 hrs)	703	0	0	0	0	0	0	0	0	0
8acd427dcd3441a89ebacf4de2c88f4f	MITProfessionalX+SysEngxB1+3T2016	html+block		5082f5ef9a914b3c95986f594743a64f	Project (1.5 hrs)	3a2a2222db67495e885f9d1ee9d903b4	Week 5: System Architect (4-5 hrs)	705	293	287	6	373	355	18	3683.033333	3582.066667	100.9666667
24bd8c8de3274930b26d1e6aacccd487	MITProfessionalX+SysEngxB1+3T2016	openassessment+block	Project Assessment: Week 5	5082f5ef9a914b3c95986f594743a64f	Project (1.5 hrs)	3a2a2222db67495e885f9d1ee9d903b4	Week 5: System Architect (4-5 hrs)	706	1119	1109	10	14546	14485	61	32949.2466	32729.54659	219.7
8eca056ff7de4da98c118575a357da08	MITProfessionalX+SysEngxB1+3T2016	html+block		03a3841a0f684ecd93995d985355da91	Key Takeaways (2 min)	3a2a2222db67495e885f9d1ee9d903b4	Week 5: System Architect (4-5 hrs)	709	1217	1193	24	3329	3274	55	1950.078243	1929.044909	21.03333333
8f058e2af10d408197104771438517d5	MITProfessionalX+SysEngxB1+3T2016	html+block		03a3841a0f684ecd93995d985355da91	Key Takeaways (2 min)	3a2a2222db67495e885f9d1ee9d903b4	Week 5: System Architect (4-5 hrs)	710	0	0	0	0	0	0	0	0	0
b10ef0006eb04b7682bf4c597004cf8e	MITProfessionalX+SysEngxB1+3T2016	html+block		0cb330fde25b45e2800e1d2c770edfcf	Course Wrap Up (3 min)	3a2a2222db67495e885f9d1ee9d903b4	Week 5: System Architect (4-5 hrs)	713	1167	1147	20	2479	2427	52	165.85	155.85	10
19a8186db8ef4f8fb1259a97b7a2b159	MITProfessionalX+SysEngxB1+3T2016	video+block	Course Wrap Up	0cb330fde25b45e2800e1d2c770edfcf	Course Wrap Up (3 min)	3a2a2222db67495e885f9d1ee9d903b4	Week 5: System Architect (4-5 hrs)	714	816	810	6	2532	2498	34	4062.333333	4043.8	18.53333333
52d824cacb824b9e8f26daa4a41dde1e	MITProfessionalX+SysEngxB1+3T2016	html+block	IFrame Tool	654660e78e8649cf9540986ade83673f	Exit Survey	3a2a2222db67495e885f9d1ee9d903b4	Week 5: System Architect (4-5 hrs)	717	1246	1224	22	2971	2892	79	4420.351034	4218.8177	201.5333333
321cd4f8daef4981a420829d8ba5b4a8	MITProfessionalX+SysEngxB1+3T2016	html+block		986f137dcdc5491e88b372278d89f50c	Post-Assessment	5fc6f037a8e94588891e30a64945b9cb	Post-Assessment (15 min--required)	721	1365	1334	31	5427	5290	137	11634.23543	11420.49423	213.7411987
cb6cf67d2b4a46929648e996d1b976a6	MITProfessionalX+SysEngxB1+3T2016	html+block		986f137dcdc5491e88b372278d89f50c	Post-Assessment	5fc6f037a8e94588891e30a64945b9cb	Post-Assessment (15 min--required)	722	0	0	0	0	0	0	0	0	0
910fae8940ef4bd4a6d7987c2752e7bc	MITProfessionalX+SysEngxB1+3T2016	problem+block	Question #1	986f137dcdc5491e88b372278d89f50c	Post-Assessment	5fc6f037a8e94588891e30a64945b9cb	Post-Assessment (15 min--required)	723	1285	1278	7	1285	1278	7	1640.150482	1634.800481	5.35
a3e41b5b2ce849e4b020cc2a12aed401	MITProfessionalX+SysEngxB1+3T2016	problem+block	Question #2	986f137dcdc5491e88b372278d89f50c	Post-Assessment	5fc6f037a8e94588891e30a64945b9cb	Post-Assessment (15 min--required)	724	1283	1275	8	1287	1276	11	1232.266667	1227.516666	4.75
bd43adbc36c04c3cb1699b0579b3eb07	MITProfessionalX+SysEngxB1+3T2016	problem+block	Question #3	986f137dcdc5491e88b372278d89f50c	Post-Assessment	5fc6f037a8e94588891e30a64945b9cb	Post-Assessment (15 min--required)	725	1284	1277	7	1284	1277	7	1105.566667	1102.383333	3.183333333
47e3a8dd48f24d5e84fd37ea201f62fc	MITProfessionalX+SysEngxB1+3T2016	problem+block	Question #4	986f137dcdc5491e88b372278d89f50c	Post-Assessment	5fc6f037a8e94588891e30a64945b9cb	Post-Assessment (15 min--required)	726	1283	1275	8	1285	1275	10	1668.35	1662.583333	5.766666667
020b245cfed54f41af99fd4d3df06ac2	MITProfessionalX+SysEngxB1+3T2016	problem+block	Question #5	986f137dcdc5491e88b372278d89f50c	Post-Assessment	5fc6f037a8e94588891e30a64945b9cb	Post-Assessment (15 min--required)	727	1280	1273	7	1280	1273	7	1717.95	1712.15	5.8
e7d9065793c0437ea2bf5dd9a8d42aed	MITProfessionalX+SysEngxB1+3T2016	html+block	Question # 6 image	986f137dcdc5491e88b372278d89f50c	Post-Assessment	5fc6f037a8e94588891e30a64945b9cb	Post-Assessment (15 min--required)	728	0	0	0	0	0	0	0	0	0
2c947d8881f54499b1b934dcffa4abd2	MITProfessionalX+SysEngxB1+3T2016	problem+block	Question #6	986f137dcdc5491e88b372278d89f50c	Post-Assessment	5fc6f037a8e94588891e30a64945b9cb	Post-Assessment (15 min--required)	729	1281	1274	7	1281	1274	7	2647.266667	2640.316666	6.95
97d5eb4b45434c5bbba89344ed8acb02	MITProfessionalX+SysEngxB1+3T2016	html+block		986f137dcdc5491e88b372278d89f50c	Post-Assessment	5fc6f037a8e94588891e30a64945b9cb	Post-Assessment (15 min--required)	730	0	0	0	0	0	0	0	0	0
f9ac778bd1c7431580d3a29c66fc86ad	MITProfessionalX+SysEngxB1+3T2016	problem+block	Question #7	986f137dcdc5491e88b372278d89f50c	Post-Assessment	5fc6f037a8e94588891e30a64945b9cb	Post-Assessment (15 min--required)	731	1279	1272	7	1282	1275	7	1523.7	1519.75	3.95
0273e24c469140dbabdfaee495acc254	MITProfessionalX+SysEngxB1+3T2016	problem+block	Question #8	986f137dcdc5491e88b372278d89f50c	Post-Assessment	5fc6f037a8e94588891e30a64945b9cb	Post-Assessment (15 min--required)	732	1276	1269	7	1276	1269	7	1521.833333	1515.883333	5.95
2b63efd2327a49ec9101e0aeecec507d	MITProfessionalX+SysEngxB1+3T2016	problem+block	Question #9	986f137dcdc5491e88b372278d89f50c	Post-Assessment	5fc6f037a8e94588891e30a64945b9cb	Post-Assessment (15 min--required)	733	1279	1272	7	1280	1273	7	977.3166667	973.9166666	3.4
1441f0949a1c4886b9a989a777b011e7	MITProfessionalX+SysEngxB1+3T2016	problem+block	Question #10	986f137dcdc5491e88b372278d89f50c	Post-Assessment	5fc6f037a8e94588891e30a64945b9cb	Post-Assessment (15 min--required)	734	1283	1276	7	1288	1281	7	3908.933333	3888.833334	20.1
6f18f19f45824a069bca5851bc710209	MITProfessionalX+SysEngxB1+3T2016	html+block		986f137dcdc5491e88b372278d89f50c	Post-Assessment	5fc6f037a8e94588891e30a64945b9cb	Post-Assessment (15 min--required)	735	0	0	0	0	0	0	0	0	0
